# Supplementary material for: The Porphyromonas gingivalis RNA-binding protein is required for growth in high levels of zinc and persistence with host cells
Source: Front Cell Infect Microbiol. 2025 May 15;15:1569544. doi: 10.3389/fcimb.2025.1569544 (PMC12119571; doi:10.3389/fcimb.2025.1569544)
Supplement: Supplementary Table 8 — RNASeq analysis. WT vs. Mut. 4 biol replicates done in iron replete and iron deplete conditions. [file Table8.xls]

## Sheet: WT vs. MUT - 4 biol replicates
Feature ID	Experiment - Range (original values)	Experiment - IQR (original values)	Experiment - Difference (original values)	Experiment - Fold Change (original values)	WT - WT-2_AAGACG_L001_R1_001 RNA-Seq - Expression values	WT - WT-2_AAGACG_L001_R1_001 RNA-Seq - Gene length	WT - WT-2_AAGACG_L001_R1_001 RNA-Seq - Unique gene reads	WT - WT-2_AAGACG_L001_R1_001 RNA-Seq - Total gene reads	WT - WT-2_AAGACG_L001_R1_001 RNA-Seq - RPKM	WT - WT-2_AAGACG_L001_R1_001 RNA-Seq - Chromosome region start	WT - WT-2_AAGACG_L001_R1_001 RNA-Seq - Chromosome region end	WT - WT-1-28_ACACGA_L001_R1_001 RNA-Seq - Expression values	WT - WT-1-28_ACACGA_L001_R1_001 RNA-Seq - Gene length	WT - WT-1-28_ACACGA_L001_R1_001 RNA-Seq - Unique gene reads	WT - WT-1-28_ACACGA_L001_R1_001 RNA-Seq - Total gene reads	WT - WT-1-28_ACACGA_L001_R1_001 RNA-Seq - RPKM	WT - WT-1-28_ACACGA_L001_R1_001 RNA-Seq - Chromosome region start	WT - WT-1-28_ACACGA_L001_R1_001 RNA-Seq - Chromosome region end	WT - WT-1_AAGGGA_L001_R1_001 RNA-Seq - Expression values	WT - WT-1_AAGGGA_L001_R1_001 RNA-Seq - Gene length	WT - WT-1_AAGGGA_L001_R1_001 RNA-Seq - Unique gene reads	WT - WT-1_AAGGGA_L001_R1_001 RNA-Seq - Total gene reads	WT - WT-1_AAGGGA_L001_R1_001 RNA-Seq - RPKM	WT - WT-1_AAGGGA_L001_R1_001 RNA-Seq - Chromosome region start	WT - WT-1_AAGGGA_L001_R1_001 RNA-Seq - Chromosome region end	WT - WT-2-28_ACAAAC_L001_R1_001 RNA-Seq - Expression values	WT - WT-2-28_ACAAAC_L001_R1_001 RNA-Seq - Gene length	WT - WT-2-28_ACAAAC_L001_R1_001 RNA-Seq - Unique gene reads	WT - WT-2-28_ACAAAC_L001_R1_001 RNA-Seq - Total gene reads	WT - WT-2-28_ACAAAC_L001_R1_001 RNA-Seq - RPKM	WT - WT-2-28_ACAAAC_L001_R1_001 RNA-Seq - Chromosome region start	WT - WT-2-28_ACAAAC_L001_R1_001 RNA-Seq - Chromosome region end	WT - Means	MUT - MUT-2_GGATGT_L001_R1_001 RNA-Seq - Expression values	MUT - MUT-2_GGATGT_L001_R1_001 RNA-Seq - Gene length	MUT - MUT-2_GGATGT_L001_R1_001 RNA-Seq - Unique gene reads	MUT - MUT-2_GGATGT_L001_R1_001 RNA-Seq - Total gene reads	MUT - MUT-2_GGATGT_L001_R1_001 RNA-Seq - RPKM	MUT - MUT-2_GGATGT_L001_R1_001 RNA-Seq - Chromosome region start	MUT - MUT-2_GGATGT_L001_R1_001 RNA-Seq - Chromosome region end	MUT - MUT-1-28_GTGTTA_L001_R1_001 RNA-Seq - Expression values	MUT - MUT-1-28_GTGTTA_L001_R1_001 RNA-Seq - Gene length	MUT - MUT-1-28_GTGTTA_L001_R1_001 RNA-Seq - Unique gene reads	MUT - MUT-1-28_GTGTTA_L001_R1_001 RNA-Seq - Total gene reads	MUT - MUT-1-28_GTGTTA_L001_R1_001 RNA-Seq - RPKM	MUT - MUT-1-28_GTGTTA_L001_R1_001 RNA-Seq - Chromosome region start	MUT - MUT-1-28_GTGTTA_L001_R1_001 RNA-Seq - Chromosome region end	MUT - MUT-1_GGACCC_L001_R1_001 RNA-Seq - Expression values	MUT - MUT-1_GGACCC_L001_R1_001 RNA-Seq - Gene length
4hbD	1548.97	494.699	289.902	1.08726	3459.63	1116	9421	9421	3459.63	744808	745923	3434.05	1116	38199	38199	3434.05	744808	745923	3548.25	1116	7926	7926	3548.25	744808	745923	2847.45	1116	28139	28139	2847.45	744808	745923	3322.34	3928.75	1116	79921	79921	3928.75	744808	745923	2582.29	1116	12308	12308	2582.29	744808	745923	3806.69	1116
abfD	2759.88	1410.48	743.616	1.15758	4692.63	1461	16729	16729	4692.63	747632	749092	5876.32	1461	85573	85573	5876.32	747632	749092	4801.79	1461	14042	14042	4801.79	747632	749092	3504.56	1461	45339	45339	3504.56	747632	749092	4718.82	6103.11	1461	162534	162534	6103.11	747632	749092	4921.34	1461	30708	30708	4921.34	747632	749092	6264.44	1461
abfT-1	1307.76	555.632	349.603	1.33151	1123.85	1296	3554	3554	1123.85	745974	747269	1120.71	1296	14477	14477	1120.71	745974	747269	818.792	1296	2124	2124	818.792	745974	747269	1155.01	1296	13255	13255	1155.01	745974	747269	1054.59	1989.95	1296	47010	47010	1989.95	745974	747269	682.196	1296	3776	3776	682.196	745974	747269	1268.29	1296
abfT-2	224.641	72.9665	31.2612	1.1088	271.002	1296	857	857	271.002	2046305	2047600	338.759	1296	4376	4376	338.759	2046305	2047600	325.744	1296	845	845	325.744	2046305	2047600	213.836	1296	2454	2454	213.836	2046305	2047600	287.335	265.793	1296	6279	6279	265.793	2046305	2047600	438.477	1296	2427	2427	438.477	2046305	2047600	319.433	1296
acdA	2211.61	762.774	264.825	1.10562	2698	1140	7505	7505	2698	1143625	1144764	2541.45	1140	28878	28878	2541.45	1143625	1144764	1721	1140	3927	3927	1721	1143625	1144764	3069.04	1140	30981	30981	3069.04	1143625	1144764	2507.37	3304.22	1140	68662	68662	3304.22	1143625	1144764	1258.83	1140	6129	6129	1258.83	1143625	1144764	3055.3	1140
ackA	349.537	225.42	83.8736	1.12895	605.662	1197	1769	1769	605.662	1148521	1149717	658.622	1197	7858	7858	658.622	1148521	1149717	506.28	1197	1213	1213	506.28	1148521	1149717	831.082	1197	8809	8809	831.082	1148521	1149717	650.412	766.118	1197	16716	16716	766.118	1148521	1149717	501.736	1197	2565	2565	501.736	1148521	1149717	851.273	1197
acpP	553.823	494.82	130.905	1.13455	809.272	237	468	468	809.272	1853152	1853388	1363.1	237	3220	3220	1363.1	1853152	1853388	870.615	237	413	413	870.615	1853152	1853388	848.647	237	1781	1781	848.647	1853152	1853388	972.907	1215.49	237	5251	5251	1215.49	1853152	1853388	1037.34	237	1050	1050	1037.34	1853152	1853388	818.946	237
adk	123.344	76.8947	4.95691	1.01209	418.23	585	597	597	418.23	842683	843267	466.65	585	2721	2721	466.65	842683	843267	365.521	585	428	428	365.521	842683	843267	389.755	585	2019	2019	389.755	842683	843267	410.039	478.362	585	5101	5101	478.362	842683	843267	355.018	585	887	887	355.018	842683	843267	391.536	585
alaS	117.163	71.163	58.8102	1.23815	236.299	2631	1517	1517	236.299	1321939	1324569	289.275	2631	7586	7586	289.275	1321939	1324569	219.324	2631	1155	1155	219.324	1321939	1324569	242.902	2631	5659	5659	242.902	1321939	1324569	246.95	298.322	2631	14307	14307	298.322	1321939	1324569	336.487	2631	3781	3781	336.487	1321939	1324569	274.167	2631
ansA	84.4883	29.8294	-3.66694	-1.01453	281.943	1080	743	743	281.943	2228635	2229714	275.9	1080	2970	2970	275.9	2228635	2229714	252.114	1080	545	545	252.114	2228635	2229714	213.941	1080	2046	2046	213.941	2228635	2229714	255.974	288.93	1080	5688	5688	288.93	2228635	2229714	204.442	1080	943	943	204.442	2228635	2229714	254.968	1080
apbE	48.045	19.7096	-5.08333	-1.07188	61.4331	1014	152	152	61.4331	344100	345113	61.8387	1014	625	625	61.8387	344100	345113	70.4567	1014	143	143	70.4567	344100	345113	109.478	1014	983	983	109.478	344100	345113	75.8017	69.5761	1014	1286	1286	69.5761	344100	345113	81.9733	1014	355	355	81.9733	344100	345113	69.0601	1014
argS	39.6553	9.59433	6.66149	1.04717	142.547	1794	624	624	142.547	299240	301033	144.731	1794	2588	2588	144.731	299240	301033	144.812	1794	520	520	144.812	299240	301033	132.76	1794	2109	2109	132.76	299240	301033	141.212	171.736	1794	5616	5616	171.736	299240	301033	132.081	1794	1012	1012	132.081	299240	301033	148.636	1794
aroA	56.4774	28.3923	11.8082	1.06382	177.915	1260	547	547	177.915	2030556	2031815	206.308	1260	2591	2591	206.308	2030556	2031815	183.98	1260	464	464	183.98	2030556	2031815	171.905	1260	1918	1918	171.905	2030556	2031815	185.027	175.335	1260	4027	4027	175.335	2030556	2031815	228.383	1260	1229	1229	228.383	2030556	2031815	188.786	1260
aroB	29.8616	8.2442	7.86214	1.09491	71.777	1062	186	186	71.777	1324584	1325645	93.8088	1062	993	993	93.8088	1324584	1325645	77.6218	1062	165	165	77.6218	1324584	1325645	88.1539	1062	829	829	88.1539	1324584	1325645	82.8404	88.6442	1062	1716	1716	88.6442	1324584	1325645	101.639	1062	461	461	101.639	1324584	1325645	85.5645	1062
aroC	161.777	65.1784	57.9011	1.31035	167.335	1107	452	452	167.335	1394452	1395558	184.069	1107	2031	2031	184.069	1394452	1395558	195.418	1107	433	433	195.418	1394452	1395558	199.439	1107	1955	1955	199.439	1394452	1395558	186.565	218.053	1107	4400	4400	218.053	1394452	1395558	329.112	1107	1556	1556	329.112	1394452	1395558	249.248	1107
aroE	73.1149	43.5287	18.2164	1.13716	109.833	750	201	201	109.833	1040173	1040922	125.208	750	936	936	125.208	1040173	1040922	113.243	750	170	170	113.243	1040173	1040922	182.948	750	1215	1215	182.948	1040173	1040922	132.808	146.44	750	2002	2002	146.44	1040173	1040922	141.735	750	454	454	141.735	1040173	1040922	147.185	750
aroK	87.7299	39.1262	5.23963	1.04826	80.3575	561	110	110	80.3575	1671643	1672203	94.9621	561	531	531	94.9621	1671643	1672203	90.8367	561	102	102	90.8367	1671643	1672203	168.087	561	835	835	168.087	1671643	1672203	108.561	129.963	561	1329	1329	129.963	1671643	1672203	86.3952	561	207	207	86.3952	1671643	1672203	124.629	561
aroQ	52.4117	6.22516	11.5822	1.08559	143.342	426	149	149	143.342	1819768	1820193	146.958	426	624	624	146.958	1819768	1820193	140.733	426	120	120	140.733	1819768	1820193	110.28	426	416	416	110.28	1819768	1820193	135.328	134.06	426	1041	1041	134.06	1819768	1820193	162.691	426	296	296	162.691	1819768	1820193	144.449	426
asd	112.499	23.6021	31.6673	1.17282	168.133	1014	416	416	168.133	626539	627552	211.934	1014	2142	2142	211.934	626539	627552	200.531	1014	407	407	200.531	626539	627552	152.356	1014	1368	1368	152.356	626539	627552	183.238	188.332	1014	3481	3481	188.332	626539	627552	264.855	1014	1147	1147	264.855	626539	627552	202.504	1014
asnC	508.497	180.124	197.412	1.1685	1079.2	1410	3713	3713	1079.2	1196236	1197645	1174.75	1410	16510	16510	1174.75	1196236	1197645	1272.75	1410	3592	3592	1272.75	1196236	1197645	1159.58	1410	14478	14478	1159.58	1196236	1197645	1171.57	1247.82	1410	32071	32071	1247.82	1196236	1197645	1354.88	1410	8159	8159	1354.88	1196236	1197645	1587.7	1410
aspA	922.708	252.894	-88.3083	-1.04498	2101.06	1428	7321	7321	2101.06	1825946	1827373	1983.85	1428	28237	28237	1983.85	1825946	1827373	1877.36	1428	5366	5366	1877.36	1825946	1827373	2244.93	1428	28387	28387	2244.93	1825946	1827373	2051.8	2093.98	1428	54506	54506	2093.98	1825946	1827373	1322.22	1428	8064	8064	1322.22	1825946	1827373	2201.02	1428
aspS	742.025	399.735	-21.9474	-1.02001	1028.97	1764	4429	4429	1028.97	175757	177520	1098.08	1764	19307	19307	1098.08	175757	177520	822.757	1764	2905	2905	822.757	175757	177520	1524.63	1764	23815	23815	1524.63	175757	177520	1118.61	1164.78	1764	37453	37453	1164.78	175757	177520	782.602	1764	5896	5896	782.602	175757	177520	1019.76	1764
atpA	547.347	293.091	58.5323	1.0873	636.336	1755	2725	2725	636.336	1896628	1898382	755.169	1755	13210	13210	755.169	1896628	1898382	387.725	1755	1362	1362	387.725	1896628	1898382	902.608	1755	14027	14027	902.608	1896628	1898382	670.46	864.134	1755	27644	27644	864.134	1896628	1898382	507.244	1755	3802	3802	507.244	1896628	1898382	609.517	1755
atpB	601.391	373.286	28.5078	1.03584	661.306	1320	2130	2130	661.306	1898394	1899713	839.252	1320	11042	11042	839.252	1898394	1899713	539.722	1320	1426	1426	539.722	1898394	1899713	1141.11	1320	13338	13338	1141.11	1898394	1899713	795.348	800.585	1320	19263	19263	800.585	1898394	1899713	769.304	1320	4337	4337	769.304	1898394	1899713	676.125	1320
atpD	860.833	421.249	-6.23152	-1.00898	545.765	615	819	819	545.765	1899729	1900343	699.517	615	4288	4288	699.517	1899729	1900343	357.439	615	440	440	357.439	1899729	1900343	1198.53	615	6527	6527	1198.53	1899729	1900343	700.314	885.435	615	9926	9926	885.435	1899729	1900343	337.7	615	887	887	337.7	1899729	1900343	586.18	615
atpI	569.293	280.957	29.9501	1.04058	598.365	1815	2650	2650	598.365	1900340	1902154	792.06	1815	14329	14329	792.06	1900340	1902154	496.299	1815	1803	1803	496.299	1900340	1902154	1065.59	1815	17126	17126	1065.59	1900340	1902154	738.079	683.501	1815	22613	22613	683.501	1900340	1902154	823.566	1815	6384	6384	823.566	1900340	1902154	642.046	1815
atpK	533.051	244.992	133.963	1.19918	670.152	477	780	780	670.152	1902209	1902685	915.144	477	4351	4351	915.144	1902209	1902685	501.697	477	479	479	501.697	1902209	1902685	603.243	477	2548	2548	603.243	1902209	1902685	672.559	760.452	477	6612	6612	760.452	1902209	1902685	1034.75	477	2108	2108	1034.75	1902209	1902685	684.791	477
batA	98.6795	38.1237	-12.5797	-1.05915	174.925	984	420	420	174.925	1659461	1660444	230.12	984	2257	2257	230.12	1659461	1660444	222.384	984	438	438	222.384	1659461	1660444	273.604	984	2384	2384	273.604	1659461	1660444	225.258	218.66	984	3922	3922	218.66	1659461	1660444	241.758	984	1016	1016	241.758	1659461	1660444	203.634	984
batB	357.931	154.108	-14.4495	-1.06247	180.001	1020	448	448	180.001	1660455	1661474	201.343	1020	2047	2047	201.343	1660455	1661474	133.717	1020	273	273	133.717	1660455	1661474	467.887	1020	4226	4226	467.887	1660455	1661474	245.737	334.109	1020	6212	6212	334.109	1660455	1661474	109.956	1020	479	479	109.956	1660455	1661474	237.64	1020
batC	1257.74	677.121	-131.159	-1.08045	1587.52	744	2882	2882	1587.52	1661471	1662214	1636.25	744	12134	12134	1636.25	1661471	1662214	2414.07	744	3595	3595	2414.07	1661471	1662214	1408.14	744	9277	9277	1408.14	1661471	1662214	1761.49	1312.37	744	17798	17798	1312.37	1661471	1662214	2085.26	744	6626	6626	2085.26	1661471	1662214	1967.38	744
batD	242.326	117.447	-63.935	-1.16303	350.725	1803	1543	1543	350.725	1662395	1664197	424.457	1803	7628	7628	424.457	1662395	1664197	565.828	1803	2042	2042	565.828	1662395	1664197	483.353	1803	7717	7717	483.353	1662395	1664197	456.091	323.502	1803	10632	10632	323.502	1662395	1664197	451.924	1803	3480	3480	451.924	1662395	1664197	427.291	1803
batE	218.445	152.73	0.473269	1.00139	259.69	909	576	576	259.69	1664194	1665102	369.522	909	3348	3348	369.522	1664194	1665102	258.87	909	471	471	258.87	1664194	1665102	477.315	909	3842	3842	477.315	1664194	1665102	341.349	296.148	909	4907	4907	296.148	1664194	1665102	440.983	909	1712	1712	440.983	1664194	1665102	288.253	909
bcp	1186.4	362.772	-563.693	-1.25361	2746.79	504	3378	3378	2746.79	942679	943182	2608.31	504	13103	13103	2608.31	942679	943182	3084.84	504	3112	3112	3084.84	942679	943182	2705.4	504	12074	12074	2705.4	942679	943182	2786.34	1898.45	504	17441	17441	1898.45	942679	943182	2595.09	504	5586	5586	2595.09	942679	943182	2013.02	504
bioA	40.3309	25.5745	7.41442	1.04996	141.329	1302	449	449	141.329	2179468	2180769	166.904	1302	2166	2166	166.904	2179468	2180769	136.604	1302	356	356	136.604	2179468	2180769	148.839	1302	1716	1716	148.839	2179468	2180769	148.419	155.859	1302	3699	3699	155.859	2179468	2180769	149.262	1302	830	830	149.262	2179468	2180769	141.279	1302
bioB	46.919	20.597	12.5227	1.07266	162.609	993	394	394	162.609	2180759	2181751	188.934	993	1870	1870	188.934	2180759	2181751	183.64	993	365	365	183.64	2180759	2181751	154.213	993	1356	1356	154.213	2180759	2181751	172.349	168.337	993	3047	3047	168.337	2180759	2181751	201.132	993	853	853	201.132	2180759	2181751	187.129	993
bioD	54.4533	41.6134	-9.16547	-1.08293	106.529	654	170	170	106.529	2150674	2151327	141.593	654	923	923	141.593	2150674	2151327	130.63	654	171	171	130.63	2150674	2151327	99.9798	654	579	579	99.9798	2150674	2151327	119.683	92.6919	654	1105	1105	92.6919	2150674	2151327	147.145	654	411	411	147.145	2150674	2151327	96.7888	654
bioF-2	51.9183	16.1596	9.25725	1.10857	88.4562	1149	248	248	88.4562	1274119	1275267	91.1589	1149	1044	1044	91.1589	1274119	1275267	104.356	1149	240	240	104.356	1274119	1275267	57.1042	1149	581	581	57.1042	1274119	1275267	85.2687	97.4974	1149	2042	2042	97.4974	1274119	1275267	109.022	1149	535	535	109.022	1274119	1275267	104.616	1149
bioF-3	301.775	76.4152	-14.7086	-1.02111	695.458	1188	2016	2016	695.458	1868926	1870113	766.642	1188	9078	9078	766.642	1868926	1870113	693.051	1188	1648	1648	693.051	1868926	1870113	690.226	1188	7261	7261	690.226	1868926	1870113	711.344	623.273	1188	13497	13497	623.273	1868926	1870113	855.767	1188	4342	4342	855.767	1868926	1870113	553.992	1188
carA	98.663	51.0673	-12.3612	-1.10277	127.45	1074	334	334	127.45	574777	575850	132.649	1074	1420	1420	132.649	574777	575850	101.409	1074	218	218	101.409	574777	575850	169.08	1074	1608	1608	169.08	574777	575850	132.647	164.632	1074	3223	3223	164.632	574777	575850	70.4175	1074	323	323	70.4175	574777	575850	113.564	1074
carB	134.651	35.306	-34.9084	-1.20781	186.757	3228	1471	1471	186.757	575869	579096	210.631	3228	6777	6777	210.631	575869	579096	149.819	3228	968	968	149.819	575869	579096	264.344	3228	7556	7556	264.344	575869	579096	202.888	187.32	3228	11022	11022	187.32	575869	579096	129.693	3228	1788	1788	129.693	575869	579096	175.325	3228
cas1	345.041	175.313	-102.21	-1.76261	288.126	1017	715	715	288.126	2104579	2105595	169.974	1017	1723	1723	169.974	2104579	2105595	408.229	1017	831	831	408.229	2104579	2105595	78.6183	1017	708	708	78.6183	2104579	2105595	236.237	139.983	1017	2595	2595	139.983	2104579	2105595	112.813	1017	490	490	112.813	2104579	2105595	220.123	1017
cas2-1	5.04984	3.23627	0.58475	1.11367	5.63331	291	4	4	5.63331	2069305	2069595	4.1372	291	12	12	4.1372	2069305	2069595	3.43369	291	2	2	3.43369	2069305	2069595	7.37347	291	19	19	7.37347	2069305	2069595	5.14442	8.48354	291	45	45	8.48354	2069305	2069595	5.63232	291	7	7	5.63232	2069305	2069595	4.92653	291
cas2-2	246.159	121.096	-71.7359	-1.94149	189.388	264	122	122	189.388	2104316	2104579	91.2065	264	240	240	91.2065	2104316	2104579	278.188	264	147	147	278.188	2104316	2104579	32.9381	264	77	77	32.9381	2104316	2104579	147.93	85.823	264	413	413	85.823	2104316	2104579	68.2919	264	77	77	68.2919	2104316	2104579	118.633	264
cas3	763.305	406.259	-151.091	-1.42095	619.733	2337	3534	3534	619.733	2106124	2108460	303.171	2337	7062	7062	303.171	2106124	2108460	897.659	2337	4199	4199	897.659	2106124	2108460	219.531	2337	4543	4543	219.531	2106124	2108460	510.023	451.675	2337	19241	19241	451.675	2106124	2108460	221.72	2337	2213	2213	221.72	2106124	2108460	627.979	2337
cas4	80.0308	47.8931	-16.162	-1.29823	86.2786	513	108	108	86.2786	2105592	2106104	52.4126	513	268	268	52.4126	2105592	2106104	104.205	513	107	107	104.205	2105592	2106104	38.5241	513	175	175	38.5241	2105592	2106104	70.3552	70.5804	513	660	660	70.5804	2105592	2106104	35.6008	513	78	78	35.6008	2105592	2106104	86.4171	513
cbiA	67.0546	23.1098	13.3655	1.07951	165.792	1320	534	534	165.792	1242152	1243471	178.385	1320	2347	2347	178.385	1242152	1243471	139.283	1320	368	368	139.283	1242152	1243471	188.902	1320	2208	2208	188.902	1242152	1243471	168.091	182.576	1320	4393	4393	182.576	1242152	1243471	176.672	1320	996	996	176.672	1242152	1243471	160.238	1320
cbiB	24.1099	13.4705	5.83273	1.16744	41.7525	1011	103	103	41.7525	1238047	1239057	28.1829	1011	284	284	28.1829	1238047	1239057	43.4866	1011	88	88	43.4866	1238047	1239057	25.9148	1011	232	232	25.9148	1238047	1239057	34.8342	42.9223	1011	791	791	42.9223	1238047	1239057	50.0247	1011	216	216	50.0247	1238047	1239057	39.7047	1011
cbiGF	129.875	22.581	-36.3745	-1.15581	258.555	1845	1164	1164	258.555	246056	247900	248.181	1845	4564	4564	248.181	246056	247900	274.578	1845	1014	1014	274.578	246056	247900	298.027	1845	4869	4869	298.027	246056	247900	269.835	260.355	1845	8756	8756	260.355	246056	247900	168.152	1845	1325	1325	168.152	246056	247900	251.997	1845
cdsA	6876.58	2056.08	1933.23	1.5034	3369.66	855	7030	7030	3369.66	56436	57290	5167.03	855	44034	44034	5167.03	56436	57290	3287.44	855	5626	5626	3287.44	56436	57290	3537.17	855	26780	26780	3537.17	56436	57290	3840.32	3714.64	855	57893	57893	3714.64	56436	57290	10164	855	37115	37115	10164	56436	57290	3622.3	855
clpB	67.0496	46.1083	32.0772	1.65683	35.8912	2592	227	227	35.8912	1192173	1194764	67.2719	2592	1738	1738	67.2719	1192173	1194764	51.2709	2592	266	266	51.2709	1192173	1194764	40.9112	2592	939	939	40.9112	1192173	1194764	48.8363	68.1096	2592	3218	3218	68.1096	1192173	1194764	97.3792	2592	1078	1078	97.3792	1192173	1194764	55.2244	2592
clpC	1662.01	1394.33	946.618	1.93239	886.521	2580	5581	5581	886.521	8915	11494	1304.37	2580	33543	33543	1304.37	8915	11494	869.463	2580	4490	4490	869.463	8915	11494	1000.71	2580	22862	22862	1000.71	8915	11494	1015.26	1532.28	2580	72061	72061	1532.28	8915	11494	2531.47	2580	27894	27894	2531.47	8915	11494	1388.74	2580
clpP	281.633	153.548	-42.8315	-1.07497	622.393	669	1016	1016	622.393	458751	459419	571.37	669	3810	3810	571.37	458751	459419	772.18	669	1034	1034	772.18	458751	459419	490.548	669	2906	2906	490.548	458751	459419	614.123	516.949	669	6304	6304	516.949	458751	459419	676.531	669	1933	1933	676.531	458751	459419	568.701	669
clpX	97.2557	25.7681	14.9905	1.21133	73.2775	1236	221	221	73.2775	457479	458714	70.6998	1236	871	871	70.6998	457479	458714	81.6502	1236	202	202	81.6502	457479	458714	58.1099	1236	636	636	58.1099	457479	458714	70.9344	148.868	1236	3354	3354	148.868	457479	458714	58.7253	1236	310	310	58.7253	457479	458714	84.4934	1236
cls	634.264	274.081	-132.447	-1.22097	837.227	1422	2905	2905	837.227	1726413	1727834	621.93	1422	8815	8815	621.93	1726413	1727834	1051.2	1422	2992	2992	1051.2	1726413	1727834	416.938	1422	5250	5250	416.938	1726413	1727834	731.824	563.146	1422	14597	14597	563.146	1726413	1727834	589.969	1422	3583	3583	589.969	1726413	1727834	722.705	1422
cmk	213.335	120.742	-59.095	-1.2702	304.423	696	517	517	304.423	659710	660405	246.782	696	1712	1712	246.782	659710	660405	378.291	696	527	527	378.291	659710	660405	181.727	696	1120	1120	181.727	659710	660405	277.806	232.289	696	2947	2947	232.289	659710	660405	183.682	696	546	546	183.682	659710	660405	293.918	696
coaBC	77.2309	50.186	-0.379036	-1.00215	163.592	1215	485	485	163.592	1950044	1951258	176.46	1215	2137	2137	176.46	1950044	1951258	153.376	1215	373	373	153.376	1950044	1951258	213.778	1215	2300	2300	213.778	1950044	1951258	176.802	214.248	1215	4745	4745	214.248	1950044	1951258	137.017	1215	711	711	137.017	1950044	1951258	174.177	1215
coaD	50.7501	13.4422	6.30637	1.11512	54.1109	462	61	61	54.1109	403350	403811	61.8901	462	285	285	61.8901	403350	403811	58.395	462	54	54	58.395	403350	403811	44.7322	462	183	183	44.7322	403350	403811	54.7821	48.448	462	408	408	48.448	403350	403811	93.252	462	184	184	93.252	403350	403811	60.152	462
cobL	50.6959	14.6295	-7.67903	-1.05419	145.187	1242	440	440	145.187	247914	249155	148.391	1242	1837	1837	148.391	247914	249155	159.293	1242	396	396	159.293	247914	249155	144.664	1242	1591	1591	144.664	247914	249155	149.384	150.711	1242	3412	3412	150.711	247914	249155	113.301	1242	601	601	113.301	247914	249155	163.997	1242
cobQ	31.7102	11.5957	12.3848	1.25865	52.3237	1496	191	191	52.3237	1240071	1241566	51.5049	1496	768	768	51.5049	1240071	1241566	38.4052	1496	115	115	38.4052	1240071	1241566	49.2939	1496	653	653	49.2939	1240071	1241566	47.8819	70.1154	1496	1912	1912	70.1154	1240071	1241566	53.5275	1496	342	342	53.5275	1240071	1241566	63.1006	1496
cobU	29.3105	24.7943	-10.8114	-1.09252	125.923	537	165	165	125.923	756651	757187	137.88	537	738	738	137.88	756651	757187	135.832	537	146	146	135.832	756651	757187	111.038	537	528	528	111.038	756651	757187	127.668	121.571	537	1190	1190	121.571	756651	757187	108.569	537	249	249	108.569	756651	757187	127.94	537
ctfA	2350.51	541.456	243.94	1.07023	3618.52	645	5695	5695	3618.52	1133661	1134305	3715.22	645	23885	23885	3715.22	1133661	1134305	2878.33	645	3716	3716	2878.33	1133661	1134305	3681.71	645	21028	21028	3681.71	1133661	1134305	3473.44	4104.22	645	48254	48254	4104.22	1133661	1134305	2426.02	645	6683	6683	2426.02	1133661	1134305	3562.77	645
cutC	100.467	58.4836	-32.3362	-1.19153	240.298	747	438	438	240.298	768015	768761	222.815	747	1659	1659	222.815	768015	768761	177.235	747	265	265	177.235	768015	768761	164.331	747	1087	1087	164.331	768015	768761	201.17	139.831	747	1904	1904	139.831	768015	768761	205.933	747	657	657	205.933	768015	768761	156.634	747
cydA	53.0494	25.4817	4.61046	1.02742	157.565	1584	609	609	157.565	964796	966379	183.046	1584	2890	2890	183.046	964796	966379	150.448	1584	477	477	150.448	964796	966379	181.516	1584	2546	2546	181.516	964796	966379	168.144	194.955	1584	5629	5629	194.955	964796	966379	141.905	1584	960	960	141.905	964796	966379	179.481	1584
cydB	45.1418	9.82868	1.25083	1.01019	124.637	1164	354	354	124.637	963587	964750	130.063	1164	1509	1509	130.063	963587	964750	134.343	1164	313	313	134.343	963587	964750	101.87	1164	1050	1050	101.87	963587	964750	122.728	142.806	1164	3030	3030	142.806	963587	964750	124.514	1164	619	619	124.514	963587	964750	130.932	1164
cysS	71.12	45.4671	-42.3947	-1.13298	376.158	1473	1352	1352	376.158	1973068	1974540	337.829	1473	4960	4960	337.829	1973068	1974540	367.664	1473	1084	1084	367.664	1973068	1974540	363.172	1473	4737	4737	363.172	1973068	1974540	361.206	322.197	1473	8651	8651	322.197	1973068	1974540	305.038	1473	1919	1919	305.038	1973068	1974540	326.419	1473
dacB	21.4728	13.5085	3.37974	1.08284	40.9021	1533	153	153	40.9021	1507470	1509002	35.6675	1533	545	545	35.6675	1507470	1509002	49.2106	1533	151	151	49.2106	1507470	1509002	37.4225	1533	508	508	37.4225	1507470	1509002	40.8007	44.6254	1533	1247	1247	44.6254	1507470	1509002	51.3191	1533	336	336	51.3191	1507470	1509002	50.931	1533
dapA	49.7662	33.7196	5.67819	1.03488	157.806	870	335	335	157.806	2149776	2150645	194.888	870	1690	1690	194.888	2149776	2150645	153.326	870	267	267	153.326	2149776	2150645	145.122	870	1118	1118	145.122	2149776	2150645	162.786	151.843	870	2408	2408	151.843	2149776	2150645	187.046	870	695	695	187.046	2149776	2150645	172.009	870
dapB	468.976	131.004	-36.1872	-1.16545	182.906	717	320	320	182.906	2090961	2091677	201.914	717	1443	1443	201.914	2090961	2091677	82.9186	717	119	119	82.9186	2090961	2091677	551.895	717	3504	3504	551.895	2090961	2091677	254.908	309.88	717	4050	4050	309.88	2090961	2091677	92.7431	717	284	284	92.7431	2090961	2091677	178.876	717
dcp-1	215.816	36.6559	-8.29834	-1.02165	400.795	2088	2042	2042	400.795	806557	808644	407.315	2088	8477	8477	407.315	806557	808644	285.692	2088	1194	1194	285.692	806557	808644	472.275	2088	8732	8732	472.275	806557	808644	391.519	415.13	2088	15800	15800	415.13	806557	808644	256.459	2088	2287	2287	256.459	806557	808644	423.844	2088
dcp-2	50.309	15.1029	-3.35999	-1.02349	142.845	2037	710	710	142.845	1877507	1879543	132.932	2037	2699	2699	132.932	1877507	1879543	151.818	2037	619	619	151.818	1877507	1879543	157.948	2037	2849	2849	157.948	1877507	1879543	146.386	145.917	2037	5418	5418	145.917	1877507	1879543	113.566	2037	988	988	113.566	1877507	1879543	163.875	2037
ddl	156.081	109.359	-3.82119	-1.00658	509.7	993	1235	1235	509.7	779916	780908	557.104	993	5514	5514	557.104	779916	780908	615.824	993	1224	1224	615.824	779916	780908	653.928	993	5750	5750	653.928	779916	780908	584.139	544.569	993	9857	9857	544.569	779916	780908	583.355	993	2474	2474	583.355	779916	780908	665.781	993
def	95.1138	75.0248	62.4423	1.33869	163.21	570	227	227	163.21	2308933	2309502	228.288	570	1297	1297	228.288	2308933	2309502	165.658	570	189	189	165.658	2308933	2309502	180.293	570	910	910	180.293	2308933	2309502	184.362	258.324	570	2684	2684	258.324	2308933	2309502	219.356	570	534	534	219.356	2308933	2309502	254.221	570
deoC	253.5	134.706	-46.8467	-1.11794	425.84	870	904	904	425.84	2086061	2086930	411.111	870	3565	3565	411.111	2086061	2086930	533.483	870	929	929	533.483	2086061	2086930	405.771	870	3126	3126	405.771	2086061	2086930	444.051	398.777	870	6324	6324	398.777	2086061	2086930	301.695	870	1121	1121	301.695	2086061	2086930	555.196	870
dgt	189.121	30.8877	-54.6326	-1.33915	190.885	1344	626	626	190.885	2091738	2093081	177.812	1344	2382	2382	177.812	2091738	2093081	314.11	1344	845	845	314.11	2091738	2093081	180.067	1344	2143	2143	180.067	2091738	2093081	215.719	161.642	1344	3960	3960	161.642	2091738	2093081	163.413	1344	938	938	163.413	2091738	2093081	194.3	1344
dinF	242.405	149.363	131.752	1.55616	206.006	1311	659	659	206.006	1720025	1721335	210.22	1311	2747	2747	210.22	1720025	1721335	182.921	1311	480	480	182.921	1720025	1721335	348.44	1311	4045	4045	348.44	1720025	1721335	236.897	359.583	1311	8593	8593	359.583	1720025	1721335	356.663	1311	1997	1997	356.663	1720025	1721335	333.023	1311
dnaA	133.932	65.258	-60.1423	-1.07196	872.964	1422	3029	3029	872.964	1	1422	909.295	1422	12888	12888	909.295	1	1422	886.776	1422	2524	2524	886.776	1	1422	914.484	1422	11515	11515	914.484	1	1422	895.88	813.798	1422	21094	21094	813.798	1	1422	844.037	1422	5126	5126	844.037	1	1422	904.564	1422
dnaB	60.6907	32.3549	-7.80772	-1.04339	168.888	1587	654	654	168.888	1317575	1319161	225.309	1587	3564	3564	225.309	1317575	1319161	183.849	1587	584	584	183.849	1317575	1319161	172.989	1587	2431	2431	172.989	1317575	1319161	187.759	168.349	1587	4870	4870	168.349	1317575	1319161	201.242	1587	1364	1364	201.242	1317575	1319161	164.619	1587
dnaE	139.03	43.5027	-27.1143	-1.12001	274.661	3687	2471	2471	274.661	42688	46374	231.158	3687	8495	8495	231.158	42688	46374	302.038	3687	2229	2229	302.038	42688	46374	204.359	3687	6672	6672	204.359	42688	46374	253.054	233.204	3687	15673	15673	233.204	42688	46374	261.895	3687	4124	4124	261.895	42688	46374	245.652	3687
dnaG	117.392	47.9133	35.6576	1.0648	537.716	2022	2653	2653	537.716	1908696	1910717	526.445	2022	10610	10610	526.445	1908696	1910717	588.058	2022	2380	2380	588.058	1908696	1910717	548.903	2022	9828	9828	548.903	1908696	1910717	550.28	588.458	2022	21689	21689	588.458	1908696	1910717	540.545	2022	4668	4668	540.545	1908696	1910717	643.837	2022
dnaJ	124.234	83.1478	50.2759	1.46084	102.1	1152	287	287	102.1	1865611	1866762	145.352	1152	1669	1669	145.352	1865611	1866762	78.0628	1152	180	180	78.0628	1865611	1866762	110.872	1152	1131	1131	110.872	1865611	1866762	109.097	202.297	1152	4248	4248	202.297	1865611	1866762	127.641	1152	628	628	127.641	1865611	1866762	113.533	1152
dnaK	420.509	280.922	180.25	1.90855	132.132	1923	620	620	132.132	1285083	1287005	315.485	1923	6047	6047	315.485	1285083	1287005	126.784	1923	488	488	126.784	1285083	1287005	219.166	1923	3732	3732	219.166	1285083	1287005	198.392	300.176	1923	10522	10522	300.176	1285083	1287005	474.01	1923	3893	3893	474.01	1285083	1287005	193.088	1923
dnaN	217.967	146.246	-58.2878	-1.11635	570.283	1134	1578	1578	570.283	1952076	1953209	628.859	1134	7108	7108	628.859	1952076	1953209	626.926	1134	1423	1423	626.926	1952076	1953209	410.892	1134	4126	4126	410.892	1952076	1953209	559.24	480.68	1134	9936	9936	480.68	1952076	1953209	573.59	1134	2778	2778	573.59	1952076	1953209	494.114	1134
dnaX	68.5547	26.0389	-7.87768	-1.04554	189.167	1809	835	835	189.167	1503204	1505012	175.365	1809	3162	3162	175.365	1503204	1505012	213.76	1809	774	774	213.76	1503204	1505012	145.205	1809	2326	2326	145.205	1503204	1505012	180.874	163.58	1809	5394	5394	163.58	1503204	1505012	189.619	1809	1465	1465	189.619	1503204	1505012	180.384	1809
dpp	214.433	79.3136	-4.95001	-1.00874	574.357	2172	3044	3044	574.357	542100	544271	590.739	2172	12789	12789	590.739	542100	544271	452.908	2172	1969	1969	452.908	542100	544271	667.341	2172	12835	12835	667.341	542100	544271	571.336	519.934	2172	20585	20585	519.934	542100	544271	604.332	2172	5606	5606	604.332	542100	544271	530.982	2172
dprA	43.8924	12.0271	-6.42824	-1.06922	87.7933	1125	241	241	87.7933	330266	331390	95.0656	1125	1066	1066	95.0656	330266	331390	88.8181	1125	200	200	88.8181	330266	331390	125.478	1125	1250	1250	125.478	330266	331390	99.2889	100.845	1125	2068	2068	100.845	330266	331390	81.586	1125	392	392	81.586	330266	331390	90.9676	1125
dtd	1142.19	397.406	-243.82	-1.27494	1157.1	453	1279	1279	1157.1	2085267	2085719	898.958	453	4059	4059	898.958	2085267	2085719	1788.86	453	1622	1622	1788.86	2085267	2085719	677.584	453	2718	2718	677.584	2085267	2085719	1130.62	787.419	453	6502	6502	787.419	2085267	2085719	928.304	453	1796	1796	928.304	2085267	2085719	1184.83	453
dut	67.4117	19.6546	-18.2742	-1.10896	160.161	435	170	170	160.161	1012864	1013298	186.586	435	809	809	186.586	1012864	1013298	195.247	435	170	170	195.247	1012864	1013298	201.977	435	778	778	201.977	1012864	1013298	185.993	181.228	435	1437	1437	181.228	1012864	1013298	134.565	435	250	250	134.565	1012864	1013298	179.488	435
dxr	63.0196	20.124	2.58782	1.01931	114.666	1158	324	324	114.666	1444478	1445635	120.427	1158	1390	1390	120.427	1444478	1445635	123.39	1158	286	286	123.39	1444478	1445635	177.685	1158	1822	1822	177.685	1444478	1445635	134.042	143.214	1158	3023	3023	143.214	1444478	1445635	127.788	1158	632	632	127.788	1444478	1445635	143.515	1158
dxs	808.428	280.922	-12.409	-1.01477	781.354	1905	3632	3632	781.354	2329763	2331667	980.889	1905	18625	18625	980.889	2329763	2331667	699.967	1905	2669	2669	699.967	2329763	2331667	947.491	1905	15983	15983	947.491	2329763	2331667	852.425	559.315	1905	19422	19422	559.315	2329763	2331667	1367.74	1905	11128	11128	1367.74	2329763	2331667	579.701	1905
efp-1	1725.31	743.488	-170.294	-1.07137	2397.5	567	3225	3317	2397.5	624089	624655	2925.59	567	16124	16534	2925.59	624089	624655	3008.19	567	3325	3414	3008.19	624089	624655	1894.53	567	9143	9512	1894.53	624089	624655	2556.45	1576.24	567	15674	16291	1576.24	624089	624655	3301.55	567	7798	7995	3301.55	624089	624655	2264.7	567
efp-2	483.808	301.517	-39.1014	-1.05208	808.082	567	1085	1118	808.082	1351983	1352549	979.915	567	5394	5538	979.915	1351983	1352549	800.068	567	882	908	800.068	1351983	1352549	571.624	567	2779	2870	571.624	1351983	1352549	789.922	504.385	567	5027	5213	504.385	1351983	1352549	988.193	567	2345	2393	988.193	1351983	1352549	678.398	567
engA	52.7756	21.1398	-11.8964	-1.09858	106.978	1314	343	343	106.978	2248687	2250000	130.334	1314	1707	1707	130.334	2248687	2250000	133.455	1314	351	351	133.455	2248687	2250000	159.512	1314	1856	1856	159.512	2248687	2250000	132.57	135.898	1314	3255	3255	135.898	2248687	2250000	106.737	1314	599	599	106.737	2248687	2250000	125.301	1314
engB	19.4029	14.2926	4.46804	1.16143	26.3748	606	39	39	26.3748	380799	381404	25.9924	606	157	157	25.9924	380799	381404	37.0992	606	45	45	37.0992	380799	381404	21.2444	606	114	114	21.2444	380799	381404	27.6777	40.6472	606	449	449	40.6472	380799	381404	24.3417	606	63	63	24.3417	380799	381404	38.9433	606
eno	67.9839	22.0452	3.01251	1.01458	218.701	1278	682	682	218.701	1918243	1919520	241.555	1278	3077	3077	241.555	1918243	1919520	173.571	1278	444	444	173.571	1918243	1919520	192.901	1278	2183	2183	192.901	1918243	1919520	206.682	219.913	1278	5123	5123	219.913	1918243	1919520	197.868	1278	1080	1080	197.868	1918243	1919520	218.831	1278
epsC	91.6193	65.6869	-22.3311	-1.23432	147.198	1161	417	417	147.198	143144	144304	106.29	1161	1230	1230	106.29	143144	144304	150.612	1161	350	350	150.612	143144	144304	66.4355	1161	683	683	66.4355	143144	144304	117.634	81.5106	1161	1725	1725	81.5106	143144	144304	124.635	1161	618	618	124.635	143144	144304	116.073	1161
epsD	68.4406	24.9334	-6.1257	-1.02971	228.471	1209	674	674	228.471	130241	131449	237.416	1209	2861	2861	237.416	130241	131449	214.469	1209	519	519	214.469	130241	131449	168.976	1209	1809	1809	168.976	130241	131449	212.333	212.362	1209	4680	4680	212.362	130241	131449	231.626	1209	1196	1196	231.626	130241	131449	206.693	1209
era	114.015	65.3014	-41.1718	-1.11923	361.555	900	794	794	361.555	2247725	2248624	369.093	900	3311	3311	369.093	2247725	2248624	380.808	900	686	686	380.808	2247725	2248624	434.532	900	3463	3463	434.532	2247725	2248624	386.497	335.622	900	5506	5506	335.622	2247725	2248624	320.517	900	1232	1232	320.517	2247725	2248624	400.924	900
etfA-1	349.154	191.162	83.6082	1.28559	283.662	1020	706	706	283.662	829255	830274	314.85	1020	3201	3201	314.85	829255	830274	170.942	1020	349	349	170.942	829255	830274	401.568	1020	3627	3627	401.568	829255	830274	292.756	520.096	1020	9670	9670	520.096	829255	830274	210.729	1020	918	918	210.729	829255	830274	299.806	1020
etfA-2	65.2008	16.784	9.78895	1.06985	143.52	1008	353	353	143.52	1145578	1146585	141.633	1008	1423	1423	141.633	1145578	1146585	116.97	1008	236	236	116.97	1145578	1146585	158.417	1008	1414	1414	158.417	1145578	1146585	140.135	181.343	1008	3332	3332	181.343	1145578	1146585	116.143	1008	500	500	116.143	1145578	1146585	156.994	1008
etfB-1	388.168	110.647	124.733	1.18975	692.493	867	1465	1465	692.493	830283	831149	738.741	867	6384	6384	738.741	830283	831149	529.567	867	919	919	529.567	830283	831149	668.596	867	5133	5133	668.596	830283	831149	657.349	779.243	867	12315	12315	779.243	830283	831149	765.355	867	2834	2834	765.355	830283	831149	665.996	867
etfB-2	526.752	353.155	151.043	1.23186	619.949	786	1189	1189	619.949	1144779	1145564	696.036	786	5453	5453	696.036	1144779	1145564	452.566	786	712	712	452.566	1144779	1145564	837.209	786	5827	5827	837.209	1144779	1145564	651.44	979.317	786	14031	14031	979.317	1144779	1145564	490.331	786	1646	1646	490.331	1144779	1145564	767.18	786
fabD	207.927	95.4892	-88.9019	-1.20977	545.967	882	1175	1175	545.967	160813	161694	469.786	882	4130	4130	469.786	160813	161694	572.107	882	1010	1010	572.107	160813	161694	462.99	882	3616	3616	462.99	160813	161694	512.712	364.18	882	5855	5855	364.18	160813	161694	372.453	882	1403	1403	372.453	160813	161694	508.132	882
fabF	247.261	79.9504	82.7423	1.19432	403.629	1257	1238	1238	403.629	1851886	1853142	499.72	1257	6261	6261	499.72	1851886	1853142	309.221	1257	778	778	309.221	1851886	1853142	490.624	1257	5461	5461	490.624	1851886	1853142	425.798	508.843	1257	11659	11659	508.843	1851886	1853142	444.444	1257	2386	2386	444.444	1851886	1853142	556.481	1257
fabG	747.711	487.246	170.832	1.15089	958.998	747	1748	1748	958.998	1313713	1314459	1456.15	747	10842	10842	1456.15	1313713	1314459	983.153	747	1470	1470	983.153	1313713	1314459	1130.36	747	7477	7477	1130.36	1313713	1314459	1132.17	976.394	747	13295	13295	976.394	1313713	1314459	1706.71	747	5445	5445	1706.71	1313713	1314459	1058.5	747
fabH	452.61	238.301	-33.7316	-1.04023	878.193	1008	2160	2160	878.193	2246639	2247646	971.123	1008	9757	9757	971.123	2246639	2247646	999.7	1008	2017	2017	999.7	2246639	2247646	639.828	1008	5711	5711	639.828	2246639	2247646	872.211	721.02	1008	13248	13248	721.02	2246639	2247646	1092.44	1008	4703	4703	1092.44	2246639	2247646	779.061	1008
fabK	60.8947	22.5611	14.8278	1.17308	83.0958	942	191	191	83.0958	1500197	1501138	102.883	942	966	966	102.883	1500197	1501138	76.3723	942	144	144	76.3723	1500197	1501138	80.3222	942	670	670	80.3222	1500197	1501138	85.6684	137.267	942	2357	2357	137.267	1500197	1501138	80.2849	942	323	323	80.2849	1500197	1501138	88.3868	942
fbaB	120.882	34.9567	-18.746	-1.07105	296.913	882	639	639	296.913	1842487	1843368	288.014	882	2532	2532	288.014	1842487	1843368	265.095	882	468	468	265.095	1842487	1843368	280.406	882	2190	2190	280.406	1842487	1843368	282.607	300.052	882	4824	4824	300.052	1842487	1843368	192.199	882	724	724	192.199	1842487	1843368	313.081	882
fbp	145.475	78.039	18.3913	1.05775	366.092	1968	1758	1758	366.092	844428	846395	284.719	1968	5585	5585	284.719	844428	846395	305.397	1968	1203	1203	305.397	844428	846395	317.56	1968	5534	5534	317.56	844428	846395	318.442	383.436	1968	13755	13755	383.436	844428	846395	254.845	1968	2142	2142	254.845	844428	846395	400.32	1968
fcl	21.9613	7.31708	-1.5505	-1.01915	82.8042	1074	217	217	82.8042	1367181	1368254	84.3533	1074	903	903	84.3533	1367181	1368254	85.1277	1074	183	183	85.1277	1367181	1368254	77.8106	1074	740	740	77.8106	1367181	1368254	82.524	78.5104	1074	1537	1537	78.5104	1367181	1368254	96.1427	1074	441	441	96.1427	1367181	1368254	75.0593	1074
feoB-1	123.809	110.491	99.7278	1.78793	122.307	2178	650	650	122.307	1110765	1112942	122.576	2178	2661	2661	122.576	1110765	1112942	139.237	2178	607	607	139.237	1110765	1112942	122.16	2178	2356	2356	122.16	1110765	1112942	126.57	208.383	2178	8273	8273	208.383	1110765	1112942	245.969	2178	2288	2288	245.969	1110765	1112942	217.772	2178
feoB-2	22.1958	11.2979	1.46746	1.02102	74.5281	2535	461	461	74.5281	1372187	1374721	66.8848	2535	1690	1690	66.8848	1372187	1374721	59.7158	2535	303	303	59.7158	1372187	1374721	78.1827	2535	1755	1755	78.1827	1372187	1374721	69.8278	81.9116	2535	3785	3785	81.9116	1372187	1374721	59.7597	2535	647	647	59.7597	1372187	1374721	69.3863	2535
fetB	1193.9	951.177	191.845	1.04039	4565.68	882	9826	9826	4565.68	719893	720774	5494.9	882	48307	48307	5494.9	719893	720774	4393.89	882	7757	7757	4393.89	719893	720774	4543.73	882	35487	35487	4543.73	719893	720774	4749.55	4304.29	882	69201	69201	4304.29	719893	720774	5266.64	882	19839	19839	5266.64	719893	720774	4696.47	882
ffh	813.613	358.471	130.61	1.07018	1779.88	1338	5811	5811	1779.88	1187610	1188947	2091.27	1338	27890	27890	2091.27	1187610	1188947	1396.5	1338	3740	3740	1396.5	1187610	1188947	2177.08	1338	25794	25794	2177.08	1187610	1188947	1861.18	1996.53	1338	48694	48694	1996.53	1187610	1188947	1941.92	1338	11097	11097	1941.92	1187610	1188947	1818.61	1338
fhs	575.142	183.586	-196.507	-1.20488	1368.54	1668	5570	5570	1368.54	1399746	1401413	1176.8	1668	19565	19565	1176.8	1399746	1401413	993.214	1668	3316	3316	993.214	1399746	1401413	1084.08	1668	16012	16012	1084.08	1399746	1401413	1155.66	1001.56	1668	30452	30452	1001.56	1399746	1401413	793.393	1668	5652	5652	793.393	1399746	1401413	920.707	1668
fimA	47.4046	16.675	-2.27603	-1.03517	61.8071	1167	176	176	61.8071	2237837	2239003	68.6902	1167	799	799	68.6902	2237837	2239003	77.0594	1167	180	180	77.0594	2237837	2239003	60.3845	1167	624	624	60.3845	2237837	2239003	66.9853	72.6768	1167	1546	1546	72.6768	2237837	2239003	44.5414	1167	222	222	44.5414	2237837	2239003	91.9461	1167
fkpA	1220.36	476.408	311.362	1.44143	650.232	762	1209	1209	650.232	764746	765507	1126.64	762	8557	8557	1126.64	764746	765507	557.955	762	851	851	557.955	764746	765507	486.55	762	3283	3283	486.55	764746	765507	705.344	732.837	762	10179	10179	732.837	764746	765507	1706.91	762	5555	5555	1706.91	764746	765507	691.629	762
fmt	511.817	413.49	-226.316	-1.19414	1434.8	972	3403	3403	1434.8	2117655	2118626	1052.71	972	10199	10199	1052.71	2117655	2118626	1516.28	972	2950	2950	1516.28	2117655	2118626	1564.53	972	13466	13466	1564.53	2117655	2118626	1392.08	1102.79	972	19539	19539	1102.79	2117655	2118626	1118.45	972	4643	4643	1118.45	2117655	2118626	1361.58	972
folA	104.243	86.6387	-26.2962	-1.11021	285.787	489	341	341	285.787	2158562	2159050	211.939	489	1033	1033	211.939	2158562	2159050	310.591	489	304	304	310.591	2158562	2159050	251.265	489	1088	1088	251.265	2158562	2159050	264.895	235.259	489	2097	2097	235.259	2158562	2159050	213.075	489	445	445	213.075	2158562	2159050	299.714	489
folB	47.1823	25.7392	2.96723	1.04756	55.5693	354	48	48	55.5693	2191317	2191670	71.4194	354	252	252	71.4194	2191317	2191670	80.4444	354	57	57	80.4444	2191317	2191670	42.1097	354	132	132	42.1097	2191317	2191670	62.3857	54.7052	354	353	353	54.7052	2191317	2191670	89.292	354	135	135	89.292	2191317	2191670	68.8462	354
folC	397.926	77.8036	-74.2535	-1.10144	726.881	1290	2288	2288	726.881	506407	507696	791.107	1290	10172	10172	791.107	506407	507696	654.517	1290	1690	1690	654.517	506407	507696	1052.44	1290	12022	12022	1052.44	506407	507696	806.237	713.991	1290	16789	16789	713.991	506407	507696	710.054	1290	3912	3912	710.054	506407	507696	790.586	1290
folD	582.932	413.753	393.154	1.58129	658.201	891	1431	1431	658.201	1189071	1189961	766.923	891	6811	6811	766.923	1189071	1189961	654.922	891	1168	1168	654.922	1189071	1189961	625.364	891	4934	4934	625.364	1189071	1189961	676.353	995.118	891	16162	16162	995.118	1189071	1189961	1208.3	891	4598	4598	1208.3	1189071	1189961	1002.66	891
folE	87.4638	49.2567	-27.2603	-1.17824	147.874	582	210	210	147.874	678728	679309	212.549	582	1233	1233	212.549	678728	679309	194.862	582	227	227	194.862	678728	679309	165.515	582	853	853	165.515	678728	679309	180.2	125.085	582	1327	1327	125.085	678728	679309	197.131	582	490	490	197.131	678728	679309	163.144	582
folK	183.687	59.8935	77.1076	1.45034	177.59	450	195	195	177.59	1620466	1620915	149.599	450	671	671	149.599	1620466	1620915	170.975	450	154	154	170.975	1620466	1620915	186.712	450	744	744	186.712	1620466	1620915	171.219	237.484	450	1948	1948	237.484	1620466	1620915	211.25	450	406	406	211.25	1620466	1620915	333.286	450
folP	48.248	22.6112	-6.17801	-1.02637	249.963	846	516	516	249.963	1666683	1667528	219.51	846	1851	1851	219.51	1666683	1667528	243.896	846	413	413	243.896	1666683	1667528	248.421	846	1861	1861	248.421	1666683	1667528	240.447	227.352	846	3506	3506	227.352	1666683	1667528	210.619	846	761	761	210.619	1666683	1667528	240.24	846
frdB	626.078	300.966	-174.356	-1.19421	1009.38	756	1862	1862	1009.38	1693890	1694645	1169.02	756	8809	8809	1169.02	1693890	1694645	1303.19	756	1972	1972	1303.19	1693890	1694645	806.946	756	5402	5402	806.946	1693890	1694645	1072.14	677.117	756	9331	9331	677.117	1693890	1694645	1040.02	756	3358	3358	1040.02	1693890	1694645	1005.93	756
frr	88.9059	27.399	-5.74908	-1.04583	137.338	561	188	188	137.338	2000921	2001481	120.357	561	673	673	120.357	2000921	2001481	119.335	561	134	134	119.335	2000921	2001481	147.756	561	734	734	147.756	2000921	2001481	131.196	166.536	561	1703	1703	166.536	2000921	2001481	77.6305	561	186	186	77.6305	2000921	2001481	128.167	561
ftn	198.389	87.3384	-67.8484	-1.2441	337.701	483	398	398	337.701	1365109	1365591	412.941	483	1988	1988	412.941	1365109	1365591	359.962	483	348	348	359.962	1365109	1365591	272.623	483	1166	1166	272.623	1365109	1365591	345.807	312.805	483	2754	2754	312.805	1365109	1365591	330.128	483	681	681	330.128	1365109	1365591	254.349	483
ftsA	324.665	229.896	-125.697	-1.11009	1383.15	1440	4860	4860	1383.15	640565	642004	1252.91	1440	17983	17983	1252.91	640565	642004	1375.29	1440	3964	3964	1375.29	640565	642004	1058.49	1440	13497	13497	1058.49	640565	642004	1267.46	1145.4	1440	30065	30065	1145.4	640565	642004	1182.26	1440	7271	7271	1182.26	640565	642004	1149.42	1440
ftsE	341.619	102.748	-33.8819	-1.0587	676.955	741	1224	1224	676.955	2297259	2297999	574.207	741	4241	4241	574.207	2297259	2297999	567.025	741	841	841	567.025	2297259	2297999	626.071	741	4108	4108	626.071	2297259	2297999	611.065	627.968	741	8482	8482	627.968	2297259	2297999	365.593	741	1157	1157	365.593	2297259	2297999	707.212	741
ftsY	208.986	158.152	-3.64557	-1.01137	280.948	954	654	654	280.948	173631	174584	380.591	954	3619	3619	380.591	173631	174584	213.143	954	407	407	213.143	173631	174584	422.128	954	3566	3566	422.128	173631	174584	324.203	334.164	954	5811	5811	334.164	173631	174584	263.35	954	1073	1073	263.35	173631	174584	263.212	954
ftsz	657.81	139.683	-239.584	-1.20012	1419.77	1374	4760	4760	1419.77	642007	643380	1280.08	1374	17531	17531	1280.08	642007	643380	1370.45	1374	3769	3769	1370.45	642007	643380	1676.86	1374	20402	20402	1676.86	642007	643380	1436.79	1181.61	1374	29594	29594	1181.61	642007	643380	1019.05	1374	5980	5980	1019.05	642007	643380	1302.8	1374
fumB	55.3225	21.861	-2.26773	-1.00792	266.248	1647	1070	1070	266.248	1501435	1503081	321.571	1647	5279	5279	321.571	1501435	1503081	293.634	1647	968	968	293.634	1501435	1503081	273.378	1647	3987	3987	273.378	1501435	1503081	288.708	275.567	1647	8273	8273	275.567	1501435	1503081	289.872	1647	2039	2039	289.872	1501435	1503081	282.894	1647
fur	190.724	136.467	-63.7778	-1.13168	598.784	501	732	732	598.784	508993	509493	519.058	501	2592	2592	519.058	508993	509493	612.287	501	614	614	612.287	508993	509493	462.317	501	2051	2051	462.317	508993	509493	548.111	451.584	501	4124	4124	451.584	508993	509493	579.05	501	1239	1239	579.05	508993	509493	485.138	501
fusA	586.618	258.983	110.854	1.12587	733.399	2124	3801	3801	733.399	2025187	2027310	1088.34	2124	23041	23041	1088.34	2025187	2027310	588.75	2124	2503	2503	588.75	2025187	2027310	1112.29	2124	20920	20920	1112.29	2025187	2027310	880.696	996.317	2124	38574	38574	996.317	2025187	2027310	941.204	2124	8538	8538	941.204	2025187	2027310	853.309	2124
galE	68.7425	41.3065	5.41823	1.02626	190.773	1029	479	479	190.773	381414	382442	235.559	1029	2416	2416	235.559	381414	382442	232.079	1029	478	478	232.079	381414	382442	166.817	1029	1520	1520	166.817	381414	382442	206.307	231.383	1029	4340	4340	231.383	381414	382442	215.712	1029	948	948	215.712	381414	382442	223.772	1029
galK	73.1039	40.8628	-4.49643	-1.04833	100.77	1155	284	284	100.77	1713525	1714679	85.6473	1155	986	986	85.6473	1713525	1714679	138.418	1155	320	320	138.418	1713525	1714679	65.314	1155	668	668	65.314	1713525	1714679	97.5374	86.6364	1155	1824	1824	86.6364	1713525	1714679	93.4547	1155	461	461	93.4547	1713525	1714679	126.51	1155
galM	70.4277	48.6976	-44.3531	-1.20964	260.936	1068	680	680	260.936	1712408	1713475	225.642	1068	2402	2402	225.642	1712408	1713475	271.787	1068	581	581	271.787	1712408	1713475	265.302	1068	2509	2509	265.302	1712408	1713475	255.917	201.36	1068	3920	3920	201.36	1712408	1713475	216.605	1068	988	988	216.605	1712408	1713475	224.378	1068
gapA	1203.23	837.474	-403.274	-1.30751	1935.62	1011	4775	4775	1935.62	2230314	2231324	1595.41	1011	16077	16077	1595.41	2230314	2231324	2229.68	1011	4512	4512	2229.68	2230314	2231324	1098.14	1011	9831	9831	1098.14	2230314	2231324	1714.71	1026.44	1011	18916	18916	1026.44	2230314	2231324	1589.67	1011	6864	6864	1589.67	2230314	2231324	1539.76	1011
gcp	81.1381	36.6952	8.36989	1.05576	130.217	1026	326	326	130.217	1813881	1814906	143.646	1026	1469	1469	143.646	1813881	1814906	122.709	1026	252	252	122.709	1813881	1814906	203.847	1026	1852	1852	203.847	1813881	1814906	150.105	157.416	1026	2944	2944	157.416	1813881	1814906	169.788	1026	744	744	169.788	1813881	1814906	135	1026
gcvH	496.029	350.548	-94.2549	-1.15157	658.299	381	612	612	658.299	1010001	1010381	855.809	381	3250	3250	855.809	1010001	1010381	923.149	381	704	704	923.149	1010001	1010381	427.121	381	1441	1441	427.121	1010001	1010381	716.095	505.261	381	3509	3509	505.261	1010001	1010381	781.708	381	1272	1272	781.708	1010001	1010381	749.373	381
gcvP	505.462	372.74	-55.0703	-1.0321	1719.6	2868	12034	12034	1719.6	1383761	1386628	1819.67	2868	52018	52018	1819.67	1383761	1386628	1518.66	2868	8718	8718	1518.66	1383761	1386628	2024.13	2868	51405	51405	2024.13	1383761	1386628	1770.52	1590.05	2868	83125	83125	1590.05	1383761	1386628	1621.04	2868	19856	19856	1621.04	1383761	1386628	1656.91	2868
gcvT	431.464	139.702	85.4748	1.09598	869.323	1089	2310	2310	869.323	1637994	1639082	979.411	1089	10631	10631	979.411	1637994	1639082	857.444	1089	1869	1869	857.444	1637994	1639082	856.157	1089	8256	8256	856.157	1637994	1639082	890.583	872.524	1089	17320	17320	872.524	1637994	1639082	801.549	1089	3728	3728	801.549	1637994	1639082	1233.01	1089
gdh	571.491	122.307	84.8114	1.06579	1314.62	1338	4292	4292	1314.62	1308364	1309701	1386.06	1338	18485	18485	1386.06	1308364	1309701	1188.52	1338	3183	3183	1188.52	1308364	1309701	1266.97	1338	15011	15011	1266.97	1308364	1309701	1289.04	1263.75	1338	30822	30822	1263.75	1308364	1309701	1203.09	1338	6875	6875	1203.09	1308364	1309701	1760.01	1338
gidA	270.63	156.57	34.4626	1.06203	515.662	1878	2363	2363	515.662	2081550	2083427	567.292	1878	10619	10619	567.292	2081550	2083427	467.147	1878	1756	1756	467.147	2081550	2083427	672.232	1878	11179	11179	672.232	2081550	2083427	555.583	584.27	1878	20001	20001	584.27	2081550	2083427	464.173	1878	3723	3723	464.173	2081550	2083427	576.937	1878
gidB	182.474	79.2646	-2.39059	-1.00695	313.829	666	510	510	313.829	1387274	1387939	334.876	666	2223	2223	334.876	1387274	1387939	277.557	666	370	370	277.557	1387274	1387939	460.031	666	2713	2713	460.031	1387274	1387939	346.573	378.008	666	4589	4589	378.008	1387274	1387939	309.379	666	880	880	309.379	1387274	1387939	300.7	666
glgB	123.31	54.777	-10.267	-1.06924	135.587	2007	664	664	135.587	1884062	1886068	133.22	2007	2665	2665	133.22	1884062	1886068	126.705	2007	509	509	126.705	1884062	1886068	238.69	2007	4242	4242	238.69	1884062	1886068	158.551	146.95	2007	5376	5376	146.95	1884062	1886068	115.38	2007	989	989	115.38	1884062	1886068	142.807	2007
glk	685.83	263.537	-135.416	-1.11269	1346.15	987	3242	3242	1346.15	1823157	1824143	1293.78	987	12728	12728	1293.78	1823157	1824143	1586.88	987	3135	3135	1586.88	1823157	1824143	1121.53	987	9802	9802	1121.53	1823157	1824143	1337.08	901.052	987	16211	16211	901.052	1823157	1824143	1453.02	987	6125	6125	1453.02	1823157	1824143	1263.12	987
glnS	214.751	121.363	8.30152	1.0149	507.16	1701	2105	2105	507.16	2041282	2042982	623.668	1701	10574	10574	623.668	2041282	2042982	457.601	1701	1558	1558	457.601	2041282	2042982	640.405	1701	9646	9646	640.405	2041282	2042982	557.208	537.249	1701	16658	16658	537.249	2041282	2042982	533.396	1701	3875	3875	533.396	2041282	2042982	519.042	1701
gltD	57.9502	18.9754	21.659	1.14721	131.592	1389	446	446	131.592	2133505	2134893	168.801	1389	2337	2337	168.801	2133505	2134893	133.083	1389	370	370	133.083	2133505	2134893	155.046	1389	1907	1907	155.046	2133505	2134893	147.131	189.542	1389	4799	4799	189.542	2133505	2134893	151.544	1389	899	899	151.544	2133505	2134893	163.552	1389
gltX	97.4969	43.0258	6.07159	1.0447	131.748	1518	488	488	131.748	1645974	1647491	130.333	1518	1972	1972	130.333	1645974	1647491	100.71	1518	306	306	100.71	1645974	1647491	180.481	1518	2426	2426	180.481	1645974	1647491	135.818	172.315	1518	4768	4768	172.315	1645974	1647491	82.9837	1518	538	538	82.9837	1645974	1647491	138.902	1518
glyA	93.037	63.0573	3.61892	1.00834	446.935	1281	1397	1397	446.935	49769	51049	460.988	1281	5886	5886	460.988	49769	51049	391.959	1281	1005	1005	391.959	49769	51049	436.118	1281	4947	4947	436.118	49769	51049	434	474.213	1281	11073	11073	474.213	49769	51049	386.035	1281	2112	2112	386.035	49769	51049	411.156	1281
glyS	544.542	279.633	-2.77635	-1.00386	661.595	1548	2499	2499	661.595	2270212	2271759	754.852	1548	11647	11647	754.852	2270212	2271759	464.101	1548	1438	1438	464.101	2270212	2271759	1008.64	1548	13826	13826	1008.64	2270212	2271759	722.297	790.653	1548	22310	22310	790.653	2270212	2271759	577.494	1548	3818	3818	577.494	2270212	2271759	615.152	1548
gmd	48.4617	13.9659	16.8853	1.13464	127.928	1086	339	339	127.928	1366103	1367188	131.46	1086	1423	1423	131.46	1366103	1367188	103.969	1086	226	226	103.969	1366103	1367188	138.304	1086	1330	1330	138.304	1366103	1367188	125.415	136.696	1086	2706	2706	136.696	1366103	1367188	152.43	1086	707	707	152.43	1366103	1367188	134.65	1086
gmk	106.793	32.0896	-19.4726	-1.17288	107.696	567	149	149	107.696	551438	552004	139.786	567	790	790	139.786	551438	552004	90.7566	567	103	103	90.7566	551438	552004	190.209	567	955	955	190.209	551438	552004	132.112	121.525	567	1256	1256	121.525	551438	552004	83.4162	567	202	202	83.4162	551438	552004	131.284	567
gpmA	158.158	56.8188	-30.2458	-1.09557	370.871	747	676	676	370.871	152012	152758	360.077	747	2681	2681	360.077	152012	152758	369.853	747	553	553	369.853	152012	152758	286.03	747	1892	1892	286.03	152012	152758	346.708	332.246	747	4524	4524	332.246	152012	152758	230.696	747	736	736	230.696	152012	152758	388.854	747
gpsA	190.424	100.266	1.83333	1.00956	180.649	1005	443	443	180.649	1449493	1450497	163.718	1005	1640	1640	163.718	1449493	1450497	136.21	1005	274	274	136.21	1449493	1450497	286.877	1005	2553	2553	286.877	1449493	1450497	191.863	263.984	1005	4836	4836	263.984	1449493	1450497	96.4532	1005	414	414	96.4532	1449493	1450497	182.042	1005
greA	199.304	32.5428	52.0452	1.43002	146.179	471	168	168	146.179	1774306	1774776	146.124	471	686	686	146.124	1774306	1774776	125.166	471	118	118	125.166	1774306	1774776	66.6554	471	278	278	66.6554	1774306	1774776	121.031	157.709	471	1354	1354	157.709	1774306	1774776	265.959	471	535	535	265.959	1774306	1774776	155.935	471
groEL	1671.16	700.784	639.511	1.67441	601.225	1638	2403	2403	601.225	563708	565345	1298.8	1638	21205	21205	1298.8	563708	565345	566.704	1638	1858	1858	566.704	563708	565345	1326.28	1638	19237	19237	1326.28	563708	565345	948.252	1349.57	1638	40295	40295	1349.57	563708	565345	1732.2	1638	12118	12118	1732.2	563708	565345	1031.42	1638
groES	1700.33	1357.07	680.101	1.90668	528.217	270	348	348	528.217	565598	565867	1255.95	270	3380	3380	1255.95	565598	565867	405.233	270	219	219	405.233	565598	565867	811.009	270	1939	1939	811.009	565598	565867	750.102	1281.09	270	6305	6305	1281.09	565598	565867	1885.29	270	2174	2174	1885.29	565598	565867	448.875	270
grpE	384.013	303.751	154.283	1.57562	231.182	585	330	330	231.182	1864984	1865568	406.454	585	2370	2370	406.454	1864984	1865568	188.739	585	221	221	188.739	1864984	1865568	245.745	585	1273	1273	245.745	1864984	1865568	268.03	336.195	585	3585	3585	336.195	1864984	1865568	572.751	585	1431	1431	572.751	1864984	1865568	238.277	585
guaA	2134.38	1066.38	384.946	1.17594	1932.72	1521	7173	7173	1932.72	646278	647798	2225.27	1521	33736	33736	2225.27	646278	647798	1504.72	1521	4581	4581	1504.72	646278	647798	3088.85	1521	41602	41602	3088.85	646278	647798	2187.89	2523.39	1521	69961	69961	2523.39	646278	647798	2022.47	1521	13138	13138	2022.47	646278	647798	2106.39	1521
guaB	238.152	30.5642	19.227	1.03848	540.682	1497	1975	1975	540.682	566988	568484	569.928	1497	8504	8504	569.928	566988	568484	556.003	1497	1666	1666	556.003	566988	568484	331.776	1497	4398	4398	331.776	566988	568484	499.597	527.09	1497	14383	14383	527.09	566988	568484	555.25	1497	3550	3550	555.25	566988	568484	557.655	1497
gyrA	138.513	62.8049	20.1973	1.0305	629.031	2580	3960	3960	629.031	1466459	1469038	680.125	2580	17490	17490	680.125	1466459	1469038	700.798	2580	3619	3619	700.798	1466459	1469038	638.846	2580	14595	14595	638.846	1466459	1469038	662.2	686.582	2580	32289	32289	686.582	1466459	1469038	601.422	2580	6627	6627	601.422	1466459	1469038	739.935	2580
gyrB	71.2073	46.2225	21.8025	1.08736	228.583	1965	1096	1096	228.583	1788036	1790000	274.994	1965	5386	5386	274.994	1788036	1790000	247.64	1965	974	974	247.64	1788036	1790000	247.068	1965	4299	4299	247.068	1788036	1790000	249.571	299.791	1965	10738	10738	299.791	1788036	1790000	261.192	1965	2192	2192	261.192	1788036	1790000	293.291	1965
hagD	2747.08	1379.39	-329.403	-1.13419	3511.1	5196	34053	44516	3511.1	1939821	1945016	2204.07	5196	85095	114150	2204.07	1939821	1945016	1838.32	5196	14224	19119	1838.32	1939821	1945016	3583.46	5196	120774	164877	3583.46	1939821	1945016	2784.24	3622.05	5196	260449	343057	3622.05	1939821	1945016	874.974	5196	13634	19417	874.974	1939821	1945016	2965.55	5196
hagE	2975.89	1482.18	87.8309	1.03438	2879.33	5121	25909	35979	2879.33	2119173	2124293	2084.85	5121	75063	106417	2084.85	2119173	2124293	1687	5121	12325	17292	1687	2119173	2124293	3567.03	5121	110905	161752	3567.03	2119173	2124293	2554.55	3925.32	5121	261871	366414	3925.32	2119173	2124293	949.422	5121	13908	20765	949.422	2119173	2124293	2777.59	5121
hemH (NC_002950 1038465..1039407)	297.725	207.43	-54.8906	-1.05311	1055.88	942	2427	2427	1055.88	1038466	1039407	1119.15	942	10508	10508	1119.15	1038466	1039407	985.415	942	1858	1858	985.415	1038466	1039407	1192.84	942	9950	9950	1192.84	1038466	1039407	1088.32	897.913	942	15418	15418	897.913	1038466	1039407	974.853	942	3922	3922	974.853	1038466	1039407	1065.32	942
hemH (NC_002950 148689..149727)	132.452	44.1733	-38.0997	-1.11347	346.652	1038	878	878	346.652	148690	149727	356.268	1038	3686	3686	356.268	148690	149727	390.826	1038	812	812	390.826	148690	149727	401.785	1038	3693	3693	401.785	148690	149727	373.883	269.333	1038	5096	5096	269.333	148690	149727	341.967	1038	1516	1516	341.967	148690	149727	367.702	1038
hflX	32.7416	25.7818	-9.1796	-1.06112	157.754	1221	470	470	157.754	1983406	1984626	167.13	1221	2034	2034	167.13	1983406	1984626	139.938	1221	342	342	139.938	1983406	1984626	172.679	1221	1867	1867	172.679	1983406	1984626	159.375	151.82	1221	3379	3379	151.82	1983406	1984626	140.563	1221	733	733	140.563	1983406	1984626	141.348	1221
hisS	35.6593	23.0952	17.7529	1.23875	72.9576	1365	243	243	72.9576	2159111	2160475	71.3683	1365	971	971	71.3683	2159111	2160475	73.9338	1365	202	202	73.9338	2159111	2160475	79.1755	1365	957	957	79.1755	2159111	2160475	74.3588	107.028	1365	2663	2663	107.028	2159111	2160475	79.2486	1365	462	462	79.2486	2159111	2160475	97.029	1365
hmuR	39.4202	11.813	-3.3042	-1.06722	43.7061	1941	207	207	43.7061	1629021	1630961	54.738	1941	1059	1059	54.738	1629021	1630961	36.8074	1941	143	143	36.8074	1629021	1630961	74.5889	1941	1282	1282	74.5889	1629021	1630961	52.4601	55.0298	1941	1947	1947	55.0298	1629021	1630961	50.906	1941	422	422	50.906	1629021	1630961	35.1687	1941
hmuY	36.8587	26.1987	2.1227	1.04144	55.4074	429	58	58	55.4074	1628578	1629006	68.0541	429	291	291	68.0541	1628578	1629006	39.5955	429	34	34	39.5955	1628578	1629006	41.8554	429	159	159	41.8554	1628578	1629006	51.2281	52.3026	429	409	409	52.3026	1628578	1629006	72.59	429	133	133	72.59	1628578	1629006	35.7313	429
hprA	702.41	208.883	284.822	1.6863	496.6	954	1156	1156	496.6	1272252	1273205	401.94	954	3822	3822	401.94	1272252	1273205	554.59	954	1059	1059	554.59	1272252	1273205	206.921	954	1748	1748	206.921	1272252	1273205	415.012	582.013	954	10121	10121	582.013	1272252	1273205	909.331	954	3705	3705	909.331	1272252	1273205	705.482	954
hpt	515.435	231.14	78.5345	1.11854	647.933	537	849	849	647.933	843268	843804	806.354	537	4316	4316	806.354	843268	843804	525.652	537	565	565	525.652	843268	843804	670.223	537	3187	3187	670.223	843268	843804	662.541	601.828	537	5891	5891	601.828	843268	843804	1022.47	537	2345	2345	1022.47	843268	843804	507.035	537
hslR	234.975	73.3094	68.7311	1.46029	130.058	438	139	139	130.058	187460	187897	208.671	438	911	911	208.671	187460	187897	123.19	438	108	108	123.19	187460	187897	135.362	438	525	525	135.362	187460	187897	149.32	149.801	438	1196	1196	149.801	187460	187897	358.165	438	670	670	358.165	187460	187897	185.56	438
htpG	326.698	246.313	126.684	1.68961	116.067	2055	582	582	116.067	54199	56253	283.797	2055	5813	5813	283.797	54199	56253	149.759	2055	616	616	149.759	54199	56253	185.195	2055	3370	3370	185.195	54199	56253	183.704	209.456	2055	7846	7846	209.456	54199	56253	442.765	2055	3886	3886	442.765	54199	56253	171.509	2055
htrA	5779.99	1848.86	2314.53	1.81351	2459.76	1497	8985	8985	2459.76	650502	651998	3389.41	1497	50574	50574	3389.41	650502	651998	3985.47	1497	11942	11942	3985.47	650502	651998	1545.87	1497	20492	20492	1545.87	650502	651998	2845.13	4595.65	1497	125404	125404	4595.65	650502	651998	7325.86	1497	46838	46838	7325.86	650502	651998	5238.27	1497
hup-1	1560.09	1012.04	-183.471	-1.23938	1161.93	267	757	757	1161.93	144608	144874	670.351	267	1784	1784	670.351	144608	144874	1758.9	267	940	940	1758.9	144608	144874	208.52	267	493	493	208.52	144608	144874	949.926	834.204	267	4060	4060	834.204	144608	144874	510.38	267	582	582	510.38	144608	144874	1522.42	267
hup-2	1964.33	1107.84	-252.405	-1.15078	2704.25	279	1841	1841	2704.25	1334674	1334952	1611.35	279	4481	4481	1611.35	1334674	1334952	2650.22	279	1480	1480	2650.22	1334674	1334952	739.918	279	1828	1828	739.918	1334674	1334952	1926.43	1542.38	279	7844	7844	1542.38	1334674	1334952	2495.85	279	2974	2974	2495.85	1334674	1334952	1771.57	279
hutH	482.239	298.799	20.1897	1.02762	723.637	1494	2638	2638	723.637	357679	359172	725.055	1494	10797	10797	725.055	357679	359172	500.605	1494	1497	1497	500.605	357679	359172	974.348	1494	12890	12890	974.348	357679	359172	730.911	758.459	1494	20655	20655	758.459	357679	359172	587.553	1494	3749	3749	587.553	357679	359172	675.549	1494
hutI	351.668	234.341	-37.9743	-1.04231	856.054	1272	2657	2657	856.054	362245	363516	977.244	1272	12390	12390	977.244	362245	363516	836.991	1272	2131	2131	836.991	362245	363516	1071.33	1272	12067	12067	1071.33	362245	363516	935.405	795.214	1272	18438	18438	795.214	362245	363516	792.443	1272	4305	4305	792.443	362245	363516	857.953	1272
hutU	79.4566	21.8407	-2.81637	-1.00793	372.774	1980	1801	1801	372.774	1967022	1969001	359.1	1980	7087	7087	359.1	1967022	1969001	319.947	1980	1268	1268	319.947	1967022	1969001	380.941	1980	6679	6679	380.941	1967022	1969001	358.191	369.503	1980	13336	13336	369.503	1967022	1969001	302.731	1980	2560	2560	302.731	1967022	1969001	382.188	1980
ileS	486.717	154.217	-31.549	-1.04404	678.357	3414	5651	5651	678.357	1674683	1678096	748.692	3414	25477	25477	748.692	1674683	1678096	538.821	3414	3682	3682	538.821	1674683	1678096	1025.54	3414	31003	31003	1025.54	1674683	1678096	747.852	726.247	3414	45195	45195	726.247	1674683	1678096	625.823	3414	9125	9125	625.823	1674683	1678096	680.568	3414
ilvE	242.095	175.401	-5.12797	-1.00551	891.567	1020	2219	2219	891.567	1368393	1369412	1082.75	1020	11008	11008	1082.75	1368393	1369412	851.283	1020	1738	1738	851.283	1368393	1369412	920.052	1020	8310	8310	920.052	1368393	1369412	936.412	840.652	1020	15630	15630	840.652	1368393	1369412	856.46	1020	3731	3731	856.46	1368393	1369412	1031.86	1020
infA	982.42	395.739	-182.562	-1.09989	1848.88	219	988	988	1848.88	2013574	2013792	1888.81	219	4123	4123	1888.81	2013574	2013792	2520.82	219	1105	1105	2520.82	2013574	2013792	1782.14	219	3456	3456	1782.14	2013574	2013792	2010.16	1656.83	219	6614	6614	1656.83	2013574	2013792	1937.3	219	1812	1812	1937.3	2013574	2013792	2177.88	219
infB	672.396	286.336	-7.80806	-1.00557	1338.06	2940	9599	9599	1338.06	286682	289621	1377.14	2940	40356	40356	1377.14	286682	289621	1123.09	2940	6609	6609	1123.09	286682	289621	1795.48	2940	46743	46743	1795.48	286682	289621	1408.44	1256.78	2940	67352	67352	1256.78	286682	289621	1473.27	2940	18499	18499	1473.27	286682	289621	1293.07	2940
infC	238.265	113.272	122.187	1.37009	294.856	606	436	436	294.856	1051524	1052129	421.176	606	2544	2544	421.176	1051524	1052129	267.114	606	324	324	267.114	1051524	1052129	337.487	606	1811	1811	337.487	1051524	1052129	330.158	414.801	606	4582	4582	414.801	1051524	1052129	505.379	606	1308	1308	505.379	1051524	1052129	450.759	606
iorA	508.026	49.5657	-8.3085	-1.00814	1098.21	1608	4309	4309	1098.21	724919	726526	1106.28	1608	17731	17731	1106.28	724919	726526	846.962	1608	2726	2726	846.962	724919	726526	1065.47	1608	15171	15171	1065.47	724919	726526	1029.23	1079.36	1608	31637	31637	1079.36	724919	726526	690.636	1608	4743	4743	690.636	724919	726526	1198.66	1608
iorB	106.482	29.2048	23.1415	1.08047	292.534	594	424	424	292.534	724299	724892	302.164	594	1789	1789	302.164	724299	724892	306.995	594	365	365	306.995	724299	724892	248.675	594	1308	1308	248.675	724299	724892	287.592	310.597	594	3363	3363	310.597	724299	724892	355.157	594	901	901	355.157	724299	724892	321.739	594
ispD	20.3454	11.1041	-1.6531	-1.03863	50.8451	669	83	83	50.8451	1519162	1519830	39.741	669	265	265	39.741	1519162	1519830	53.7688	669	72	72	53.7688	1519162	1519830	33.4234	669	198	198	33.4234	1519162	1519830	44.4446	41.9857	669	512	512	41.9857	1519162	1519830	49.6986	669	142	142	49.6986	1519162	1519830	45.4961	669
ispE	124.254	55.6354	-31.5762	-1.08619	366.109	825	737	737	366.109	994387	995211	381.122	825	3134	3134	381.122	994387	995211	422.694	825	698	698	422.694	994387	995211	421.744	825	3081	3081	421.744	994387	995211	397.917	298.439	825	4488	4488	298.439	994387	995211	391.375	825	1379	1379	391.375	994387	995211	417.054	825
ispF	51.4937	26.8479	-1.19126	-1.00656	165.103	489	197	197	165.103	34003	34491	169.469	489	826	826	169.469	34003	34491	216.596	489	212	212	216.596	34003	34491	179.904	489	779	779	179.904	34003	34491	182.768	166.6	489	1485	1485	166.6	34003	34491	196.317	489	410	410	196.317	34003	34491	175.679	489
ispG	122.053	56.5092	15.4683	1.12036	131.209	1746	559	559	131.209	1011062	1012807	118.255	1746	2058	2058	118.255	1011062	1012807	89.8483	1746	314	314	89.8483	1011062	1012807	174.764	1746	2702	2702	174.764	1011062	1012807	128.519	198.358	1746	6313	6313	198.358	1011062	1012807	76.3045	1746	569	569	76.3045	1011062	1012807	137.438	1746
ispH	177.793	55.4939	-41.5999	-1.20726	222.812	870	473	473	222.812	660402	661271	217.722	870	1888	1888	217.722	660402	661271	327.9	870	571	571	327.9	660402	661271	200.809	870	1547	1547	200.809	660402	661271	242.311	174.67	870	2770	2770	174.67	660402	661271	221.764	870	824	824	221.764	660402	661271	256.303	870
kamA	364.876	207.925	64.1086	1.15732	373.133	1251	1139	1139	373.133	1136769	1138019	404.035	1251	5038	5038	404.035	1136769	1138019	244.01	1251	611	611	244.01	1136769	1138019	608.886	1251	6745	6745	608.886	1136769	1138019	407.516	568.073	1251	12954	12954	568.073	1136769	1138019	277.566	1251	1483	1483	277.566	1136769	1138019	459.803	1251
kamD	132.105	98.1498	33.1976	1.13037	260.963	1572	1001	1001	260.963	1140535	1142106	279.155	1572	4374	4374	279.155	1140535	1142106	232.004	1572	730	730	232.004	1140535	1142106	246.407	1572	3430	3430	246.407	1140535	1142106	254.632	358.057	1572	10260	10260	358.057	1140535	1142106	225.952	1572	1517	1517	225.952	1140535	1142106	332.73	1572
kamE	145.633	24.3724	22.4467	1.25873	90.5544	792	175	175	90.5544	1142103	1142894	92.3466	792	729	729	92.3466	1142103	1142894	49.2032	792	78	78	49.2032	1142103	1142894	114.927	792	806	806	114.927	1142103	1142894	86.7578	191.457	792	2764	2764	191.457	1142103	1142894	45.8236	792	155	155	45.8236	1142103	1142894	99.4178	792
kbl	191.679	125.086	23.1669	1.0299	773.193	1191	2247	2247	773.193	521522	522712	864.28	1191	10260	10260	864.28	521522	522712	675.365	1191	1610	1610	675.365	521522	522712	786.058	1191	8290	8290	786.058	521522	522712	774.724	721.382	1191	15661	15661	721.382	521522	522712	739.194	1191	3760	3760	739.194	521522	522712	867.043	1191
kdsA	447.324	253.289	-3.2214	-1.00604	517.909	819	1035	1035	517.909	1827620	1828438	593.878	819	4848	4848	593.878	1827620	1828438	698.467	819	1145	1145	698.467	1827620	1828438	336.586	819	2441	2441	336.586	1827620	1828438	536.71	445.178	819	6646	6646	445.178	1827620	1828438	783.909	819	2742	2742	783.909	1827620	1828438	535.37	819
kdsB	224.196	133.504	24.1364	1.06913	302.68	765	565	565	302.68	1910759	1911523	409.571	765	3123	3123	409.571	1910759	1911523	243.597	765	373	373	243.597	1910759	1911523	440.798	765	2986	2986	440.798	1910759	1911523	349.162	397.36	765	5541	5541	397.36	1910759	1911523	307.294	765	1004	1004	307.294	1910759	1911523	320.745	765
ksgA	148.193	41.4291	-49.5177	-1.20566	266.886	777	506	506	266.886	157257	158033	250.366	777	1939	1939	250.366	157257	158033	288.702	777	449	449	288.702	157257	158033	355.215	777	2444	2444	355.215	157257	158033	290.292	239.281	777	3389	3389	239.281	157257	158033	207.023	777	687	687	207.023	157257	158033	269.523	777
lacZ-1	17.4087	7.41416	-4.96554	-1.10137	53.1457	3339	433	433	53.1457	711967	715305	50.0584	3339	1666	1666	50.0584	711967	715305	53.7158	3339	359	359	53.7158	711967	715305	58.8835	3339	1741	1741	58.8835	711967	715305	53.9509	57.4726	3339	3498	3498	57.4726	711967	715305	43.1262	3339	615	615	43.1262	711967	715305	53.8677	3339
lacZ-2	30.9767	12.3198	2.93763	1.04325	64.2781	3054	479	479	64.2781	957389	960442	75.2618	3054	2291	2291	75.2618	957389	960442	74.5968	3054	456	456	74.5968	957389	960442	57.5746	3054	1557	1557	57.5746	957389	960442	67.9278	62.6743	3054	3489	3489	62.6743	957389	960442	88.5513	3054	1155	1155	88.5513	957389	960442	69.2942	3054
lepA	256.655	126.428	38.2757	1.07696	460.937	1788	2011	2011	460.937	1315753	1317540	586.757	1788	10457	10457	586.757	1315753	1317540	417.453	1788	1494	1494	417.453	1315753	1317540	524.23	1788	8300	8300	524.23	1315753	1317540	497.344	460.329	1788	15003	15003	460.329	1315753	1317540	571.74	1788	4366	4366	571.74	1315753	1317540	436.304	1788
lepB	634.497	200.43	-67.782	-1.06589	1084.65	1398	3700	3700	1084.65	2089548	2090945	957.701	1398	13345	13345	957.701	2089548	2090945	925.229	1398	2589	2589	925.229	2089548	2090945	1418.66	1398	17562	17562	1418.66	2089548	2090945	1096.56	1018.13	1398	25945	25945	1018.13	2089548	2090945	784.163	1398	4682	4682	784.163	2089548	2090945	1154.69	1398
leuS	425.794	98.0745	60.8342	1.1005	605.441	2778	4104	4104	605.441	849763	852540	667.331	2778	18478	18478	667.331	849763	852540	481.618	2778	2678	2678	481.618	849763	852540	666.851	2778	16404	16404	666.851	849763	852540	605.31	537.385	2778	27212	27212	537.385	849763	852540	907.412	2778	10766	10766	907.412	849763	852540	569.257	2778
lgt	40.6824	12.9222	-0.494233	-1.00237	197.216	852	410	410	197.216	861889	862740	195.12	852	1657	1657	195.12	861889	862740	208.754	852	356	356	208.754	861889	862740	235.802	852	1779	1779	235.802	861889	862740	209.223	210.169	852	3264	3264	210.169	861889	862740	216.006	852	786	786	216.006	861889	862740	203.083	852
ligA	51.2168	28.8765	-0.997897	-1.00535	190.843	2010	936	936	190.843	1329687	1331696	194.814	2010	3903	3903	194.814	1329687	1331696	159.574	2010	642	642	159.574	1329687	1331696	205.466	2010	3657	3657	205.466	1329687	1331696	187.675	176.59	2010	6470	6470	176.59	1329687	1331696	187.315	2010	1608	1608	187.315	1329687	1331696	210.791	2010
lipA	23.3443	3.96489	6.32737	1.13891	45.375	849	94	94	45.375	544374	545222	41.5962	849	352	352	41.5962	544374	545222	47.0768	849	80	80	47.0768	544374	545222	48.1518	849	362	362	48.1518	544374	545222	45.5499	64.9405	849	1005	1005	64.9405	544374	545222	47.1597	849	171	171	47.1597	544374	545222	45.7221	849
lipB	191.604	43.2669	-20.0896	-1.07832	223.893	1479	808	808	223.893	1423768	1425246	261.231	1479	3851	3851	261.231	1423768	1425246	214.839	1479	636	636	214.839	1423768	1425246	406.443	1479	5323	5323	406.443	1423768	1425246	276.601	238.506	1479	6430	6430	238.506	1423768	1425246	245.384	1479	1550	1550	245.384	1423768	1425246	281.773	1479
lon	122.321	69.102	7.63226	1.03153	236.326	2433	1403	1403	236.326	673103	675535	224.365	2433	5441	5441	224.365	673103	675535	192.613	2433	938	938	192.613	673103	675535	314.934	2433	6785	6785	314.934	673103	675535	242.06	293.467	2433	13015	13015	293.467	673103	675535	201.423	2433	2093	2093	201.423	673103	675535	271.141	2433
lpxA	158.343	81.9175	18.717	1.05181	344.87	795	669	669	344.87	84030	84824	344.52	795	2730	2730	344.52	84030	84824	329.297	795	524	524	329.297	84030	84824	426.437	795	3002	3002	426.437	84030	84824	361.281	414.66	795	6009	6009	414.66	84030	84824	277.144	795	941	941	277.144	84030	84824	392.703	795
lpxB	1057.66	300.561	-140.216	-1.17235	618.648	1152	1739	1739	618.648	2267703	2268854	873.944	1152	10035	10035	873.944	2267703	2268854	646.187	1152	1490	1490	646.187	2267703	2268854	1676.31	1152	17100	17100	1676.31	2267703	2268854	953.773	729.564	1152	15320	15320	729.564	2267703	2268854	807.714	1152	3974	3974	807.714	2267703	2268854	708.195	1152
lpxD	125.251	79.2664	57.1748	1.23614	214.279	1050	549	549	214.279	86188	87237	271.552	1050	2842	2842	271.552	86188	87237	212.688	1050	447	447	212.688	86188	87237	269.958	1050	2510	2510	269.958	86188	87237	242.119	337.939	1050	6468	6468	337.939	86188	87237	279.411	1050	1253	1253	279.411	86188	87237	250.28	1050
lpxK	63.6686	28.9699	-21.8716	-1.10846	197.28	1074	517	517	197.28	690200	691273	226.25	1074	2422	2422	226.25	690200	691273	220.03	1074	473	473	220.03	690200	691273	250.571	1074	2383	2383	250.571	690200	691273	223.533	186.903	1074	3659	3659	186.903	690200	691273	192.504	1074	883	883	192.504	690200	691273	213.267	1074
luxS	30.8956	8.97645	1.57109	1.03377	53.7893	480	63	63	53.7893	538108	538587	48.7005	480	233	233	48.7005	538108	538587	57.2461	480	55	55	57.2461	538108	538587	26.3505	480	112	112	26.3505	538108	538587	46.5216	55.3174	480	484	484	55.3174	538108	538587	46.3409	480	95	95	46.3409	538108	538587	46.8684	480
LYS1	174.308	108.82	18.4863	1.03417	527.21	1194	1536	1536	527.21	727793	728986	630.196	1194	7500	7500	630.196	727793	728986	468.638	1194	1120	1120	468.638	727793	728986	537.697	1194	5685	5685	537.697	727793	728986	540.935	494.477	1194	10762	10762	494.477	727793	728986	578.888	1194	2952	2952	578.888	727793	728986	521.376	1194
lysA	21.0187	6.75989	5.20195	1.08376	56.7119	1149	159	159	56.7119	2294723	2295871	61.0346	1149	699	699	61.0346	2294723	2295871	62.1785	1149	143	143	62.1785	2294723	2295871	68.5053	1149	697	697	68.5053	2294723	2295871	62.1076	77.7305	1149	1628	1628	77.7305	2294723	2295871	61.7454	1149	303	303	61.7454	2294723	2295871	66.8006	1149
lysC	37.6331	16.6549	-4.22223	-1.02817	153.111	1341	501	501	153.111	2295901	2297241	156.738	1341	2095	2095	156.738	2295901	2297241	172.122	1341	462	462	172.122	2295901	2297241	134.489	1341	1597	1597	134.489	2295901	2297241	154.115	151.571	1341	3705	3705	151.571	2295901	2297241	148.064	1341	848	848	148.064	2295901	2297241	164.719	1341
lysS	111.737	37.9418	11.3609	1.02165	548.319	1737	2324	2324	548.319	1450583	1452319	518.213	1737	8972	8972	518.213	1450583	1452319	460.198	1737	1600	1600	460.198	1450583	1452319	571.935	1737	8797	8797	571.935	1450583	1452319	524.666	552.045	1737	17479	17479	552.045	1450583	1452319	497.134	1737	3688	3688	497.134	1450583	1452319	556.155	1737
maeB	87.8997	30.3726	18.8061	1.13051	136.788	2280	761	761	136.788	310765	313044	173.46	2280	3942	3942	173.46	310765	313044	143.088	2280	653	653	143.088	310765	313044	123.035	2280	2484	2484	123.035	310765	313044	144.093	151.251	2280	6286	6286	151.251	310765	313044	210.935	2280	2054	2054	210.935	310765	313044	143.991	2280
maf	12.2274	5.52561	3.09365	1.13518	25.614	624	39	39	25.614	707249	707872	21.8662	624	136	136	21.8662	707249	707872	21.6174	624	27	27	21.6174	707249	707872	22.4413	624	124	124	22.4413	707249	707872	22.8847	31.6501	624	360	360	31.6501	707249	707872	27.3918	624	73	73	27.3918	707249	707872	25.4489	624
malP	114.706	59.7605	2.48585	1.01232	189.529	2571	1189	1189	189.529	753478	756048	175.758	2571	4504	4504	175.758	753478	756048	163.814	2571	843	843	163.814	753478	756048	278.088	2571	6331	6331	278.088	753478	756048	201.797	223.154	2571	10458	10458	223.154	753478	756048	163.381	2571	1794	1794	163.381	753478	756048	195.079	2571
malQ	125.697	50.8676	-10.6872	-1.07081	136.608	1977	659	659	136.608	818647	820623	145.391	1977	2865	2865	145.391	818647	820623	136.209	1977	539	539	136.209	818647	820623	228.26	1977	3996	3996	228.26	818647	820623	161.617	165.08	1977	5949	5949	165.08	818647	820623	102.564	1977	866	866	102.564	818647	820623	148.6	1977
manA	140.808	38.3646	-39.8477	-1.17906	267.541	1011	660	660	267.541	510464	511474	230.624	1011	2324	2324	230.624	510464	511474	310.336	1011	628	628	310.336	510464	511474	241.053	1011	2158	2158	241.053	510464	511474	262.388	248.038	1011	4571	4571	248.038	510464	511474	169.528	1011	732	732	169.528	510464	511474	268.988	1011
manC	397.392	249.343	-175.643	-1.37157	739.645	1086	1960	1960	739.645	2326700	2327785	542.284	1086	5870	5870	542.284	2326700	2327785	821.169	1086	1785	1785	821.169	2326700	2327785	490.302	1086	4715	4715	490.302	2326700	2327785	648.35	423.777	1086	8389	8389	423.777	2326700	2327785	491.572	1086	2280	2280	491.572	2326700	2327785	530.982	1086
map	714.888	388.63	95.6197	1.17676	510.976	786	980	980	510.976	2013795	2014580	485.936	786	3807	3807	485.936	2013795	2014580	292.388	786	460	460	292.388	2013795	2014580	874.565	786	6087	6087	874.565	2013795	2014580	540.966	960.053	786	13755	13755	960.053	2013795	2014580	245.166	786	823	823	245.166	2013795	2014580	602.183	786
mazG	350.218	139.226	85.321	1.21287	368.111	786	706	706	368.111	1790058	1790843	468.066	786	3667	3667	468.066	1790058	1790843	444.938	786	700	700	444.938	1790058	1790843	322.125	786	2242	2242	322.125	1790058	1790843	400.81	409.358	786	5865	5865	409.358	1790058	1790843	672.344	786	2257	2257	672.344	1790058	1790843	507.338	786
mdh	168.936	101.391	-51.5759	-1.13797	478.331	1005	1173	1173	478.331	2038274	2039278	424.07	1005	4248	4248	424.07	2038274	2039278	430.006	1005	865	865	430.006	2038274	2039278	369.131	1005	3285	3285	369.131	2038274	2039278	425.384	371.575	1005	6807	6807	371.575	2038274	2039278	309.396	1005	1328	1328	309.396	2038274	2039278	470.522	1005
mdsC	23.6863	8.55986	-5.42812	-1.06866	87.8756	1040	223	223	87.8756	715436	716475	79.3935	1040	823	823	79.3935	715436	716475	73.4992	1040	153	153	73.4992	715436	716475	97.1855	1040	895	895	97.1855	715436	716475	84.4884	83.2398	1040	1578	1578	83.2398	715436	716475	79.6989	1040	354	354	79.6989	715436	716475	79.3157	1040
megL	982.209	448.03	-74.6643	-1.03866	1854.26	1182	5348	5348	1854.26	377271	378452	2121.72	1182	24997	24997	2121.72	377271	378452	1559.25	1182	3689	3689	1559.25	377271	378452	2488.29	1182	26044	26044	2488.29	377271	378452	2005.88	1912.54	1182	41207	41207	1912.54	377271	378452	1506.09	1182	7603	7603	1506.09	377271	378452	2003.95	1182
menA	15.4856	8.98992	-3.42358	-1.11891	36.4595	888	79	79	36.4595	2293846	2294733	30.053	888	266	266	30.053	2293846	2294733	34.8821	888	62	62	34.8821	2293846	2294733	27.4696	888	216	216	27.4696	2293846	2294733	32.2161	27.9861	888	453	453	27.9861	2293846	2294733	38.2329	888	145	145	38.2329	2293846	2294733	26.2036	888
menB	30.6501	7.38336	1.25285	1.02791	46.0363	819	92	92	46.0363	1600260	1601078	46.0599	819	376	376	46.0599	1600260	1601078	46.3611	819	76	76	46.3611	1600260	1601078	41.0907	819	298	298	41.0907	1600260	1601078	44.887	65.2428	819	974	974	65.2428	1600260	1601078	34.5926	819	121	121	34.5926	1600260	1601078	48.4741	819
menD	14.1452	7.85731	-0.61465	-1.01848	31.434	1734	133	133	31.434	1601103	1602836	35.6989	1734	617	617	35.6989	1601103	1602836	39.1845	1734	136	136	39.1845	1601103	1602836	29.177	1734	448	448	29.177	1601103	1602836	33.8736	39.6107	1734	1252	1252	39.6107	1601103	1602836	31.3272	1734	232	232	31.3272	1601103	1602836	36.6323	1734
metG	159.081	85.5426	21.1175	1.09792	199.796	2043	996	996	199.796	189792	191834	232.967	2043	4744	4744	232.967	189792	191834	144.525	2043	591	591	144.525	189792	191834	285.339	2043	5162	5162	285.339	189792	191834	215.657	261.6	2043	9742	9742	261.6	189792	191834	176.61	2043	1541	1541	176.61	189792	191834	205.281	2043
metK	310.332	154.964	-46.8558	-1.08578	500.366	1290	1575	1575	500.366	1994726	1996015	583.142	1290	7498	7498	583.142	1994726	1996015	515.481	1290	1331	1331	515.481	1994726	1996015	773.356	1290	8834	8834	773.356	1994726	1996015	593.086	464.908	1290	10932	10932	464.908	1994726	1996015	463.023	1290	2551	2551	463.023	1994726	1996015	601.659	1290
mfd	52.3748	27.8172	-19.7009	-1.07636	258.983	3369	2129	2129	258.983	1861269	1864637	298.391	3369	10020	10020	298.391	1861269	1864637	286.8	3369	1934	1934	286.8	1861269	1864637	266.589	3369	7953	7953	266.589	1861269	1864637	277.691	246.016	3369	15108	15108	246.016	1861269	1864637	252.491	3369	3633	3633	252.491	1861269	1864637	260.688	3369
mgtE	104.319	31.7469	-15.7302	-1.1157	124.492	1353	411	411	124.492	155873	157225	144.003	1353	1942	1942	144.003	155873	157225	120.008	1353	325	325	120.008	155873	157225	218.266	1353	2615	2615	218.266	155873	157225	151.692	139.198	1353	3433	3433	139.198	155873	157225	134.464	1353	777	777	134.464	155873	157225	113.946	1353
miaA (NC_002950 369893..370796)	41.7545	12.5076	9.48371	1.1629	61.2693	903	135	135	61.2693	369894	370796	52.219	903	470	470	52.219	369894	370796	50.3475	903	91	91	50.3475	369894	370796	69.034	903	552	552	69.034	369894	370796	58.2174	92.1019	903	1516	1516	92.1019	369894	370796	56.5264	903	218	218	56.5264	369894	370796	64.8482	903
miaA (NC_002950 566082..566991)	263.955	106.066	-94.2769	-1.32514	401.257	909	890	890	401.257	566083	566991	382.766	909	3468	3468	382.766	566083	566991	473.77	909	862	862	473.77	566083	566991	279.158	909	2247	2247	279.158	566083	566991	384.238	305.684	909	5065	5065	305.684	566083	566991	295.191	909	1146	1146	295.191	566083	566991	349.155	909
mmdA	1285.28	360.896	-3.43191	-1.00265	1259.8	1554	4777	4777	1259.8	1691602	1693155	1277.46	1554	19787	19787	1277.46	1691602	1693155	776.73	1554	2416	2416	776.73	1691602	1693155	1882.39	1554	25903	25903	1882.39	1691602	1693155	1299.1	1563.16	1554	44279	44279	1563.16	1691602	1693155	597.111	1554	3963	3963	597.111	1691602	1693155	1401.69	1554
mmdB	49.2444	40.8474	32.4742	1.32339	102.1	1152	287	287	102.1	1688775	1689926	100.24	1152	1151	1151	100.24	1688775	1689926	100.614	1152	232	232	100.614	1688775	1689926	98.7162	1152	1007	1007	98.7162	1688775	1689926	100.418	147.961	1152	3107	3107	147.961	1688775	1689926	141.462	1152	696	696	141.462	1688775	1689926	120.139	1152
mmdC	359.989	199.634	-78.2932	-1.14412	515.341	435	547	547	515.341	1689931	1690365	714.975	435	3100	3100	714.975	1689931	1690365	447.919	435	390	390	447.919	1689931	1690365	807.908	435	3112	3112	807.908	1689931	1690365	621.536	488.571	435	3874	3874	488.571	1689931	1690365	601.776	435	1118	1118	601.776	1689931	1690365	520.211	435
mnmA	90.9729	45.101	35.7936	1.3553	90.5687	1086	240	240	90.5687	301038	302123	92.4747	1086	1001	1001	92.4747	301038	302123	82.3469	1086	179	179	82.3469	301038	302123	137.576	1086	1323	1323	137.576	301038	302123	100.742	173.32	1086	3431	3431	173.32	301038	302123	103.273	1086	479	479	103.273	301038	302123	134.243	1086
mpi	21.3008	6.78348	5.35614	1.36623	11.8789	621	18	18	11.8789	927139	927759	15.0248	621	93	93	15.0248	927139	927759	18.5038	621	23	23	18.5038	927139	927759	13.0934	621	72	72	13.0934	927139	927759	14.6252	19.8769	621	225	225	19.8769	927139	927759	33.1798	621	88	88	33.1798	927139	927759	14.9169	621
mraW	109.429	71.1715	-0.965407	-1.00339	235.999	936	539	539	235.999	628223	629158	299.374	936	2793	2793	299.374	628223	629158	263.145	936	493	493	263.145	628223	629158	345.428	936	2863	2863	345.428	628223	629158	285.986	261.758	936	4466	4466	261.758	628223	629158	333.955	936	1335	1335	333.955	628223	629158	281.587	936
mraY	28.6181	14.1206	-16.1241	-1.17008	102.456	1260	315	315	102.456	633337	634596	112.828	1260	1417	1417	112.828	633337	634596	114.591	1260	289	289	114.591	633337	634596	113.827	1260	1270	1270	113.827	633337	634596	110.926	99.7062	1260	2290	2290	99.7062	633337	634596	99.7898	1260	537	537	99.7898	633337	634596	93.7368	1260
mreB	64.5309	28.9076	16.5617	1.04098	409.02	1020	1018	1018	409.02	1477797	1478816	418.423	1020	4254	4254	418.423	1477797	1478816	401.151	1020	819	819	401.151	1477797	1478816	387.839	1020	3503	3503	387.839	1477797	1478816	404.108	382.408	1020	7110	7110	382.408	1477797	1478816	446.939	1020	1947	1947	446.939	1477797	1478816	423.275	1020
mrp	61.9285	18.0707	-4.00204	-1.01774	240.254	1119	656	656	240.254	1020113	1021231	224.952	1119	2509	2509	224.952	1020113	1021231	257.614	1119	577	577	257.614	1020113	1021231	195.686	1119	1939	1939	195.686	1020113	1021231	229.626	243.022	1119	4957	4957	243.022	1020113	1021231	236.027	1119	1128	1128	236.027	1020113	1021231	225.386	1119
mrr	239.991	105.889	-45.1985	-1.34516	223.215	918	500	500	223.215	1026968	1027885	146.666	918	1342	1342	146.666	1026968	1027885	287.353	918	528	528	287.353	1026968	1027885	47.362	918	385	385	47.362	1026968	1027885	176.149	150.477	918	2518	2518	150.477	1026968	1027885	117.327	918	460	460	117.327	1026968	1027885	194.489	918
mscL	23.8216	14.1005	2.04882	1.08403	35.1277	420	36	36	35.1277	1409806	1410225	21.9764	420	92	92	21.9764	1409806	1410225	26.1696	420	22	22	26.1696	1409806	1410225	14.2508	420	53	53	14.2508	1409806	1410225	24.3811	25.9933	420	199	199	25.9933	1409806	1410225	20.6269	420	37	37	20.6269	1409806	1410225	38.0724	420
msrA	745.679	317.914	-151.672	-1.13075	1095.57	1059	2831	2831	1095.57	2187665	2188723	1413.49	1059	14920	14920	1413.49	2187665	2188723	1041.19	1059	2207	2207	1041.19	2187665	2188723	1696.62	1059	15910	15910	1696.62	2187665	2188723	1311.72	1126.94	1059	21754	21754	1126.94	2187665	2188723	950.946	1059	4301	4301	950.946	2187665	2188723	1216.81	1059
mtn	25.9431	8.86191	5.85268	1.0975	58.461	687	98	98	58.461	537397	538083	67.3229	687	461	461	67.3229	537397	538083	57.4506	687	79	79	57.4506	537397	538083	56.8762	687	346	346	56.8762	537397	538083	60.0277	59.9709	687	751	751	59.9709	537397	538083	82.8193	687	243	243	82.8193	537397	538083	59.8747	687
murA	76.1048	49.8353	-6.9274	-1.0229	323.462	1305	1030	1030	323.462	1446166	1447470	305.133	1305	3969	3969	305.133	1446166	1447470	334.217	1305	873	873	334.217	1446166	1447470	274.928	1305	3177	3177	274.928	1446166	1447470	309.435	298.305	1305	7096	7096	298.305	1446166	1447470	284.381	1305	1585	1585	284.381	1446166	1447470	351.032	1305
murB	1809.22	313.496	-186.001	-1.13387	1344.32	1017	3336	3336	1344.32	1422725	1423741	1323.59	1017	13417	13417	1323.59	1422725	1423741	983.484	1017	2002	2002	983.484	1422725	1423741	2650.48	1017	23869	23869	2650.48	1422725	1423741	1575.47	1531.07	1017	28383	28383	1531.07	1422725	1423741	841.259	1017	3654	3654	841.259	1422725	1423741	1548.45	1017
murC	88.4845	13.234	-22.0711	-1.1109	207.453	1371	694	694	207.453	638376	639746	212.875	1371	2909	2909	212.875	638376	639746	203.704	1371	559	559	203.704	638376	639746	260.292	1371	3160	3160	260.292	638376	639746	221.081	209.317	1371	5231	5231	209.317	638376	639746	171.808	1371	1006	1006	171.808	638376	639746	216.938	1371
murD	103.29	72.0669	-18.5727	-1.07458	270.49	1353	893	893	270.49	634620	635972	273.842	1353	3693	3693	273.842	634620	635972	299.097	1353	810	810	299.097	634620	635972	227.03	1353	2720	2720	227.03	634620	635972	267.614	304.387	1353	7507	7507	304.387	634620	635972	224.972	1353	1300	1300	224.972	634620	635972	265.712	1353
murE	120.115	42.7496	-35.8545	-1.16199	267.617	1464	956	956	267.617	631859	633322	250.886	1464	3661	3661	250.886	631859	633322	289.728	1464	849	849	289.728	631859	633322	220.539	1464	2859	2859	220.539	631859	633322	257.193	236.116	1464	6301	6301	236.116	631859	633322	224.867	1464	1406	1406	224.867	631859	633322	254.756	1464
murF	38.4216	24.874	-5.67471	-1.01096	502.626	1263	1549	1549	502.626	1177257	1178519	528.485	1263	6653	6653	528.485	1177257	1178519	520.963	1263	1317	1317	520.963	1177257	1178519	541.047	1263	6051	6051	541.047	1177257	1178519	523.28	508.336	1263	11703	11703	508.336	1177257	1178519	525.942	1263	2837	2837	525.942	1177257	1178519	502.933	1263
murG	292.694	53.2973	-54.0841	-1.17672	308.087	1140	857	857	308.087	637237	638376	334.512	1140	3801	3801	334.512	637237	638376	291.435	1140	665	665	291.435	637237	638376	506.504	1140	5113	5113	506.504	637237	638376	360.134	331.327	1140	6885	6885	331.327	637237	638376	213.81	1140	1041	1041	213.81	637237	638376	317.68	1140
murI	2141.58	662.027	-832.739	-1.28068	3746.03	825	7541	7541	3746.03	759669	760493	3128.87	825	25729	25729	3128.87	759669	760493	3574.12	825	5902	5902	3574.12	759669	760493	4749.52	825	34697	34697	4749.52	759669	760493	3799.64	3084.01	825	46378	46378	3084.01	759669	760493	2607.93	825	9189	9189	2607.93	759669	760493	3431.47	825
murQ	256.61	48.9646	51.0462	1.19936	267.255	825	538	538	267.255	1167434	1168258	260.486	825	2142	2142	260.486	1167434	1168258	309.45	825	511	511	309.45	1167434	1168258	186.986	825	1366	1366	186.986	1167434	1168258	256.044	278.889	825	4194	4194	278.889	1167434	1168258	443.596	825	1563	1563	443.596	1167434	1168258	275.496	825
mutA	77.6587	36.0515	-2.65344	-1.01408	205.684	1857	932	932	205.684	1737599	1739455	198.763	1857	3679	3679	198.763	1737599	1739455	167.341	1857	622	622	167.341	1737599	1739455	192.839	1857	3171	3171	192.839	1737599	1739455	191.157	223.163	1857	7554	7554	223.163	1737599	1739455	145.504	1857	1154	1154	145.504	1737599	1739455	210.699	1857
mutB	131.526	37.6937	-19.4005	-1.06973	312.71	2148	1639	1639	312.71	1739484	1741631	278.609	2148	5965	5965	278.609	1739484	1741631	242.823	2148	1044	1044	242.823	1739484	1741631	356.404	2148	6779	6779	356.404	1739484	1741631	297.637	275.016	2148	10768	10768	275.016	1739484	1741631	224.878	2148	2063	2063	224.878	1739484	1741631	311.994	2148
mutL	380.844	110.527	-154.696	-1.35692	484.196	1857	2194	2194	484.196	449674	451530	557.283	1857	10315	10315	557.283	449674	451530	538.343	1857	2001	2001	538.343	449674	451530	772.635	1857	12705	12705	772.635	449674	451530	588.114	391.791	1857	13262	13262	391.791	449674	451530	425.165	1857	3372	3372	425.165	449674	451530	446.756	1857
mutS	182.552	40.7879	-17.6994	-1.04835	358.366	2676	2340	2340	358.366	112178	114853	382.338	2676	10198	10198	382.338	112178	114853	319.252	2676	1710	1710	319.252	112178	114853	475.144	2676	11259	11259	475.144	112178	114853	383.775	386.953	2676	18875	18875	386.953	112178	114853	292.592	2676	3344	3344	292.592	112178	114853	385.604	2676
mutY	35.7203	12.0264	-2.57297	-1.03558	80.3575	1224	240	240	80.3575	1457805	1459028	79.4257	1224	969	969	79.4257	1457805	1459028	87.7569	1224	215	215	87.7569	1457805	1459028	52.0366	1224	564	564	52.0366	1457805	1459028	74.8942	68.7097	1224	1533	1533	68.7097	1457805	1459028	81.4911	1224	426	426	81.4911	1457805	1459028	69.4647	1224
nadA	131.848	52.23	1.32651	1.00416	302.394	927	684	684	302.394	1655606	1656532	326.199	927	3014	3014	326.199	1655606	1656532	287.258	927	533	533	287.258	1655606	1656532	358.162	927	2940	2940	358.162	1655606	1656532	318.503	348.987	927	5897	5897	348.987	1655606	1656532	226.314	927	896	896	226.314	1655606	1656532	349.394	927
nadB	420.995	259.763	-21.0259	-1.03915	621.447	1557	2361	2361	621.447	1653156	1654712	558.404	1557	8666	8666	558.404	1653156	1654712	710.096	1557	2213	2213	710.096	1653156	1654712	342.491	1557	4722	4722	342.491	1653156	1654712	558.11	450.333	1557	12781	12781	450.333	1653156	1654712	763.485	1557	5077	5077	763.485	1653156	1654712	504.222	1557
nadC	74.2266	24.76	7.53665	1.0905	72.7585	828	147	147	72.7585	1654759	1655586	97.0556	828	801	801	97.0556	1654759	1655586	65.7689	828	109	109	65.7689	1654759	1655586	97.5186	828	715	715	97.5186	1654759	1655586	83.2754	124.562	828	1880	1880	124.562	1654759	1655586	50.3352	828	178	178	50.3352	1654759	1655586	95.7612	828
nadD	58.1999	27.0777	-10.8512	-1.05848	184.904	594	268	268	184.904	71059	71652	192.378	594	1139	1139	192.378	71059	71652	184.197	594	219	219	184.197	71059	71652	224.15	594	1179	1179	224.15	71059	71652	196.407	184.53	594	1998	1998	184.53	71059	71652	165.95	594	421	421	165.95	71059	71652	211.274	594
nadE	260.878	107.954	72.2128	1.23622	283.124	1944	1343	1343	283.124	579286	581229	371.582	1944	7200	7200	371.582	579286	581229	272.931	1944	1062	1062	272.931	579286	581229	295.165	1944	5081	5081	295.165	579286	581229	305.7	278.167	1944	9857	9857	278.167	579286	581229	533.809	1944	4432	4432	533.809	579286	581229	308.598	1944
nagB	357.296	199.949	77.7707	1.06882	966.604	792	1868	1868	966.604	859817	860608	1279.3	792	10099	10099	1279.3	859817	860608	1004.25	792	1592	1592	1004.25	859817	860608	1269.9	792	8906	8906	1269.9	859817	860608	1130.01	1082.52	792	15628	15628	1082.52	859817	860608	1282.47	792	4338	4338	1282.47	859817	860608	1323.9	792
nahA	150.131	48.2271	-11.2634	-1.0573	202.102	2334	1151	1151	202.102	51206	53539	179.334	2334	4172	4172	179.334	51206	53539	183.23	2334	856	856	183.23	51206	53539	266.601	2334	5510	5510	266.601	51206	53539	207.817	226.093	2334	9619	9619	226.093	51206	53539	116.47	2334	1161	1161	116.47	51206	53539	212.194	2334
nhaA	65.4203	30.6166	-11.9811	-1.09377	131.783	1359	437	437	131.783	1971579	1972937	138.421	1359	1875	1875	138.421	1971579	1972937	172.784	1359	470	470	172.784	1971579	1972937	116.005	1359	1396	1396	116.005	1971579	1972937	139.748	116.421	1359	2884	2884	116.421	1971579	1972937	140.245	1359	814	814	140.245	1971579	1972937	147.038	1359
nqrA	261.635	111.205	33.6609	1.0452	814.811	1356	2696	2696	814.811	2289890	2291245	838.501	1356	11333	11333	838.501	2289890	2291245	727.297	1356	1974	1974	727.297	2289890	2291245	598.132	1356	7182	7182	598.132	2289890	2291245	744.685	713.668	1356	17640	17640	713.668	2289890	2291245	786.867	1356	4557	4557	786.867	2289890	2291245	753.082	1356
nqrB	144.684	90.8522	8.37444	1.04875	158.124	1200	463	463	158.124	2288660	2289859	190.872	1200	2283	2283	190.872	2288660	2289859	97.0061	1200	233	233	97.0061	2288660	2289859	241.107	1200	2562	2562	241.107	2288660	2289859	171.777	230.321	1200	5038	5038	230.321	2288660	2289859	98.3403	1200	504	504	98.3403	2288660	2289859	150.255	1200
nqrC	819.607	466.75	-57.2139	-1.07443	768.907	735	1379	1379	768.907	2287902	2288636	850.392	735	6230	6230	850.392	2287902	2288636	432.309	735	636	636	432.309	2287902	2288636	1251.92	735	8148	8148	1251.92	2287902	2288636	825.881	861.641	735	11544	11544	861.641	2287902	2288636	472.747	735	1484	1484	472.747	2287902	2288636	636.765	735
nqrD	797.846	427.773	-49.4582	-1.05739	766.955	630	1179	1179	766.955	2287267	2287896	1028.59	630	6459	6459	1028.59	2287267	2287896	525.772	630	663	663	525.772	2287267	2287896	1323.62	630	7384	7384	1323.62	2287267	2287896	911.234	709.786	630	8151	8151	709.786	2287267	2287896	932.486	630	2509	2509	932.486	2287267	2287896	667.273	630
nqrE	102.453	33.4158	17.5282	1.13785	129.278	615	194	194	129.278	2286613	2287227	137.032	615	840	840	137.032	2286613	2287227	79.6114	615	98	98	79.6114	2286613	2287227	162.693	615	886	886	162.693	2286613	2287227	127.154	182.064	615	2041	2041	182.064	2286613	2287227	84.1394	615	221	221	84.1394	2286613	2287227	153.493	615
nqrF	69.5638	35.5478	-27.0026	-1.13685	217.977	1239	659	659	217.977	2285356	2286594	228.348	1239	2820	2820	228.348	2285356	2286594	235.486	1239	584	584	235.486	2285356	2286594	215.47	1239	2364	2364	215.47	2285356	2286594	224.32	178.085	1239	4022	4022	178.085	2285356	2286594	199.939	1239	1058	1058	199.939	2285356	2286594	240.406	1239
nrd	715.921	285.72	39.1563	1.02226	1997.11	2553	12441	12441	1997.11	1205538	1208090	1561.73	2553	39741	39741	1561.73	1205538	1208090	1764.95	2553	9019	9019	1764.95	1205538	1208090	1711.39	2553	38689	38689	1711.39	1205538	1208090	1758.79	1858.8	2553	86502	86502	1858.8	1205538	1208090	1325.62	2553	14454	14454	1325.62	1205538	1208090	1965.84	2553
nrdG	840.792	720.334	-177.066	-1.19532	827.977	492	994	994	827.977	1335064	1335555	1329.13	492	6518	6518	1329.13	1335064	1335555	1449.05	492	1427	1427	1449.05	1335064	1335555	728.31	492	3173	3173	728.31	1335064	1335555	1083.62	608.257	492	5455	5455	608.257	1335064	1335555	1448.64	492	3044	3044	1448.64	1335064	1335555	914.505	492
nrfA	161.803	133.001	-77.6339	-1.19325	526.994	1497	1925	1925	526.994	1914483	1915979	417.326	1497	6227	6227	417.326	1914483	1915979	529.638	1497	1587	1587	529.638	1914483	1915979	443.5	1497	5879	5879	443.5	1914483	1915979	479.365	385.121	1497	10509	10509	385.121	1914483	1915979	393.993	1497	2519	2519	393.993	1914483	1915979	459.973	1497
nrfH	46.4124	29.1103	9.20259	1.07777	107.143	612	160	160	107.143	1916001	1916612	108.852	612	664	664	108.852	1916001	1916612	137.962	612	169	169	137.962	1916001	1916612	119.389	612	647	647	119.389	1916001	1916612	118.337	133.117	612	1485	1485	133.117	1916001	1916612	136.584	612	357	357	136.584	1916001	1916612	143.434	612
nspC	143.355	100.259	3.57505	1.01283	251.229	1137	697	697	251.229	174611	175747	277.157	1137	3141	3141	277.157	174611	175747	221.459	1137	504	504	221.459	174611	175747	364.814	1137	3673	3673	364.814	174611	175747	278.665	304.264	1137	6306	6306	304.264	174611	175747	229.201	1137	1113	1113	229.201	174611	175747	247.618	1137
nth	72.8857	55.1174	-2.60802	-1.01163	206.43	675	340	340	206.43	1859219	1859893	236.178	675	1589	1589	236.178	1859219	1859893	196.14	675	265	265	196.14	1859219	1859893	269.026	675	1608	1608	269.026	1859219	1859893	226.943	204.73	675	2519	2519	204.73	1859219	1859893	261.547	675	754	754	261.547	1859219	1859893	214.349	675
nupG	49.1015	28.5515	28.5977	1.43221	56.0357	1236	169	169	56.0357	1928683	1929918	60.6346	1236	747	747	60.6346	1928683	1929918	73.1618	1236	181	181	73.1618	1928683	1929918	74.8302	1236	819	819	74.8302	1928683	1929918	66.1656	84.332	1236	1900	1900	84.332	1928683	1929918	105.137	1236	555	555	105.137	1928683	1929918	101.713	1236
nusA	1031.18	350.292	46.5402	1.04229	943.975	1335	3075	3075	943.975	285252	286586	1117.5	1335	14870	14870	1117.5	285252	286586	654.909	1335	1750	1750	654.909	285252	286586	1686.09	1335	19932	19932	1686.09	285252	286586	1100.62	1089.03	1335	26501	26501	1089.03	285252	286586	1097.23	1335	6256	6256	1097.23	285252	286586	1026.05	1335
nusG	813.86	440.684	195.498	1.24531	742.236	540	978	978	742.236	422354	422893	881.393	540	4744	4744	881.393	422354	422893	476.472	540	515	515	476.472	422354	422893	1087.69	540	5201	5201	1087.69	422354	422893	796.947	1290.33	540	12701	12701	1290.33	422354	422893	531.593	540	1226	1226	531.593	422354	422893	964.938	540
obgE	538.836	302.897	2.12278	1.0025	722.465	1185	2089	2089	722.465	841489	842673	891.684	1185	10532	10532	891.684	841489	842673	624.397	1185	1481	1481	624.397	841489	842673	1163.23	1185	12206	12206	1163.23	841489	842673	850.445	771.469	1185	16664	16664	771.469	841489	842673	850.82	1185	4306	4306	850.82	841489	842673	742.542	1185
ogt	110.129	75.1743	-51.1611	-1.24516	273.216	528	352	352	273.216	525497	526024	188.874	528	994	994	188.874	525497	526024	279.134	528	295	295	279.134	525497	526024	298.154	528	1394	1394	298.154	525497	526024	259.844	203.959	528	1963	1963	203.959	525497	526024	188.024	528	424	424	188.024	525497	526024	216.589	528
omp28	602.897	270.273	-230.468	-1.16538	1606.43	873	3422	3422	1606.43	2280031	2280903	1775.66	873	15451	15451	1775.66	2280031	2280903	1434.71	873	2507	2507	1434.71	2280031	2280903	1679.21	873	12981	12981	1679.21	2280031	2280903	1624.01	1239.66	873	19727	19727	1239.66	2280031	2280903	1704.98	873	6357	6357	1704.98	2280031	2280903	1172.77	873
ompH-1	1106.74	367.552	134.69	1.16693	896.928	525	1149	1149	896.928	229730	230254	873.515	525	4571	4571	873.515	229730	230254	1170.5	525	1230	1230	1170.5	229730	230254	286.521	525	1332	1332	286.521	229730	230254	806.865	802.944	525	7684	7684	802.944	229730	230254	1393.27	525	3124	3124	1393.27	229730	230254	1073.59	525
ompH-2	1332.99	286.326	-157.356	-1.235	972.914	492	1168	1168	972.914	230289	230780	686.589	492	3367	3367	686.589	230289	230780	1490.68	492	1468	1468	1490.68	230289	230780	157.69	492	687	687	157.69	230289	230780	826.969	786.664	492	7055	7055	786.664	230289	230780	819.027	492	1721	1721	819.027	230289	230780	838.072	492
oxyR	170.011	21.5115	-49.9341	-1.18302	294.878	927	667	667	294.878	303005	303931	312.67	927	2889	2889	312.67	303005	303931	392.352	927	728	728	392.352	303005	303931	291.159	927	2390	2390	291.159	303005	303931	322.765	222.341	927	3757	3757	222.341	303005	303931	292.237	927	1157	1157	292.237	303005	303931	305.735	927
pabB	146.514	74.9312	-4.42633	-1.01412	279.287	1620	1104	1104	279.287	1085201	1086820	354.304	1620	5721	5721	354.304	1085201	1086820	339.544	1620	1101	1101	339.544	1085201	1086820	298.918	1620	4288	4288	298.918	1085201	1086820	318.013	252.831	1620	7466	7466	252.831	1085201	1086820	399.345	1620	2763	2763	399.345	1085201	1086820	279.372	1620
panB	228.32	110.988	19.3107	1.06984	238.814	822	479	479	238.814	645386	646207	349.803	822	2866	2866	349.803	645386	646207	235.214	822	387	387	235.214	645386	646207	282.189	822	2054	2054	282.189	645386	646207	276.505	219.174	822	3284	3284	219.174	645386	646207	447.493	822	1571	1571	447.493	645386	646207	253.829	822
panC	238.339	147.892	36.8653	1.08428	459.235	846	948	948	459.235	518842	519687	507.447	846	4279	4279	507.447	518842	519687	391.532	846	663	663	391.532	518842	519687	391.386	846	2932	2932	391.386	518842	519687	437.4	376.694	846	5809	5809	376.694	518842	519687	609.714	846	2203	2203	609.714	518842	519687	371.376	846
panD	1019.31	517.078	-194.726	-1.13748	1591.08	357	1386	1386	1591.08	1187177	1187533	1777.79	357	6326	6326	1777.79	1187177	1187533	2047.39	357	1463	1463	2047.39	1187177	1187533	1028.08	357	3250	3250	1028.08	1187177	1187533	1611.08	1260.71	357	8204	8204	1260.71	1187177	1187533	1738.04	357	2650	2650	1738.04	1187177	1187533	1487.68	357
panE	333.387	232.861	249.269	2.04598	248.062	945	572	572	248.062	2316261	2317205	231.867	945	2184	2184	231.867	2316261	2317205	249.008	945	471	471	249.008	2316261	2317205	224.308	945	1877	1877	224.308	2316261	2317205	238.311	436.676	945	7522	7522	436.676	2316261	2317205	480.923	945	1941	1941	480.923	2316261	2317205	557.695	945
pckA	124.616	28.3217	-33.4446	-1.11197	335.403	1608	1316	1316	335.403	1760579	1762186	343.658	1608	5508	5508	343.658	1760579	1762186	287.395	1608	925	925	287.395	1760579	1762186	362.108	1608	5156	5156	362.108	1760579	1762186	332.141	318.619	1608	9339	9339	318.619	1760579	1762186	237.493	1608	1631	1631	237.493	1760579	1762186	315.336	1608
pdhD	79.5126	24.6002	26.5806	1.16309	134.483	1350	443	443	134.483	858463	859812	183.116	1350	2464	2464	183.116	858463	859812	147.29	1350	398	398	147.29	858463	859812	187.047	1350	2236	2236	187.047	858463	859812	162.984	213.995	1350	5266	5266	213.995	858463	859812	165.808	1350	956	956	165.808	858463	859812	188.045	1350
pdxA	566.309	189.926	24.1657	1.03172	730.441	1098	1957	1957	730.441	2163355	2164452	753.55	1098	8247	8247	753.55	2163355	2164452	1064.73	1098	2340	2340	1064.73	2163355	2164452	498.417	1098	4846	4846	498.417	2163355	2164452	761.784	757.75	1098	15166	15166	757.75	2163355	2164452	920.368	1098	4316	4316	920.368	2163355	2164452	871.08	1098
pdxH	611.251	412.955	-163.842	-1.29249	785.972	645	1237	1237	785.972	1801938	1802582	747.71	645	4807	4807	747.71	1801938	1802582	986.811	645	1274	1274	986.811	1801938	1802582	375.56	645	2145	2145	375.56	1801938	1802582	724.013	439.987	645	5173	5173	439.987	1801938	1802582	856.348	645	2359	2359	856.348	1801938	1802582	500.955	645
pdxJ	1613.78	1395.9	745.891	1.42557	1601.57	717	2802	2802	1601.57	683532	684248	1639.38	717	11716	11716	1639.38	683532	684248	1454.91	717	2088	2088	1454.91	683532	684248	2314.84	717	14697	14697	2314.84	683532	684248	1752.67	1901.13	717	24847	24847	1901.13	683532	684248	3068.68	717	9397	9397	3068.68	683532	684248	1989.17	717
pepC	497.972	243.149	55.3634	1.07061	786.715	1344	2580	2580	786.715	1685319	1686662	770.369	1344	10320	10320	770.369	1685319	1686662	565.77	1344	1522	1522	565.77	1685319	1686662	1013.52	1344	12062	12062	1013.52	1685319	1686662	784.093	849.966	1344	20823	20823	849.966	1685319	1686662	525.429	1344	3016	3016	525.429	1685319	1686662	959.03	1344
pepD-1	178.738	37.4652	-32.0284	-1.10489	352.927	1455	1253	1253	352.927	159244	160698	315.462	1455	4575	4575	315.462	159244	160698	287.057	1455	836	836	287.057	159244	160698	394.054	1455	5077	5077	394.054	159244	160698	337.375	345.676	1455	9168	9168	345.676	159244	160698	215.316	1455	1338	1338	215.316	159244	160698	332.048	1455
pepD-2	454.143	135.471	8.45616	1.01118	792.999	1461	2827	2827	792.999	586994	588454	711.286	1461	10358	10358	711.286	586994	588454	743.419	1461	2174	2174	743.419	586994	588454	778.224	1461	10068	10068	778.224	586994	588454	756.482	878.89	1461	23406	23406	878.89	586994	588454	466.204	1461	2909	2909	466.204	586994	588454	920.347	1461
pepO	691.515	139.066	-223.266	-1.16836	1542.68	2070	7792	7792	1542.68	181185	183254	1424.69	2070	29395	29395	1424.69	181185	183254	1826.56	2070	7568	7568	1826.56	181185	183254	1403.61	2070	25728	25728	1403.61	181185	183254	1549.39	1135.05	2070	42828	42828	1135.05	181185	183254	1429.63	2070	12639	12639	1429.63	181185	183254	1463.56	2070
pepT	388.858	254.92	-125.781	-1.20639	533.309	1218	1585	1585	533.309	485392	486609	732.85	1218	8897	8897	732.85	485392	486609	824.466	1218	2010	2010	824.466	485392	486609	850.225	1218	9170	9170	850.225	485392	486609	735.212	569.546	1218	12645	12645	569.546	485392	486609	461.367	1218	2400	2400	461.367	485392	486609	692.999	1218
pfk	40.559	23.3315	7.99158	1.04854	147.04	1650	592	592	147.04	185326	186975	174.022	1650	2862	2862	174.022	185326	186975	155.028	1650	512	512	155.028	185326	186975	182.4	1650	2665	2665	182.4	185326	186975	164.622	162.719	1650	4894	4894	162.719	185326	186975	187.599	1650	1322	1322	187.599	185326	186975	159.068	1650
PG0002	224.295	66.0148	-7.05518	-1.02937	178.806	573	250	250	178.806	1435	2007	240.575	573	1374	1374	240.575	1435	2007	172.637	573	198	198	172.637	1435	2007	396.932	573	2014	2014	396.932	1435	2007	247.238	226.238	573	2363	2363	226.238	1435	2007	281.953	573	690	690	281.953	1435	2007	215.938	573
PG0003	306.191	124.695	-66.1684	-1.37015	133.795	1020	333	333	133.795	2009	3028	215.9	1020	2195	2195	215.9	2009	3028	190.045	1020	388	388	190.045	2009	3028	439.986	1020	3974	3974	439.986	2009	3028	244.932	142.045	1020	2641	2641	142.045	2009	3028	266.74	1020	1162	1162	266.74	2009	3028	137.524	1020
PG0004	310.524	114.477	-63.2371	-1.21997	364.481	705	627	627	364.481	3108	3812	324.178	705	2278	2278	324.178	3108	3812	512.358	705	723	723	512.358	3108	3812	201.833	705	1260	1260	201.833	3108	3812	350.713	241.93	705	3109	3109	241.93	3108	3812	332.451	705	1001	1001	332.451	3108	3812	325.517	705
PG0005	136.616	34.5819	33.9874	1.19623	157.897	1155	445	445	157.897	3887	5041	185.974	1155	2141	2141	185.974	3887	5041	194.65	1155	450	450	194.65	3887	5041	154.29	1155	1578	1578	154.29	3887	5041	173.203	160.068	1155	3370	3370	160.068	3887	5041	290.906	1155	1435	1435	290.906	3887	5041	185.898	1155
PG0006	821.999	155.793	216.674	1.53403	328.105	1329	1064	1064	328.105	5094	6422	481.329	1329	6376	6376	481.329	5094	6422	432.312	1329	1150	1150	432.312	5094	6422	381.194	1329	4486	4486	381.194	5094	6422	405.735	372.298	1329	9019	9019	372.298	5094	6422	1150.1	1329	6528	6528	1150.1	5094	6422	430.244	1329
PG0007	50.4621	24.0222	-1.5325	-1.06031	30.9301	159	12	12	30.9301	6845	7003	17.0367	159	27	27	17.0367	6845	7003	53.4166	159	17	17	53.4166	6845	7003	6.3923	159	9	9	6.3923	6845	7003	26.9439	41.0589	159	119	119	41.0589	6845	7003	25.0342	159	17	17	25.0342	6845	7003	32.5981	159
PG0008	37.7845	18.7577	-4.92094	-1.09306	64.5941	939	0	148	64.5941	7175	8113	45.8364	939	0	429	45.8364	7175	8113	79.2766	939	0	149	79.2766	7175	8113	41.4921	939	0	345	41.4921	7175	8113	57.7998	47.8493	939	0	819	47.8493	7175	8113	59.3463	939	0	238	59.3463	7175	8113	62.5969	939
PG0009	9.47823	6.12691	-1.49661	-1.25026	12.61	390	0	12	12.61	8167	8556	5.14498	390	0	20	5.14498	8167	8556	8.96722	390	0	7	8.96722	8167	8556	3.18522	390	0	11	3.18522	8167	8556	7.47684	4.07935	390	0	29	4.07935	8167	8556	10.2063	390	0	17	10.2063	8167	8556	6.50361	390
PG0011	104.498	65.6687	-0.662439	-1.00219	314.035	3012	2308	2308	314.035	11634	14645	266.773	3012	8009	8009	266.773	11634	14645	349.157	3012	2105	2105	349.157	11634	14645	283.489	3012	7561	7561	283.489	11634	14645	303.364	284.391	3012	15614	15614	284.391	11634	14645	371.271	3012	4776	4776	371.271	11634	14645	286.387	3012
PG0012	436.016	129.24	-72.9587	-1.13588	612.545	1029	1538	1538	612.545	14693	15721	639.403	1029	6558	6558	639.403	14693	15721	811.793	1029	1672	1672	811.793	14693	15721	375.777	1029	3424	3424	375.777	14693	15721	609.879	510.163	1029	9569	9569	510.163	14693	15721	610.048	1029	2681	2681	610.048	14693	15721	570.041	1029
PG0013	125.498	51.9625	1.66141	1.01085	110.03	771	207	207	110.03	15731	16501	141.057	771	1084	1084	141.057	15731	16501	125.711	771	194	194	125.711	15731	16501	235.528	771	1608	1608	235.528	15731	16501	153.081	177.673	771	2497	2497	177.673	15731	16501	115.401	771	380	380	115.401	15731	16501	149.327	771
PG0016	97.2066	53.0349	7.71074	1.03916	177.59	1350	585	585	177.59	17087	18436	214.923	1350	2892	2892	214.923	17087	18436	159.873	1350	432	432	159.873	17087	18436	235.147	1350	2811	2811	235.147	17087	18436	196.883	194.733	1350	4792	4792	194.733	17087	18436	182.112	1350	1050	1050	182.112	17087	18436	184.451	1350
PG0017	163.736	53.8608	-51.9958	-1.28866	230.947	1338	754	754	230.947	18447	19784	210.627	1338	2809	2809	210.627	18447	19784	313.652	1338	840	840	313.652	18447	19784	173.278	1338	2053	2053	173.278	18447	19784	232.126	177.086	1338	4319	4319	177.086	18447	19784	191.095	1338	1092	1092	191.095	18447	19784	202.425	1338
PG0018	46.8491	24.1301	-16.9585	-1.15954	107.061	2247	587	587	107.061	19788	22034	122.295	2247	2739	2739	122.295	19788	22034	128.069	2247	576	576	128.069	19788	22034	135.597	2247	2698	2698	135.597	19788	22034	123.255	88.748	2247	3635	3635	88.748	19788	22034	131.191	2247	1259	1259	131.191	19788	22034	108.119	2247
PG0019	49.136	23.3184	-14.2995	-2.1432	33.2672	1158	0	94	33.2672	22180	23337	13.5156	1158	0	156	13.5156	22180	23337	54.7923	1158	0	127	54.7923	22180	23337	5.65628	1158	0	58	5.65628	22180	23337	26.8078	9.94874	1158	0	210	9.94874	22180	23337	18.1977	1158	0	90	18.1977	22180	23337	12.4754	1158
PG0020	139.627	100.691	-69.0999	-1.29558	332.509	705	572	572	332.509	23522	24226	270.101	705	1898	1898	270.101	23522	24226	342.989	705	484	484	342.989	23522	24226	265.907	705	1660	1660	265.907	23522	24226	302.877	215.861	705	2774	2774	215.861	23522	24226	231.819	705	698	698	231.819	23522	24226	284.065	705
PG0021	67.6735	25.7507	-15.4899	-1.09657	149.287	1002	365	365	149.287	24212	25213	174.021	1002	1738	1738	174.021	24212	25213	176.008	1002	353	353	176.008	24212	25213	204.222	1002	1812	1812	204.222	24212	25213	175.884	136.548	1002	2494	2494	136.548	24212	25213	182.034	1002	779	779	182.034	24212	25213	156.283	1002
PG0022	133.352	61.6372	10.508	1.04585	206.5	1677	845	845	206.5	25210	26886	268.137	1677	4482	4482	268.137	25210	26886	235.054	1677	789	789	235.054	25210	26886	207.006	1677	3074	3074	207.006	25210	26886	229.174	191.405	1677	5851	5851	191.405	25210	26886	324.757	1677	2326	2326	324.757	25210	26886	193.99	1677
PG0024	74.1412	59.2704	-30.0104	-1.14065	268.849	657	431	431	268.849	27872	28528	262.958	657	1722	1722	262.958	27872	28528	238.014	657	313	313	238.014	27872	28528	203.688	657	1185	1185	203.688	27872	28528	243.377	205.747	657	2464	2464	205.747	27872	28528	254.814	657	715	715	254.814	27872	28528	194.708	657
PG0025	147.294	76.8331	77.9337	1.48534	183.8	660	296	296	183.8	28597	29256	166.756	660	1097	1097	166.756	28597	29256	178.646	660	236	236	178.646	28597	29256	113.102	660	661	661	113.102	28597	29256	160.576	255.1	660	3069	3069	255.1	28597	29256	260.396	660	734	734	260.396	28597	29256	255.479	660
PG0026	93.2126	51.6901	43.5401	1.16958	234.81	3372	1932	1932	234.81	29374	32745	241.684	3372	8123	8123	241.684	29374	32745	250.838	3372	1693	1693	250.838	29374	32745	299.675	3372	8948	8948	299.675	29374	32745	256.752	302.528	3372	18595	18595	302.528	29374	32745	278.306	3372	4008	4008	278.306	29374	32745	292.31	3372
PG0027	374.942	236.047	-17.8273	-1.0376	512.628	1176	1471	1471	512.628	32821	33996	460.43	1176	5397	5397	460.43	32821	33996	684.829	1176	1612	1612	684.829	32821	33996	309.887	1176	3227	3227	309.887	32821	33996	491.943	399.649	1176	8567	8567	399.649	32821	33996	503.528	1176	2529	2529	503.528	32821	33996	635.696	1176
PG0029	63.42	19.2347	-22.1087	-1.18713	140.139	851	291	291	140.139	34594	35444	131.451	851	1115	1115	131.451	34594	35444	157.924	851	269	269	157.924	34594	35444	131.509	851	991	991	131.509	34594	35444	140.256	117.134	851	1817	1817	117.134	34594	35444	140.046	851	509	509	140.046	34594	35444	120.905	851
PG0030	155.076	52.4205	-60.0035	-1.22938	311.878	477	363	363	311.878	35986	36462	322.646	477	1534	1534	322.646	35986	36462	270.225	477	258	258	270.225	35986	36462	381.644	477	1612	1612	381.644	35986	36462	321.598	228.182	477	1984	1984	228.182	35986	36462	297.956	477	607	607	297.956	35986	36462	226.568	477
PG0031	22.7065	7.51957	2.56917	1.04074	49.1788	675	62	81	49.1788	36995	37669	68.6684	675	330	462	68.6684	36995	37669	65.1333	675	65	88	65.1333	36995	37669	69.2641	675	311	414	69.2641	36995	37669	63.0612	61.5247	675	559	757	61.5247	36995	37669	61.7445	675	147	178	61.7445	36995	37669	71.8853	675
PG0032	29.1415	16.6754	0.583858	1.0039	136.766	2586	863	863	136.766	37717	40302	142.499	2586	3673	3673	142.499	37717	40302	156.488	2586	810	810	156.488	37717	40302	163.195	2586	3737	3737	163.195	37717	40302	149.737	134.053	2586	6319	6319	134.053	37717	40302	159.174	2586	1758	1758	159.174	37717	40302	152.923	2586
PG0033	51.0458	12.3789	4.05189	1.02478	159.323	1299	505	505	159.323	40332	41630	165.976	1299	2149	2149	165.976	40332	41630	159.996	1299	416	416	159.996	40332	41630	168.744	1299	1941	1941	168.744	40332	41630	163.51	148.49	1299	3516	3516	148.49	40332	41630	199.536	1299	1107	1107	199.536	40332	41630	150.519	1299
PG0039	15.2121	8.87457	-2.95513	-1.26609	17.076	120	5	5	17.076	47777	47896	9.19666	120	11	11	9.19666	47777	47896	8.3267	120	2	2	8.3267	47777	47896	21.645	120	23	23	21.645	47777	47896	14.0611	8.6862	120	19	19	8.6862	47777	47896	17.5608	120	9	9	17.5608	47777	47896	6.43292	120
PG0040	30.6047	13.558	1.81419	1.06839	30.4741	390	3	29	30.4741	48074	48463	34.9859	390	9	136	34.9859	48074	48463	19.2155	390	2	15	19.2155	48074	48463	21.4279	390	7	74	21.4279	48074	48463	26.5258	45.0135	390	23	320	45.0135	48074	48463	14.4088	390	1	24	14.4088	48074	48463	29.1249	390
PG0041	5.85319	4.82682	-1.36766	-1.29043	9.16538	939	0	21	9.16538	48517	49455	3.31219	939	0	31	3.31219	48517	49455	7.98086	939	0	15	7.98086	48517	49455	3.84854	939	0	32	3.84854	48517	49455	6.07674	3.33017	939	0	57	3.33017	48517	49455	8.22869	939	0	33	8.22869	48517	49455	3.87561	939
PG0047	1049.26	611.449	534.052	1.33199	1658.75	2022	8184	8184	1658.75	57319	59340	1574.12	2022	31725	31725	1574.12	57319	59340	1846.45	2022	7473	7473	1846.45	57319	59340	1355.17	2022	24264	24264	1355.17	57319	59340	1608.62	1766.92	2022	65124	65124	1766.92	57319	59340	2404.43	2022	20764	20764	2404.43	57319	59340	2270.2	2022
PG0048	376.515	24.4249	-74.9595	-1.14319	557.568	1104	1502	1502	557.568	59544	60647	536.987	1104	5909	5909	536.987	59544	60647	494.172	1104	1092	1092	494.172	59544	60647	805.142	1104	7871	7871	805.142	59544	60647	598.467	558.193	1104	11233	11233	558.193	59544	60647	428.627	1104	2021	2021	428.627	59544	60647	545.799	1104
PG0049	16.2277	5.79018	2.97874	1.28079	4.96756	165	2	2	4.96756	60666	60830	6.68848	165	11	11	6.68848	60666	60830	21.1952	165	7	7	21.1952	60666	60830	9.58199	165	14	14	9.58199	60666	60830	10.6083	11.9695	165	36	36	11.9695	60666	60830	12.7715	165	9	9	12.7715	60666	60830	15.3722	165
PG0050	35.2411	16.9897	-6.08495	-1.27782	34.3289	1158	0	97	34.3289	61056	62213	20.5333	1158	0	237	20.5333	61056	62213	46.1636	1158	0	107	46.1636	61056	62213	10.9225	1158	0	112	10.9225	61056	62213	27.9871	17.3392	1158	0	366	17.3392	61056	62213	33.5646	1158	0	166	33.5646	61056	62213	23.2366	1158
PG0052	64.6442	41.75	-17.9802	-1.31751	91.4169	1188	265	265	91.4169	63559	64746	55.3995	1188	656	656	55.3995	63559	64746	105.135	1188	250	250	105.135	63559	64746	46.4841	1188	489	489	46.4841	63559	64746	74.6089	65.0657	1188	1409	1409	65.0657	63559	64746	49.6668	1188	252	252	49.6668	63559	64746	71.2912	1188
PG0053	31.9186	9.8176	-11.6987	-1.22892	54.6431	120	16	16	54.6431	65057	65176	71.0651	120	85	85	71.0651	65057	65176	62.4503	120	15	15	62.4503	65057	65176	63.0529	120	67	67	63.0529	65057	65176	62.8028	64.4607	120	141	141	64.4607	65057	65176	58.5359	120	30	30	58.5359	65057	65176	42.2735	120
PG0055	89.6096	63.9161	-59.5126	-1.3657	219.271	1056	565	565	219.271	66956	68011	209.015	1056	2200	2200	209.015	66956	68011	226.619	1056	479	479	226.619	66956	68011	234.096	1056	2189	2189	234.096	66956	68011	222.25	149.307	1056	2874	2874	149.307	66956	68011	194.454	1056	877	877	194.454	66956	68011	162.703	1056
PG0056	173.147	80.5389	-29.4478	-1.15306	271.047	1701	1125	1125	271.047	68142	69842	206.14	1701	3495	3495	206.14	68142	69842	291.655	1701	993	993	291.655	68142	69842	118.507	1701	1785	1785	118.507	68142	69842	221.837	217.989	1701	6759	6759	217.989	68142	69842	190.508	1701	1384	1384	190.508	68142	69842	223.475	1701
PG0059	29.577	19.6584	7.55381	1.2096	27.7485	384	26	26	27.7485	71666	72049	34.4875	384	132	132	34.4875	71666	72049	41.6335	384	32	32	41.6335	71666	72049	40.2903	384	137	137	40.2903	71666	72049	36.0399	54.1459	384	379	379	54.1459	71666	72049	37.8044	384	62	62	37.8044	71666	72049	56.0008	384
PG0060	31.3431	19.1773	12.8558	1.36921	22.3947	183	10	10	22.3947	72056	72238	28.5083	183	52	52	28.5083	72056	72238	46.4111	183	17	17	46.4111	72056	72238	41.9633	183	68	68	41.9633	72056	72238	34.8193	53.0615	183	177	177	53.0615	72056	72238	53.7379	183	42	42	53.7379	72056	72238	50.0171	183
PG0062	47.1331	20.0402	16.0442	1.2303	79.4371	2043	396	396	79.4371	73828	75870	53.4293	2043	1088	1088	53.4293	73828	75870	68.4721	2043	280	280	68.4721	73828	75870	77.3323	2043	1399	1399	77.3323	73828	75870	69.6677	92.8837	2043	3459	3459	92.8837	73828	75870	76.558	2043	668	668	76.558	73828	75870	100.562	2043
PG0063	235.649	91.7704	41.1237	1.21699	242.627	1179	698	698	242.627	75968	77146	157.937	1179	1856	1856	157.937	75968	77146	262.302	1179	619	619	262.302	75968	77146	95.2103	1179	994	994	95.2103	75968	77146	189.519	204.551	1179	4396	4396	204.551	75968	77146	330.859	1179	1666	1666	330.859	75968	77146	216.629	1179
PG0064	37.309	4.09568	16.4783	1.35513	55.9567	3120	426	426	55.9567	77164	80283	35.2753	3120	1097	1097	35.2753	77164	80283	58.6072	3120	366	366	58.6072	77164	80283	35.7614	3120	988	988	35.7614	77164	80283	46.4001	72.5843	3120	4128	4128	72.5843	77164	80283	60.0368	3120	800	800	60.0368	77164	80283	60.0523	3120
PG0065	42.0986	28.5206	11.6022	1.26428	46.6568	975	111	111	46.6568	80303	81277	33.5453	975	326	326	33.5453	80303	81277	66.1012	975	129	129	66.1012	80303	81277	29.304	975	253	253	29.304	80303	81277	43.9018	71.4027	975	1269	1269	71.4027	80303	81277	53.3127	975	222	222	53.3127	80303	81277	59.7201	975
PG0066	26.5075	18.3777	4.12225	1.12549	28.46	288	20	20	28.46	81354	81641	24.7334	288	71	71	24.7334	81354	81641	46.8377	288	27	27	46.8377	81354	81641	31.3696	288	80	80	31.3696	81354	81641	32.8502	51.2409	288	269	269	51.2409	81354	81641	31.7069	288	39	39	31.7069	81354	81641	39.8228	288
PG0068	38.1017	22.6809	3.38103	1.1224	45.5359	252	28	28	45.5359	81888	82139	16.3231	252	41	41	16.3231	81888	82139	25.7731	252	13	13	25.7731	81888	82139	22.855	252	51	51	22.855	81888	82139	27.6218	54.4248	252	250	250	54.4248	81888	82139	17.6537	252	19	19	17.6537	81888	82139	28.4449	252
PG0069	168.263	87.8271	5.96257	1.01715	284.577	1515	1052	1052	284.577	82511	84025	339.391	1515	5125	5125	339.391	82511	84025	314.271	1515	953	953	314.271	82511	84025	452.84	1515	6075	6075	452.84	82511	84025	347.77	366.242	1515	10114	10114	366.242	82511	84025	286.845	1515	1856	1856	286.845	82511	84025	402.098	1515
PG0071	746.631	519.52	1.67051	1.00117	1229.77	1389	4168	4168	1229.77	84821	86209	1757.57	1389	24333	24333	1757.57	84821	86209	1371.84	1389	3814	3814	1371.84	84821	86209	1373.3	1389	16891	16891	1373.3	84821	86209	1433.12	1238.05	1389	31346	31346	1238.05	84821	86209	1899.28	1389	11267	11267	1899.28	84821	86209	1152.65	1389
PG0073	442.698	244.967	-145.756	-1.18649	762.439	831	1546	1546	762.439	87330	88160	1052.17	831	8715	8715	1052.17	87330	88160	887.38	831	1476	1476	887.38	87330	88160	1007.41	831	7413	7413	1007.41	87330	88160	927.348	609.47	831	9232	9232	609.47	87330	88160	983.065	831	3489	3489	983.065	87330	88160	669.501	831
PG0075	194.705	128.328	6.66701	1.01129	545.441	1242	1653	1653	545.441	89287	90528	659.881	1242	8169	8169	659.881	89287	90528	480.696	1242	1195	1195	480.696	89287	90528	675.401	1242	7428	7428	675.401	89287	90528	590.355	539.414	1242	12212	12212	539.414	89287	90528	667.743	1242	3542	3542	667.743	89287	90528	514.722	1242
PG0076	1691.94	1021.62	-516.284	-1.27585	2290.14	942	5264	5264	2290.14	90482	91423	2401.36	942	22547	22547	2401.36	90482	91423	3133.92	942	5909	5909	3133.92	90482	91423	1726.21	942	14399	14399	1726.21	90482	91423	2387.9	1441.97	942	24760	24760	1441.97	90482	91423	2747.83	942	11055	11055	2747.83	90482	91423	1787.17	942
PG0078	84.1747	42.6791	-25.0755	-1.36616	112.57	699	192	192	112.57	91656	92354	82.8166	699	577	577	82.8166	91656	92354	131.512	699	184	184	131.512	91656	92354	47.3371	699	293	293	47.3371	91656	92354	93.5588	85.3119	699	1087	1087	85.3119	91656	92354	70.3436	699	210	210	70.3436	91656	92354	69.8904	699
PG0079	378.582	61.4313	4.32248	1.01165	414.545	1302	1317	1317	414.545	92327	93628	475.976	1302	6177	6177	475.976	92327	93628	485.788	1302	1266	1266	485.788	92327	93628	107.206	1302	1236	1236	107.206	92327	93628	370.879	422.07	1302	10017	10017	422.07	92327	93628	433.939	1302	2413	2413	433.939	92327	93628	427.308	1302
PG0080	19.309	6.39113	2.27918	1.18741	12.4189	264	8	8	12.4189	93659	93922	10.6408	264	28	28	10.6408	93659	93922	17.0319	264	9	9	17.0319	93659	93922	8.55535	264	20	20	8.55535	93659	93922	12.1617	10.8058	264	52	52	10.8058	93659	93922	27.4941	264	31	31	27.4941	93659	93922	11.2785	264
PG0081	878.555	473.488	-14.0065	-1.01276	1246.97	2178	6627	6627	1246.97	93945	96122	1101.07	2178	23903	23903	1101.07	93945	96122	1359.11	2178	5925	5925	1359.11	93945	96122	738.197	2178	14237	14237	738.197	93945	96122	1111.34	885.622	2178	35160	35160	885.622	93945	96122	1616.75	2178	15039	15039	1616.75	93945	96122	1044.36	2178
PG0082	80.3761	14.2001	14.8476	1.15003	108.469	903	239	239	108.469	96184	97086	104.994	903	945	945	104.994	96184	97086	113.973	903	206	206	113.973	96184	97086	68.4087	903	547	547	68.4087	96184	97086	98.9613	148.785	903	2449	2449	148.785	96184	97086	106.311	903	410	410	106.311	96184	97086	119.194	903
PG0083	29.8304	19.5557	9.27105	1.11755	97.5025	786	187	187	97.5025	97092	97877	74.0328	786	580	580	74.0328	97092	97877	76.2751	786	120	120	76.2751	97092	97877	67.6721	786	471	471	67.6721	97092	97877	78.8706	95.8309	786	1373	1373	95.8309	97092	97877	89.9636	786	302	302	89.9636	97092	97877	89.7943	786
PG0085	111.282	14.5434	9.73531	1.07173	130.955	1305	417	417	130.955	99312	100616	130.925	1305	1703	1703	130.925	99312	100616	135.524	1305	354	354	135.524	99312	100616	145.468	1305	1681	1681	145.468	99312	100616	135.718	130.698	1305	3109	3109	130.698	99312	100616	212.793	1305	1186	1186	212.793	99312	100616	136.813	1305
PG0086	277.287	47.6347	-31.572	-1.09556	360.599	1815	1597	1597	360.599	100635	102449	321.047	1815	5808	5808	321.047	100635	102449	244.433	1815	888	888	244.433	100635	102449	521.721	1815	8385	8385	521.721	100635	102449	361.95	342.521	1815	11332	11332	342.521	100635	102449	354.634	1815	2749	2749	354.634	100635	102449	311.393	1815
PG0087	5035.95	1328.53	463.567	1.12169	4023.66	621	6097	6097	4023.66	102595	103215	4316.01	621	26715	26715	4316.01	102595	103215	3909.93	621	4860	4860	3909.93	102595	103215	2987.48	621	16428	16428	2987.48	102595	103215	3809.27	2724.72	621	30843	30843	2724.72	102595	103215	7760.67	621	20583	20583	7760.67	102595	103215	2860.14	621
PG0088	66.5199	43.3317	7.40647	1.03496	218.707	1218	650	650	218.707	103415	104632	235.497	1218	2859	2859	235.497	103415	104632	202.22	1218	493	493	202.22	103415	104632	190.906	1218	2059	2059	190.906	103415	104632	211.833	182.552	1218	4053	4053	182.552	103415	104632	244.332	1218	1271	1271	244.332	103415	104632	201	1218
PG0090	1270.51	640.101	-110.537	-1.09875	1357.54	480	1590	1590	1357.54	105664	106143	1283.77	480	6142	6142	1283.77	105664	106143	1766.3	480	1697	1697	1766.3	105664	106143	511.952	480	2176	2176	511.952	105664	106143	1229.89	1075.49	480	9410	9410	1075.49	105664	106143	1715.59	480	3517	3517	1715.59	105664	106143	1190.55	480
PG0091	432.136	100.189	-93.5729	-1.16234	582.434	1218	1731	1731	582.434	106273	107490	565.803	1218	6869	6869	565.803	106273	107490	574.255	1218	1400	1400	574.255	106273	107490	957.407	1218	10326	10326	957.407	106273	107490	669.975	525.271	1218	11662	11662	525.271	106273	107490	570.557	1218	2968	2968	570.557	106273	107490	543.787	1218
PG0092	354.939	151.77	-160.083	-1.25391	753.5	1140	2096	2096	753.5	107549	108688	678.177	1140	7706	7706	678.177	107549	108688	828.726	1140	1891	1891	828.726	107549	108688	901.761	1140	9103	9103	901.761	107549	108688	790.541	546.821	1140	11363	11363	546.821	107549	108688	616.989	1140	3004	3004	616.989	107549	108688	676.956	1140
PG0093	112.639	40.8018	-26.7037	-1.05825	455.085	996	1106	1106	455.085	108733	109728	531.251	996	5274	5274	531.251	108733	109728	475.525	996	948	948	475.525	108733	109728	478.821	996	4223	4223	478.821	108733	109728	485.17	418.612	996	7600	7600	418.612	108733	109728	466.406	996	1984	1984	466.406	108733	109728	452.962	996
PG0094	416.173	148.746	-90.3278	-1.10177	883.325	1506	3246	3246	883.325	109778	111283	956.506	1506	14358	14358	956.506	109778	111283	927.88	1506	2797	2797	927.88	109778	111283	1143.85	1506	15254	15254	1143.85	109778	111283	977.891	727.681	1506	19976	19976	727.681	109778	111283	906.879	1506	5833	5833	906.879	109778	111283	883.473	1506
PG0097	482.798	208.719	-64.6109	-1.05467	1256.45	729	2235	2235	1256.45	115146	115874	1446.97	729	10514	10514	1446.97	115146	115874	1318.57	729	1924	1924	1318.57	115146	115874	964.17	729	6224	6224	964.17	115146	115874	1246.54	1109.85	729	14748	14748	1109.85	115146	115874	1297.91	729	4041	4041	1297.91	115146	115874	1229.4	729
PG0098	32.997	18.6633	-3.5563	-1.18198	16.5585	99	4	4	16.5585	115835	115933	25.3351	99	25	25	25.3351	115835	115933	15.1395	99	3	3	15.1395	115835	115933	35.3621	99	31	31	35.3621	115835	115933	23.0988	33.8027	99	61	61	33.8027	115835	115933	2.36509	99	1	1	2.36509	115835	115933	14.481	99
PG0100	1695.3	1193.58	99.0953	1.03582	2693.13	168	0	1104	2693.13	119142	119309	3134.03	168	0	5248	3134.03	119142	119309	3190.91	168	0	1073	3190.91	119142	119309	2048.21	168	0	3047	2048.21	119142	119309	2766.57	3369	168	0	10317	3369	119142	119309	3743.51	168	0	2686	3743.51	119142	119309	2174.72	168
PG0101	815.922	332.721	266.444	1.52985	437.894	219	0	234	437.894	119338	119556	571.728	219	0	1248	571.728	119338	119556	424.32	219	0	186	424.32	119338	119556	577.545	219	0	1120	577.545	119338	119556	502.871	1240.24	219	0	4951	1240.24	119338	119556	487.532	219	0	456	487.532	119338	119556	529.236	219
PG0102	205.935	90.0299	0.438763	1.00361	61.8601	159	0	24	61.8601	121143	121301	98.4342	159	0	156	98.4342	121143	121301	59.7009	159	0	19	59.7009	121143	121301	265.635	159	0	374	265.635	121143	121301	121.408	162.855	159	0	472	162.855	121143	121301	98.6643	159	0	67	98.6643	121143	121301	72.8255	159
PG0103	1413.99	386.88	400.593	1.65801	430.84	156	0	164	430.84	121430	121585	741.521	156	0	1153	741.521	121430	121585	381.107	156	0	119	381.107	121430	121585	881.727	156	0	1218	881.727	121430	121585	608.799	1003.31	156	0	2853	1003.31	121430	121585	1795.1	156	0	1196	1795.1	121430	121585	616.429	156
PG0106	108.373	37.499	-21.2532	-1.22047	140.212	1137	389	389	140.212	128858	129994	104.827	1137	1188	1188	104.827	128858	129994	166.973	1137	380	380	166.973	128858	129994	58.6007	1137	590	590	58.6007	128858	129994	117.653	117.296	1137	2431	2431	117.296	128858	129994	105.437	1137	512	512	105.437	128858	129994	102.713	1137
PG0109	95.619	31.8262	-1.18531	-1.01357	101.117	1224	302	302	101.117	131471	132694	84.0978	1224	1026	1026	84.0978	131471	132694	132.248	1224	324	324	132.248	131471	132694	36.6286	1224	397	397	36.6286	131471	132694	88.5226	91.1647	1224	2034	2034	91.1647	131471	132694	115.924	1224	606	606	115.924	131471	132694	103.882	1224
PG0110	105.981	39.6676	-19.734	-1.19974	142.907	1041	363	363	142.907	132731	133771	109.965	1041	1141	1141	109.965	132731	133771	154.536	1041	322	322	154.536	132731	133771	66.7169	1041	615	615	66.7169	132731	133771	118.531	123.37	1041	2341	2341	123.37	132731	133771	103.239	1041	459	459	103.239	132731	133771	120.025	1041
PG0111	46.9076	18.3675	5.19209	1.13334	48.1195	1269	149	149	48.1195	133820	135088	33.6005	1269	425	425	33.6005	133820	135088	51.9681	1269	132	132	51.9681	133820	135088	22.07	1269	248	248	22.07	133820	135088	38.9395	67.2675	1269	1556	1556	67.2675	133820	135088	40.4078	1269	219	219	40.4078	133820	135088	48.4913	1269
PG0112	36.3068	13.8911	4.61178	1.1033	54.1521	946	125	125	54.1521	135085	136030	49.7394	946	469	469	49.7394	135085	136030	40.6653	946	77	77	40.6653	135085	136030	34.0224	946	285	285	34.0224	135085	136030	44.6448	65.0088	946	1121	1121	65.0088	135085	136030	48.7593	946	197	197	48.7593	135085	136030	54.5564	946
PG0113	33.6949	15.9578	6.21588	1.11088	60.1839	858	126	126	60.1839	136065	136922	52.0345	858	445	445	52.0345	136065	136922	60.5578	858	104	104	60.5578	136065	136922	51.4637	858	391	391	51.4637	136065	136922	56.06	55.4357	858	867	867	55.4357	136065	136922	79.6852	858	292	292	79.6852	136065	136922	67.9923	858
PG0114	49.6198	25.6021	-1.35058	-1.01478	100.299	1140	279	279	100.299	136919	138058	82.6379	1140	939	939	82.6379	136919	138058	118.765	1140	271	271	118.765	136919	138058	69.1452	1140	698	698	69.1452	136919	138058	92.7118	83.5415	1140	1736	1736	83.5415	136919	138058	108.24	1140	527	527	108.24	136919	138058	98.0899	1140
PG0115	78.758	25.3941	-14.0653	-1.30954	71.1109	438	76	76	71.1109	138178	138615	49.4764	438	216	216	49.4764	138178	138615	98.0954	438	86	86	98.0954	138178	138615	19.3374	438	75	75	19.3374	138178	138615	59.505	45.7168	438	365	365	45.7168	138178	138615	61.476	438	115	115	61.476	138178	138615	51.6144	438
PG0116	23.3572	8.3379	-1.64875	-1.06861	30.4689	1224	91	91	30.4689	138609	139832	22.131	1224	270	270	22.131	138609	139832	36.7354	1224	90	90	36.7354	138609	139832	13.3782	1224	145	145	13.3782	138609	139832	25.6784	22.6343	1224	505	505	22.6343	138609	139832	27.5463	1224	144	144	27.5463	138609	139832	29.2815	1224
PG0117	40.9879	18.2743	-8.59528	-1.34404	41.8079	1539	157	157	41.8079	139807	141345	23.5335	1539	361	361	23.5335	139807	141345	53.5636	1539	165	165	53.5636	139807	141345	15.4096	1539	210	210	15.4096	139807	141345	33.5786	24.2754	1539	681	681	24.2754	139807	141345	33.7751	1539	222	222	33.7751	139807	141345	29.3073	1539
PG0118	38.9104	17.0247	4.22085	1.14559	40.7495	1056	105	105	40.7495	141349	142404	26.0319	1056	274	274	26.0319	141349	142404	34.5369	1056	73	73	34.5369	141349	142404	14.651	1056	137	137	14.651	141349	142404	28.9923	53.5614	1056	1031	1031	53.5614	141349	142404	23.7248	1056	107	107	23.7248	141349	142404	39.9969	1056
PG0119	70.4592	39.9199	-5.39206	-1.08351	86.7724	699	148	148	86.7724	142440	143138	63.2966	699	441	441	63.2966	142440	143138	82.9096	699	116	116	82.9096	142440	143138	46.8525	699	290	290	46.8525	142440	143138	69.9578	74.6381	699	951	951	74.6381	142440	143138	44.8859	699	134	134	44.8859	142440	143138	104.599	699
PG0123	129.459	60.319	-54.6765	-1.30655	236.892	519	300	300	236.892	145127	145645	201.428	519	1042	1042	201.428	145127	145645	196.375	519	204	204	196.375	145127	145645	297.449	519	1367	1367	297.449	145127	145645	233.036	175.785	519	1663	1663	175.785	145127	145645	193.089	519	428	428	193.089	145127	145645	176.573	519
PG0124	104.761	11.4796	-18.1965	-1.11546	155.086	621	235	235	155.086	145704	146324	166.566	621	1031	1031	166.566	145704	146324	138.376	621	172	172	138.376	145704	146324	243.137	621	1337	1337	243.137	145704	146324	175.791	157.337	621	1781	1781	157.337	145704	146324	165.899	621	440	440	165.899	145704	146324	141.178	621
PG0125	38.0469	29.8877	-16.0099	-1.05493	317.259	549	425	425	317.259	146328	146876	313.043	549	1713	1713	313.043	146328	146876	284.837	549	313	313	284.837	146328	146876	314.725	549	1530	1530	314.725	146328	146876	307.466	282.795	549	2830	2830	282.795	146328	146876	307.074	549	720	720	307.074	146328	146876	279.212	549
PG0126	112.437	76.6591	-18.7185	-1.05271	352.461	1236	1063	1063	352.461	146873	148108	405.773	1236	4999	4999	405.773	146873	148108	424.823	1236	1051	1051	424.823	146873	148108	312.386	1236	3419	3419	312.386	146873	148108	373.861	327.563	1236	7380	7380	327.563	146873	148108	413.919	1236	2185	2185	413.919	146873	148108	337.26	1236
PG0128	46.5464	15.6195	-7.75321	-1.07136	107.605	975	256	256	107.605	149734	150708	109.382	975	1063	1063	109.382	149734	150708	113.243	975	221	221	113.243	149734	150708	135.401	975	1169	1169	135.401	149734	150708	116.408	123.224	975	2190	2190	123.224	149734	150708	88.8545	975	370	370	88.8545	149734	150708	102.474	975
PG0129	125.475	67.4721	-11.32	-1.04971	230.23	1125	632	632	230.23	150725	151849	221.166	1125	2480	2480	221.166	150725	151849	189.627	1125	427	427	189.627	150725	151849	315.101	1125	3139	3139	315.101	150725	151849	239.031	197.253	1125	4045	4045	197.253	150725	151849	235.392	1125	1131	1131	235.392	150725	151849	205.363	1125
PG0132	38.8199	7.64029	-5.47951	-1.54878	4.26899	96	1	1	4.26899	153019	153114	8.3606	96	8	8	8.3606	153019	153114	10.4084	96	2	2	10.4084	153019	153114	38.8199	96	33	33	38.8199	153019	153114	15.4645	16.0009	96	28	28	16.0009	153019	153114	12.195	96	5	5	12.195	153019	153114	0	96
PG0133	87.8214	43.3522	-41.4244	-1.19244	248.18	1506	912	912	248.18	154349	155854	228.101	1506	3424	3424	228.101	154349	155854	278.994	1506	841	841	278.994	154349	155854	271.453	1506	3620	3620	271.453	154349	155854	256.682	191.173	1506	5248	5248	191.173	154349	155854	230.412	1506	1482	1482	230.412	154349	155854	200.2	1506
PG0136	233.051	128.174	-108.56	-1.28657	503.888	1050	1291	1291	503.888	158164	159213	419.463	1050	4390	4390	419.463	158164	159213	589.53	1050	1239	1239	589.53	158164	159213	436.665	1050	4060	4060	436.665	158164	159213	487.387	375.714	1050	7191	7191	375.714	158164	159213	366.156	1050	1642	1642	366.156	158164	159213	416.958	1050
PG0139	336.474	150.858	-110.95	-1.15814	713.867	1356	2362	2362	713.867	161876	163231	775.242	1356	10478	10478	775.242	161876	163231	864.724	1356	2347	2347	864.724	161876	163231	896.282	1356	10762	10762	896.282	161876	163231	812.529	559.809	1356	13837	13837	559.809	161876	163231	796.019	1356	4610	4610	796.019	161876	163231	689.729	1356
PG0140	294.658	213.552	15.9765	1.02128	644.835	708	1114	1114	644.835	163241	163948	766.058	708	5406	5406	766.058	163241	163948	652.023	708	924	924	652.023	163241	163948	939.493	708	5890	5890	939.493	163241	163948	750.602	655.765	708	8463	8463	655.765	163241	163948	850.589	708	2572	2572	850.589	163241	163948	690.643	708
PG0143	64.5321	40.3052	-2.49826	-1.00822	284.872	879	611	611	284.872	165837	166715	343.327	879	3008	3008	343.327	165837	166715	292.713	879	515	515	292.713	165837	166715	304.232	879	2368	2368	304.232	165837	166715	306.286	278.795	879	4467	4467	278.795	165837	166715	331.37	879	1244	1244	331.37	165837	166715	291.065	879
PG0144	505.898	308.714	-62.6964	-1.06256	973.431	1026	2437	2437	973.431	166733	167758	1072.6	1026	10969	10969	1072.6	166733	167758	866.269	1026	1779	1779	866.269	166733	167758	1347.46	1026	12242	12242	1347.46	166733	167758	1064.94	841.564	1026	15739	15739	841.564	166733	167758	1060.49	1026	4647	4647	1060.49	166733	167758	899.104	1026
PG0145	5463.32	2223.44	243.693	1.04828	5201.01	579	7348	7348	5201.01	167971	168549	5717.61	579	32997	32997	5717.61	167971	168549	6284.29	579	7283	7283	6284.29	167971	168549	2987.69	579	15318	15318	2987.69	167971	168549	5047.65	3524.7	579	37200	37200	3524.7	167971	168549	8451.01	579	20898	20898	8451.01	167971	168549	5128.81	579
PG0146	69.7552	24.6593	3.84458	1.02093	153.394	708	265	265	153.394	168498	169205	181.808	708	1283	1283	181.808	168498	169205	176.413	708	250	250	176.413	168498	169205	223.15	708	1399	1399	223.15	168498	169205	183.691	181.937	708	2348	2348	181.937	168498	169205	201.072	708	608	608	201.072	168498	169205	167.287	708
PG0147	92.2303	34.4896	0.122132	1.00065	159.376	540	210	210	159.376	169218	169757	185.42	540	998	998	185.42	169218	169757	171.16	540	185	185	171.16	169218	169757	234.017	540	1119	1119	234.017	169218	169757	187.493	201.256	540	1981	1981	201.256	169218	169757	141.787	540	327	327	141.787	169218	169757	201.769	540
PG0148	242.11	184.994	8.63261	1.01341	559.177	1254	1711	1711	559.177	169744	170997	685.089	1254	8563	8563	685.089	169744	170997	544.622	1254	1367	1367	544.622	169744	170997	786.732	1254	8736	8736	786.732	169744	170997	643.905	621.749	1254	14212	14212	621.749	169744	170997	588.72	1254	3153	3153	588.72	169744	170997	625.967	1254
PG0149	164.321	101.125	8.13133	1.02759	235.431	1269	729	729	235.431	171025	172293	292.838	1269	3704	3704	292.838	171025	172293	250.785	1269	637	637	250.785	171025	172293	399.751	1269	4492	4492	399.751	171025	172293	294.701	283.769	1269	6564	6564	283.769	171025	172293	256.838	1269	1392	1392	256.838	171025	172293	312.76	1269
PG0150	220.712	133.389	-16.5866	-1.03912	377.477	1305	1202	1202	377.477	172330	173634	509.401	1305	6626	6626	509.401	172330	173634	327.325	1305	855	855	327.325	172330	173634	548.038	1305	6333	6333	548.038	172330	173634	440.56	392.597	1305	9339	9339	392.597	172330	173634	449.089	1305	2503	2503	449.089	172330	173634	343.342	1305
PG0156	60.7617	42.175	-26.3393	-1.12016	253.236	882	545	545	253.236	178968	179849	221.243	882	1945	1945	221.243	178968	179849	260.563	882	460	460	260.563	178968	179849	247.116	882	1930	1930	247.116	178968	179849	245.539	205.757	882	3308	3308	205.757	178968	179849	256.708	882	967	967	256.708	178968	179849	199.802	882
PG0158	39.8686	19.1539	6.85062	1.12123	38.1617	741	69	69	38.1617	180315	181055	53.8869	741	398	398	53.8869	180315	181055	55.9608	741	83	83	55.9608	180315	181055	78.0303	741	512	512	78.0303	180315	181055	56.5099	54.7862	741	740	740	54.7862	180315	181055	73.9401	741	234	234	73.9401	180315	181055	62.2084	741
PG0160	421.953	189.304	-23.2706	-1.06391	441.139	903	972	972	441.139	183273	184175	319.869	903	2879	2879	319.869	183273	184175	235.693	903	426	426	235.693	183273	184175	552.897	903	4421	4421	552.897	183273	184175	387.399	509.173	903	8381	8381	509.173	183273	184175	130.944	903	505	505	130.944	183273	184175	417.911	903
PG0161	74.6646	27.4106	-33.9115	-1.59245	114.751	150	42	42	114.751	184357	184506	88.2879	150	132	132	88.2879	184357	184506	83.267	150	25	25	83.267	184357	184506	78.2985	150	104	104	78.2985	184357	184506	91.151	58.1518	150	159	159	58.1518	184357	184506	60.8773	150	39	39	60.8773	184357	184506	69.8431	150
PG0162	2151.05	1011.18	-390.56	-1.34434	1371.71	582	1948	1948	1371.71	184595	185176	1376.31	582	7984	7984	1376.31	184595	185176	2734.94	582	3186	3186	2734.94	184595	185176	616.267	582	3176	3176	616.267	184595	185176	1524.81	877.952	582	9314	9314	877.952	184595	185176	1186.01	582	2948	2948	1186.01	184595	185176	1889.14	582
PG0164	43.6159	8.09629	11.1632	1.30011	32.5257	315	25	25	32.5257	187171	187485	45.8639	315	144	144	45.8639	187171	187485	23.7906	315	15	15	23.7906	187171	187485	46.6063	315	130	130	46.6063	187171	187485	37.1966	44.4106	315	255	255	44.4106	187171	187485	43.1121	315	58	58	43.1121	187171	187485	38.51	315
PG0171	373.157	93.4269	77.306	1.23119	265.357	1773	1148	1148	265.357	191864	193636	400.007	1773	7069	7069	400.007	191864	193636	306.58	1773	1088	1088	306.58	191864	193636	365.607	1773	5740	5740	365.607	191864	193636	334.388	313.535	1773	10133	10133	313.535	191864	193636	638.513	1773	4835	4835	638.513	191864	193636	305.832	1773
PG0172	190.227	85.816	30.1058	1.12851	191.042	783	365	365	191.042	193633	194415	293.037	783	2287	2287	293.037	193633	194415	258.415	783	405	405	258.415	193633	194415	194.564	783	1349	1349	194.564	193633	194415	234.264	223.364	783	3188	3188	223.364	193633	194415	381.268	783	1275	1275	381.268	193633	194415	245.627	783
PG0173	50.2624	18.1604	5.9183	1.11161	32.4154	354	28	28	32.4154	194478	194831	65.1843	354	230	230	65.1843	194478	194831	66.3313	354	47	47	66.3313	194478	194831	48.171	354	151	151	48.171	194478	194831	53.0255	63.8486	354	412	412	63.8486	194478	194831	82.6778	354	125	125	82.6778	194478	194831	56.0739	354
PG0174	21.5022	13.0145	10.914	1.36143	26.0413	2817	179	179	26.0413	194902	197718	33.2643	2817	934	934	33.2643	194902	197718	29.9726	2817	169	169	29.9726	194902	197718	31.5099	2817	786	786	31.5099	194902	197718	30.197	36.1255	2817	1855	1855	36.1255	194902	197718	47.5435	2817	572	572	47.5435	194902	197718	36.2506	2817
PG0176	2137.7	377.098	283.35	1.23626	1466.8	354	1267	1267	1466.8	198748	199101	1323.53	354	4670	4670	1323.53	198748	199101	1700.62	354	1205	1205	1700.62	198748	199101	306.252	354	960	960	306.252	198748	199101	1199.3	1422.18	354	9177	9177	1422.18	198748	199101	2443.96	354	3695	3695	2443.96	198748	199101	1467.58	354
PG0177	209.423	61.3584	35.3856	1.32297	113.604	1158	0	321	113.604	199227	200384	105.959	1158	0	1223	105.959	199227	200384	162.22	1158	0	376	162.22	199227	200384	56.4653	1158	0	579	56.4653	199227	200384	109.562	100.861	1158	0	2129	100.861	199227	200384	265.888	1158	0	1315	265.888	199227	200384	122.659	1158
PG0178	81.5016	18.6082	24.9597	1.68089	30.1602	1386	102	102	30.1602	200458	201843	44.5899	1386	616	616	44.5899	200458	201843	53.709	1386	149	149	53.709	200458	201843	18.1699	1386	223	223	18.1699	200458	201843	36.6572	49.5563	1386	1252	1252	49.5563	200458	201843	99.6715	1386	590	590	99.6715	200458	201843	57.9241	1386
PG0179	67.6437	34.9417	15.8619	1.21009	77.7614	975	185	185	77.7614	201923	202897	63.2833	975	615	615	63.2833	201923	202897	110.681	975	216	216	110.681	201923	202897	50.2686	975	434	434	50.2686	201923	202897	75.4986	81.4182	975	1447	1447	81.4182	201923	202897	117.912	975	491	491	117.912	201923	202897	90.3719	975
PG0180	624.766	65.9098	165.393	1.55342	350.229	1341	1146	1146	350.229	203195	204535	322.902	1341	4316	4316	322.902	203195	204535	335.676	1341	901	901	335.676	203195	204535	186.618	1341	2216	2216	186.618	203195	204535	298.856	302.856	1341	7403	7403	302.856	203195	204535	811.383	1341	4647	4647	811.383	203195	204535	388.812	1341
PG0181	116.562	34.6963	41.8999	1.56528	69.5309	1002	170	170	69.5309	204544	205545	90.2144	1002	901	901	90.2144	204544	205545	60.3312	1002	121	121	60.3312	204544	205545	76.4141	1002	678	678	76.4141	204544	205545	74.1226	87.8201	1002	1604	1604	87.8201	204544	205545	176.893	1002	757	757	176.893	204544	205545	88.2669	1002
PG0182	63.6369	14.0173	16.5295	1.25862	59.2301	3681	518	532	59.2301	205692	209372	65.3585	3681	2269	2398	65.3585	205692	209372	79.1274	3681	558	583	79.1274	205692	209372	51.9401	3681	1619	1693	51.9401	205692	209372	63.914	68.5864	3681	4375	4602	68.5864	205692	209372	115.577	3681	1670	1817	115.577	205692	209372	72.5005	3681
PG0183	63.6835	25.0853	20.7801	1.22505	87.6644	6615	1378	1415	87.6644	209569	216183	88.3607	6615	5656	5826	88.3607	209569	216183	111.098	6615	1430	1471	111.098	209569	216183	82.2182	6615	4698	4816	82.2182	209569	216183	92.3354	98.7649	6615	11515	11909	98.7649	209569	216183	145.902	6615	3907	4122	145.902	209569	216183	113.446	6615
PG0184	63.1448	36.9139	7.60122	1.09119	81.5119	1086	0	216	81.5119	216542	217627	75.8459	1086	0	821	75.8459	216542	217627	119.61	1086	0	260	119.61	216542	217627	56.4653	1086	0	543	56.4653	216542	217627	83.3583	95.8791	1086	0	1898	95.8791	216542	217627	112.76	1086	0	523	112.76	216542	217627	89.9695	1086
PG0188	60.14	13.5665	-6.55604	-1.03813	186.827	1371	625	625	186.827	224074	225444	186.531	1371	2549	2549	186.531	224074	225444	174.187	1371	478	478	174.187	224074	225444	166.389	1371	2020	2020	166.389	224074	225444	178.483	186.229	1371	4654	4654	186.229	224074	225444	194.18	1371	1137	1137	194.18	224074	225444	173.26	1371
PG0189	52.6344	34.7354	-19.2016	-1.12698	185.81	708	321	321	185.81	225431	226138	155.592	708	1098	1098	155.592	225431	226138	183.47	708	260	260	183.47	225431	226138	156.795	708	983	983	156.795	225431	226138	170.417	149.471	708	1929	1929	149.471	225431	226138	184.206	708	557	557	184.206	225431	226138	133.175	708
PG0191	372.631	155.725	-112.783	-1.18268	780.135	2676	5094	5094	780.135	226998	229673	697.116	2676	18594	18594	697.116	226998	229673	819.041	2676	4387	4387	819.041	226998	229673	624.41	2676	14796	14796	624.41	226998	229673	730.176	593.499	2676	28950	28950	593.499	226998	229673	766.216	2676	8757	8757	766.216	226998	229673	663.444	2676
PG0194	31.9342	10.5906	-4.68388	-1.08812	59.9077	903	1	132	59.9077	231068	231970	53.8856	903	7	485	53.8856	231068	231970	73.0315	903	1	132	73.0315	231068	231970	44.5219	903	3	356	44.5219	231068	231970	57.8367	51.6403	903	11	850	51.6403	231068	231970	62.2308	903	1	240	62.2308	231068	231970	57.6428	903
PG0195	8921.5	3805	-1090.5	-1.14919	9107.42	579	12867	12867	9107.42	232186	232764	7766.61	579	44822	44822	7766.61	232186	232764	12310.6	579	14267	14267	12310.6	232186	232764	4415.22	579	22637	22637	4415.22	232186	232764	8399.96	7095.63	579	74888	74888	7095.63	232186	232764	7852.5	579	19418	19418	7852.5	232186	232764	10900.6	579
PG0196	169.181	81.7858	1.09188	1.00264	391.116	2826	2697	2697	391.116	233043	235868	478.56	2826	13480	13480	478.56	233043	235868	309.378	2826	1750	1750	309.378	233043	235868	472.902	2826	11834	11834	472.902	233043	235868	412.989	410.17	2826	21129	21129	410.17	233043	235868	371.597	2826	4485	4485	371.597	233043	235868	404.433	2826
PG0197	13.5479	6.37572	-4.471	-1.3307	21.7331	264	14	14	21.7331	236031	236294	14.441	264	38	38	14.441	236031	236294	20.8168	264	11	11	20.8168	236031	236294	14.9719	264	34	35	14.9719	236031	236294	17.9907	19.3258	264	91	93	19.3258	236031	236294	11.5298	264	13	13	11.5298	236031	236294	15.038	264
PG0198	233.666	73.9448	14.8235	1.05298	276.251	540	364	364	276.251	237022	237561	312.129	540	1680	1680	312.129	237022	237561	319.19	540	345	345	319.19	237022	237561	211.64	540	1012	1012	211.64	237022	237561	279.803	245.245	540	2414	2414	245.245	237022	237561	445.306	540	1027	1027	445.306	237022	237561	246.289	540
PG0199	184.346	89.3595	0.579225	1.0024	241.647	714	421	421	241.647	237514	238227	292.972	714	2085	2085	292.972	237514	238227	266.594	714	381	381	266.594	237514	238227	162.278	714	1026	1026	162.278	237514	238227	240.873	203.613	714	2650	2650	203.613	237514	238227	346.624	714	1057	1057	346.624	237514	238227	221.484	714
PG0200	38.8899	25.195	-7.39803	-1.07596	85.1581	231	48	48	85.1581	238211	238441	122.912	231	283	283	122.912	238211	238441	105.976	231	49	49	105.976	238211	238441	105.109	231	215	215	105.109	238211	238441	104.789	92.3836	231	389	389	92.3836	238211	238441	117.579	231	116	116	117.579	238211	238441	84.0218	231
PG0202	1004.14	378.263	153.423	1.17627	881.093	747	1606	1606	881.093	238857	239603	1183.51	747	8812	8812	1183.51	238857	239603	805.249	747	1204	1204	805.249	238857	239603	611.67	747	4046	4046	611.67	238857	239603	870.381	717.809	747	9774	9774	717.809	238857	239603	1615.81	747	5155	5155	1615.81	238857	239603	811.515	747
PG0203	136.951	48.3351	-5.27537	-1.0295	159.183	708	275	275	159.183	239594	240301	173.447	708	1224	1224	173.447	239594	240301	196.171	708	278	278	196.171	239594	240301	207.518	708	1301	1301	207.518	239594	240301	184.08	132.579	708	1711	1711	132.579	239594	240301	269.53	708	815	815	269.53	239594	240301	146.571	708
PG0204	97.8414	39.8346	0.177835	1.00103	188.252	246	113	113	188.252	240352	240597	194.129	246	476	476	194.129	240352	240597	160.441	246	79	79	160.441	240352	240597	149.197	246	325	325	149.197	240352	240597	173.005	139.158	246	624	624	139.158	240352	240597	236.999	246	249	249	236.999	240352	240597	162.28	246
PG0209	318.058	108.947	151.781	2.41811	95.4169	786	183	183	95.4169	243371	244156	115.772	786	907	907	115.772	243371	244156	97.2508	786	153	153	97.2508	243371	244156	119.683	786	833	833	119.683	243371	244156	107.031	180.145	786	2581	2581	180.145	243371	244156	413.475	786	1388	1388	413.475	243371	244156	216.909	786
PG0210	58.8682	46.5837	12.9942	1.09818	114.18	1809	504	504	114.18	244251	246059	124.785	1809	2250	2250	124.785	244251	246059	117.375	1809	425	425	117.375	244251	246059	173.048	1809	2772	2772	173.048	244251	246059	132.347	127.279	1809	4197	4197	127.279	244251	246059	171.369	1809	1324	1324	171.369	244251	246059	130.701	1809
PG0213	135.049	44.8981	-42.7792	-1.13491	361.763	1407	1242	1242	361.763	249148	250554	349.826	1407	4906	4906	349.826	249148	250554	402.309	1407	1133	1133	402.309	249148	250554	325.629	1407	4057	4057	325.629	249148	250554	359.882	314.15	1407	8057	8057	314.15	249148	250554	267.26	1407	1606	1606	267.26	249148	250554	365.949	1407
PG0214	81.3079	69.3958	57.9963	2.82756	34.3565	501	42	42	34.3565	251103	251603	36.6465	501	183	183	36.6465	251103	251603	30.9135	501	31	31	30.9135	251103	251603	25.0205	501	111	111	25.0205	251103	251603	31.7342	78.184	501	714	714	78.184	251103	251603	103.752	501	222	222	103.752	251103	251603	70.6575	501
PG0215	58.2739	34.3476	30.9096	1.66517	46.0947	489	55	55	46.0947	251600	252088	46.5732	489	227	227	46.5732	251600	252088	59.2575	489	58	58	59.2575	251600	252088	33.9485	489	147	147	33.9485	251600	252088	46.4684	80.2148	489	715	715	80.2148	251600	252088	80.9208	489	169	169	80.9208	251600	252088	56.1541	489
PG0216	147.057	108.265	86.5769	1.89886	114.522	501	140	140	114.522	252096	252596	92.9178	501	464	464	92.9178	252096	252596	105.704	501	106	106	105.704	252096	252596	72.1313	501	320	320	72.1313	252096	252596	96.3187	140.381	501	1282	1282	140.381	252096	252596	219.188	501	469	469	219.188	252096	252596	158.044	501
PG0217	162.457	70.1432	71.6785	1.43966	163.196	894	356	356	163.196	252630	253523	173.048	894	1542	1542	173.048	252630	253523	149.769	894	268	268	149.769	252630	253523	166.112	894	1315	1315	166.112	252630	253523	163.031	236.255	894	3846	3850	236.255	252630	253523	196.691	894	751	751	196.691	252630	253523	193.666	894
PG0218	57.25	46.5767	43.8241	1.62756	68.7308	960	161	161	68.7308	253435	254394	70.9606	960	679	679	70.9606	253435	254394	74.9403	960	144	144	74.9403	253435	254394	64.6998	960	550	550	64.6998	253435	254394	69.8329	104.977	960	1836	1837	104.977	253435	254394	121.95	960	500	500	121.95	253435	254394	110.164	960
PG0219	23.804	11.0762	4.00359	1.21874	28.3667	549	38	38	28.3667	255100	255648	18.0918	549	99	99	18.0918	255100	255648	17.2904	549	19	19	17.2904	255100	255648	9.46231	549	46	46	9.46231	255100	255648	18.3028	19.7856	549	198	198	19.7856	255100	255648	33.2663	549	78	78	33.2663	255100	255648	20.0872	549
PG0221	23.0743	14.6617	-2.60267	-1.12675	31.3829	222	17	17	31.3829	255703	255924	16.7212	222	37	37	16.7212	255703	255924	33.7569	222	15	15	33.7569	255703	255924	10.6826	222	21	21	10.6826	255703	255924	23.1359	23.2291	222	94	94	23.2291	255703	255924	21.094	222	20	20	21.094	255703	255924	23.844	222
PG0222	107.308	34.0052	37.8656	1.74193	43.7846	468	50	50	43.7846	256003	256470	60.0248	468	280	280	60.0248	256003	256470	44.8361	468	42	42	44.8361	256003	256470	55.5001	468	230	230	55.5001	256003	256470	51.0364	55.3291	468	472	472	55.3291	256003	256470	151.093	468	302	302	151.093	256003	256470	59.8521	468
PG0223	48.5775	19.0169	11.716	1.11212	112.452	492	135	135	112.452	257209	257700	117.252	492	575	575	117.252	257209	257700	96.4679	492	95	95	96.4679	257209	257700	91.8135	492	400	400	91.8135	257209	257700	104.496	98.2354	492	881	881	98.2354	257209	257700	140.391	492	295	295	140.391	257209	257700	115.658	492
PG0224	197.753	138.941	-14.9233	-1.04722	314.262	639	490	490	314.262	257704	258342	401.78	639	2559	2559	401.78	257704	258342	347.141	639	444	444	347.141	257704	258342	260.677	639	1475	1475	260.677	257704	258342	330.965	237.556	639	2767	2767	237.556	257704	258342	435.309	639	1188	1188	435.309	257704	258342	262.839	639
PG0225	221.234	68.5727	34.9039	1.31319	112.896	1158	0	319	112.896	258575	259732	109.511	1158	0	1264	109.511	258575	259732	167.397	1158	0	388	167.397	258575	259732	55.9777	1158	0	574	55.9777	258575	259732	111.445	98.8242	1158	0	2086	98.8242	258575	259732	277.211	1158	0	1371	277.211	258575	259732	120.278	1158
PG0226	368.792	135.451	42.5145	1.04571	827.862	2694	5442	5442	827.862	259928	262621	918.4	2694	24661	24661	918.4	259928	262621	920.388	2694	4963	4963	920.388	259928	262621	1053.85	2694	25140	25140	1053.85	259928	262621	930.125	981.334	2694	48190	48190	981.334	259928	262621	764.834	2694	8800	8800	764.834	259928	262621	1010.76	2694
PG0228	374.413	154.455	14.2421	1.01395	1068.11	927	2416	2416	1068.11	264114	265040	971.886	927	8980	8980	971.886	264114	265040	1209.39	927	2244	2244	1209.39	264114	265040	834.98	927	6854	6854	834.98	264114	265040	1021.09	878.237	927	14840	14840	878.237	264114	265040	1019.67	927	4037	4037	1019.67	264114	265040	1126.34	927
PG0229	12.0593	7.62979	3.13885	1.45766	8.21701	399	8	8	8.21701	265012	265410	5.28038	399	21	21	5.28038	265012	265410	12.5214	399	10	10	12.5214	265012	265410	1.41517	399	5	5	1.41517	265012	265410	6.85848	13.4744	399	98	98	13.4744	265012	265410	12.9102	399	22	22	12.9102	265012	265410	10.7791	399
PG0230	148.933	51.4293	-22.5208	-1.11467	237.364	663	384	384	237.364	265512	266174	226.531	663	1497	1497	226.531	265512	266174	272.784	663	362	362	272.784	265512	266174	138.991	663	816	816	138.991	265512	266174	218.918	202.561	663	2448	2448	202.561	265512	266174	205.185	663	581	581	205.185	265512	266174	253.99	663
PG0231	76.6444	34.684	-39.523	-1.19843	236.934	1299	751	751	236.934	266171	267469	217.569	1299	2817	2817	217.569	266171	267469	245.763	1299	639	639	245.763	266171	267469	254.55	1299	2928	2928	254.55	266171	267469	238.704	211.079	1299	4998	4998	211.079	266171	267469	177.906	1299	987	987	177.906	266171	267469	228.877	1299
PG0232	594.685	309.97	-133.738	-1.20627	929	2466	5590	5590	929	267548	270013	614.697	2466	15109	15109	614.697	267548	270013	900.337	2466	4444	4444	900.337	267548	270013	684.315	2466	14943	14943	684.315	267548	270013	782.087	806.596	2466	36257	36257	806.596	267548	270013	334.314	2466	3521	3521	334.314	267548	270013	924.668	2466
PG0234	137.33	26.8282	-3.71587	-1.0301	153.684	624	234	234	153.684	270851	271474	130.393	624	811	811	130.393	270851	271474	180.946	624	226	226	180.946	270851	271474	43.6158	624	241	241	43.6158	270851	271474	127.16	144.711	624	1646	1646	144.711	270851	271474	157.221	624	419	419	157.221	270851	271474	132.37	624
PG0235	54.0438	21.5054	-9.80798	-1.07479	140.104	1524	521	521	140.104	271769	273292	153.058	1524	2325	2325	153.058	271769	273292	160.633	1524	490	490	160.633	271769	273292	109.967	1524	1484	1484	109.967	271769	273292	140.94	145.502	1524	4042	4042	145.502	271769	273292	140.886	1524	917	917	140.886	271769	273292	131.553	1524
PG0236	117.827	39.4292	-44.5563	-1.19047	253.277	1521	940	940	253.277	273364	274884	262.724	1521	3983	3983	262.724	273364	274884	268.36	1521	817	817	268.36	273364	274884	329.585	1521	4439	4439	329.585	273364	274884	278.486	211.758	1521	5871	5871	211.758	273364	274884	232.604	1521	1511	1511	232.604	273364	274884	219.325	1521
PG0240	108.965	31.8324	-17.45	-1.12747	154.197	699	263	263	154.197	276485	277183	143.099	699	997	997	143.099	276485	277183	153.669	699	215	215	153.669	276485	277183	166.407	699	1030	1030	166.407	276485	277183	154.343	111.29	699	1418	1418	111.29	276485	277183	205.336	699	613	613	205.336	276485	277183	134.575	699
PG0241	1514.23	748.779	-126.717	-1.06726	2442.64	855	5096	5096	2442.64	277450	278304	2281.59	855	19444	19444	2281.59	277450	278304	2280.06	855	3902	3902	2280.06	277450	278304	1038.43	855	7862	7862	1038.43	277450	278304	2010.68	1693.86	855	26399	26399	1693.86	277450	278304	2174.66	855	7941	7941	2174.66	277450	278304	2552.66	855
PG0242	2418.78	663.938	-436.741	-1.1432	3266.91	702	5596	5596	3266.91	278349	279050	3273.64	702	22906	22906	3273.64	278349	279050	2634.65	702	3702	3702	2634.65	278349	279050	4771.56	702	29661	29661	4771.56	278349	279050	3486.69	3723.15	702	47642	47642	3723.15	278349	279050	2352.78	702	7054	7054	2352.78	278349	279050	3059.21	702
PG0243	3851.25	924.089	-510.196	-1.24877	2275.94	477	2649	2649	2275.94	279066	279542	2263.78	477	10763	10763	2263.78	279066	279542	1224.39	477	1169	1169	1224.39	279066	279542	4480.05	477	18923	18923	4480.05	279066	279542	2561.04	2950.95	477	25658	25658	2950.95	279066	279542	628.801	477	1281	1281	628.801	279066	279542	2026.86	477
PG0245	68.6336	43.6912	-4.6976	-1.06166	107.151	1113	291	291	107.151	279863	280975	63.4594	1113	704	704	63.4594	279863	280975	87.9802	1113	196	196	87.9802	279863	280975	64.9376	1113	640	640	64.9376	279863	280975	80.882	79.5054	1113	1613	1613	79.5054	279863	280975	51.7514	1113	246	246	51.7514	279863	280975	120.385	1113
PG0246	65.1618	28.758	-11.6639	-1.24866	74.7074	192	35	35	74.7074	281140	281331	48.0734	192	92	92	48.0734	281140	281331	83.267	192	32	32	83.267	281140	281331	28.2326	192	48	48	28.2326	281140	281331	58.5701	57.7175	192	202	202	57.7175	281140	281331	65.8529	192	54	54	65.8529	281140	281331	45.9494	192
PG0248	39.2105	29.1704	-2.36189	-1.05304	39.3824	333	32	32	39.3824	281600	281932	34.3462	333	114	114	34.3462	281600	281932	66.0135	333	44	44	66.0135	281600	281932	47.8175	333	141	141	47.8175	281600	281932	46.8899	65.7334	333	399	399	65.7334	281600	281932	36.563	333	52	52	36.563	281600	281932	49.0127	333
PG0249	645.354	344.819	-168.063	-1.0852	2276.06	1860	10330	10330	2276.06	282029	283888	2004.93	1860	37170	37170	2004.93	282029	283888	2313.21	1860	8612	8612	2313.21	282029	283888	1968.39	1860	32420	32420	1968.39	282029	283888	2140.65	2140.7	1860	72579	72579	2140.7	282029	283888	1690.24	1860	13427	13427	1690.24	282029	283888	2335.59	1860
PG0250	28.1637	19.8142	2.58032	1.06781	34.7308	177	15	15	34.7308	283995	284171	30.0415	177	53	53	30.0415	283995	284171	53.6296	177	19	19	53.6296	283995	284171	33.8154	177	53	53	33.8154	283995	284171	38.0543	33.1641	177	107	107	33.1641	283995	284171	58.2052	177	44	44	58.2052	283995	284171	36.1365	177
PG0253	632.181	114.234	-42.1343	-1.09482	314.287	459	352	352	314.287	284747	285205	442.183	459	2023	2023	442.183	284747	285205	278.645	459	256	256	278.645	284747	285205	910.826	459	3702	3702	910.826	284747	285205	486.485	461.71	459	3863	3863	461.71	284747	285205	396.871	459	778	778	396.871	284747	285205	407.718	459
PG0256	61.6753	20.029	-12.5676	-1.12856	119.948	492	144	144	119.948	289649	290140	99.9194	492	490	490	99.9194	289649	290140	130.993	492	129	129	130.993	289649	290140	90.4363	492	394	394	90.4363	289649	290140	110.324	113.846	492	1021	1021	113.846	289649	290140	101.843	492	214	214	101.843	289649	290140	106.02	492
PG0257	386.215	193.273	92.0917	1.23941	473.876	1446	1672	1672	473.876	290174	291619	364.883	1446	5259	5259	364.883	290174	291619	505.476	1446	1463	1463	505.476	290174	291619	194.387	1446	2489	2489	194.387	290174	291619	384.656	448.822	1446	11830	11830	448.822	290174	291619	558.156	1446	3447	3447	558.156	290174	291619	580.602	1446
PG0258	320.137	165.913	94.1606	1.3114	294.986	753	542	542	294.986	291659	292411	315.904	753	2371	2371	315.904	291659	292411	210.324	753	317	317	210.324	291659	292411	388.283	753	2589	2589	388.283	291659	292411	302.374	530.461	753	7281	7281	530.461	291659	292411	237.875	753	765	765	237.875	291659	292411	356.904	753
PG0259	272.985	71.1635	113.669	1.19258	570.521	1344	1871	1871	570.521	292418	293761	652.575	1344	8742	8742	652.575	292418	293761	528.225	1344	1421	1421	528.225	292418	293761	609.691	1344	7256	7256	609.691	292418	293761	590.253	680.854	1344	16680	16680	680.854	292418	293761	801.21	1344	4599	4599	801.21	292418	293761	676.031	1344
PG0261	78.961	61.1681	-19.259	-1.41551	99.8462	903	2	220	99.8462	293952	294854	44.3306	903	5	399	44.3306	293952	294854	97.3754	903	2	176	97.3754	293952	294854	20.8853	903	1	167	20.8853	293952	294854	65.6094	62.3936	903	13	1027	62.3936	293952	294854	35.2641	903	0	136	35.2641	293952	294854	51.5366	903
PG0264	111.176	51.0812	-23.1745	-1.22491	143.131	1068	373	373	143.131	297115	298182	112.539	1068	1198	1198	112.539	297115	298182	174.954	1068	374	374	174.954	297115	298182	74.2297	1068	702	702	74.2297	297115	298182	126.214	92.0501	1068	1792	1792	92.0501	297115	298182	130.664	1068	596	596	130.664	297115	298182	125.664	1068
PG0265	38.3426	20.5147	15.8245	1.51538	25.7751	159	6	10	25.7751	298483	298641	39.7523	159	40	63	39.7523	298483	298641	34.5637	159	7	11	34.5637	298483	298641	22.7282	159	23	32	22.7282	298483	298641	30.7048	61.0708	159	104	177	61.0708	298483	298641	53.0136	159	20	36	53.0136	298483	298641	39.5338	159
PG0272	341.99	100.81	-74.1749	-1.25644	324.606	1260	998	998	324.606	304539	305798	336.415	1260	4225	4225	336.415	304539	305798	527.358	1260	1330	1330	527.358	304539	305798	265.297	1260	2960	2960	265.297	304539	305798	363.419	258.931	1260	5947	5947	258.931	304539	305798	346.57	1260	1865	1865	346.57	304539	305798	366.107	1260
PG0273	83.1329	31.5909	21.6164	1.20743	76.8848	597	112	112	76.8848	305834	306430	99.1508	597	590	590	99.1508	305834	306430	104.607	597	125	125	104.607	305834	306430	136.198	597	720	720	136.198	305834	306430	104.21	110.547	597	1203	1203	110.547	305834	306430	160.018	597	408	408	160.018	305834	306430	123.209	597
PG0274	362.303	126.39	49.3919	1.17155	284.322	369	256	256	284.322	306473	306841	283.853	369	1044	1044	283.853	306473	306841	410.242	369	303	303	410.242	306473	306841	173.221	369	566	566	173.221	306473	306841	287.91	288.722	369	1942	1942	288.722	306473	306841	529.837	369	835	835	529.837	306473	306841	363.112	369
PG0275	1010.79	571.287	494.82	1.97545	624.378	510	777	777	624.378	307045	307554	482.751	510	2454	2454	482.751	307045	307554	738.627	510	754	754	738.627	307045	307554	183.346	510	828	828	183.346	307045	307554	507.276	1108.18	510	10302	10302	1108.18	307045	307554	1194.13	510	2601	2601	1194.13	307045	307554	1138.68	510
PG0276	1421.73	710.936	-714.018	-1.36159	2691.11	1188	7801	7801	2691.11	307692	308879	2469.25	1188	29239	29239	2469.25	307692	308879	3187.7	1188	7580	7580	3187.7	307692	308879	2406.71	1188	25318	25318	2406.71	307692	308879	2688.69	1765.96	1188	38242	38242	1765.96	307692	308879	1980.17	1188	10047	10047	1980.17	307692	308879	2368.11	1188
PG0277	82.5381	33.4058	-27.802	-1.22317	164.509	1131	0	454	164.509	308996	310126	133.681	1131	0	1507	133.681	308996	310126	180.228	1131	0	408	180.228	308996	310126	131.103	1131	0	1313	131.103	308996	310126	152.38	131.257	1131	0	2706	131.257	308996	310126	120.281	1131	0	581	120.281	308996	310126	149.086	1131
PG0278	17.9246	9.2119	-7.54842	-1.49298	25.6869	351	22	22	25.6869	310187	310537	23.7241	351	83	83	23.7241	310187	310537	25.6206	351	18	18	25.6206	310187	310537	16.4087	351	51	51	16.4087	310187	310537	22.8601	22.3505	351	143	143	22.3505	310187	310537	11.3403	351	17	17	11.3403	310187	310537	19.7936	351
PG0280	8.9027	5.19569	2.92534	1.3009	9.25109	1329	30	30	9.25109	313387	314715	10.1912	1329	135	135	10.1912	313387	314715	13.1573	1329	35	35	13.1573	313387	314715	6.28808	1329	74	74	6.28808	313387	314715	9.72194	15.1908	1329	368	368	15.1908	313387	314715	14.4468	1329	82	82	14.4468	313387	314715	12.1149	1329
PG0281	18.4211	5.45355	3.94816	1.09996	44.6431	1377	150	150	44.6431	314737	316113	29.9452	1377	411	411	29.9452	314737	316113	42.8127	1377	118	118	42.8127	314737	316113	40.596	1377	495	495	40.596	314737	316113	39.4992	48.3662	1377	1214	1214	48.3662	314737	316113	36.0482	1377	212	212	36.0482	314737	316113	46.0495	1377
PG0282	14.0094	7.35292	4.2736	1.30468	20.7351	672	34	34	20.7351	316334	317005	12.2423	672	82	82	12.2423	316334	317005	13.3822	672	18	18	13.3822	316334	317005	9.74699	672	58	58	9.74699	316334	317005	14.0267	23.7564	672	291	291	23.7564	316334	317005	13.5887	672	39	39	13.5887	316334	317005	18.3798	672
PG0283	10.5511	4.55291	2.05223	1.35031	5.89674	1251	18	18	5.89674	317085	318335	4.25047	1251	53	53	4.25047	317085	318335	9.58469	1251	24	24	9.58469	317085	318335	3.70116	1251	41	41	3.70116	317085	318335	5.85827	14.2522	1251	325	325	14.2522	317085	318335	6.36361	1251	34	34	6.36361	317085	318335	5.99436	1251
PG0285	5.71941	3.95326	0.468867	1.06328	7.89169	1506	29	29	7.89169	318599	320104	5.79579	1506	87	87	5.79579	318599	320104	9.95223	1506	30	30	9.95223	318599	320104	5.99897	1506	80	80	5.99897	318599	320104	7.40967	11.1469	1506	306	306	11.1469	318599	320104	8.86201	1506	57	57	8.86201	318599	320104	6.07777	1506
PG0286	1136.93	253.589	138.282	1.2319	663.978	258	418	418	663.978	320257	320514	706.568	258	1817	1817	706.568	320257	320514	735.848	258	380	380	735.848	320257	320514	278.825	258	637	637	278.825	320257	320514	596.305	482.259	258	2268	2268	482.259	320257	320514	1415.75	258	1560	1560	1415.75	320257	320514	592.427	258
PG0287	184.704	129.582	-69.963	-1.17419	419.83	942	965	965	419.83	320597	321538	536.143	942	5034	5034	536.143	320597	321538	400.424	942	755	755	400.424	320597	321538	530.006	942	4421	4421	530.006	320597	321538	471.601	365.094	942	6269	6269	365.094	320597	321538	469.53	942	1889	1889	469.53	320597	321538	351.44	942
PG0288	146.432	100.61	-82.0263	-1.2045	523.663	1476	1886	1886	523.663	321595	323070	456.706	1476	6719	6719	456.706	321595	323070	490.801	1476	1450	1450	490.801	321595	323070	461.363	1476	6030	6030	461.363	321595	323070	483.133	390.191	1476	10498	10498	390.191	321595	323070	377.231	1476	2378	2378	377.231	321595	323070	452.097	1476
PG0289	411.518	203.854	-204.17	-1.29361	927.122	1041	2355	2355	927.122	323000	324040	933.11	1041	9682	9682	933.11	323000	324040	751.083	1041	1565	1565	751.083	323000	324040	986.868	1041	9097	9097	986.868	323000	324040	899.546	729.256	1041	13838	13838	729.256	323000	324040	575.35	1041	2558	2558	575.35	323000	324040	716.44	1041
PG0290	341.562	170.834	-178.045	-1.24646	896.803	1551	3394	3394	896.803	324044	325594	979.597	1551	15144	15144	979.597	324044	325594	805.934	1551	2502	2502	805.934	324044	325594	919.463	1551	12628	12628	919.463	324044	325594	900.449	705.719	1551	19952	19952	705.719	324044	325594	797.235	1551	5281	5281	797.235	324044	325594	748.629	1551
PG0291	140.453	53.1459	3.57603	1.00554	569.828	1086	1510	1510	569.828	325597	326682	649.355	1086	7029	7029	649.355	325597	326682	654.635	1086	1423	1423	654.635	325597	326682	706.18	1086	6791	6791	706.18	325597	326682	645	565.727	1086	11199	11199	565.727	325597	326682	643.356	1086	2984	2984	643.356	325597	326682	696.502	1086
PG0292	287.155	85.9888	-68.7142	-1.21797	396.863	1170	1133	1133	396.863	326876	328045	342.399	1170	3993	3993	342.399	326876	328045	541.876	1170	1269	1269	541.876	326876	328045	254.721	1170	2639	2639	254.721	326876	328045	383.965	310.874	1170	6630	6630	310.874	326876	328045	311.391	1170	1556	1556	311.391	326876	328045	379.848	1170
PG0293	168.17	106.421	-25.3868	-1.16427	247.027	579	349	349	247.027	328183	328761	150.404	579	868	868	150.404	328183	328761	216.581	579	251	251	216.581	328183	328761	105.714	579	542	542	105.714	328183	328761	179.931	217.735	579	2298	2298	217.735	328183	328761	78.8566	579	195	195	78.8566	328183	328761	210.272	579
PG0294	22.1548	15.9936	-4.75385	-1.0745	62.0945	891	135	135	62.0945	329361	330251	70.0376	891	622	622	70.0376	329361	330251	79.6223	891	142	142	79.6223	329361	330251	62.4857	891	493	493	62.4857	329361	330251	68.56	59.2318	891	962	962	59.2318	329361	330251	77.2595	891	294	294	77.2595	329361	330251	61.2659	891
PG0296	255.143	39.5735	-84.1187	-1.23679	417.013	3705	3770	3770	417.013	331383	335087	418.45	3705	15453	15453	418.45	331383	335087	398.603	3705	2956	2956	398.603	331383	335087	523.413	3705	17172	17172	523.413	331383	335087	439.37	378.78	3705	25581	25581	378.78	331383	335087	268.27	3705	4245	4245	268.27	331383	335087	378.876	3705
PG0297	49.7591	9.41994	-5.23898	-1.19789	29.5368	222	16	16	29.5368	335387	335608	24.8558	222	55	55	24.8558	335387	335608	60.7624	222	27	27	60.7624	335387	335608	11.7	222	23	23	11.7	335387	335608	31.7138	27.9243	222	113	113	27.9243	335387	335608	32.6957	222	31	31	32.6957	335387	335608	34.2758	222
PG0300	58.566	33.1774	-3.3344	-1.03813	88.7475	1293	280	280	88.7475	336710	338002	89.5418	1293	1154	1154	89.5418	336710	338002	121.713	1293	315	315	121.713	336710	338002	63.1468	1293	723	723	63.1468	336710	338002	90.7872	75.9048	1293	1789	1789	75.9048	336710	338002	113.178	1293	625	625	113.178	336710	338002	80.001	1293
PG0302	63.729	26.2639	3.27214	1.02293	110.449	423	114	114	110.449	338359	338781	158.436	423	668	668	158.436	338359	338781	138.188	423	117	117	138.188	338359	338781	163.656	423	613	613	163.656	338359	338781	142.682	174.178	423	1343	1343	174.178	338359	338781	159.417	423	288	288	159.417	338359	338781	137.392	423
PG0303	429.817	262.616	47.9886	1.04886	1030.43	873	2195	2195	1030.43	338791	339663	1164.51	873	10133	10133	1164.51	338791	339663	831.526	873	1453	1453	831.526	338791	339663	901.892	873	6972	6972	901.892	338791	339663	982.088	1102.55	873	17545	17545	1102.55	338791	339663	783.697	873	2922	2922	783.697	338791	339663	1020.55	873
PG0304	679.165	340.419	91.7292	1.09788	928.256	1332	3017	3017	928.256	339699	341030	985.044	1332	13078	13078	985.044	339699	341030	577.993	1332	1541	1541	577.993	339699	341030	1257.16	1332	14828	14828	1257.16	339699	341030	937.113	1233.82	1332	29957	29957	1233.82	339699	341030	752.002	1332	4278	4278	752.002	339699	341030	894.565	1332
PG0305	868.218	417.333	166.564	1.07621	1916.26	984	4601	4601	1916.26	341046	342029	2421.21	984	23747	23747	2421.21	341046	342029	1823.24	984	3591	3591	1823.24	341046	342029	2582.02	984	22498	22498	2582.02	341046	342029	2185.68	2164.69	984	38827	38827	2164.69	341046	342029	2691.46	984	11311	11311	2691.46	341046	342029	2190.78	984
PG0306	780.512	233.774	42.649	1.02642	1567.2	648	2478	2478	1567.2	342056	342703	1652.46	648	10673	10673	1652.46	342056	342703	1228.19	648	1593	1593	1228.19	342056	342703	2008.7	648	11526	11526	2008.7	342056	342703	1614.14	1808.1	648	21357	21357	1808.1	342056	342703	1574.33	648	4357	4357	1574.33	342056	342703	1606.36	648
PG0307	165.714	70.1653	40.4559	1.07658	497.89	591	718	718	497.89	342700	343290	583.799	591	3439	3439	583.799	342700	343290	502.983	591	595	595	502.983	342700	343290	528.538	591	2766	2766	528.538	342700	343290	528.303	522.332	591	5627	5627	522.332	342700	343290	663.605	591	1675	1675	663.605	342700	343290	575.464	591
PG0308	40.9513	15.8247	14.5141	1.24105	53.6418	573	75	75	53.6418	343315	343887	68.1104	573	389	389	68.1104	343315	343887	54.0582	573	62	62	54.0582	343315	343887	65.0386	573	330	330	65.0386	343315	343887	60.2122	94.5931	573	988	988	94.5931	343315	343887	77.6392	573	190	190	77.6392	343315	343887	64.8584	573
PG0310	70.182	52.7851	-11.8117	-1.07569	154.063	540	203	203	154.063	345110	345649	197.124	540	1061	1061	197.124	345110	345649	193.365	540	209	209	193.365	345110	345649	126.942	540	607	607	126.942	345110	345649	167.874	134.407	540	1323	1323	134.407	345110	345649	187.315	540	432	432	187.315	345110	345649	161.946	540
PG0311	45.566	36.6823	26.6158	1.18883	131.882	954	307	307	131.882	345649	346602	162.059	954	1541	1541	162.059	345649	346602	133.018	954	254	254	133.018	345649	346602	136.843	954	1156	1156	136.843	345649	346602	140.95	167.398	954	2911	2911	167.398	345649	346602	177.448	954	723	723	177.448	345649	346602	151.893	954
PG0312	330.681	158.799	-18.4499	-1.04675	431.074	540	568	568	431.074	346599	347138	431.407	540	2322	2322	431.407	346599	347138	488.5	540	528	528	488.5	346599	347138	301.357	540	1441	1441	301.357	346599	347138	413.084	282.428	540	2780	2780	282.428	346599	347138	613.109	540	1414	1414	613.109	346599	347138	353.3	540
PG0313	16.1003	6.55314	2.89328	1.2632	13.2629	309	10	10	13.2629	347506	347814	11.0392	309	34	34	11.0392	347506	347814	14.5515	309	9	9	14.5515	347506	347814	5.1166	309	14	14	5.1166	347506	347814	10.9926	15.9787	309	90	90	15.9787	347506	347814	21.2169	309	28	28	21.2169	347506	347814	8.92222	309
PG0317	51.4149	27.8964	32.3528	1.33315	89.0184	2661	578	578	89.0184	349861	352521	104.022	2661	2759	2759	104.022	349861	352521	101.197	2661	539	539	101.197	349861	352521	94.2149	2661	2220	2220	94.2149	349861	352521	97.1131	122.997	2661	5966	5966	122.997	349861	352521	140.433	2661	1596	1596	140.433	349861	352521	129.093	2661
PG0319	517.624	336.169	-113.044	-1.14512	1086.18	429	1137	1137	1086.18	353089	353517	883.066	429	3776	3776	883.066	353089	353517	987.558	429	848	848	987.558	353089	353517	611.247	429	2322	2322	611.247	353089	353517	892.012	568.551	429	4446	4446	568.551	353089	353517	1062.11	429	1946	1946	1062.11	353089	353517	725.936	429
PG0320	67.285	25.0597	-11.8353	-1.07	167.467	1089	445	445	167.467	353549	354637	181.215	1089	1967	1967	181.215	353549	354637	160.57	1089	350	350	160.57	353549	354637	214.35	1089	2067	2067	214.35	353549	354637	180.901	189.819	1089	3768	3768	189.819	353549	354637	147.065	1089	684	684	147.065	353549	354637	164.76	1089
PG0321	45.6679	17.0725	-3.52221	-1.02807	123.106	1032	310	310	123.106	354788	355819	126.77	1032	1304	1304	126.77	354788	355819	125.869	1032	260	260	125.869	354788	355819	140.178	1032	1281	1281	140.178	354788	355819	128.981	147.995	1032	2784	2784	147.995	354788	355819	119.114	1032	525	525	119.114	354788	355819	132.398	1032
PG0322	174.287	30.772	-68.7536	-1.23593	338.217	1179	973	973	338.217	355848	357026	367.611	1179	4320	4320	367.611	355848	357026	337.729	1179	797	797	337.729	355848	357026	397.125	1179	4146	4146	397.125	355848	357026	360.171	222.838	1179	4789	4789	222.838	355848	357026	362.237	1179	1824	1824	362.237	355848	357026	243.754	1179
PG0323	416.678	51.3144	-69.2292	-1.10035	752.585	330	606	606	752.585	357149	357478	760.967	330	2503	2503	760.967	357149	357478	735.778	330	486	486	735.778	357149	357478	787.092	330	2300	2300	787.092	357149	357478	759.105	487.258	330	2931	2931	487.258	357149	357478	903.936	330	1274	1274	903.936	357149	357478	584.811	330
PG0325	638.249	365.773	66.5546	1.12338	563.345	630	866	866	563.345	359175	359804	629.354	630	3952	3952	629.354	359175	359804	264.868	630	334	334	264.868	359175	359804	700.17	630	3906	3906	700.17	359175	359804	539.434	822.642	630	9447	9447	822.642	359175	359804	253.098	630	681	681	253.098	359175	359804	456.868	630
PG0326	199.458	68.8856	-5.74349	-1.01949	281.837	1236	850	850	281.837	359829	361064	285.478	1236	3517	3517	285.478	359829	361064	217.869	1236	539	539	217.869	359829	361064	416.363	1236	4557	4557	416.363	359829	361064	300.387	298.846	1236	6733	6733	298.846	359829	361064	216.905	1236	1145	1145	216.905	359829	361064	312.099	1236
PG0327	237.979	136.878	-20.217	-1.04889	392.437	1155	1106	1106	392.437	360997	362151	445.262	1155	5126	5126	445.262	360997	362151	329.608	1155	762	762	329.608	360997	362151	567.586	1155	5805	5805	567.586	360997	362151	433.723	386.729	1155	8142	8142	386.729	360997	362151	408.079	1155	2013	2013	408.079	360997	362151	335.61	1155
PG0329	2372.51	713.248	136.576	1.04165	3288.57	903	7246	7246	3288.57	363617	364519	3320.8	903	29889	29889	3320.8	363617	364519	2505.2	903	4528	4528	2505.2	363617	364519	4000.84	903	31991	31991	4000.84	363617	364519	3278.85	3627.82	903	59714	59714	3627.82	363617	364519	2186.9	903	8434	8434	2186.9	363617	364519	3287.6	903
PG0330	711.476	521.52	-29.7146	-1.01614	1920.45	516	2418	2418	1920.45	364568	365083	2206.81	516	11350	11350	2206.81	364568	365083	1608.22	516	1661	1661	1608.22	364568	365083	1748.67	516	7990	7990	1748.67	364568	365083	1871.04	1868.33	516	17573	17573	1868.33	364568	365083	1685.29	516	3714	3714	1685.29	364568	365083	1550.1	516
PG0333	197.393	101.191	7.83041	1.02368	255.182	909	566	566	255.182	367963	368871	365.99	909	3316	3316	365.99	367963	368871	300.091	909	546	546	300.091	367963	368871	401.283	909	3230	3230	401.283	367963	368871	330.636	256.437	909	4249	4249	256.437	367963	368871	452.575	909	1757	1757	452.575	367963	368871	303.054	909
PG0334	221.861	58.7528	-6.14702	-1.02721	169.052	960	396	396	169.052	368882	369841	215.703	960	2064	2064	215.703	368882	369841	160.809	960	309	309	160.809	368882	369841	382.67	960	3253	3253	382.67	368882	369841	232.059	193.439	960	3385	3385	193.439	368882	369841	252.192	960	1034	1034	252.192	368882	369841	212.861	960
PG0336	286.058	167.199	-56.0796	-1.13222	501.854	570	698	698	501.854	370813	371382	478.754	570	2720	2720	478.754	370813	371382	605.658	570	691	691	605.658	370813	371382	334.631	570	1689	1689	334.631	370813	371382	480.224	369.103	570	3835	3835	369.103	370813	371382	471.573	570	1148	1148	471.573	370813	371382	536.302	570
PG0337	7.65175	2.39695	2.72141	2.27066	2.67858	153	1	1	2.67858	371467	371619	2.62293	153	4	4	2.62293	371467	371619	3.26537	153	1	1	3.26537	371467	371619	0	153	0	0	0	371467	371619	2.14172	5.01989	153	14	14	5.01989	371467	371619	7.65175	153	5	5	7.65175	371467	371619	4.32465	153
PG0338	70.1762	45.7403	-9.98738	-1.10097	122.901	3528	1058	1058	122.901	371670	375197	90.6585	3528	3188	3188	90.6585	371670	375197	135.946	3528	960	960	135.946	371670	375197	86.1064	3528	2690	2690	86.1064	371670	375197	108.903	113.281	3528	7285	7285	113.281	371670	375197	65.7699	3528	991	991	65.7699	371670	375197	131.847	3528
PG0339	3325.62	1217.17	-926.038	-1.79484	2479.96	546	3304	3304	2479.96	375202	375747	1568.12	546	8534	8534	1568.12	375202	375747	3724.14	546	4070	4070	3724.14	375202	375747	592.162	546	2863	2863	592.162	375202	375747	2091.09	1262.79	546	12568	12568	1262.79	375202	375747	1419.87	546	3311	3311	1419.87	375202	375747	1579.04	546
PG0340	7810.15	2903.94	-1940.7	-1.88781	4991.11	291	3544	3544	4991.11	376206	376496	2308.21	291	6695	6695	2308.21	376206	376496	8508.69	291	4956	4956	8508.69	376206	376496	698.54	291	1800	1800	698.54	376206	376496	4126.64	2313.74	291	12273	12273	2313.74	376206	376496	2087.18	291	2594	2594	2087.18	376206	376496	3620.62	291
PG0344	365.752	111.906	-171.501	-1.20381	987.758	1470	3543	3543	987.758	378633	380102	956.453	1470	14014	14014	956.453	378633	380102	1134.13	1470	3337	3337	1134.13	378633	380102	973.508	1470	12672	12672	973.508	378633	380102	1012.96	768.379	1470	20589	20589	768.379	378633	380102	803.893	1470	5047	5047	803.893	378633	380102	875.852	1470
PG0345	222.44	91.3514	-77.2288	-1.16371	558.85	594	810	810	558.85	380105	380698	554.164	594	3281	3281	554.164	380105	380698	652.679	594	776	776	652.679	380105	380698	430.239	594	2263	2263	430.239	380105	380698	548.983	433.525	594	4694	4694	433.525	380105	380698	467.499	594	1186	1186	467.499	380105	380698	517.975	594
PG0349	28.6964	14.9281	-1.49937	-1.0239	52.2484	753	96	96	52.2484	384599	385351	59.1571	753	444	444	59.1571	384599	385351	80.9448	753	122	122	80.9448	384599	385351	64.6389	753	431	431	64.6389	384599	385351	64.2473	62	753	851	851	62	384599	385351	73.6946	753	237	237	73.6946	384599	385351	56.5306	753
PG0350	227.936	84.5085	-69.7619	-1.14324	555.726	1455	1973	1973	555.726	385446	386900	633.751	1455	9191	9191	633.751	385446	386900	550.077	1455	1602	1602	550.077	385446	386900	487.581	1455	6282	6282	487.581	385446	386900	556.784	405.815	1455	10763	10763	405.815	385446	386900	570.795	1455	3547	3547	570.795	385446	386900	486.287	1455
PG0351	278.356	65.9288	-74.1886	-1.33413	246.522	261	157	157	246.522	386914	387174	270.23	261	703	703	270.23	386914	387174	222.045	261	116	116	222.045	386914	387174	446.097	261	1031	1031	446.097	386914	387174	296.224	244.033	261	1161	1161	244.033	386914	387174	188.391	261	210	210	188.391	386914	387174	167.742	261
PG0352	11.1293	7.13754	0.498544	1.01231	37.0682	1581	143	143	37.0682	387327	388907	38.3287	1581	604	604	38.3287	387327	388907	47.4006	1581	150	150	47.4006	387327	388907	39.1436	1581	548	548	39.1436	387327	388907	40.4852	41.8478	1581	1206	1206	41.8478	387327	388907	45.4662	1581	307	307	45.4662	387327	388907	36.2713	1581
PG0354	13.7732	3.40368	3.46186	2.43133	0	153	0	0	0	389221	389373	5.24587	153	8	8	5.24587	389221	389373	0	153	0	0	0	389221	389373	4.42865	153	6	6	4.42865	389221	389373	2.41863	4.30276	153	12	12	4.30276	389221	389373	13.7732	153	9	9	13.7732	389221	389373	3.60388	153
PG0355	191.962	108.452	-54.9011	-1.12919	513.529	984	1233	1233	513.529	389784	390767	410.995	984	4031	4031	410.995	389784	390767	555.452	984	1094	1094	555.452	389784	390767	439.442	984	3829	3829	439.442	389784	390767	479.854	366.125	984	6567	6567	366.125	389784	390767	519.447	984	2183	2183	519.447	389784	390767	450.752	984
PG0356	562.106	343.185	-218.748	-1.21465	1340.95	783	2562	2562	1340.95	390751	391533	1144.47	783	8932	8932	1144.47	390751	391533	1468.18	783	2301	2301	1468.18	390751	391533	997.77	783	6918	6918	997.77	390751	391533	1237.84	968.846	783	13828	13828	968.846	390751	391533	906.073	783	3030	3030	906.073	390751	391533	1145.32	783
PG0359	51.3606	24.8571	-0.923708	-1.00958	103.85	588	149	149	103.85	392991	393578	82.9235	588	486	486	82.9235	392991	393578	90.914	588	107	107	90.914	392991	393578	111.778	588	582	582	111.778	392991	393578	97.3664	123.435	588	1323	1323	123.435	392991	393578	72.0748	588	181	181	72.0748	392991	393578	103.339	588
PG0360	275.388	154.263	34.5352	1.06272	574.862	591	829	829	574.862	393622	394212	562.749	591	3315	3315	562.749	393622	394212	658.528	591	779	779	658.528	393622	394212	406.435	591	2127	2127	406.435	393622	394212	550.644	513.699	591	5534	5534	513.699	393622	394212	667.963	591	1686	1686	667.963	393622	394212	681.824	591
PG0361	38.1386	28.0462	18.6885	1.23998	78.0169	1308	249	249	78.0169	394234	395541	72.7142	1308	948	948	72.7142	394234	395541	87.4686	1308	229	229	87.4686	394234	395541	73.3013	1308	849	849	73.3013	394234	395541	77.8752	110.853	1308	2642	2643	110.853	394234	395541	90.3995	1308	505	505	90.3995	394234	395541	106.063	1308
PG0362	138.964	108.161	0.278059	1.0007	381.859	2169	2021	2021	381.859	395441	397609	362.501	2169	7837	7837	362.501	395441	397609	482.327	2169	2094	2094	482.327	395441	397609	367.532	2169	7059	7059	367.532	395441	397609	398.555	349.547	2169	13818	13820	349.547	395441	397609	470.662	2169	4360	4360	470.662	395441	397609	431.759	2169
PG0363	665.746	260.81	-4.26956	-1.00791	608.796	828	1230	1230	608.796	397610	398437	451.472	828	3726	3726	451.472	397610	398437	891.198	828	1477	1477	891.198	397610	398437	225.452	828	1653	1653	225.452	397610	398437	544.23	487.977	828	7365	7365	487.977	397610	398437	710.631	828	2513	2513	710.631	397610	398437	712.282	828
PG0364	54.1736	32.1878	-14.6273	-1.07032	194.377	1206	572	572	194.377	398500	399705	248.322	1206	2985	2985	248.322	398500	399705	231.988	1206	560	560	231.988	398500	399705	215.842	1206	2305	2305	215.842	398500	399705	222.632	194.149	1206	4268	4268	194.149	398500	399705	229.29	1206	1181	1181	229.29	398500	399705	199.8	1206
PG0365	206.309	97.7344	42.1306	1.06902	557.996	567	772	772	557.996	399702	400268	683.18	567	3861	3861	683.18	399702	400268	510.176	567	579	579	510.176	399702	400268	690.131	567	3465	3465	690.131	399702	400268	610.371	592.722	567	6126	6126	592.722	399702	400268	610.342	567	1478	1478	610.342	399702	400268	690.457	567
PG0366	327.971	207.537	13.8531	1.02169	555.198	561	760	760	555.198	400345	400905	742.886	561	4154	4154	742.886	400345	400905	493.368	561	554	554	493.368	400345	400905	762.734	561	3789	3789	762.734	400345	400905	638.547	725.113	561	7415	7415	725.113	400345	400905	472.878	561	1133	1133	472.878	400345	400905	610.759	561
PG0368	41.4161	25.0442	-7.17001	-1.02623	286.771	1935	1354	1354	286.771	401385	403319	292.478	1935	5641	5641	292.478	401385	403319	281.946	1935	1092	1092	281.946	401385	403319	261.053	1935	4473	4473	261.053	401385	403319	280.562	269.481	1935	9505	9505	269.481	401385	403319	257.618	1935	2129	2129	257.618	401385	403319	299.034	1935
PG0371	3.22707	2.76328	2.09586	9.52322	0	102	0	0	0	404183	404284	0.9836	102	1	1	0.9836	404183	404284	0	102	0	0	0	404183	404284	0	102	0	0	0	404183	404284	0.2459	3.22707	102	6	6	3.22707	404183	404284	2.29553	102	1	1	2.29553	404183	404284	1.08116	102
PG0373	192.362	79.8163	-27.8743	-1.22995	189.291	669	309	309	189.291	404845	405513	128.971	669	860	860	128.971	404845	405513	235.239	669	315	315	235.239	404845	405513	42.8765	669	254	254	42.8765	404845	405513	149.094	109.474	669	1335	1335	109.474	404845	405513	168.345	669	481	481	168.345	404845	405513	144.565	669
PG0374	14.362	7.58702	-2.20572	-1.27614	14.0111	117	4	4	14.0111	405538	405654	16.2924	117	19	19	16.2924	405538	405654	8.54021	117	2	2	8.54021	405538	405654	1.93044	117	2	2	1.93044	405538	405654	10.1935	6.09558	117	13	13	6.09558	405538	405654	10.0061	117	5	5	10.0061	405538	405654	9.42552	117
PG0381	126.342	71.3765	-28.8865	-1.12863	200.196	1521	743	743	200.196	411275	412795	261.075	1521	3958	3958	261.075	411275	412795	255.878	1521	779	779	255.878	411275	412795	296.693	1521	3996	3996	296.693	411275	412795	253.461	170.352	1521	4723	4723	170.352	411275	412795	271.705	1521	1765	1765	271.705	411275	412795	200.329	1521
PG0382	504.593	280.657	-74.6173	-1.20427	621.552	1473	2234	2234	621.552	413331	414803	340.894	1473	5005	5005	340.894	413331	414803	650.873	1473	1919	1919	650.873	413331	414803	146.281	1473	1908	1908	146.281	413331	414803	439.9	426.815	1473	11460	11460	426.815	413331	414803	372.436	1473	2343	2343	372.436	413331	414803	506.698	1473
PG0383	134.949	78.5188	3.38439	1.01383	232.233	1320	748	748	232.233	414906	416225	265.487	1320	3493	3493	265.487	414906	416225	291.435	1320	770	770	291.435	414906	416225	190.014	1320	2221	2221	190.014	414906	416225	244.792	212.916	1320	5123	5123	212.916	414906	416225	324.963	1320	1832	1832	324.963	414906	416225	261.16	1320
PG0384	36.829	17.5423	-2.51778	-1.027	89.3392	2523	550	550	89.3392	416235	418757	101.679	2523	2557	2557	101.679	416235	418757	77.6235	2523	392	392	77.6235	416235	418757	114.452	2523	2557	2557	114.452	416235	418757	95.7736	104.48	2523	4805	4805	104.48	416235	418757	84.4513	2523	910	910	84.4513	416235	418757	86.9378	2523
PG0386	2951.09	1160.57	-1207.21	-1.35858	4880.07	1203	14325	14325	4880.07	419187	420389	3947.45	1203	47333	47333	3947.45	419187	420389	5744.8	1203	13833	13833	5744.8	419187	420389	3723.14	1203	39661	39661	3723.14	419187	420389	4573.87	2879.54	1203	63144	63144	2879.54	419187	420389	4073.86	1203	20931	20931	4073.86	419187	420389	3719.5	1203
PG0396	32.3185	22.0326	-0.144854	-1.00297	34.0054	699	58	58	34.0054	433653	434351	44.2071	699	308	308	44.2071	433653	434351	51.4612	699	72	72	51.4612	433653	434351	66.2397	699	410	410	66.2397	433653	434351	48.9783	46.5409	699	593	593	46.5409	433653	434351	66.3239	699	198	198	66.3239	433653	434351	45.91	699
PG0397	52.4229	21.7254	5.03899	1.09233	49.2915	291	35	35	49.2915	434402	434692	39.3034	291	114	114	39.3034	434402	434692	61.8064	291	36	36	61.8064	434402	434692	67.9136	291	175	175	67.9136	434402	434692	54.5787	46.1881	291	245	245	46.1881	434402	434692	91.7263	291	114	114	91.7263	434402	434692	59.8763	291
PG0399	42.4246	20.6141	4.74608	1.03382	135.064	531	175	175	135.064	435797	436327	145.484	531	770	770	145.484	435797	436327	125.136	531	133	133	125.136	435797	436327	155.678	531	732	732	155.678	435797	436327	140.341	139.785	531	1353	1353	139.785	435797	436327	167.56	531	380	380	167.56	435797	436327	130.216	531
PG0400	48.0909	17.1854	-15.3892	-1.07257	213.849	1284	670	670	213.849	436335	437618	223.548	1284	2861	2861	223.548	436335	437618	219.84	1284	565	565	219.84	436335	437618	252.511	1284	2871	2871	252.511	436335	437618	227.437	226.32	1284	5297	5297	226.32	436335	437618	204.42	1284	1121	1121	204.42	436335	437618	209.134	1284
PG0401	316.474	174.848	-64.4781	-1.05882	1153.46	1542	4340	4340	1153.46	437855	439396	1252.85	1542	19256	19256	1252.85	437855	439396	1131.72	1542	3493	3493	1131.72	437855	439396	1104.33	1542	15079	15079	1104.33	437855	439396	1160.59	983.463	1542	27643	27643	983.463	437855	439396	1299.94	1542	8561	8561	1299.94	437855	439396	1023.04	1542
PG0403	107.18	45.1202	-27.0863	-1.18289	187.007	309	141	141	187.007	439543	439851	141.887	309	437	437	141.887	439543	439851	139.048	309	86	86	139.048	439543	439851	232.805	309	637	637	232.805	439543	439851	175.187	155.881	309	878	878	155.881	439543	439851	143.972	309	190	190	143.972	439543	439851	125.625	309
PG0404	879.532	407.363	-287.139	-1.35217	1055.39	339	873	873	1055.39	439858	440196	1054.47	339	3563	3563	1054.47	439858	440196	1475.23	339	1001	1001	1475.23	439858	440196	824.826	339	2476	2476	824.826	439858	440196	1102.48	595.694	339	3681	3681	595.694	439858	440196	1232.19	339	1784	1784	1232.19	439858	440196	837.336	339
PG0408	18.7904	9.4613	0.535829	1.02566	20.7214	534	27	27	20.7214	441042	441575	17.6606	534	94	94	17.6606	441042	441575	31.8099	534	34	34	31.8099	441042	441575	13.3233	534	63	63	13.3233	441042	441575	20.8788	27.1219	534	264	264	27.1219	441042	441575	22.8005	534	52	52	22.8005	441042	441575	22.7166	534
PG0409	79.3981	22.4043	-16.3206	-1.38138	57.834	822	116	116	57.834	441589	442410	48.9431	822	401	401	48.9431	441589	442410	104.54	822	172	172	104.54	441589	442410	25.1415	822	183	183	25.1415	441589	442410	59.1145	42.3798	822	635	635	42.3798	441589	442410	39.3088	822	138	138	39.3088	441589	442410	61.7131	822
PG0410	362.853	125.552	-83.3785	-1.39014	328.175	3885	3111	3111	328.175	442757	446641	234.381	3885	9076	9076	234.381	442757	446641	494.33	3885	3844	3844	494.33	442757	446641	131.476	3885	4523	4523	131.476	442757	446641	297.09	218.89	3885	15501	15501	218.89	442757	446641	202.623	3885	3362	3362	202.623	442757	446641	299.384	3885
PG0411	312.157	205.851	-52.1839	-1.22271	297.557	2778	2017	2017	297.557	446641	449418	225.213	2778	6236	6236	225.213	446641	449418	439.894	2778	2446	2446	439.894	446641	449418	183.339	2778	4510	4510	183.339	446641	449418	286.501	280.68	2778	14213	14213	280.68	446641	449418	139.66	2778	1657	1657	139.66	446641	449418	389.191	2778
PG0413	403.379	235.704	-44.4059	-1.04495	997.831	345	840	840	997.831	451527	451871	1109.42	345	3815	3815	1109.42	451527	451871	873.218	345	603	603	873.218	451527	451871	1148.62	345	3509	3509	1148.62	451527	451871	1032.27	849.458	345	5342	5342	849.458	451527	451871	1252.84	345	1846	1846	1252.84	451527	451871	912.915	345
PG0414	154.333	109.879	-86.787	-1.23221	412.656	1881	1894	1894	412.656	451862	453742	467.02	1881	8756	8756	467.02	451862	453742	476.494	1881	1794	1794	476.494	451862	453742	485.944	1881	8094	8094	485.944	451862	453742	460.529	331.611	1881	11370	11370	331.611	451862	453742	444.387	1881	3570	3570	444.387	451862	453742	352.352	1881
PG0415	245.993	132.389	-42.907	-1.08396	523.021	1383	1765	1765	523.021	453804	455186	559.888	1383	7718	7718	559.888	453804	455186	650.603	1383	1801	1801	650.603	453804	455186	482.343	1383	5907	5907	482.343	453804	455186	553.964	477.319	1383	12033	12033	477.319	453804	455186	614.733	1383	3631	3631	614.733	453804	455186	547.565	1383
PG0419	1285.33	470.698	242.231	1.22701	1078.84	906	2385	2385	1078.84	459792	460697	1210.13	906	10928	10928	1210.13	459792	460697	1549.54	906	2810	2810	1549.54	459792	460697	429.66	906	3447	3447	429.66	459792	460697	1067.04	1190.27	906	19657	19657	1190.27	459792	460697	1714.99	906	6636	6636	1714.99	459792	460697	1439.71	906
PG0421	297.095	137.477	157.582	2.3515	128.965	858	270	270	128.965	460926	461783	110.734	858	947	947	110.734	460926	461783	158.382	858	272	272	158.382	460926	461783	68.3112	858	519	519	68.3112	460926	461783	116.598	251.347	858	3931	3931	251.347	460926	461783	365.406	858	1339	1339	365.406	460926	461783	266.442	858
PG0422	3040.4	1324.96	-866.32	-1.72587	2453.43	372	2227	2227	2453.43	462021	462392	1531.07	372	5677	5677	1531.07	462021	462392	3561.68	372	2652	2652	3561.68	462021	462392	693.066	372	2283	2283	693.066	462021	462392	2059.81	1128.47	372	7652	7652	1128.47	462021	462392	1496.13	372	2377	2377	1496.13	462021	462392	1628.09	372
PG0423	46.5369	28.4179	1.50996	1.02773	55.655	243	33	33	55.655	462391	462633	50.37	243	122	122	50.37	462391	462633	65.7912	243	32	32	65.7912	462391	462633	46.0088	243	99	99	46.0088	462391	462633	54.4563	76.3076	243	338	338	76.3076	462391	462633	43.3599	243	45	45	43.3599	462391	462633	74.4267	243
PG0424	80.912	27.8488	-32.2608	-1.44521	89.8412	666	146	146	89.8412	462608	463273	101.984	666	677	677	101.984	462608	463273	78.0159	666	104	104	78.0159	462608	463273	149.048	666	879	879	149.048	462608	463273	104.722	74.1354	666	900	900	74.1354	462608	463273	74.8838	666	213	213	74.8838	462608	463273	72.6911	666
PG0425	37.8288	12.0714	-10.6397	-1.20393	59.5334	771	112	112	59.5334	463309	464079	50.619	771	389	389	50.619	463309	464079	78.4071	771	121	121	78.4071	463309	464079	62.6904	771	428	428	62.6904	463309	464079	62.8125	59.3429	771	834	834	59.3429	463309	464079	50.4122	771	166	166	50.4122	463309	464079	58.3575	771
PG0426	24.9965	13.1957	-2.69171	-1.04543	73.323	939	15	168	73.323	464250	465188	53.3155	939	32	499	53.3155	464250	465188	61.7187	939	12	116	61.7187	464250	465188	59.4118	939	30	494	59.4118	464250	465188	61.9423	54.4512	939	55	932	54.4512	464250	465188	66.5776	939	16	267	66.5776	464250	465188	67.6469	939
PG0427	39.9584	23.8898	8.56279	1.19837	38.8807	390	10	37	38.8807	465242	465631	45.5331	390	42	177	45.5331	465242	465631	62.7705	390	15	49	62.7705	465242	465631	25.4818	390	21	88	25.4818	465242	465631	43.1665	49.0928	390	70	349	49.0928	465242	465631	65.4401	390	20	109	65.4401	465242	465631	59.3808	390
PG0428	8.70817	2.13267	1.44895	1.23059	10.9286	225	6	6	10.9286	465843	466067	8.47207	225	19	19	8.47207	465843	466067	2.22045	225	1	1	2.22045	465843	466067	3.5134	225	7	7	3.5134	465843	466067	6.28364	6.3394	225	26	26	6.3394	465843	466067	8.3251	225	8	8	8.3251	465843	466067	8.33216	225
PG0429	2303.75	1198.36	27.3435	1.00899	2933.76	1860	13315	13315	2933.76	466240	468099	3267.16	1860	60571	60571	3267.16	466240	468099	1833.22	1860	6825	6825	1833.22	466240	468099	4136.96	1860	68137	68137	4136.96	466240	468099	3042.78	2794.83	1860	94757	94757	2794.83	466240	468099	2963.93	1860	23545	23545	2963.93	466240	468099	2528.52	1860
PG0430	255.019	153.727	40.6928	1.09207	418.768	1008	1030	1030	418.768	468126	469133	457.544	1008	4597	4597	457.544	468126	469133	319.19	1008	644	644	319.19	468126	469133	572.495	1008	5110	5110	572.495	468126	469133	441.999	397.083	1008	7296	7296	397.083	468126	469133	574.209	1008	2472	2472	574.209	468126	469133	450.851	1008
PG0431	0.937781	0.803005	0.435196	#DIV/0!	0	117	0	0	0	469118	469234	0	117	0	0	0	469118	469234	0	117	0	0	0	469118	469234	0	117	0	0	0	469118	469234	0	0.937781	117	2	2	0.937781	469118	469234	0	117	0	0	0	469118	469234	0	117
PG0432	18.0984	7.70287	9.72932	1.23693	43.3999	1407	149	149	43.3999	469363	470769	34.6546	1407	486	486	34.6546	469363	470769	46.871	1407	132	132	46.871	469363	470769	39.3291	1407	490	490	39.3291	469363	470769	41.0636	50.1033	1407	1285	1285	50.1033	469363	470769	52.753	1407	317	317	52.753	469363	470769	51.1028	1407
PG0433	81.373	20.6826	-11.7948	-1.07646	157.845	714	275	275	157.845	470773	471486	136.58	714	972	972	136.58	470773	471486	151.84	714	217	217	151.84	470773	471486	217.953	714	1378	1378	217.953	470773	471486	166.054	149.06	714	1940	1940	149.06	470773	471486	146.914	714	448	448	146.914	470773	471486	169.743	714
PG0434	77.041	42.8598	22.6173	1.16982	144.197	1080	380	380	144.197	471524	472603	132.097	1080	1422	1422	132.097	471524	472603	152.194	1080	329	329	152.194	471524	472603	104.252	1080	997	997	104.252	471524	472603	133.185	181.293	1080	3569	3569	181.293	471524	472603	174.957	1080	807	807	174.957	471524	472603	142.647	1080
PG0435	13.8018	9.99487	4.65831	1.12615	39.1095	744	71	71	39.1095	472798	473541	40.5894	744	301	301	40.5894	472798	473541	34.9184	744	52	52	34.9184	472798	473541	33.0899	744	218	218	33.0899	472798	473541	36.9268	45.7168	744	620	620	45.7168	472798	473541	46.8917	744	149	149	46.8917	472798	473541	35.722	744
PG0436	35.4261	26.7956	-7.20946	-1.06397	118.847	2469	716	716	118.847	473551	476019	132.876	2469	3270	3270	132.876	473551	476019	123.838	2469	612	612	123.838	473551	476019	104.057	2469	2275	2275	104.057	473551	476019	119.905	113.076	2469	5089	5089	113.076	473551	476019	133.525	2469	1408	1408	133.525	473551	476019	106.08	2469
PG0437	105.879	51.4093	-7.11431	-1.04987	181.405	924	409	409	181.405	476044	476967	158.091	924	1456	1456	158.091	476044	476967	182.755	924	338	338	182.755	476044	476967	76.8759	924	629	629	76.8759	476044	476967	149.782	153.419	924	2584	2584	153.419	476044	476967	129.995	924	513	513	129.995	476044	476967	169.714	924
PG0438	78.9297	36.9191	-10.3949	-1.19848	81.0166	951	188	188	81.0166	477024	477974	44.0975	951	418	418	44.0975	477024	477974	102.442	951	195	195	102.442	477024	477974	23.5124	951	198	198	23.5124	477024	477974	62.7671	70.2626	951	1218	1218	70.2626	477024	477974	45.5484	951	185	185	45.5484	477024	477974	66.2135	951
PG0439	15.0093	8.15909	4.40326	1.12792	36.4288	900	80	80	36.4288	477971	478870	33.108	900	297	297	33.108	477971	478870	39.4131	900	71	71	39.4131	477971	478870	28.7346	900	229	229	28.7346	477971	478870	34.4211	41.2671	900	677	677	41.2671	477971	478870	39.8044	900	153	153	39.8044	477971	478870	43.7438	900
PG0441	66.6094	31.7028	-29.2146	-1.2329	156.523	2634	1006	1006	156.523	478874	481507	141.654	2634	3719	3719	141.654	478874	481507	180.57	2634	952	952	180.57	478874	481507	139.856	2634	3262	3262	139.856	478874	481507	154.651	124.82	2634	5993	5993	124.82	478874	481507	113.961	2634	1282	1282	113.961	478874	481507	144.4	2634
PG0442	16.7338	4.34629	-2.59843	-1.35709	2.22127	369	2	2	2.22127	481604	481972	7.6129	369	28	28	7.6129	481604	481972	18.9551	369	14	14	18.9551	481604	481972	10.7116	369	35	35	10.7116	481604	481972	9.87521	7.5823	369	51	51	7.5823	481604	481972	8.8835	369	14	14	8.8835	481604	481972	6.27602	369
PG0443	147.191	88.1094	-54.6174	-1.16439	331.147	1047	846	846	331.147	482161	483207	437.243	1047	4563	4563	437.243	482161	483207	359.79	1047	754	754	359.79	482161	483207	419.256	1047	3887	3887	419.256	482161	483207	386.859	336.968	1047	6431	6431	336.968	482161	483207	290.052	1047	1297	1297	290.052	482161	483207	323.357	1047
PG0444	157.218	69.8251	-46.6874	-1.15516	270.525	1980	1307	1307	270.525	483396	485375	375.214	1980	7405	7405	375.214	483396	485375	360.824	1980	1430	1430	360.824	483396	485375	383.793	1980	6729	6729	383.793	483396	485375	347.589	305.388	1980	11022	11022	305.388	483396	485375	226.575	1980	1916	1916	226.575	483396	485375	333.843	1980
PG0447	38.4521	18.8738	-1.56557	-1.02446	41.8187	735	75	75	41.8187	487502	488236	66.4753	735	487	487	66.4753	487502	488236	77.4893	735	114	114	77.4893	487502	488236	76.5162	735	498	498	76.5162	487502	488236	65.5749	62.6974	735	840	840	62.6974	487502	488236	58.6155	735	184	184	58.6155	487502	488236	80.2708	735
PG0448	200.782	91.1098	-29.5023	-1.12153	255.943	1305	815	815	255.943	488229	489533	251.471	1305	3271	3271	251.471	488229	489533	224.725	1305	587	587	224.725	488229	489533	356.878	1305	4124	4124	356.878	488229	489533	272.255	315.835	1305	7513	7513	315.835	488229	489533	156.096	1305	870	870	156.096	488229	489533	222.839	1305
PG0449	500.922	249.785	68.9719	1.03654	1934.14	1383	6527	6527	1934.14	489545	490927	2113.33	1383	29132	29132	2113.33	489545	490927	1799.36	1383	4981	4981	1799.36	489545	490927	1702.53	1383	20850	20850	1702.53	489545	490927	1887.34	1870.92	1383	47165	47165	1870.92	489545	490927	2203.46	1383	13015	13015	2203.46	489545	490927	1887.33	1383
PG0450	742.858	226.126	-180.227	-1.10599	1711.34	711	2969	2969	1711.34	490952	491662	1847.66	711	13094	13094	1847.66	490952	491662	2342.02	711	3333	3333	2342.02	490952	491662	1621.53	711	10209	10209	1621.53	490952	491662	1880.64	1602.83	711	20773	20773	1602.83	490952	491662	1793.78	711	5447	5447	1793.78	490952	491662	1805.87	711
PG0451	446.979	173.857	-57.2821	-1.14937	432.374	1254	1323	1323	432.374	491659	492912	414.99	1254	5187	5187	414.99	491659	492912	644.622	1254	1618	1618	644.622	491659	492912	271.069	1254	3010	3010	271.069	491659	492912	440.764	353.791	1254	8087	8087	353.791	491659	492912	454.843	1254	2436	2436	454.843	491659	492912	527.649	1254
PG0452	227.746	52.2465	23.0782	1.0358	655.756	2148	3437	3437	655.756	493019	495166	721.16	2148	15440	15440	721.16	493019	495166	708.002	2148	3044	3044	708.002	493019	495166	493.414	2148	9385	9385	493.414	493019	495166	644.583	698.395	2148	27345	27345	698.395	493019	495166	704.284	2148	6461	6461	704.284	493019	495166	689.036	2148
PG0453	89.0773	32.6144	-20.1124	-1.13046	176.787	1275	550	550	176.787	495456	496730	155.094	1275	1971	1971	155.094	495456	496730	211.988	1275	541	541	211.988	495456	496730	153.231	1275	1730	1730	153.231	495456	496730	174.275	140.184	1275	3258	3258	140.184	495456	496730	185.846	1275	1012	1012	185.846	495456	496730	167.71	1275
PG0456	184.702	98.0919	-10.3651	-1.07663	239.064	2040	1190	1190	239.064	497855	499894	126.688	2040	2576	2576	126.688	497855	499894	162.371	2040	663	663	162.371	497855	499894	54.3617	2040	982	982	54.3617	497855	499894	145.621	196.34	2040	7301	7301	196.34	497855	499894	98.2485	2040	856	856	98.2485	497855	499894	179.149	2040
PG0457	1127.09	645.557	-251.894	-1.38967	1347.96	294	967	967	1347.96	499875	500168	806.03	294	2362	2362	806.03	499875	500168	1218.42	294	717	717	1218.42	499875	500168	220.868	294	575	575	220.868	499875	500168	898.318	572.86	294	3070	3070	572.86	499875	500168	764.55	294	960	960	764.55	499875	500168	969.626	294
PG0458	39.0456	14.1584	-2.34283	-1.01844	107.802	939	37	247	107.802	500615	501553	129.816	939	164	1215	129.816	500615	501553	146.848	939	54	276	146.848	500615	501553	133.135	939	152	1107	133.135	500615	501553	129.4	137.589	939	302	2355	137.589	500615	501553	123.43	939	56	495	123.43	500615	501553	136.351	939
PG0459	41.7148	7.98758	5.30685	1.13928	42.2834	378	39	39	42.2834	501607	501984	46.4478	378	175	175	46.4478	501607	501984	40.9727	378	31	31	40.9727	501607	501984	22.7056	378	76	76	22.7056	501607	501984	38.1024	38.4602	378	264	265	38.4602	501607	501984	64.4205	378	104	104	64.4205	501607	501984	41.4274	378
PG0460	133.668	41.4411	-7.53503	-1.08475	122.645	1086	0	325	122.645	502077	503162	81.204	1086	0	879	81.204	502077	503162	157.793	1086	0	343	157.793	502077	503162	24.1251	1086	0	232	24.1251	502077	503162	96.4419	86.4831	1086	0	1712	86.4831	502077	503162	114.053	1086	0	529	114.053	502077	503162	114.95	1086
PG0461	103.042	52.2845	-26.0095	-1.29615	133.788	1308	427	427	133.788	503529	504836	83.0691	1308	1083	1083	83.0691	503529	504836	156.985	1308	411	411	156.985	503529	504836	81.5034	1308	944	944	81.5034	503529	504836	113.836	115.173	1308	2746	2746	115.173	503529	504836	79.8379	1308	446	446	79.8379	503529	504836	102.353	1308
PG0462	147.928	73.3511	18.3501	1.0889	214.544	1404	735	735	214.544	504966	506369	219.233	1404	3068	3068	219.233	504966	506369	182.547	1404	513	513	182.547	504966	506369	209.292	1404	2602	2602	209.292	504966	506369	206.404	286.18	1404	7324	7324	286.18	504966	506369	138.251	1404	829	829	138.251	504966	506369	273.968	1404
PG0466	145.078	66.173	-53.6684	-1.22489	313.331	756	578	578	313.331	509579	510334	266.079	756	2005	2005	266.079	509579	510334	247.158	756	374	374	247.158	509579	510334	342.676	756	2294	2294	342.676	509579	510334	292.311	241.646	756	3330	3330	241.646	509579	510334	197.597	756	638	638	197.597	509579	510334	263.297	756
PG0469	219.12	100.681	-58.5776	-1.18682	365.914	252	225	225	365.914	511497	511748	322.48	252	810	810	322.48	511497	511748	497.62	252	251	251	497.62	511497	511748	302.493	252	675	675	302.493	511497	511748	372.127	287.798	252	1322	1322	287.798	511497	511748	293.609	252	316	316	293.609	511497	511748	394.29	252
PG0470	6.79731	1.29177	2.28572	1.5964	0	147	0	0	0	511827	511973	5.45998	147	8	8	5.45998	511827	511973	6.79731	147	2	2	6.79731	511827	511973	3.07294	147	4	4	3.07294	511827	511973	3.83256	5.59798	147	15	15	5.59798	511827	511973	6.37125	147	4	4	6.37125	511827	511973	6.75175	147
PG0471	309.776	146.583	-149.062	-1.13853	1236.01	1065	3212	3212	1236.01	512428	513492	1236.62	1065	13127	13127	1236.62	512428	513492	1115.54	1065	2378	2378	1115.54	512428	513492	1312.33	1065	12376	12376	1312.33	512428	513492	1225.12	1028.85	1065	19973	19973	1028.85	512428	513492	1090.03	1065	4958	4958	1090.03	512428	513492	1002.55	1065
PG0472	45.4656	15.1314	-15.4779	-1.27536	60.8975	996	148	148	60.8975	513479	514474	69.0001	996	685	685	69.0001	513479	514474	96.3088	996	192	192	96.3088	513479	514474	60.5471	996	534	534	60.5471	513479	514474	71.6884	53.8687	996	978	978	53.8687	513479	514474	68.6445	996	292	292	68.6445	513479	514474	51.4855	996
PG0474	67.1134	9.95488	-24.3584	-1.26624	111.734	1038	283	283	111.734	515101	516138	109.799	1038	1136	1136	109.799	515101	516138	138.618	1038	288	288	138.618	515101	516138	103.248	1038	949	949	103.248	515101	516138	115.85	86.8884	1038	1644	1644	86.8884	515101	516138	105.793	1038	469	469	105.793	515101	516138	101.779	1038
PG0475	37.8558	8.2073	-9.75869	-1.10428	98.5606	1131	272	272	98.5606	516178	517308	97.5773	1131	1100	1100	97.5773	516178	517308	92.3226	1131	209	209	92.3226	516178	517308	124.913	1131	1251	1251	124.913	516178	517308	103.343	100.747	1131	2077	2077	100.747	516178	517308	92.5395	1131	447	447	92.5395	516178	517308	93.9952	1131
PG0479	37.1316	12.8049	-16.0537	-1.18652	98.2525	780	187	187	98.2525	519826	520605	99.0409	780	770	770	99.0409	519826	520605	111.45	780	174	174	111.45	519826	520605	99.7554	780	689	689	99.7554	519826	520605	102.125	85.4553	780	1215	1215	85.4553	519826	520605	97.5598	780	325	325	97.5598	519826	520605	86.9504	780
PG0480	37.0446	19.2618	-4.51351	-1.05337	90.1152	714	157	157	90.1152	520696	521409	81.4983	714	580	580	81.4983	520696	521409	100.76	714	144	144	100.76	520696	521409	83.9862	714	531	531	83.9862	520696	521409	89.0899	80.5231	714	1048	1048	80.5231	520696	521409	103.627	714	316	316	103.627	520696	521409	87.5742	714
PG0482	618.755	435.138	-138.708	-1.08244	1853.69	432	1954	1954	1853.69	522788	523219	1789.17	432	7704	7704	1789.17	522788	523219	2072.42	432	1792	1792	2072.42	522788	523219	1569.79	432	6005	6005	1569.79	522788	523219	1821.27	1453.67	432	11447	11447	1453.67	522788	523219	1565.29	432	2888	2888	1565.29	522788	523219	2004.93	432
PG0483	183.156	26.9747	-42.0501	-1.18637	254.373	609	378	378	254.373	523326	523934	259.302	609	1574	1574	259.302	523326	523934	199.349	609	243	243	199.349	523326	523934	357.706	609	1929	1929	357.706	523326	523934	267.683	245.114	609	2721	2721	245.114	523326	523934	174.55	609	454	454	174.55	523326	523934	232.327	609
PG0484	164.932	134.398	-91.7747	-1.20354	513.092	1008	1262	1262	513.092	523941	524948	500.74	1008	5031	5031	500.74	523941	524948	568	1008	1146	1146	568	523941	524948	588.852	1008	5256	5256	588.852	523941	524948	542.671	433.602	1008	7967	7967	433.602	523941	524948	423.921	1008	1825	1825	423.921	523941	524948	516.384	1008
PG0487	223.484	63.2874	34.9203	1.32251	116.435	1158	0	329	116.435	526366	527523	105.699	1158	0	1220	105.699	526366	527523	157.042	1158	0	364	157.042	526366	527523	53.9297	1158	0	553	53.9297	526366	527523	108.277	93.755	1158	0	1979	93.755	526366	527523	277.414	1158	0	1372	277.414	526366	527523	118.945	1158
PG0489	198.197	63.538	15.0956	1.0688	208.23	1482	753	753	208.23	529387	530868	252.917	1482	3736	3736	252.917	529387	530868	241.373	1482	716	716	241.373	529387	530868	175.187	1482	2299	2299	175.187	529387	530868	219.427	169.134	1482	4569	4569	169.134	529387	530868	367.33	1482	2325	2325	367.33	529387	530868	189.379	1482
PG0490	198.923	112.489	84.4753	1.45404	162.585	1341	532	532	162.585	530968	532308	196.689	1341	2629	2629	196.689	530968	532308	127.415	1341	342	342	127.415	530968	532308	257.526	1341	3058	3058	257.526	530968	532308	186.054	326.338	1341	7977	7977	326.338	530968	532308	199.397	1341	1142	1142	199.397	530968	532308	247.202	1341
PG0491	2380	1575.56	1155.19	1.61692	1816.52	2139	9481	9481	1816.52	532324	534462	1895.15	2139	40405	40405	1895.15	532324	534462	1211.98	2139	5189	5189	1211.98	532324	534462	2566.36	2139	48609	48609	2566.36	532324	534462	1872.5	3470.71	2139	135323	135323	3470.71	532324	534462	1909.16	2139	17441	17441	1909.16	532324	534462	3138.89	2139
PG0492	16.8622	11.3048	0.804915	1.03298	18.8425	261	12	12	18.8425	534498	534758	29.9828	261	78	78	29.9828	534498	534758	17.2277	261	9	9	17.2277	534498	534758	31.5859	261	73	73	31.5859	534498	534758	24.4097	21.6498	261	103	103	21.6498	534498	534758	34.0899	261	38	38	34.0899	534498	534758	20.2811	261
PG0493	23.3647	14.5481	4.93629	1.33979	25.7751	159	5	10	25.7751	534832	534990	10.7268	159	10	17	10.7268	534832	534990	3.14215	159	1	1	3.14215	534832	534990	18.4666	159	16	26	18.4666	534832	534990	14.5277	20.702	159	36	60	20.702	534832	534990	26.5068	159	8	18	26.5068	534832	534990	19.4201	159
PG0494	104.382	29.7888	13.6637	1.12644	87.0687	273	58	58	87.0687	535184	535456	104.002	273	283	283	104.002	535184	535456	107.973	273	59	59	107.973	535184	535456	133.2	273	321	322	133.2	535184	535456	108.061	117.357	273	579	584	117.357	535184	535456	185.256	273	216	216	185.256	535184	535456	103.411	273
PG0495	96.8885	46.0164	-3.05391	-1.03186	113.355	1410	390	390	113.355	535587	536996	104.668	1410	1471	1471	104.668	535587	536996	132.519	1410	374	374	132.519	535587	536996	45.0921	1410	563	563	45.0921	535587	536996	98.9084	92.3675	1410	2374	2374	92.3675	535587	536996	141.981	1410	855	855	141.981	535587	536996	86.5022	1410
PG0496	6.47272	4.4067	-1.99675	-2.50102	4.4067	93	1	1	4.4067	537308	537400	6.47272	93	6	6	6.47272	537308	537400	0	93	0	0	0	537308	537400	2.42861	93	2	2	2.42861	537308	537400	3.32701	2.94947	93	5	5	2.94947	537308	537400	0	93	0	0	0	537308	537400	2.37158	93
PG0499	102.54	36.0117	-1.56088	-1.02217	70.6193	354	29	61	70.6193	538849	539202	57.2488	354	108	202	57.2488	538849	539202	131.251	354	44	93	131.251	538849	539202	28.7112	354	64	90	28.7112	538849	539202	71.9577	71.1323	354	265	459	71.1323	538849	539202	93.2606	354	65	141	93.2606	538849	539202	76.3227	354
PG0501	223.105	155.831	-50.3401	-1.08427	633.088	1083	1673	1673	633.088	540484	541566	689.599	1083	7444	7444	689.599	540484	541566	552.653	1083	1198	1198	552.653	540484	541566	715.54	1083	6862	6862	715.54	540484	541566	647.72	518.36	1083	10233	10233	518.36	540484	541566	708.484	1083	3277	3277	708.484	540484	541566	492.435	1083
PG0505	212.571	106.686	-98.013	-1.3051	419.819	123	126	126	419.819	545335	545457	442.908	123	543	543	442.908	545335	545457	430.551	123	106	106	430.551	545335	545457	383.78	123	418	418	383.78	545335	545457	419.265	421.487	123	945	945	421.487	545335	545457	230.336	123	121	121	230.336	545335	545457	309.318	123
PG0507	67.2518	38.7548	-34.5857	-1.6944	88.2697	195	42	42	88.2697	548056	548250	82.3197	195	160	160	82.3197	548056	548250	56.3654	195	22	22	56.3654	548056	548250	110.614	195	191	191	110.614	548056	548250	84.3922	49.5148	195	176	176	49.5148	548056	548250	49.2302	195	41	41	49.2302	548056	548250	57.1186	195
PG0508	46.7125	19.0382	-18.4856	-1.19994	94.4701	603	139	139	94.4701	548226	548828	104.32	603	627	627	104.32	548226	548828	113.508	603	137	137	113.508	548226	548828	131.471	603	702	702	131.471	548226	548828	110.943	97.5292	603	1072	1072	97.5292	548226	548828	89.6968	603	231	231	89.6968	548226	548828	97.8425	603
PG0509	39.0327	28.6715	-9.80119	-1.10221	82.8215	861	174	174	82.8215	548818	549678	114.893	861	986	986	114.893	548818	549678	121.854	861	210	210	121.854	548818	549678	103.225	861	787	787	103.225	548818	549678	105.698	94.3646	861	1481	1481	94.3646	548818	549678	116.664	861	429	429	116.664	548818	549678	87.9923	861
PG0510	18.5707	6.32318	4.40401	1.13052	26.0633	456	29	29	26.0633	549695	550150	41.1429	456	187	187	41.1429	549695	550150	27.3905	456	25	25	27.3905	549695	550150	40.3677	456	163	163	40.3677	549695	550150	33.7411	44.6341	456	371	371	44.6341	549695	550150	34.9161	456	68	68	34.9161	549695	550150	38.2106	456
PG0511	73.4782	35.0732	-36.51	-1.17384	244.963	1233	737	737	244.963	550186	551418	266.563	1233	3276	3276	266.563	550186	551418	225.287	1233	556	556	225.287	550186	551418	249.308	1233	2722	2722	249.308	550186	551418	246.53	214.235	1233	4815	4815	214.235	550186	551418	225.978	1233	1190	1190	225.978	550186	551418	206.784	1233
PG0513	183.576	27.3151	-40.2036	-1.18827	224.46	891	488	488	224.46	552037	552927	251.775	891	2236	2236	251.775	552037	552927	220.363	891	393	393	220.363	552037	552927	318.386	891	2512	2512	318.386	552037	552927	253.746	251.581	891	4086	4086	251.581	552037	552927	134.81	891	513	513	134.81	552037	552927	233.058	891
PG0515	99.2619	37.323	-18.0598	-1.07094	285.284	1596	1111	1111	285.284	556453	558048	262.133	1596	4170	4170	262.133	556453	558048	308.651	1596	986	986	308.651	556453	558048	234.423	1596	3313	3313	234.423	556453	558048	272.623	253.367	1596	7371	7371	253.367	556453	558048	264.805	1596	1805	1805	264.805	556453	558048	290.69	1596
PG0516	462.498	114.778	-14.4466	-1.04223	358.924	1248	1093	1093	358.924	558027	559274	324.616	1248	4038	4038	324.616	558027	559274	602.485	1248	1505	1505	602.485	558027	559274	139.987	1248	1547	1547	139.987	558027	559274	356.503	329.689	1248	7500	7500	329.689	558027	559274	439.394	1248	2342	2342	439.394	558027	559274	424.413	1248
PG0517	91.6478	48.6881	-2.83838	-1.01761	162.337	2883	1142	1142	162.337	559305	562187	162.131	2883	4659	4659	162.131	559305	562187	211.59	2883	1221	1221	211.59	559305	562187	119.942	2883	3062	3062	119.942	559305	562187	164	140.3	2883	7373	7373	140.3	559305	562187	188.988	2883	2327	2327	188.988	559305	562187	175.459	2883
PG0518	116.307	85.7105	32.3704	1.09998	317.811	726	563	563	317.811	562304	563029	331.798	726	2401	2401	331.798	562304	563029	339.95	726	494	494	339.95	562304	563029	305.504	726	1964	1964	305.504	562304	563029	323.766	294.25	726	3894	3894	294.25	562304	563029	410.558	726	1273	1273	410.558	562304	563029	317.013	726
PG0519	52.735	9.78687	15.8925	2.16831	0	111	0	0	0	563029	563139	22.5962	111	25	25	22.5962	563029	563139	13.5028	111	3	3	13.5028	563029	563139	18.3131	111	18	18	18.3131	563029	563139	13.603	17.2983	111	35	35	17.2983	563029	563139	52.735	111	25	25	52.735	563029	563139	20.8635	111
PG0524	11.0709	7.4286	1.73128	1.32252	10.0658	285	7	7	10.0658	568739	569023	1.05608	285	3	3	1.05608	568739	569023	8.76495	285	5	5	8.76495	568739	569023	1.58499	285	4	4	1.58499	568739	569023	5.36796	12.127	285	63	63	12.127	568739	569023	8.21556	285	10	10	8.21556	568739	569023	5.41719	285
PG0526	321.025	242.316	-64.6343	-1.10027	662.591	1884	3046	3046	662.591	570886	572769	850.758	1884	15976	15976	850.758	570886	572769	641.209	1884	2418	2418	641.209	570886	572769	682.439	1884	11385	11385	682.439	570886	572769	709.249	544.089	1884	18685	18685	544.089	570886	572769	865.113	1884	6961	6961	865.113	570886	572769	560.817	1884
PG0528	76.719	22.9109	-22.2719	-1.15757	148.137	1884	681	681	148.137	572860	574743	194.956	1884	3661	3661	194.956	572860	574743	144.789	1884	546	546	144.789	572860	574743	166.579	1884	2779	2779	166.579	572860	574743	163.615	161.64	1884	5551	5551	161.64	572860	574743	143.668	1884	1156	1156	143.668	572860	574743	141.829	1884
PG0532	52.7626	30.9442	24.4457	1.29203	81.054	900	178	178	81.054	581339	582238	98.2092	900	881	881	98.2092	581339	582238	74.3852	900	134	134	74.3852	581339	582238	81.1845	900	647	647	81.1845	581339	582238	83.7082	99.4798	900	1632	1632	99.4798	581339	582238	112.129	900	431	431	112.129	581339	582238	93.8593	900
PG0534	411.944	45.6425	70.6277	1.1574	444.305	2484	2693	2693	444.305	583382	585865	412.981	2484	10225	10225	412.981	583382	585865	489.948	2484	2436	2436	489.948	583382	585865	447.631	2484	9846	9846	447.631	583382	585865	448.716	378.809	2484	17152	17152	378.809	583382	585865	790.753	2484	8389	8389	790.753	583382	585865	452.391	2484
PG0535	286.64	78.7901	2.49218	1.01148	272.556	621	413	413	272.556	586046	586666	210.025	621	1300	1300	210.025	586046	586666	336.286	621	418	418	336.286	586046	586666	49.6458	621	273	273	49.6458	586046	586666	217.128	248.77	621	2816	2816	248.77	586046	586666	288.815	621	766	766	288.815	586046	586666	247.55	621
PG0536	1151.13	461.365	-247.665	-1.45907	906.701	306	677	677	906.701	586680	586985	650.16	306	1983	1983	650.16	586680	586985	1371.46	306	840	840	1371.46	586680	586985	220.325	306	597	597	220.325	586680	586985	787.161	445.336	306	2484	2484	445.336	586680	586985	802.669	306	1049	1049	802.669	586680	586985	665.275	306
PG0538	32.2651	14.859	0.768833	1.0115	66.9762	1389	227	227	66.9762	589282	590670	61.7565	1389	855	855	61.7565	589282	590670	83.8065	1389	233	233	83.8065	589282	590670	54.8799	1389	675	675	54.8799	589282	590670	66.8548	71.3696	1389	1807	1807	71.3696	589282	590670	70.9679	1389	421	421	70.9679	589282	590670	76.6154	1389
PG0539	70.818	39.9283	-25.8433	-1.22963	151.786	1053	390	390	151.786	590714	591766	120.05	1053	1260	1260	120.05	590714	591766	169.855	1053	358	358	169.855	590714	591766	111.858	1053	1043	1043	111.858	590714	591766	138.387	118.369	1053	2272	2272	118.369	590714	591766	109.4	1053	492	492	109.4	590714	591766	123.37	1053
PG0540	13.8799	9.27692	-2.38991	-1.03487	75.5897	3150	581	581	75.5897	591763	594912	67.2988	3150	2113	2113	67.2988	591763	594912	65.8206	3150	415	415	65.8206	591763	594912	75.0361	3150	2093	2093	75.0361	591763	594912	70.9363	75.0975	3150	4312	4312	75.0975	591763	594912	63.9992	3150	861	861	63.9992	591763	594912	73.379	3150
PG0541	9.93181	6.43708	2.62503	1.33268	10.9286	300	8	8	10.9286	594897	595196	10.3671	300	31	31	10.3671	594897	595196	4.99602	300	3	3	4.99602	594897	595196	5.27009	300	14	14	5.27009	594897	595196	7.89047	14.6294	300	80	80	14.6294	594897	595196	11.7072	300	15	15	11.7072	594897	595196	11.0279	300
PG0542	475.564	193.112	17.9303	1.0614	220.983	306	165	165	220.983	595467	595772	414.096	306	1263	1263	414.096	595467	595772	288.986	306	177	177	288.986	595467	595772	243.945	306	661	661	243.945	595467	595772	292.002	177.13	306	988	988	177.13	595467	595772	652.694	306	853	853	652.694	595467	595772	188.843	306
PG0543	93.9485	22.6469	-10.1513	-1.10454	116.518	204	58	58	116.518	595797	596000	97.8682	204	199	199	97.8682	595797	596000	154.289	204	63	63	154.289	595797	596000	60.3404	204	109	109	60.3404	595797	596000	107.254	98.4256	204	366	366	98.4256	595797	596000	120.515	204	105	105	120.515	595797	596000	99.467	204
PG0544	45.7578	21.9737	8.36679	1.07086	115.98	1947	551	551	115.98	596192	598138	108.933	1947	2114	2114	108.933	596192	598138	116.24	1947	453	453	116.24	596192	598138	131.143	1947	2261	2261	131.143	596192	598138	118.074	137.954	1947	4896	4896	137.954	596192	598138	99.6944	1947	829	829	99.6944	596192	598138	145.452	1947
PG0545	114.223	32.4592	-13.2439	-1.07681	205.496	2106	1056	1056	205.496	598183	600288	176.787	2106	3711	3711	176.787	598183	600288	225.841	2106	952	952	225.841	598183	600288	134.541	2106	2509	2509	134.541	598183	600288	185.666	178.152	2106	6839	6839	178.152	598183	600288	190.672	2106	1715	1715	190.672	598183	600288	209.247	2106
PG0546	6.99208	4.13503	-0.177302	-1.02492	7.69622	213	4	4	7.69622	600269	600481	5.65224	213	12	12	5.65224	600269	600481	4.6911	213	2	2	4.6911	600269	600481	11.134	213	21	21	11.134	600269	600481	7.29339	9.78727	213	38	38	9.78727	600269	600481	6.59559	213	6	6	6.59559	600269	600481	4.14192	213
PG0547	2939.88	871.409	-535.705	-1.46517	799.789	1197	2336	2336	799.789	600853	602049	1671.2	1197	19939	19939	1671.2	600853	602049	679.075	1197	1627	1627	679.075	600853	602049	3599.25	1197	38150	38150	3599.25	600853	602049	1687.33	927.353	1197	20234	20234	927.353	600853	602049	1469.22	1197	7511	7511	1469.22	600853	602049	659.368	1197
PG0548	1212.58	633.015	3.34718	1.00288	906.371	3582	7922	7922	906.371	602238	605819	1539.39	3582	54961	54961	1539.39	602238	605819	925.282	3582	6634	6634	925.282	602238	605819	1284.04	3582	40728	40728	1284.04	602238	605819	1163.77	664.816	3582	43408	43408	664.816	602238	605819	1877.4	3582	28721	28721	1877.4	602238	605819	735.868	3582
PG0549	682.786	235.651	-28.8018	-1.03024	1095.88	1086	147	2904	1095.88	606077	607162	916.525	1086	489	9921	916.525	606077	607162	1297.77	1086	142	2821	1297.77	606077	607162	614.983	1086	487	5914	614.983	606077	607162	981.29	1027.04	1086	897	20331	1027.04	606077	607162	1152.18	1086	303	5344	1152.18	606077	607162	981.642	1086
PG0553	835.786	206.451	-141.32	-1.1341	1219.74	2823	8402	8402	1219.74	608457	611279	1030.67	2823	29001	29001	1030.67	608457	611279	992.833	2823	5610	5610	992.833	608457	611279	1537.3	2823	38429	38429	1537.3	608457	611279	1195.14	1237.12	2823	63660	63660	1237.12	608457	611279	701.518	2823	8458	8458	701.518	608457	611279	1106.61	2823
PG0554	2.34445	1.93044	0.103504	1.21447	0	117	0	0	0	611605	611721	0	117	0	0	0	611605	611721	0	117	0	0	0	611605	611721	1.93044	117	2	2	1.93044	611605	611721	0.482609	2.34445	117	5	5	2.34445	611605	611721	0	117	0	0	0	611605	611721	0	117
PG0555	463.956	208.04	79.3285	1.1747	380.607	519	482	482	380.607	611806	612324	610.275	519	3157	3157	610.275	611806	612324	562.173	519	584	584	562.173	611806	612324	263.287	519	1210	1210	263.287	611806	612324	454.085	441.947	519	4181	4181	441.947	611806	612324	727.244	519	1612	1612	727.244	611806	612324	562.23	519
PG0556	20.3608	16.1023	-0.758477	-1.03382	22.6923	903	50	50	22.6923	613418	614320	21.1098	903	190	190	21.1098	613418	614320	34.3027	903	62	62	34.3027	613418	614320	14.6322	903	117	117	14.6322	613418	614320	23.1843	33.475	903	551	551	33.475	613418	614320	17.3728	903	67	67	17.3728	613418	614320	24.9134	903
PG0557	262.274	120.08	-97.8137	-1.42496	348.912	693	590	590	348.912	614375	615067	313.142	693	2163	2163	313.142	614375	615067	402.998	693	559	559	402.998	614375	615067	246.883	693	1515	1515	246.883	614375	615067	327.984	215.958	693	2728	2728	215.958	614375	615067	335.167	693	992	992	335.167	614375	615067	228.832	693
PG0558	338.003	193.602	-158.916	-1.49433	515.021	822	1033	1033	515.021	615600	616421	382.513	822	3134	3134	382.513	615600	616421	597.456	822	983	983	597.456	615600	616421	426.581	822	3105	3105	426.581	615600	616421	480.393	321.419	822	4816	4816	321.419	615600	616421	261.774	822	919	919	261.774	615600	616421	443.261	822
PG0559	184.094	72.5437	-12.0083	-1.05739	261.414	1146	731	731	261.414	616441	617586	173.078	1146	1977	1977	173.078	616441	617586	216.669	1146	497	497	216.669	616441	617586	233.843	1146	2373	2373	233.843	616441	617586	221.251	268.317	1146	5605	5605	268.317	616441	617586	94.393	1146	462	462	94.393	616441	617586	278.487	1146
PG0560	178.743	68.4896	-34.1722	-1.15567	264.886	246	159	159	264.886	617563	617808	198.207	246	486	486	198.207	617563	617808	300.574	246	148	148	300.574	617563	617808	251.11	246	547	547	251.11	617563	617808	253.694	283.667	246	1272	1272	283.667	617563	617808	121.831	246	128	128	121.831	617563	617808	215.178	246
PG0561	193.938	44.9768	-46.872	-1.15794	325.199	1356	1076	1076	325.199	617790	619145	312.82	1356	4228	4228	312.82	617790	619145	320.541	1356	870	870	320.541	617790	619145	415.994	1356	4995	4995	415.994	617790	619145	343.639	306.181	1356	7568	7568	306.181	617790	619145	222.057	1356	1286	1286	222.057	617790	619145	306.926	1356
PG0562	61.2126	29.4743	-16.3376	-1.1693	125.611	1677	514	514	125.611	619362	621038	108.703	1677	1817	1817	108.703	619362	621038	139.126	1677	467	467	139.126	619362	621038	77.9134	1677	1157	1157	77.9134	619362	621038	112.838	87.2464	1677	2667	2667	87.2464	619362	621038	98.8513	1677	708	708	98.8513	619362	621038	103.768	1677
PG0563	67.467	22.026	-10.187	-1.10286	117.092	504	144	144	117.092	621025	621528	120.831	504	607	607	120.831	621025	621528	123.909	504	125	125	123.909	621025	621528	75.063	504	335	335	75.063	621025	621528	109.224	101.883	504	936	936	101.883	621025	621528	110.103	504	237	237	110.103	621025	621528	125.814	504
PG0564	89.9329	49.8476	-23.8785	-1.51013	96.6763	195	46	46	96.6763	621506	621700	50.4208	195	98	98	50.4208	621506	621700	110.169	195	43	43	110.169	621506	621700	25.4818	195	44	44	25.4818	621506	621700	70.6869	56.8295	195	202	202	56.8295	621506	621700	46.8287	195	39	39	46.8287	621506	621700	63.3395	195
PG0565	1226.03	770.716	-329.265	-1.64127	1296.6	873	2762	2762	1296.6	621861	622733	525.885	873	4576	4576	525.885	621861	622733	1387.21	873	2424	2424	1387.21	621861	622733	161.182	873	1246	1246	161.182	621861	622733	842.72	545.837	873	8686	8686	545.837	621861	622733	533.193	873	1988	1988	533.193	621861	622733	785.593	873
PG0566	98.2137	44.2691	24.3321	1.35381	45.2665	507	0	56	45.2665	623025	623531	87.4647	507	0	442	87.4647	623025	623531	102.482	507	0	104	102.482	623025	623531	39.871	507	0	179	39.871	623025	623531	68.7712	71.091	507	0	657	71.091	623025	623531	138.085	507	0	299	138.085	623025	623531	103.753	507
PG0569	22.5225	14.8295	-7.07815	-1.05388	145.733	1527	543	543	145.733	624787	626313	141.26	1527	2150	2150	141.26	624787	626313	143.632	1527	439	439	143.632	624787	626313	123.21	1527	1666	1666	123.21	624787	626313	138.459	126.175	1527	3512	3512	126.175	624787	626313	128.802	1527	840	840	128.802	624787	626313	137.216	1527
PG0572	32.9574	19.4701	5.89135	1.2139	26.7276	138	9	9	26.7276	627524	627661	20.3562	138	28	28	20.3562	627524	627661	43.4437	138	12	12	43.4437	627524	627661	19.6401	138	24	24	19.6401	627524	627661	27.5419	30.6104	138	77	77	30.6104	627524	627661	52.5975	138	31	31	52.5975	627524	627661	23.9736	138
PG0574	117.751	45.8735	-49.1914	-1.18115	325.957	474	377	377	325.957	629158	629631	297.383	474	1405	1405	297.383	629158	629631	295.124	474	280	280	295.124	629158	629631	364.523	474	1530	1530	364.523	629158	629631	320.747	262.033	474	2264	2264	262.033	629158	629631	280.083	474	567	567	280.083	629158	629631	297.333	474
PG0575	143.333	95.429	-85.4904	-1.18072	527.448	2202	2834	2834	527.448	629641	631842	576.995	2202	12664	12664	576.995	629641	631842	559.273	2202	2465	2465	559.273	629641	631842	570.448	2202	11123	11123	570.448	629641	631842	558.541	456.645	2202	18329	18329	456.645	629641	631842	526.876	2202	4955	4955	526.876	629641	631842	475.019	2202
PG0579	174.3	84.0919	-25.9179	-1.04578	563.711	1257	1729	1729	563.711	635984	637240	610.024	1257	7643	7643	610.024	635984	637240	684.419	1257	1722	1722	684.419	635984	637240	510.119	1257	5678	5678	510.119	635984	637240	592.068	564.532	1257	12935	12935	564.532	635984	637240	628.667	1257	3375	3375	628.667	635984	637240	526.828	1257
PG0582	237.465	100.179	35.8137	1.1084	288.512	777	547	547	288.512	639740	640516	389.43	777	3016	3016	389.43	639740	640516	296.418	777	461	461	296.418	639740	640516	347.222	777	2389	2389	347.222	639740	640516	330.395	277.831	777	3935	3935	277.831	639740	640516	515.297	777	1710	1710	515.297	639740	640516	289.251	777
PG0585	161.869	121.256	-46.5184	-1.19345	295.073	450	324	324	295.073	643412	643861	328.627	450	1474	1474	328.627	643412	643861	343.06	450	309	309	343.06	643412	643861	181.191	450	722	722	181.191	643412	643861	286.988	207.372	450	1701	1701	207.372	643412	643861	326.24	450	627	627	326.24	643412	643861	233.055	450
PG0590	13.1716	7.50697	-3.05382	-1.34434	18.6283	396	0	18	18.6283	648175	648570	11.1475	396	0	44	11.1475	648175	648570	11.3546	396	0	9	11.3546	648175	648570	6.5591	396	0	23	6.5591	648175	648570	11.9224	9.14337	396	0	66	9.14337	648175	648570	14.1905	396	0	24	14.1905	648175	648570	6.68355	396
PG0591	4.21557	3.33229	-1.08572	-1.30523	6.11025	939	0	14	6.11025	648624	649562	2.77796	939	0	26	2.77796	648624	649562	6.91675	939	0	13	6.91675	648624	649562	2.76614	939	0	23	2.76614	648624	649562	4.64278	3.03805	939	0	52	3.03805	648624	649562	4.98708	939	0	20	4.98708	648624	649562	2.70118	939
PG0598	161.475	109.413	-1.45613	-1.00399	323.92	1956	1546	1546	323.92	654617	656572	367.918	1956	7173	7173	367.918	654617	656572	306.76	1956	1201	1201	306.76	654617	656572	468.235	1956	8110	8110	468.235	654617	656572	366.708	310.734	1956	11079	11079	310.734	654617	656572	433.333	1956	3620	3620	433.333	654617	656572	328.693	1956
PG0602	430.976	379.876	-118.564	-1.18404	790.121	1041	2007	2007	790.121	658640	659680	925.978	1041	9608	9608	925.978	658640	659680	788.997	1041	1644	1644	788.997	658640	659680	546.102	1041	5034	5034	546.102	658640	659680	762.8	508.972	1041	9658	9658	508.972	658640	659680	939.948	1041	4179	4179	939.948	658640	659680	598.428	1041
PG0605	187.424	134.23	-0.139768	-1.00033	387.715	1242	1175	1175	387.715	661255	662496	507.21	1242	6279	6279	507.21	661255	662496	433.632	1242	1078	1078	433.632	661255	662496	372.98	1242	4102	4102	372.98	661255	662496	425.384	361.362	1242	8181	8181	361.362	661255	662496	548.786	1242	2911	2911	548.786	661255	662496	371.68	1242
PG0606	79.7464	36.3698	-12.3053	-1.27179	37.9466	108	10	10	37.9466	662541	662648	74.3164	108	80	80	74.3164	662541	662648	97.1448	108	21	21	97.1448	662541	662648	20.9131	108	20	20	20.9131	662541	662648	57.5802	53.8443	108	106	106	53.8443	662541	662648	45.5279	108	21	21	45.5279	662541	662648	64.3292	108
PG0607	575.297	228.065	-149.799	-1.44125	466.273	363	413	413	466.273	662692	663054	511.033	363	1849	1849	511.033	662692	663054	722.565	363	525	525	722.565	662692	663054	257.283	363	827	827	257.283	662692	663054	489.288	284.729	363	1884	1884	284.729	662692	663054	512.794	363	795	795	512.794	662692	663054	413.165	363
PG0608	114.929	72.2238	-7.64075	-1.06532	85.0004	135	28	28	85.0004	663085	663219	87.6934	135	118	118	87.6934	663085	663219	125.826	135	34	34	125.826	663085	663219	199.929	135	239	239	199.929	663085	663219	124.612	94.2783	135	232	232	94.2783	663085	663219	166.502	135	96	96	166.502	663085	663219	106.194	135
PG0609	17.9309	8.16895	-6.71819	-2.17819	13.2201	93	3	3	13.2201	663323	663415	6.47272	93	6	6	6.47272	663323	663415	21.4883	93	4	4	21.4883	663323	663415	8.50015	93	7	7	8.50015	663323	663415	12.4203	4.12926	93	7	7	4.12926	663323	663415	10.0707	93	4	4	10.0707	663323	663415	3.55737	93
PG0610	2123.13	499.51	268.416	1.21323	1215.81	420	1246	1246	1215.81	663694	664113	1410.31	420	5904	5904	1410.31	663694	664113	1680.8	420	1413	1413	1680.8	663694	664113	728.402	420	2709	2709	728.402	663694	664113	1258.83	893.046	420	6837	6837	893.046	663694	664113	2851.53	420	5115	5115	2851.53	663694	664113	1181.29	420
PG0611	214.989	146.269	3.75533	1.02155	255.978	951	594	594	255.978	664152	665102	103.07	951	977	977	103.07	664152	665102	207.511	951	395	395	207.511	664152	665102	130.624	951	1100	1100	130.624	664152	665102	174.296	272.109	951	4717	4717	272.109	664152	665102	57.1202	951	232	232	57.1202	664152	665102	264.622	951
PG0612	213.106	167.187	-29.1911	-1.12909	353.573	204	176	176	353.573	665099	665302	162.294	204	330	330	162.294	665099	665302	306.129	204	125	125	306.129	665099	665302	199.289	204	360	360	199.289	665099	665302	255.321	247.947	204	922	922	247.947	665099	665302	174.46	204	152	152	174.46	665099	665302	341.647	204
PG0613	334.735	274.664	-44.4321	-1.18743	381.314	690	642	642	381.314	665326	666015	153.98	690	1059	1059	153.98	665326	666015	428.644	690	592	592	428.644	665326	666015	162.031	690	990	990	162.031	665326	666015	281.492	292.508	690	3679	3679	292.508	665326	666015	98.0688	690	289	289	98.0688	665326	666015	432.803	690
PG0614	729.982	334.493	-133.632	-1.46779	525.543	981	1258	1258	525.543	665987	666967	209.143	981	2045	2045	209.143	665987	666967	829.105	981	1628	1628	829.105	665987	666967	113.391	981	985	985	113.391	665987	666967	419.296	286.995	981	5132	5132	286.995	665987	666967	212.901	981	892	892	212.901	665987	666967	543.636	981
PG0616	1700.14	469.593	-275.729	-1.23308	1689.19	1035	4266	4266	1689.19	669075	670109	1301.54	1035	13427	13427	1301.54	669075	670109	2272.1	1035	4707	4707	2272.1	669075	670109	571.963	1035	5242	5242	571.963	669075	670109	1458.7	1219.59	1035	23009	23009	1219.59	669075	670109	1252.39	1035	5536	5536	1252.39	669075	670109	1671.23	1035
PG0617	54.4866	41.0248	-29.7397	-1.62014	94.2594	300	69	69	94.2594	670199	670498	62.2029	300	186	186	62.2029	670199	670498	66.6136	300	40	40	66.6136	670199	670498	87.7094	300	233	233	87.7094	670199	670498	77.6963	64.0036	300	350	350	64.0036	670199	670498	41.3654	300	53	53	41.3654	670199	670498	46.6846	300
PG0618	239.321	55.4861	-9.59891	-1.03049	345.495	567	478	478	345.495	670512	671078	335.663	567	1897	1897	335.663	670512	671078	370.957	567	421	421	370.957	670512	671078	245.38	567	1232	1232	245.38	670512	671078	324.374	318.228	567	3289	3289	318.228	670512	671078	432.36	567	1047	1047	432.36	670512	671078	315.471	567
PG0619	77.8891	26.1975	-10.7813	-1.09805	141.373	1548	534	534	141.373	671244	672791	113.873	1548	1757	1757	113.873	671244	672791	119.091	1548	369	369	119.091	671244	672791	108.626	1548	1489	1489	108.626	671244	672791	120.741	136.69	1548	3857	3857	136.69	671244	672791	129.172	1548	854	854	129.172	671244	672791	110.492	1548
PG0621	27.999	15.3045	-0.0130209	-1.00024	55.2403	549	74	74	55.2403	675532	676080	53.3616	549	292	292	53.3616	675532	676080	40.951	549	45	45	40.951	675532	676080	64.5905	549	314	314	64.5905	675532	676080	53.5359	68.95	549	690	690	68.95	675532	676080	42.2226	549	99	99	42.2226	675532	676080	53.6328	549
PG0622	142.294	57.5816	-4.00173	-1.03776	84.3102	1293	266	266	84.3102	676077	677369	84.2655	1293	1086	1086	84.2655	676077	677369	64.5271	1293	167	167	64.5271	676077	677369	206.821	1293	2368	2368	206.821	676077	677369	109.981	140.227	1293	3305	3305	140.227	676077	677369	72.4342	1293	400	400	72.4342	676077	677369	82.645	1293
PG0624	1773.17	882.583	-364.707	-1.18453	1875.33	507	2320	2320	1875.33	678218	678724	2757.91	507	13937	13937	2757.91	678218	678724	1479.1	507	1501	1501	1479.1	678218	678724	3252.27	507	14601	14601	3252.27	678218	678724	2341.15	1627.84	507	15044	15044	1627.84	678218	678724	1929.03	507	4177	4177	1929.03	678218	678724	1923.02	507
PG0626	22.7718	10.2263	-8.04257	-1.31413	27.4161	867	58	58	27.4161	679540	680406	36.7982	867	318	318	36.7982	679540	680406	43.7944	867	76	76	43.7944	679540	680406	26.5719	867	204	204	26.5719	679540	680406	33.6452	26.829	867	424	424	26.829	679540	680406	28.3565	867	105	105	28.3565	679540	680406	26.2023	867
PG0627	1058.01	613.27	-636.115	-4530.96	1058.01	294	759	759	1058.01	681232	681525	491.74	294	1441	1441	491.74	681232	681525	613.457	294	361	361	613.457	681232	681525	381.813	294	994	994	381.813	681232	681525	636.256	0.186599	294	1	1	0.186599	681232	681525	0	294	0	0	0	681232	681525	0.375097	294
PG0628	987.878	574.566	555.759	2.26146	377.84	756	697	697	377.84	681774	682529	565.07	756	4258	4258	565.07	681774	682529	450.699	756	682	682	450.699	681774	682529	368.668	756	2468	2468	368.668	681774	682529	440.569	814.34	756	11222	11222	814.34	681774	682529	1356.55	756	4380	4380	1356.55	681774	682529	789.163	756
PG0631	234.998	138.315	102.854	1.50991	203.246	615	305	305	203.246	684406	685020	174.879	615	1072	1072	174.879	684406	685020	152.724	615	188	188	152.724	684406	685020	275.991	615	1503	1503	275.991	684406	685020	201.71	341.56	615	3829	3829	341.56	684406	685020	206.732	615	543	543	206.732	684406	685020	282.241	615
PG0632	258.342	197.894	156.068	1.61169	274.191	420	281	281	274.191	685017	685436	222.153	420	930	930	222.153	685017	685436	231.958	420	195	195	231.958	685017	685436	292.275	420	1087	1087	292.275	685017	685436	255.144	459.911	420	3521	3521	459.911	685017	685436	262.018	420	470	470	262.018	685017	685436	442.427	420
PG0633	392.5	324.721	240.486	1.67709	330.136	828	667	667	330.136	685441	686268	346.783	828	2862	2862	346.783	685441	686268	302.295	828	501	501	302.295	685441	686268	441.493	828	3237	3237	441.493	685441	686268	355.177	483.87	828	7303	7303	483.87	685441	686268	694.796	828	2457	2457	694.796	685441	686268	532.48	828
PG0634	232.625	73.9451	104.542	1.78866	163.629	546	218	218	163.629	686283	686828	115.395	546	628	628	115.395	686283	686828	180.259	546	197	197	180.259	686283	686828	70.9436	546	343	343	70.9436	686283	686828	132.557	212.809	546	2118	2118	212.809	686283	686828	237.574	546	554	554	237.574	686283	686828	303.569	546
PG0636	169.905	40.8842	-27.36	-1.16118	150.719	1365	502	502	150.719	687797	689161	173.533	1365	2361	2361	173.533	687797	689161	148.234	1365	405	405	148.234	687797	689161	315.957	1365	3819	3819	315.957	687797	689161	197.111	146.053	1365	3634	3634	146.053	687797	689161	191.603	1365	1117	1117	191.603	687797	689161	157.298	1365
PG0645	523.41	114.451	-84.2269	-1.12581	686.083	1077	1803	1803	686.083	696973	698049	625.065	1077	6710	6710	625.065	696973	698049	630.881	1077	1360	1360	630.881	696973	698049	1072.79	1077	10231	10231	1072.79	696973	698049	753.704	692.858	1077	13602	13602	692.858	696973	698049	549.379	1077	2527	2527	549.379	696973	698049	690.342	1077
PG0646	211.832	103.725	17.216	1.02055	817.193	1002	1998	1998	817.193	698160	699161	828.951	1002	8279	8279	828.951	698160	699161	849.124	1002	1703	1703	849.124	698160	699161	855.77	1002	7593	7593	855.77	698160	699161	837.76	743.624	1002	13582	13582	743.624	698160	699161	920.918	1002	3941	3941	920.918	698160	699161	799.905	1002
PG0647	48.6204	20.1063	-2.93972	-1.01198	236.787	1035	598	598	236.787	699169	700203	246.892	1035	2547	2547	246.892	699169	700203	258.248	1035	535	535	258.248	699169	700203	251.284	1035	2303	2303	251.284	699169	700203	248.303	238.47	1035	4499	4499	238.47	699169	700203	258.576	1035	1143	1143	258.576	699169	700203	217.893	1035
PG0648	235.699	27.5826	32.535	1.09398	378.111	1176	1085	1085	378.111	700200	701375	373.753	1176	4381	4381	373.753	700200	701375	375.976	1176	885	885	375.976	700200	701375	256.879	1176	2675	2675	256.879	700200	701375	346.18	309.288	1176	6630	6630	309.288	700200	701375	492.578	1176	2474	2474	492.578	700200	701375	350.528	1176
PG0649	166.434	25.4415	46.9352	1.50554	79.863	585	114	114	79.863	701960	702544	109.931	585	641	641	109.931	701960	702544	77.7159	585	91	91	77.7159	701960	702544	103.858	585	538	538	103.858	701960	702544	92.8419	99.4986	585	1061	1061	99.4986	701960	702544	244.15	585	610	610	244.15	701960	702544	95.0092	585
PG0650	65.4256	10.3135	17.1096	1.29801	59.7659	384	56	56	59.7659	702671	703054	61.3981	384	235	235	61.3981	702671	703054	70.2565	384	54	54	70.2565	702671	703054	38.2317	384	130	130	38.2317	702671	703054	57.4131	67.2895	384	471	471	67.2895	702671	703054	103.657	384	170	170	103.657	702671	703054	67.201	384
PG0651	191.307	65.8594	30.2209	1.14113	189.321	552	255	255	189.321	703161	703712	255.18	552	1404	1404	255.18	703161	703712	232.605	552	257	257	232.605	703161	703712	179.421	552	877	877	179.421	703161	703712	214.131	186.743	552	1879	1879	186.743	703161	703712	370.727	552	874	874	370.727	703161	703712	214.164	552
PG0652	50.4178	28.9642	-13.174	-1.16488	97.3838	303	72	72	97.3838	703989	704291	71.8515	303	217	217	71.8515	703989	704291	112.122	303	68	68	112.122	703989	704291	90.9408	303	244	244	90.9408	703989	704291	93.0745	89.0799	303	492	492	89.0799	703989	704291	68.0021	303	88	88	68.0021	703989	704291	100.816	303
PG0654	785.432	479.9	-250.407	-1.19716	1659.56	1173	4750	4750	1659.56	705603	706775	1434.09	1173	16767	16767	1434.09	705603	706775	1886.82	1173	4430	4430	1886.82	705603	706775	1101.39	1173	11440	11440	1101.39	705603	706775	1520.46	1179.66	1173	25223	25223	1179.66	705603	706775	1275.11	1173	6388	6388	1275.11	705603	706775	1455.34	1173
PG0655	15.2927	7.38925	-4.69578	-3.03548	8.53799	96	2	2	8.53799	706852	706947	4.1803	96	4	4	4.1803	706852	706947	0	96	0	0	0	706852	706947	15.2927	96	13	13	15.2927	706852	706947	7.00274	5.14314	96	9	9	5.14314	706852	706947	0	96	0	0	0	706852	706947	1.14874	96
PG0658	100.647	32.4565	-19.137	-1.12703	169.582	522	216	216	169.582	707888	708409	183.164	522	953	953	183.164	707888	708409	211.517	522	221	221	211.517	707888	708409	114.878	522	531	531	114.878	707888	708409	169.785	150.708	522	1434	1434	150.708	707888	708409	171.795	522	383	383	171.795	707888	708409	169.221	522
PG0659	45.9957	27.3678	-12.5766	-1.1318	117.452	813	233	233	117.452	708426	709238	90.0847	813	730	730	90.0847	708426	709238	114.3	813	186	186	114.3	708426	709238	110.152	813	793	793	110.152	708426	709238	107.997	102.838	813	1524	1524	102.838	708426	709238	74.5919	813	259	259	74.5919	708426	709238	120.588	813
PG0660	57.1453	22.0233	-12.3884	-1.04728	271	555	367	367	271	709231	709785	277.301	555	1534	1534	277.301	709231	709785	272.756	555	303	303	272.756	709231	709785	276.527	555	1359	1359	276.527	709231	709785	274.396	249.985	555	2529	2529	249.985	709231	709785	299.957	555	711	711	299.957	709231	709785	242.812	555
PG0661	19.9815	7.6682	-2.62338	-1.11577	30.3573	162	12	12	30.3573	709782	709943	22.9142	162	37	37	22.9142	709782	709943	33.9236	162	11	11	33.9236	709782	709943	13.942	162	20	20	13.942	709782	709943	25.2843	22.6891	162	67	67	22.6891	709782	709943	23.1253	162	16	16	23.1253	709782	709943	28.5907	162
PG0662	33.0691	16.2433	12.939	2.22329	11.7092	210	6	6	11.7092	710007	710216	16.2434	210	34	34	16.2434	710007	710216	9.51623	210	4	4	9.51623	710007	710216	4.83988	210	9	9	4.83988	710007	710216	10.5772	27.9526	210	107	107	27.9526	710007	710216	37.909	210	34	34	37.909	710007	710216	15.2289	210
PG0664	59.3835	38.2137	-25.3631	-1.10479	280.101	1488	1017	1017	280.101	710433	711920	288.373	1488	4277	4277	288.373	710433	711920	263.231	1488	784	784	263.231	710433	711920	237.928	1488	3135	3135	237.928	710433	711920	267.408	228.99	1488	6211	6211	228.99	710433	711920	246.732	1488	1568	1568	246.732	710433	711920	250.573	1488
PG0668	334.945	144.759	71.3489	1.08796	762.156	2274	4229	4229	762.156	717591	719864	906.915	2274	20556	20556	906.915	717591	719864	757.312	2274	3447	3447	757.312	717591	719864	818.176	2274	16475	16475	818.176	717591	719864	811.14	890.622	2274	36917	36917	890.622	717591	719864	870.573	2274	8455	8455	870.573	717591	719864	716.908	2274
PG0670	182.283	118.563	9.19878	1.02116	396.522	1140	1103	1103	396.522	720892	722031	470.658	1140	5348	5348	470.658	720892	722031	353.666	1140	807	807	353.666	720892	722031	518.094	1140	5230	5230	518.094	720892	722031	434.735	475.888	1140	9889	9889	475.888	720892	722031	335.811	1140	1635	1635	335.811	720892	722031	448.95	1140
PG0671	200.913	106.585	-24.4824	-1.10034	203.955	1071	533	533	203.955	722028	723098	302.293	1071	3227	3227	302.293	722028	723098	185.193	1071	397	397	185.193	722028	723098	382.446	1071	3627	3627	382.446	722028	723098	268.472	215.855	1071	4214	4214	215.855	722028	723098	268.03	1071	1226	1226	268.03	722028	723098	181.532	1071
PG0672	324.313	181.648	-9.17359	-1.0207	329.911	759	611	611	329.911	723142	723900	469.78	759	3554	3554	469.78	723142	723900	355.448	759	540	540	355.448	723142	723900	654.224	759	4397	4397	654.224	723142	723900	452.341	345.28	759	4777	4777	345.28	723142	723900	514.561	759	1668	1668	514.561	723142	723900	375.732	759
PG0676	383.413	108.99	-75.2629	-1.10699	756.183	762	1406	1406	756.183	726604	727365	742.184	762	5637	5637	742.184	726604	727365	647.122	762	987	987	647.122	726604	727365	969.395	762	6541	6541	969.395	726604	727365	778.721	707.855	762	9832	9832	707.855	726604	727365	705.503	762	2296	2296	705.503	726604	727365	585.982	762
PG0678	121.949	62.1259	41.9935	1.20286	166.965	513	209	209	166.965	729019	729531	260.108	513	1330	1330	260.108	729019	729531	225.941	513	232	232	225.941	729019	729531	175.009	513	795	795	175.009	729019	729531	207.006	221.9	513	2075	2075	221.9	729019	729531	288.914	513	633	633	288.914	729019	729531	273.654	513
PG0679	451.365	110.893	104.577	1.57195	159.632	1335	520	520	159.632	729734	731068	175.403	1335	2334	2334	175.403	729734	731068	168.779	1335	451	451	168.779	729734	731068	227.553	1335	2690	2690	227.553	729734	731068	182.842	140.746	1335	3425	3425	140.746	729734	731068	592.111	1335	3376	3376	592.111	729734	731068	146.295	1335
PG0680	120.498	31.3589	34.0736	1.50744	67.6503	1254	207	207	67.6503	731108	732361	59.6843	1254	746	746	59.6843	731108	732361	62.5499	1254	157	157	62.5499	731108	732361	78.7092	1254	874	874	78.7092	731108	732361	67.1484	64.0911	1254	1465	1465	64.0911	731108	732361	180.182	1254	965	965	180.182	731108	732361	65.1646	1254
PG0681	21.2535	7.47876	4.17994	1.23342	15.9155	309	12	12	15.9155	732501	732809	20.1304	309	62	62	20.1304	732501	732809	24.2525	309	15	15	24.2525	732501	732809	11.3296	309	31	31	11.3296	732501	732809	17.907	21.66	309	122	122	21.66	732501	732809	32.5831	309	43	43	32.5831	732501	732809	16.7738	309
PG0682	66.0406	33.6632	4.30623	1.05956	91.6527	2352	526	526	91.6527	733011	735362	65.0079	2352	1524	1524	65.0079	733011	735362	57.9895	2352	273	273	57.9895	733011	735362	74.5668	2352	1553	1553	74.5668	733011	735362	72.3042	54.1371	2352	2321	2321	54.1371	733011	735362	117.57	2352	1181	1181	117.57	733011	735362	51.529	2352
PG0683	77.7836	54.6944	-1.83127	-1.01681	137.993	2367	797	797	137.993	735395	737761	102.065	2367	2408	2408	102.065	735395	737761	67.3312	2367	319	319	67.3312	735395	737761	135.688	2367	2844	2844	135.688	735395	737761	110.769	83.2985	2367	3594	3594	83.2985	735395	737761	135.125	2367	1366	1366	135.125	735395	737761	72.2145	2367
PG0684	68.34	46.6952	23.2701	1.30822	81.7577	2376	474	474	81.7577	737788	740163	71.1918	2376	1686	1686	71.1918	737788	740163	57.4038	2376	273	273	57.4038	737788	740163	91.6373	2376	1928	1928	91.6373	737788	740163	75.4976	75.6868	2376	3278	3278	75.6868	737788	740163	125.744	2376	1276	1276	125.744	737788	740163	73.4726	2376
PG0685	119.438	91.5402	15.9507	1.09735	173.865	660	280	280	173.865	740256	740915	195.03	660	1283	1283	195.03	740256	740915	115.06	660	152	152	115.06	740256	740915	171.449	660	1002	1002	171.449	740256	740915	163.851	129.836	660	1562	1562	129.836	740256	740915	234.498	660	661	661	234.498	740256	740915	131.666	660
PG0686	169.895	128.64	128.407	2.56213	97.0496	1554	368	368	97.0496	741221	742774	82.3148	1554	1275	1275	82.3148	741221	742774	87.4464	1554	272	272	87.4464	741221	742774	61.9883	1554	853	853	61.9883	741221	742774	82.1998	198.33	1554	5618	5618	198.33	741221	742774	231.883	1554	1539	1539	231.883	741221	742774	216.086	1554
PG0691	795.914	204.216	159.557	1.41085	409.823	285	285	285	409.823	747275	747559	407.293	285	1157	1157	407.293	747275	747559	294.502	285	168	168	294.502	747275	747559	441.816	285	1115	1115	441.816	747275	747559	388.359	965.154	285	5014	5014	965.154	747275	747559	169.241	285	206	206	169.241	747275	747559	445.758	285
PG0694	537.347	80.4381	42.9174	1.05383	852.275	1143	2377	2377	852.275	749793	750935	865.465	1143	9860	9860	865.465	749793	750935	785.027	1143	1796	1796	785.027	749793	750935	686.476	1143	6948	6948	686.476	749793	750935	797.31	862.836	1143	17977	17977	862.836	749793	750935	839.885	1143	4100	4100	839.885	749793	750935	1097.77	1143
PG0695	6853.14	3646.51	-1884.53	-1.32578	7553.16	1176	21674	21674	7553.16	750982	752157	7452.02	1176	87350	87350	7452.02	750982	752157	10921.6	1176	25708	25708	10921.6	750982	752157	4749.81	1176	49462	49462	4749.81	750982	752157	7669.14	4423.8	1176	94830	94830	4423.8	750982	752157	8396.32	1176	42171	42171	8396.32	750982	752157	6249.87	1176
PG0698	769.829	298.323	-161.18	-1.35328	752.592	984	1807	1807	752.592	752463	753446	480.734	984	4715	4715	480.734	752463	753446	989.05	984	1948	1948	989.05	752463	753446	247.323	984	2155	2155	247.323	752463	753446	617.425	454.269	984	8148	8148	454.269	752463	753446	485.895	984	2042	2042	485.895	752463	753446	665.594	984
PG0700	10.8324	4.40791	-1.42219	-1.1438	13.5809	513	17	17	13.5809	756173	756685	9.38734	513	48	48	9.38734	756173	756685	16.556	513	17	17	16.556	756173	756685	5.72358	513	26	26	5.72358	756173	756685	11.312	13.7953	513	129	129	13.7953	756173	756685	9.58482	513	21	21	9.58482	756173	756685	10.3185	513
PG0702	29.6301	21.2687	2.87182	1.04374	54.88	1038	139	139	54.88	757240	758277	66.3049	1038	686	686	66.3049	757240	758277	60.164	1038	125	125	60.164	757240	758277	81.2709	1038	747	747	81.2709	757240	758277	65.6549	84.5101	1038	1599	1599	84.5101	757240	758277	60.0021	1038	266	266	60.0021	757240	758277	59.1765	1038
PG0703	100.653	62.2433	-48.4298	-1.18596	289.441	783	553	553	289.441	758284	759066	278.558	783	2174	2174	278.558	758284	759066	343.915	783	539	539	343.915	758284	759066	323.504	783	2243	2243	323.504	758284	759066	308.855	243.263	783	3472	3472	243.263	758284	759066	253.282	783	847	847	253.282	758284	759066	261.26	783
PG0704	228.829	36.806	-49.8584	-1.2036	239.064	540	315	315	239.064	759068	759607	262.337	540	1412	1412	262.337	759068	759607	248.876	540	269	269	248.876	759068	759607	428.718	540	2050	2050	428.718	759068	759607	294.749	257.64	540	2536	2536	257.64	759068	759607	199.889	540	461	461	199.889	759068	759607	242.613	540
PG0706	150.187	57.1699	22.0087	1.34145	91.3734	453	101	101	91.3734	760490	760942	44.2946	453	200	200	44.2946	760490	760942	101.464	453	92	92	101.464	760490	760942	20.6915	453	83	83	20.6915	760490	760942	64.456	170.878	453	1411	1411	170.878	760490	760942	66.1598	453	128	128	66.1598	760490	760942	80.8223	453
PG0707	1062.27	469.848	571.542	1.92485	551.58	2547	3428	3428	551.58	761176	763722	714.659	2547	18143	18143	714.659	761176	763722	400.937	2547	2044	2044	400.937	761176	763722	804.747	2547	18150	18150	804.747	761176	763722	617.981	1179.27	2547	54750	54750	1179.27	761176	763722	1184.51	2547	12885	12885	1184.51	761176	763722	931.111	2547
PG0708	369.888	203.765	47.0785	1.08596	482.812	831	979	979	482.812	763888	764718	669.572	831	5546	5546	669.572	763888	764718	686.577	831	1142	1142	686.577	763888	764718	351.702	831	2588	2588	351.702	763888	764718	547.666	603.132	831	9136	9136	603.132	763888	764718	721.59	831	2561	2561	721.59	763888	764718	656.629	831
PG0710	1165.74	325.102	245.571	1.30175	872.617	588	1252	1252	872.617	765537	766124	1150.69	588	6744	6744	1150.69	765537	766124	802.932	588	945	945	802.932	765537	766124	429.059	588	2234	2234	429.059	765537	766124	813.825	831.02	588	8907	8907	831.02	765537	766124	1594.8	588	4005	4005	1594.8	765537	766124	825.589	588
PG0711	8.72776	1.90203	2.51931	3.039	0	132	0	0	0	766210	766341	1.52011	132	2	2	1.52011	766210	766341	0	132	0	0	0	766210	766341	3.42214	132	4	4	3.42214	766210	766341	1.23556	8.72776	132	21	21	8.72776	766210	766341	1.77381	132	1	1	1.77381	766210	766341	1.67089	132
PG0712	1703.22	584.296	-354.303	-1.50586	1273.04	348	1081	1081	1273.04	766874	767221	873.25	348	3029	3029	873.25	766874	767221	1887.86	348	1315	1315	1887.86	766874	767221	184.648	348	569	569	184.648	766874	767221	1054.7	688.748	348	4369	4369	688.748	766874	767221	1006.55	348	1496	1496	1006.55	766874	767221	858.462	348
PG0715	86.8233	58.6779	-43.9554	-1.24581	249.632	921	561	561	249.632	768766	769686	244.99	921	2249	2249	244.99	768766	769686	206.676	921	381	381	206.676	768766	769686	189.812	921	1548	1548	189.812	768766	769686	222.777	164.819	921	2767	2767	164.819	768766	769686	201.348	921	792	792	201.348	768766	769686	186.312	921
PG0717	92.0926	61.045	-35.9953	-1.81796	113.964	1104	307	307	113.964	770081	771184	61.614	1104	678	678	61.614	770081	771184	107.704	1104	238	238	107.704	770081	771184	36.7229	1104	359	359	36.7229	770081	771184	80.0011	46.7604	1104	941	941	46.7604	770081	771184	46.659	1104	220	220	46.659	770081	771184	60.7331	1104
PG0718	364.204	118.12	-154.221	-2.91003	203.976	438	218	218	203.976	771226	771663	119.339	438	521	521	119.339	771226	771663	191.628	438	168	168	191.628	771226	771663	424.908	438	1648	1648	424.908	771226	771663	234.963	81.7893	438	653	653	81.7893	771226	771663	94.6197	438	177	177	94.6197	771226	771663	85.8562	438
PG0719	134.197	62.1549	-51.4435	-2.14814	110.435	1284	346	346	110.435	771786	773069	73.6045	1284	942	942	73.6045	771786	773069	156.807	1284	403	403	156.807	771786	773069	44.152	1284	502	502	44.152	771786	773069	96.2496	48.2804	1284	1130	1130	48.2804	771786	773069	52.3358	1284	287	287	52.3358	771786	773069	55.9982	1284
PG0720	112.665	67.7204	-40.6926	-1.66561	127.105	690	214	214	127.105	773066	773755	82.4428	690	567	567	82.4428	773066	773755	149.157	690	206	206	149.157	773066	773755	48.6093	690	297	297	48.6093	773066	773755	101.828	72.4314	690	911	911	72.4314	773066	773755	59.3842	690	175	175	59.3842	773066	773755	76.2361	690
PG0721	378.725	171.15	-111.905	-1.15508	749.661	609	1114	1114	749.661	773987	774595	818.597	609	4969	4969	818.597	773987	774595	938.497	609	1144	1144	938.497	773987	774595	827.23	609	4461	4461	827.23	773987	774595	833.496	559.772	609	6214	6214	559.772	773987	774595	920.811	609	2395	2395	920.811	773987	774595	751.669	609
PG0722	24.8677	4.17401	4.56982	1.32517	2.67858	153	1	1	2.67858	774829	774981	17.7048	153	27	27	17.7048	774829	774981	19.5922	153	6	6	19.5922	774829	774981	16.2384	153	22	22	16.2384	774829	774981	14.0535	15.4182	153	43	43	15.4182	774829	774981	27.5463	153	18	18	27.5463	774829	774981	18.0194	153
PG0723	1301.7	940.908	-637.753	-1.35866	2744.69	327	2190	2190	2744.69	775089	775415	2198.61	327	7166	7166	2198.61	775089	775415	2916.64	327	1909	1909	2916.64	775089	775415	1803.78	327	5223	5223	1803.78	775089	775415	2415.93	1614.94	327	9626	9626	1614.94	775089	775415	1999.17	327	2792	2792	1999.17	775089	775415	1647.43	327
PG0724	300.073	139.384	-86.74	-1.1264	839.433	1947	3988	3988	839.433	775369	777315	732.95	1947	14224	14224	732.95	775369	777315	685.125	1947	2670	2670	685.125	775369	777315	834.364	1947	14385	14385	834.364	775369	777315	772.968	694.98	1947	24665	24665	694.98	775369	777315	539.36	1947	4485	4485	539.36	775369	777315	758.186	1947
PG0725	76.7869	42.9902	-42.6952	-1.23991	230.076	627	352	352	230.076	777400	778026	204.175	627	1276	1276	204.175	777400	778026	226.295	627	284	284	226.295	777400	778026	222.079	627	1233	1233	222.079	777400	778026	220.656	183.305	627	2095	2095	183.305	777400	778026	177.381	627	475	475	177.381	777400	778026	197.868	627
PG0726	303.698	131.638	12.075	1.04354	295.283	390	281	281	295.283	778093	778482	265.481	390	1032	1032	265.481	778093	778482	397.12	390	310	310	397.12	778093	778482	151.443	390	523	523	151.443	778093	778482	277.332	293.432	390	2086	2086	293.432	778093	778482	332.604	390	554	554	332.604	778093	778482	417.645	390
PG0727	967.125	522.6	-87.9246	-1.1655	778.071	207	393	393	778.071	778479	778685	426.027	207	879	879	426.027	778479	778685	1119.88	207	464	464	1119.88	778479	778685	152.756	207	280	280	152.756	778479	778685	619.184	397.008	207	1498	1498	397.008	778479	778685	919.607	207	813	813	919.607	778479	778685	561.515	207
PG0728	72.7419	60.1765	-1.68083	-1.00612	253.199	1167	721	721	253.199	778731	779897	275.448	1167	3204	3204	275.448	778731	779897	313.375	1167	732	732	313.375	778731	779897	264.085	1167	2729	2729	264.085	778731	779897	276.527	251.172	1167	5343	5343	251.172	778731	779897	273.268	1167	1362	1362	273.268	778731	779897	323.843	1167
PG0731	166.942	64.3459	-13.613	-1.03303	453.488	657	727	727	453.488	782110	782766	450.938	657	2953	2953	450.938	782110	782766	482.873	657	635	635	482.873	782110	782766	315.931	657	1838	1838	315.931	782110	782766	425.807	430.531	657	5156	5156	430.531	782110	782766	475.415	657	1334	1334	475.415	782110	782766	411.069	657
PG0732	8.55515	5.98381	4.8966	2.32179	2.57751	318	2	2	2.57751	782761	783078	3.47044	318	11	11	3.47044	782761	783078	6.2843	318	4	4	6.2843	782761	783078	2.48589	318	7	7	2.48589	782761	783078	3.70453	11.041	318	64	64	11.041	782761	783078	6.6267	318	9	9	6.6267	782761	783078	7.28255	318
PG0734	395.963	191.022	50.9261	1.07171	607.311	552	818	818	607.311	783913	784464	751.545	552	4135	4135	751.545	783913	784464	645.319	552	713	713	645.319	783913	784464	836.341	552	4088	4088	836.341	783913	784464	710.129	707.021	552	7114	7114	707.021	783913	784464	767.329	552	1809	1809	767.329	783913	784464	586.954	552
PG0735	102.913	47.6842	17.1993	1.0555	304.585	1215	903	903	304.585	784523	785737	314.606	1215	3810	3810	314.606	784523	785737	268.099	1215	652	652	268.099	784523	785737	352.269	1215	3790	3790	352.269	784523	785737	309.89	316.88	1215	7018	7018	316.88	784523	785737	320.671	1215	1664	1664	320.671	784523	785737	299.794	1215
PG0737	185.375	124.278	27.2993	1.0529	477.393	279	325	325	477.393	786328	786606	507.389	279	1411	1411	507.389	786328	786606	494.23	279	276	276	494.23	786328	786606	585.296	279	1446	1446	585.296	786328	786606	516.077	498.461	279	2535	2535	498.461	786328	786606	618.508	279	737	737	618.508	786328	786606	435.581	279
PG0738	124.903	68.5047	16.8931	1.04237	371.827	453	411	411	371.827	786603	787055	401.087	453	1811	1811	401.087	786603	787055	348.508	453	316	316	348.508	786603	787055	473.411	453	1899	1899	473.411	786603	787055	398.708	405.82	453	3351	3351	405.82	786603	787055	458.983	453	888	888	458.983	786603	787055	390.479	453
PG0739	250.445	121.679	-89.8818	-1.11236	884.592	915	1975	1975	884.592	787087	788001	776.193	915	7079	7079	776.193	787087	788001	976.818	915	1789	1789	976.818	787087	788001	921.711	915	7468	7468	921.711	787087	788001	889.828	726.373	915	12115	12115	726.373	787087	788001	844.964	915	3302	3302	844.964	787087	788001	800.032	915
PG0740	100.08	54.7376	-24.7913	-1.10416	266.745	570	371	371	266.745	787976	788545	227.056	570	1290	1290	227.056	787976	788545	306.773	570	350	350	306.773	787976	788545	250.627	570	1265	1265	250.627	787976	788545	262.8	210.875	570	2191	2191	210.875	787976	788545	281.794	570	686	686	281.794	787976	788545	252.673	570
PG0741	243.245	55.6513	-35.2038	-1.2401	215.84	600	316	316	215.84	788807	789406	160.189	600	958	958	160.189	788807	789406	297.263	600	357	357	297.263	788807	789406	54.0185	600	287	287	54.0185	788807	789406	181.828	163.392	600	1787	1787	163.392	788807	789406	168.974	600	433	433	168.974	788807	789406	196.663	600
PG0744	44.6846	18.5382	6.41557	1.08228	68.5718	765	128	128	68.5718	791223	791987	76.9831	765	587	587	76.9831	791223	791987	87.512	765	134	134	87.512	791223	791987	78.83	765	534	534	78.83	791223	791987	77.9742	95.5213	765	1332	1332	95.5213	791223	791987	59.6837	765	195	195	59.6837	791223	791987	104.368	765
PG0745	44.4983	17.5966	-3.91555	-1.03585	92.4414	399	90	90	92.4414	792072	792470	110.385	399	439	439	110.385	792072	792470	118.953	399	95	95	118.953	792072	792470	130.762	399	462	462	130.762	792072	792470	113.135	126.77	399	922	922	126.77	792072	792470	86.2634	399	147	147	86.2634	792072	792470	109.173	399
PG0746	9.97097	5.56527	4.79473	1.17124	27.2616	1368	91	91	27.2616	792626	793993	28.602	1368	390	390	28.602	792626	793993	31.0425	1368	85	85	31.0425	792626	793993	25.0957	1368	304	304	25.0957	792626	793993	28.0005	34.1673	1368	852	852	34.1673	792626	793993	33.0334	1368	193	193	33.0334	792626	793993	35.0667	1368
PG0747	22.0004	7.56256	2.0196	1.04349	40.5417	1395	138	138	40.5417	793990	795384	52.5729	1395	731	731	52.5729	793990	795384	47.6323	1395	133	133	47.6323	793990	795384	45.0103	1395	556	556	45.0103	793990	795384	46.4393	59.9333	1395	1524	1524	59.9333	793990	795384	37.9329	1395	226	226	37.9329	793990	795384	49.5661	1395
PG0749	82.0454	71.3223	-9.40338	-1.15206	28.0221	117	8	8	28.0221	795628	795744	90.0372	117	105	105	90.0372	795628	795744	59.7814	117	14	14	59.7814	795628	795744	107.139	117	111	111	107.139	795628	795744	71.245	35.6357	117	76	76	35.6357	795628	795744	110.067	117	55	55	110.067	795628	795744	35.817	117
PG0750	63.2989	24.0031	-1.83232	-1.02551	85.5856	747	156	156	85.5856	796036	796782	68.8994	747	513	513	68.8994	796036	796782	101.659	747	152	152	101.659	796036	796782	38.5506	747	255	255	38.5506	796036	796782	73.6737	92.9025	747	1265	1265	92.9025	796036	796782	82.4361	747	263	263	82.4361	796036	796782	73.6667	747
PG0756	133.314	57.3539	-32.5489	-1.13252	301.082	1353	994	994	301.082	804411	805763	242.624	1353	3272	3272	242.624	804411	805763	254.417	1353	689	689	254.417	804411	805763	314.503	1353	3768	3768	314.503	804411	805763	278.157	243.728	1353	6011	6011	243.728	804411	805763	181.189	1353	1047	1047	181.189	804411	805763	276.145	1353
PG0757	127.305	54.6958	-40.3394	-1.18147	261.832	648	414	414	261.832	805813	806460	207.157	648	1338	1338	207.157	805813	806460	289.122	648	375	375	289.122	805813	806460	292.434	648	1678	1678	292.434	805813	806460	262.636	234.426	648	2769	2769	234.426	805813	806460	165.129	648	457	457	165.129	805813	806460	237.065	648
PG0759	306.306	166.707	-94.1678	-1.15868	654.69	2154	3441	3441	654.69	808722	810875	729.165	2154	15655	15655	729.165	808722	810875	562.458	2154	2425	2425	562.458	808722	810875	804.198	2154	15339	15339	804.198	808722	810875	687.628	545.418	2154	21415	21415	545.418	808722	810875	622.535	2154	5727	5727	622.535	808722	810875	497.892	2154
PG0762	596.393	284.433	73.202	1.12798	482.74	1377	1622	1622	482.74	812899	814275	664.622	1377	9122	9122	664.622	812899	814275	272.114	1377	750	750	272.114	812899	814275	868.508	1377	10590	10590	868.508	812899	814275	571.996	567.925	1377	14255	14255	567.925	812899	814275	665.532	1377	3914	3914	665.532	812899	814275	531.451	1377
PG0768	112.921	38.3268	-13.5235	-1.09581	125.872	1107	340	340	125.872	821365	822471	156.608	1107	1728	1728	156.608	821365	822471	133.588	1107	296	296	133.588	821365	822471	202.602	1107	1986	1986	202.602	821365	822471	154.668	171.915	1107	3469	3469	171.915	821365	822471	89.681	1107	424	424	89.681	821365	822471	134.088	1107
PG0769	142.474	39.7461	-22.2192	-1.07961	293.164	1623	1161	1161	293.164	822645	824267	307.287	1623	4971	4971	307.287	822645	824267	231.178	1623	751	751	231.178	822645	824267	373.652	1623	5370	5370	373.652	822645	824267	301.32	267.541	1623	7915	7915	267.541	822645	824267	257.37	1623	1784	1784	257.37	822645	824267	295.571	1623
PG0770	119.791	55.8622	-11.5162	-1.14922	77.6404	417	79	79	77.6404	824249	824665	84.9292	417	353	353	84.9292	824249	824665	44.3292	417	37	37	44.3292	824249	824665	147.866	417	546	546	147.866	824249	824665	88.6912	108.931	417	828	828	108.931	824249	824665	28.0748	417	50	50	28.0748	824249	824665	57.9161	417
PG0771	2238.98	1565.52	-169.204	-1.07792	2379.77	264	1533	1533	2379.77	824664	824927	3104.06	264	8168	8168	3104.06	824664	824927	1538.55	264	813	813	1538.55	824664	824927	2340.32	264	5471	5471	2340.32	824664	824927	2340.67	1491.62	264	7178	7178	1491.62	824664	824927	3397.74	264	3831	3831	3397.74	824664	824927	1158.76	264
PG0772	7.48667	4.68381	-2.14353	-1.43821	8.19647	150	3	3	8.19647	825115	825264	4.68194	150	7	7	4.68194	825115	825264	9.99204	150	3	3	9.99204	825115	825264	5.27009	150	7	7	5.27009	825115	825264	7.03514	4.75455	150	13	13	4.75455	825115	825264	9.36574	150	6	6	9.36574	825115	825264	2.94076	150
PG0773	8.2284	5.76973	0.061384	1.0123	8.90921	138	3	3	8.90921	825271	825408	2.18103	138	3	3	2.18103	825271	825408	7.24061	138	2	2	7.24061	825271	825408	1.63668	138	2	2	1.63668	825271	825408	4.99188	7.95075	138	20	20	7.95075	825271	825408	6.78677	138	4	4	6.78677	825271	825408	4.79472	138
PG0774	48.482	21.4574	-10.9448	-1.31235	55.9598	1245	170	170	55.9598	825787	827031	38.8415	1245	482	482	38.8415	825787	827031	65.0085	1245	162	162	65.0085	825787	827031	24.1281	1245	266	266	24.1281	825787	827031	45.9845	34.5024	1245	783	783	34.5024	825787	827031	40.0583	1245	213	213	40.0583	825787	827031	49.0718	1245
PG0775	221.856	51.3558	69.5886	1.17427	345.565	1722	1452	1452	345.565	827522	829243	467.378	1722	8022	8022	467.378	827522	829243	295.641	1722	1019	1019	295.641	827522	829243	488.644	1722	7451	7451	488.644	827522	829243	399.307	437.289	1722	13726	13726	437.289	827522	829243	481.476	1722	3541	3541	481.476	827522	829243	439.321	1722
PG0778	116.493	29.4294	13.8596	1.08709	163.36	720	287	287	163.36	831240	831959	170.138	720	1221	1221	170.138	831240	831959	176.942	720	255	255	176.942	831240	831959	126.106	720	804	804	126.106	831240	831959	159.137	147.513	720	1936	1936	147.513	831240	831959	242.599	720	746	746	242.599	831240	831959	127.28	720
PG0779	230.398	140.492	44.7639	1.23468	239.496	474	277	277	239.496	832190	832663	193.881	474	916	916	193.881	832190	832663	222.397	474	211	211	222.397	832190	832663	107.213	474	450	450	107.213	832190	832663	190.747	337.61	474	2917	2917	337.61	832190	832663	168.939	474	342	342	168.939	832190	832663	309.431	474
PG0780	1964.12	1276.58	-292.063	-1.12878	2748.15	615	4124	4124	2748.15	832679	833293	2386.81	615	14631	14631	2386.81	832679	833293	3454.97	615	4253	4253	3454.97	832679	833293	1650.26	615	8987	8987	1650.26	832679	833293	2560.05	2068.72	615	23191	23191	2068.72	832679	833293	2167.07	615	5692	5692	2167.07	832679	833293	3345.3	615
PG0781	1016.21	373.166	40.5309	1.02089	2117.86	471	2434	2434	2117.86	833329	833799	1939.45	471	9105	9105	1939.45	833329	833799	1882.79	471	1775	1775	1882.79	833329	833799	1820.08	471	7591	7591	1820.08	833329	833799	1940.04	2193.24	471	18830	18830	2193.24	833329	833799	1475.95	471	2969	2969	1475.95	833329	833799	2492.16	471
PG0782	773.731	356.119	79.9228	1.06912	1462.86	813	2902	2902	1462.86	833808	834620	1188.01	813	9627	9627	1188.01	833808	834620	1106.74	813	1801	1801	1106.74	833808	834620	867.746	813	6247	6247	867.746	833808	834620	1156.34	1512.74	813	22418	22418	1512.74	833808	834620	739.007	813	2566	2566	739.007	833808	834620	1348.98	813
PG0783	35.537	17.1133	-4.9135	-1.06215	93.0517	828	188	188	93.0517	834968	835795	71.2468	828	588	588	71.2468	834968	835795	95.3347	828	158	158	95.3347	834968	835795	76.2418	828	559	559	76.2418	834968	835795	83.9688	93.3551	828	1409	1409	93.3551	834968	835795	81.1585	828	287	287	81.1585	834968	835795	81.9098	828
PG0784	60.6186	25.861	-15.457	-1.14815	120.265	978	287	287	120.265	835842	836819	122.178	978	1191	1191	122.178	835842	836819	131.286	978	257	257	131.286	835842	836819	105.425	978	913	913	105.425	835842	836819	119.788	121.332	978	2163	2163	121.332	835842	836819	86.6666	978	362	362	86.6666	835842	836819	134.973	978
PG0785	2733.05	1830.13	-624.632	-1.10083	7194.68	693	12166	12166	7194.68	836990	837682	7491.1	693	51744	51744	7491.1	836990	837682	7359.94	693	10209	10209	7359.94	836990	837682	5232.61	693	32110	32110	5232.61	836990	837682	6819.58	4959.9	693	62654	62654	4959.9	836990	837682	7692.95	693	22769	22769	7692.95	836990	837682	5660.97	693
PG0786	13.7971	8.12426	-3.90765	-1.41566	3.3319	123	1	1	3.3319	837660	837782	17.129	123	21	21	17.129	837660	837782	16.2472	123	4	4	16.2472	837660	837782	16.5264	123	18	18	16.5264	837660	837782	13.3086	8.02832	123	18	18	8.02832	837660	837782	9.51803	123	5	5	9.51803	837660	837782	11.6555	123
PG0787	81.988	47.4071	-18.2381	-1.26301	69.1472	243	41	41	69.1472	837815	838057	76.3808	243	185	185	76.3808	837815	838057	76.0711	243	37	37	76.0711	837815	838057	128.732	243	277	277	128.732	837815	838057	87.5827	60.2785	243	267	267	60.2785	837815	838057	108.882	243	113	113	108.882	837815	838057	46.7436	243
PG0788	157.611	93.4289	-24.1939	-1.08849	243.654	2634	1566	1566	243.654	838133	840766	300.067	2634	7878	7878	300.067	838133	840766	257.388	2634	1357	1357	257.388	838133	840766	389.34	2634	9081	9081	389.34	838133	840766	297.612	231.729	2634	11126	11126	231.729	838133	840766	337.348	2634	3795	3795	337.348	838133	840766	243.919	2634
PG0789	374.571	236.031	-95.9599	-1.11343	760.203	717	1330	1330	760.203	840792	841508	1022.72	717	7309	7309	1022.72	840792	841508	912.105	717	1309	1309	912.105	840792	841508	1072.6	717	6810	6810	1072.6	840792	841508	941.908	698.033	717	9123	9123	698.033	840792	841508	1051.85	717	3221	3221	1051.85	840792	841508	818.092	717
PG0794	118.644	48.1567	-19.2221	-1.08386	262.106	2361	1510	1510	262.106	846551	848911	218.502	2361	5142	5142	218.502	846551	848911	303.443	2361	1434	1434	303.443	846551	848911	209.742	2361	4385	4385	209.742	846551	848911	248.448	231.105	2361	9946	9946	231.105	846551	848911	234.342	2361	2363	2363	234.342	846551	848911	266.658	2361
PG0795	129.671	47.0341	11.6473	1.08898	163.699	711	284	284	163.699	848953	849663	140.261	711	994	994	140.261	848953	849663	145.454	711	207	207	145.454	848953	849663	74.1752	711	467	467	74.1752	848953	849663	130.897	116.665	711	1512	1512	116.665	848953	849663	203.847	711	619	619	203.847	848953	849663	136.026	711
PG0798	706.289	379.751	-226.035	-1.82974	608.608	903	978	1341	608.608	852985	853887	381.977	903	2387	3438	381.977	852985	853887	845.395	903	1147	1528	845.395	852985	853887	157.828	903	831	1262	157.828	852985	853887	498.452	228.858	903	2394	3767	228.858	852985	853887	388.424	903	992	1498	388.424	852985	853887	333.278	903
PG0799	23.2861	7.50547	1.54074	1.07807	13.2201	186	6	6	13.2201	854474	854659	22.1151	186	41	41	22.1151	854474	854659	24.1743	186	9	9	24.1743	854474	854659	19.4289	186	32	32	19.4289	854474	854659	19.7346	17.6968	186	60	60	17.6968	854474	854659	36.5063	186	29	29	36.5063	854474	854659	14.2295	186
PG0800	50.5805	17.5447	10.3657	1.15547	59.3719	1560	226	226	59.3719	854809	856368	78.9755	1560	1228	1228	78.9755	854809	856368	55.0843	1560	172	172	55.0843	854809	856368	73.2601	1560	1012	1012	73.2601	854809	856368	66.6729	66.0784	1560	1879	1879	66.0784	854809	856368	105.665	1560	704	704	105.665	854809	856368	61.4308	1560
PG0801	134.481	80.314	32.6876	1.13676	212.532	1452	753	753	212.532	856353	857804	260.906	1452	3776	3776	260.906	856353	857804	183.738	1452	534	534	183.738	856353	857804	298.893	1452	3843	3843	298.893	856353	857804	239.017	228.169	1452	6039	6039	228.169	856353	857804	308.483	1452	1913	1913	308.483	856353	857804	231.95	1452
PG0804	574.597	331.96	200.351	1.13302	1468.11	1209	4331	4331	1468.11	860647	861855	1727.64	1209	20819	20819	1727.64	860647	861855	1373.6	1209	3324	3324	1373.6	860647	861855	1455.39	1209	15581	15581	1455.39	860647	861855	1506.18	1638.45	1209	36108	36108	1638.45	860647	861855	1787.35	1209	9229	9229	1787.35	860647	861855	1452.14	1209
PG0806	704.965	246.951	145.42	1.09279	1383.72	906	3059	3059	1383.72	862777	863682	1743.54	906	15745	15745	1743.54	862777	863682	1387.42	906	2516	2516	1387.42	862777	863682	1753.79	906	14070	14070	1753.79	862777	863682	1567.12	1506.84	906	24885	24885	1506.84	862777	863682	2088.68	906	8082	8082	2088.68	862777	863682	1529.17	906
PG0807	432.9	187.562	-10.0275	-1.00859	1166.59	1095	3117	3117	1166.59	863720	864814	1356.66	1095	14807	14807	1356.66	863720	864814	1261.1	1095	2764	2764	1261.1	863720	864814	923.762	1095	8957	8957	923.762	863720	864814	1177.03	1170	1095	23353	23353	1170	863720	864814	1310.78	1095	6130	6130	1310.78	863720	864814	1064.01	1095
PG0809	269.622	161.344	-181.493	-1.45862	577.09	6951	9788	9788	577.09	865154	872104	536.68	6951	37183	37183	536.68	865154	872104	623.802	6951	8679	8679	623.802	865154	872104	571.363	6951	35168	35168	571.363	865154	872104	577.234	354.788	6951	44953	44953	354.788	865154	872104	458.249	6951	13604	13604	458.249	865154	872104	415.746	6951
PG0810	224.293	81.3823	-61.6918	-1.16149	472.927	591	682	682	472.927	872067	872657	418.115	591	2463	2463	418.115	872067	872657	516.509	591	611	611	516.509	872067	872657	367.263	591	1922	1922	367.263	872067	872657	443.703	292.216	591	3148	3148	292.216	872067	872657	433.027	591	1093	1093	433.027	872067	872657	411.259	591
PG0814	19.7116	3.54043	7.06702	1.331	25.9084	348	22	22	25.9084	875994	876341	21.9105	348	76	76	21.9105	875994	876341	12.9207	348	9	9	12.9207	875994	876341	24.663	348	76	76	24.663	875994	876341	21.3507	32.6324	348	207	207	32.6324	875994	876341	25.5674	348	38	38	25.5674	875994	876341	28.2034	348
PG0815	16.0198	6.58653	2.00239	1.17395	11.8789	138	4	4	11.8789	876370	876507	10.9051	138	15	15	10.9051	876370	876507	3.6203	138	1	1	3.6203	876370	876507	19.6401	138	24	24	19.6401	876370	876507	11.5111	17.4917	138	44	44	17.4917	876370	876507	11.8768	138	7	7	11.8768	876370	876507	10.3886	138
PG0816	74.3968	51.1719	-20.6082	-1.11781	182.432	474	211	211	182.432	876476	876949	183.298	474	866	866	183.298	876476	876949	223.451	474	212	212	223.451	876476	876949	192.983	474	810	810	192.983	876476	876949	195.541	161.224	474	1393	1393	161.224	876476	876949	220.312	474	446	446	220.312	876476	876949	169.14	474
PG0817	94.0206	40.507	-2.2475	-1.02276	119.532	168	49	49	119.532	876983	877150	107.493	168	180	180	107.493	876983	877150	107.058	168	36	36	107.058	876983	877150	69.9094	168	104	104	69.9094	876983	877150	100.998	79.0248	168	242	242	79.0248	876983	877150	156.096	168	112	112	156.096	876983	877150	97.8066	168
PG0819	9.31933	3.78855	-1.22724	-1.10625	10.6621	1230	0	32	10.6621	877466	878695	12.3982	1230	0	152	12.3982	877466	878695	18.6843	1230	0	46	18.6843	877466	878695	9.36498	1230	0	102	9.36498	877466	878695	12.7774	13.8712	1230	0	311	13.8712	877466	878695	12.5638	1230	0	66	12.5638	877466	878695	9.683	1230
PG0820	127.196	75.0668	1.84829	1.01453	133.201	1203	0	391	133.201	878721	879923	109.251	1203	0	1310	109.251	878721	879923	196.851	1203	0	474	196.851	878721	879923	69.6546	1203	0	742	69.6546	878721	879923	127.239	109.994	1203	0	2412	109.994	878721	879923	184.318	1203	0	947	184.318	878721	879923	149.33	1203
PG0821	5.42452	3.18096	0.51816	1.11684	6.77394	363	0	6	6.77394	879930	880292	3.59298	363	0	13	3.59298	879930	880292	5.50526	363	0	4	5.50526	879930	880292	1.86662	363	0	6	1.86662	879930	880292	4.4347	5.28955	363	0	35	5.28955	879930	880292	5.16019	363	0	8	5.16019	879930	880292	7.29115	363
PG0822	9.63899	6.03851	-0.793548	-1.13221	7.03128	408	0	7	7.03128	880418	880825	6.6393	408	0	27	6.6393	880418	880825	11.0206	408	0	9	11.0206	880418	880825	2.49112	408	0	9	2.49112	880418	880825	6.79558	6.85752	408	0	51	6.85752	880418	880825	10.9037	408	0	19	10.9037	880418	880825	4.86523	408
PG0823	16.5229	8.39085	2.58101	1.23073	13.0103	315	0	10	13.0103	880958	881272	10.192	315	0	32	10.192	880958	881272	19.0325	315	0	12	19.0325	880958	881272	2.50957	315	0	7	2.50957	880958	881272	11.1861	14.4552	315	0	83	14.4552	880958	881272	18.5828	315	0	25	18.5828	880958	881272	17.8546	315
PG0824	15.5957	8.13877	-0.29231	-1.02607	13.2395	681	0	22	13.2395	881310	881990	10.46	681	0	71	10.46	881310	881990	18.3408	681	0	25	18.3408	881310	881990	3.97993	681	0	24	3.97993	881310	881990	11.505	19.5757	681	0	243	19.5757	881310	881990	10.6585	681	0	31	10.6585	881310	881990	10.202	681
PG0825	63.1174	37.6988	12.7353	1.15794	82.2666	1086	0	218	82.2666	882153	883238	74.0906	1086	0	802	74.0906	882153	883238	111.789	1086	0	243	111.789	882153	883238	54.3855	1086	0	523	54.3855	882153	883238	80.633	97.5966	1086	0	1932	97.5966	882153	883238	117.503	1086	0	545	117.503	882153	883238	90.3756	1086
PG0826	122.649	94.318	-26.4404	-1.25974	135.16	849	0	280	135.16	883361	884209	124.907	849	0	1057	124.907	883361	884209	173.596	849	0	295	173.596	883361	884209	79.2775	849	0	596	79.2775	883361	884209	128.235	74.0516	849	0	1146	74.0516	883361	884209	182.296	849	0	661	182.296	883361	884209	91.1844	849
PG0827	102.283	57.6278	-30.7741	-1.26479	169.478	1359	10	562	169.478	884306	885664	123.213	1359	21	1669	123.213	884306	885664	183.445	1359	5	499	183.445	884306	885664	111.85	1359	10	1346	111.85	884306	885664	146.996	99.8302	1359	39	2473	99.8302	884306	885664	161.609	1359	8	938	161.609	884306	885664	122.288	1359
PG0828	16.994	5.90442	-0.0201704	-1.00118	16.2927	327	0	13	16.2927	885950	886276	17.1814	327	0	56	17.1814	885950	886276	25.9732	327	0	17	25.9732	885950	886276	8.97919	327	0	26	8.97919	885950	886276	17.1066	18.119	327	0	108	18.119	885950	886276	22.1971	327	0	31	22.1971	885950	886276	18.5484	327
PG0829	44.3404	15.226	3.62619	1.07828	54.1276	477	33	63	54.1276	886360	886836	45.6415	477	128	217	45.6415	886360	886836	64.9378	477	37	62	64.9378	886360	886836	20.5974	477	46	87	20.5974	886360	886836	46.3261	56.2403	477	238	489	56.2403	886360	886836	60.8675	477	59	124	60.8675	886360	886836	55.7173	477
PG0831	54.15	28.5091	-10.8675	-1.33462	64.0051	429	67	67	64.0051	887543	887971	34.3778	429	147	147	34.3778	887543	887971	62.887	429	54	54	62.887	887543	887971	12.1091	429	46	46	12.1091	887543	887971	43.3447	37.085	429	290	290	37.085	887543	887971	34.3847	429	63	63	34.3847	887543	887971	48.5843	429
PG0832	492.408	294.298	-117.465	-1.54854	471.556	1029	1184	1184	471.556	888770	889798	200.264	1029	2054	2054	200.264	888770	889798	554.952	1029	1143	1143	554.952	888770	889798	99.6511	1029	908	908	99.6511	888770	889798	331.606	263.851	1029	4949	4949	263.851	888770	889798	177.257	1029	779	779	177.257	888770	889798	352.913	1029
PG0833	417.74	295.161	-77.8889	-1.36704	490.646	1866	2234	2234	490.646	889798	891663	152.695	1866	2840	2840	152.695	889798	891663	440.967	1866	1647	1647	440.967	889798	891663	76.0738	1866	1257	1257	76.0738	889798	891663	290.096	301.643	1866	10260	10260	301.643	889798	891663	145.806	1866	1162	1162	145.806	889798	891663	328.472	1866
PG0834	86.3782	51.3947	-5.70837	-1.08154	111.298	1263	343	343	111.298	892088	893350	59.0207	1263	743	743	59.0207	892088	893350	107.594	1263	272	272	107.594	892088	893350	24.9467	1263	279	279	24.9467	892088	893350	75.715	110.415	1263	2542	2542	110.415	892088	893350	64.8854	1263	350	350	64.8854	892088	893350	79.8057	1263
PG0835	2.96974	0	-0.742434	#DIV/0!	2.96974	138	1	1	2.96974	893720	893857	0	138	0	0	0	893720	893857	0	138	0	0	0	893720	893857	0	138	0	0	0	893720	893857	0.742434	0	138	0	0	0	893720	893857	0	138	0	0	0	893720	893857	0	138
PG0836	139.14	74.2347	-34.3947	-1.28266	179.932	1050	461	461	179.932	894084	895133	135.298	1050	1416	1416	135.298	894084	895133	224.107	1050	471	471	224.107	894084	895133	84.9668	1050	790	790	84.9668	894084	895133	156.076	105.697	1050	2023	2023	105.697	894084	895133	148.737	1050	667	667	148.737	894084	895133	141.472	1050
PG0838	72.8964	52.4684	-5.52803	-1.04471	119.887	1299	380	380	119.887	895617	896915	130.835	1299	1694	1694	130.835	895617	896915	159.227	1299	414	414	159.227	895617	896915	106.758	1299	1228	1228	106.758	895617	896915	129.177	97.9797	1299	2320	2320	97.9797	895617	896915	170.876	1299	948	948	170.876	895617	896915	120.721	1299
PG0839	444.836	171.617	-51.3044	-1.14457	522.508	1182	1507	1507	522.508	897353	898534	350.891	1182	4134	4134	350.891	897353	898534	598.085	1182	1415	1415	598.085	897353	898534	153.249	1182	1604	1604	153.249	897353	898534	406.183	403.979	1182	8704	8704	403.979	897353	898534	412.822	1182	2084	2084	412.822	897353	898534	442.234	1182
PG0840	331.185	76.3759	-20.5335	-1.05604	540.129	4032	5314	5314	540.129	898512	902543	354.952	4032	14265	14265	354.952	898512	902543	431.328	4032	3481	3481	431.328	898512	902543	221.436	4032	7906	7906	221.436	898512	902543	386.961	421.547	4032	30982	30982	421.547	898512	902543	419.159	4032	7218	7218	419.159	898512	902543	416.061	4032
PG0841	36.006	17.208	8.18232	1.20105	33.9227	894	74	74	33.9227	902871	903764	54.0914	894	482	482	54.0914	902871	903764	36.8834	894	66	66	36.8834	902871	903764	37.8962	894	300	300	37.8962	902871	903764	40.6984	34.8552	894	568	568	34.8552	902871	903764	69.9288	894	267	267	69.9288	902871	903764	45.0243	894
PG0842	29.7851	5.99329	10.4204	1.26821	28.476	1065	74	74	28.476	903900	904964	41.7323	1065	443	443	41.7323	903900	904964	40.3435	1065	86	86	40.3435	903900	904964	44.8541	1065	423	423	44.8541	903900	904964	38.8515	44.9184	1065	872	872	44.9184	903900	904964	58.2611	1065	265	265	58.2611	903900	904964	46.1824	1065
PG0843	25.1621	8.61143	3.63085	1.12974	27.5843	312	21	21	27.5843	904961	905272	30.5483	312	95	95	30.5483	904961	905272	17.6142	312	11	11	17.6142	904961	905272	36.1957	312	100	100	36.1957	904961	905272	27.9856	29.1884	312	166	166	29.1884	904961	905272	42.7762	312	57	57	42.7762	904961	905272	24.3885	312
PG0844	0	0	0	1	0	93	0	0	0	905429	905521	0	93	0	0	0	905429	905521	0	93	0	0	0	905429	905521	0	93	0	0	0	905429	905521	0	0	93	0	0	0	905429	905521	0	93	0	0	0	905429	905521	0	93
PG0846	81.6559	52.502	-11.5409	-1.11465	106.484	585	152	152	106.484	907018	907602	108.559	585	633	633	108.559	907018	907602	140.913	585	165	165	140.913	907018	907602	92.854	585	481	481	92.854	907018	907602	112.203	82.8999	585	884	884	82.8999	907018	907602	156.496	585	391	391	156.496	907018	907602	88.4114	585
PG0847	62.642	13.3808	14.9555	1.4873	20.7374	1581	80	80	20.7374	907894	909474	28.0485	1581	442	442	28.0485	907894	909474	32.5484	1581	103	103	32.5484	907894	909474	41.4293	1581	580	580	41.4293	907894	909474	30.6909	27.4474	1581	791	791	27.4474	907894	909474	83.3794	1581	563	563	83.3794	907894	909474	33.1324	1581
PG0848	58.1682	16.1445	-4.41829	-1.09071	61.1248	999	149	149	61.1248	909579	910577	52.5236	999	523	523	52.5236	909579	910577	78.516	999	157	157	78.516	909579	910577	20.3479	999	180	180	20.3479	909579	910577	53.1281	56.8371	999	1035	1035	56.8371	909579	910577	48.985	999	209	209	48.985	909579	910577	65.1295	999
PG0849	186.211	61.5553	-2.67599	-1.01925	188.168	771	354	354	188.168	910562	911332	126.613	771	973	973	126.613	910562	911332	219.021	771	338	338	219.021	910562	911332	32.8099	771	224	224	32.8099	910562	911332	141.653	128.221	771	1802	1802	128.221	910562	911332	187.679	771	618	618	187.679	910562	911332	159.339	771
PG0850	476.349	312.431	-128.277	-1.45459	568.978	309	429	429	568.978	911360	911668	310.722	309	957	957	310.722	911360	911668	619.248	309	383	383	619.248	911360	911668	142.899	309	391	391	142.899	911360	911668	410.462	256.547	309	1445	1445	256.547	911360	911668	323.558	309	427	427	323.558	911360	911668	405.425	309
PG0851	30.3345	26.8406	-13.1152	-1.59509	46.3554	1167	132	132	46.3554	911656	912822	29.4878	1167	343	343	29.4878	911656	912822	45.8076	1167	107	107	45.8076	911656	912822	18.9669	1167	196	196	18.9669	911656	912822	35.1544	17.9577	1167	382	382	17.9577	911656	912822	33.1051	1167	165	165	33.1051	911656	912822	21.0729	1167
PG0853	873.105	444.59	0.548882	1.0005	1139.24	486	0	1351	1139.24	914524	915009	1350.08	486	0	6540	1350.08	914524	915009	1231.53	486	0	1198	1231.53	914524	915009	693.152	486	0	2983	693.152	914524	915009	1103.5	903.613	486	0	8005	903.613	914524	915009	1566.26	486	0	3251	1566.26	914524	915009	1040.84	486
PG0854	433.995	112.024	49.1965	1.11325	495.391	819	990	990	495.391	915010	915828	461.701	819	3769	3769	461.701	915010	915828	561.824	819	921	921	561.824	915010	915828	218.691	819	1586	1586	218.691	915010	915828	434.402	449.8	819	6715	6715	449.8	915010	915828	652.686	819	2283	2283	652.686	915010	915828	544.66	819
PG0855	58.5359	21.0774	19.1155	2.4667	0	96	0	0	0	916050	916145	11.4958	96	11	11	11.4958	916050	916145	31.2251	96	6	6	31.2251	916050	916145	9.41088	96	8	8	9.41088	916050	916145	13.033	32.5732	96	57	57	32.5732	916050	916145	58.5359	96	24	24	58.5359	916050	916145	21.826	96
PG0856	247.664	131.442	-4.39819	-1.01662	362.327	906	801	801	362.327	916330	917235	230.885	906	2085	2085	230.885	916330	917235	334.171	906	606	606	334.171	916330	917235	148.829	906	1194	1194	148.829	916330	917235	269.053	269.517	906	4451	4451	269.517	916330	917235	386.621	906	1496	1496	386.621	916330	917235	263.524	906
PG0857	62.4468	32.5351	-2.86578	-1.05941	76.5004	225	42	42	76.5004	917459	917683	42.8063	225	96	96	42.8063	917459	917683	71.0545	225	32	32	71.0545	917459	917683	14.0536	225	28	28	14.0536	917459	917683	51.1037	75.3413	225	309	309	75.3413	917459	917683	43.7068	225	42	42	43.7068	917459	917683	45.0917	225
PG0858	27.6255	12.3339	6.10841	1.19463	39.0308	336	32	32	39.0308	917680	918015	31.9494	336	107	107	31.9494	917680	918015	32.712	336	22	22	32.712	917680	918015	21.8467	336	65	65	21.8467	917680	918015	31.3847	49.4721	336	303	303	49.4721	917680	918015	30.6617	336	44	44	30.6617	917680	918015	42.9955	336
PG0859	29.9515	15.1179	6.71848	1.11599	69.395	939	159	159	69.395	918005	918943	54.2771	939	508	508	54.2771	918005	918943	57.9943	939	109	109	57.9943	918005	918943	50.031	939	416	416	50.031	918005	918943	57.9244	79.9825	939	1369	1369	79.9825	918005	918943	51.1176	939	205	205	51.1176	918005	918943	66.2376	939
PG0860	547.937	162.315	-63.8786	-1.13289	530.36	306	396	396	530.36	919028	919333	465.243	306	1419	1419	465.243	919028	919333	865.324	306	530	530	865.324	919028	919333	317.387	306	860	860	317.387	919028	919333	544.578	426.87	306	2381	2381	426.87	919028	919333	589.185	306	770	770	589.185	919028	919333	587.432	306
PG0861	201.857	60.0948	-27.115	-1.07727	393.115	3483	3341	3341	393.115	919387	922869	355.538	3483	12343	12343	355.538	919387	922869	482.676	3483	3365	3365	482.676	919387	922869	280.819	3483	8661	8661	280.819	919387	922869	378.037	333.052	3483	21145	21145	333.052	919387	922869	389.836	3483	5799	5799	389.836	919387	922869	393.146	3483
PG0862	171.123	63.2538	-25.9489	-1.10761	299.741	3399	2486	2486	299.741	922880	926278	236.488	3399	8012	8012	236.488	922880	926278	347.473	3399	2364	2364	347.473	922880	926278	184.663	3399	5558	5558	184.663	922880	926278	267.091	240.084	3399	14875	14875	240.084	922880	926278	254.74	3399	3698	3698	254.74	922880	926278	293.395	3399
PG0865	76.1466	29.4407	-22.8096	-1.18753	154.001	1131	0	425	154.001	927856	928986	129.778	1131	0	1463	129.778	927856	928986	169.184	1131	0	383	169.184	927856	928986	124.813	1131	0	1250	124.813	927856	928986	144.444	129.317	1131	0	2666	129.317	927856	928986	109.929	1131	0	531	109.929	927856	928986	154.254	1131
PG0866	101.24	46.1619	0.366449	1.00357	123.734	1146	346	346	123.734	929123	930268	98.1385	1146	1121	1121	98.1385	929123	930268	144.3	1146	331	331	144.3	929123	930268	44.6401	1146	453	453	44.6401	929123	930268	102.703	99.5239	1146	2079	2079	99.5239	929123	930268	145.88	1146	714	714	145.88	929123	930268	110.471	1146
PG0867	107.531	38.7039	-13.949	-1.1462	94.8011	696	161	161	94.8011	930328	931023	95.5703	696	663	663	95.5703	930328	931023	177.301	696	247	247	177.301	930328	931023	69.7703	696	430	430	69.7703	930328	931023	109.361	78.3492	696	994	994	78.3492	930328	931023	119.427	696	355	355	119.427	930328	931023	103.149	696
PG0868	15.91	11.8293	1.75516	1.08747	22.1766	924	50	50	22.1766	931020	931943	16.2869	924	150	150	16.2869	931020	931943	28.1161	924	52	52	28.1161	931020	931943	13.6886	924	112	112	13.6886	931020	931943	20.067	22.2647	924	375	375	22.2647	931020	931943	19.2586	924	76	76	19.2586	931020	931943	29.5986	924
PG0869	22.6277	4.26088	-4.39244	-1.2087	24.3116	354	21	21	24.3116	931940	932293	20.9723	354	74	74	20.9723	931940	932293	36.6939	354	26	26	36.6939	931940	932293	19.7788	354	62	62	19.7788	931940	932293	25.4392	21.0762	354	136	136	21.0762	931940	932293	23.8112	354	36	36	23.8112	931940	932293	25.2332	354
PG0870	4.47197	3.27594	2.10581	1.5853	3.09593	1059	8	8	3.09593	932394	933452	2.55792	1059	27	27	2.55792	932394	933452	6.60475	1059	14	14	6.60475	932394	933452	2.13278	1059	20	20	2.13278	932394	933452	3.59784	6.37186	1059	123	123	6.37186	932394	933452	6.19076	1059	28	28	6.19076	932394	933452	5.72741	1059
PG0871	14.7677	5.41104	5.06703	1.64474	7.44051	1377	25	25	7.44051	933550	934926	7.72308	1377	106	106	7.72308	933550	934926	12.3359	1377	34	34	12.3359	933550	934926	3.93658	1377	48	48	3.93658	933550	934926	7.85901	10.9959	1377	276	276	10.9959	933550	934926	18.7043	1377	110	110	18.7043	933550	934926	13.1341	1377
PG0872	3.11858	1.86421	1.56554	2.18614	1.1384	360	1	1	1.1384	934936	935295	0.557373	360	2	2	0.557373	934936	935295	1.38778	360	1	1	1.38778	934936	935295	2.19587	360	7	7	2.19587	934936	935295	1.31986	3.04779	360	20	20	3.04779	934936	935295	3.25199	360	5	5	3.25199	934936	935295	3.67595	360
PG0873	60.7148	27.7346	-11.2502	-1.35281	56.8711	699	97	97	56.8711	936200	936898	29.1365	699	203	203	29.1365	936200	936898	73.618	699	103	103	73.618	936200	936898	12.9248	699	80	80	12.9248	936200	936898	43.1376	34.5329	699	440	440	34.5329	936200	936898	37.5166	699	112	112	37.5166	936200	936898	42.5969	699
PG0874	45.1404	8.66725	5.76634	1.21746	33.0383	1104	89	89	33.0383	937000	938103	29.353	1104	323	323	29.353	937000	938103	33.0353	1104	73	73	33.0353	937000	938103	10.6384	1104	104	104	10.6384	937000	938103	26.5162	24.8958	1104	501	501	24.8958	937000	938103	55.7788	1104	263	263	55.7788	937000	938103	33.563	1104
PG0875	39.6261	23.5243	-13.5486	-1.58442	42.6616	903	94	94	42.6616	938192	939094	33.9979	903	306	306	33.9979	938192	939094	52.0073	903	94	94	52.0073	938192	939094	18.259	903	146	146	18.259	938192	939094	36.7314	19.1373	903	315	315	19.1373	938192	939094	38.3757	903	148	148	38.3757	938192	939094	22.8373	903
PG0877	15.3345	9.85254	4.24064	1.1492	26.0481	708	45	45	26.0481	940928	941635	33.3007	708	235	235	33.3007	940928	941635	26.1091	708	37	37	26.1091	940928	941635	28.2326	708	177	177	28.2326	940928	941635	28.4226	40.1378	708	518	518	40.1378	940928	941635	24.8033	708	75	75	24.8033	940928	941635	29.7503	708
PG0879	33.1576	8.43811	8.58858	1.2322	41.9291	606	61	62	41.9291	942021	942626	37.9124	606	224	229	37.9124	942021	942626	43.6946	606	52	53	43.6946	942021	942626	24.4124	606	127	131	24.4124	942021	942626	36.9871	46.3505	606	511	512	46.3505	942021	942626	57.57	606	148	149	57.57	942021	942626	44.5846	606
PG0882	237.045	116.449	-10.0641	-1.0343	300.978	930	683	683	300.978	944335	945264	276.709	930	2565	2565	276.709	944335	945264	224.552	930	418	418	224.552	944335	945264	411.772	930	3391	3391	411.772	944335	945264	303.503	339.012	930	5747	5747	339.012	944335	945264	174.726	930	694	694	174.726	944335	945264	271.783	930
PG0883	184.149	62.8447	-66.8198	-1.10231	708.916	1362	2356	2356	708.916	945261	946622	757.684	1362	10286	10286	757.684	945261	946622	676.407	1362	1844	1844	676.407	945261	946622	736.785	1362	8886	8886	736.785	945261	946622	719.948	573.535	1362	14239	14239	573.535	945261	946622	708.791	1362	4123	4123	708.791	945261	946622	656.247	1362
PG0884	37.9308	7.22535	-2.1643	-1.01401	158.229	1251	483	483	158.229	946619	947869	146.441	1251	1826	1826	146.441	946619	947869	158.147	1251	396	396	158.147	946619	947869	163.573	1251	1812	1812	163.573	946619	947869	156.598	165.765	1251	3780	3780	165.765	946619	947869	127.834	1251	683	683	127.834	946619	947869	158.762	1251
PG0885	78.037	42.3797	-15.308	-1.07646	237.109	1101	637	637	237.109	947885	948985	189.72	1101	2082	2082	189.72	947885	948985	233.238	1101	514	514	233.238	947885	948985	201.962	1101	1969	1969	201.962	947885	948985	215.507	207.333	1101	4161	4161	207.333	947885	948985	160.349	1101	754	754	160.349	947885	948985	238.386	1101
PG0886	316.801	102.418	-26.0825	-1.10264	327.859	765	612	612	327.859	948982	949746	225.441	765	1719	1719	225.441	948982	949746	442.132	765	677	677	442.132	948982	949746	125.331	765	849	849	125.331	948982	949746	280.191	278.532	765	3884	3884	278.532	948982	949746	250.977	765	820	820	250.977	948982	949746	302.581	765
PG0888	46.6834	24.2733	26.5131	2.14612	24.8378	132	8	8	24.8378	950050	950181	24.3217	132	32	32	24.3217	950050	950181	15.1395	132	4	4	15.1395	950050	950181	28.2326	132	33	33	28.2326	950050	950181	23.1329	48.6261	132	117	117	48.6261	950050	950181	39.0239	132	22	22	39.0239	950050	950181	61.8228	132
PG0889	135.471	99.6506	92.7502	2.01844	108.533	1197	317	317	108.533	950240	951436	88.0901	1197	1051	1051	88.0901	950240	951436	92.658	1197	222	222	92.658	950240	951436	75.004	1197	795	795	75.004	950240	951436	91.0713	192.309	1197	4196	4196	192.309	950240	951436	210.475	1197	1076	1076	210.475	950240	951436	165.556	1197
PG0890	402.13	239.639	228.285	2.03258	238.821	1692	986	986	238.821	951472	953163	208.778	1692	3521	3521	208.778	951472	953163	282.281	1692	956	956	282.281	951472	953163	154.445	1692	2314	2314	154.445	951472	953163	221.081	399.617	1692	12325	12325	399.617	951472	953163	556.575	1692	4022	4022	556.575	951472	953163	478.46	1692
PG0893	8.13408	5.59337	0.472475	1.01887	24.7243	1641	99	99	24.7243	954291	955931	23.1712	1641	379	379	23.1712	954291	955931	28.9227	1641	95	95	28.9227	954291	955931	23.3294	1641	339	339	23.3294	954291	955931	25.0369	26.7113	1641	799	799	26.7113	954291	955931	25.3977	1641	178	178	25.3977	954291	955931	29.0313	1641
PG0897	106.552	81.7724	-21.9326	-1.15888	165.206	1605	647	647	165.206	960958	962562	115.267	1605	1844	1844	115.267	960958	962562	197.039	1605	633	633	197.039	960958	962562	162.395	1605	2308	2308	162.395	960958	962562	159.977	150.361	1605	4399	4399	150.361	960958	962562	92.6362	1605	635	635	92.6362	960958	962562	199.189	1605
PG0898	168.979	54.204	-36.8234	-1.30699	162.998	792	315	315	162.998	962649	963440	113.121	792	893	893	113.121	962649	963440	249.17	792	395	395	249.17	962649	963440	101.809	792	714	714	101.809	962649	963440	156.775	133.756	792	1931	1931	133.756	962649	963440	108.794	792	368	368	108.794	962649	963440	157.063	792
PG0901	16.7286	10.0789	-2.10176	-1.19823	18.1047	249	11	11	18.1047	966405	966653	9.26717	249	23	23	9.26717	966405	966653	8.02574	249	4	4	8.02574	966405	966653	15.4202	249	34	34	15.4202	966405	966653	12.7044	20.49	249	93	93	20.49	966405	966653	3.76134	249	4	4	3.76134	966405	966653	7.97195	249
PG0902	15.3816	6.60489	-3.47373	-1.08512	40.6878	2226	221	221	40.6878	966836	969061	44.1692	2226	980	980	44.1692	966836	969061	40.6235	2226	181	181	40.6235	966836	969061	51.6457	2226	1018	1018	51.6457	966836	969061	44.2816	42.2172	2226	1713	1713	42.2172	966836	969061	47.2284	2226	449	449	47.2284	966836	969061	36.2641	2226
PG0903	464.61	369.656	-107.113	-1.10812	1212.87	543	1607	1607	1212.87	969188	969730	1255.85	543	6797	6797	1255.85	969188	969730	1100.41	543	1196	1196	1100.41	969188	969730	822.126	543	3953	3953	822.126	969188	969730	1097.81	843.21	543	8346	8346	843.21	969188	969730	1153.47	543	2675	2675	1153.47	969188	969730	1174.88	543
PG0906	39.6237	24.3888	14.7538	1.3279	36.1875	453	40	40	36.1875	970756	971208	56.4756	453	255	255	56.4756	970756	971208	39.7035	453	36	36	39.7035	970756	971208	47.6153	453	191	191	47.6153	970756	971208	44.9955	75.8112	453	626	626	75.8112	970756	971208	64.0923	453	124	124	64.0923	970756	971208	61.347	453
PG0908	309.975	179.139	-42.538	-1.10379	368.175	492	442	442	368.175	971320	971811	547.313	492	2684	2684	547.313	971320	971811	521.942	492	514	514	521.942	971320	971811	372.074	492	1621	1621	372.074	971320	971811	452.376	282.998	492	2538	2538	282.998	971320	971811	592.973	492	1246	1246	592.973	971320	971811	413.545	492
PG0909	168.403	102.692	3.63858	1.00772	460.815	1302	1464	1464	460.815	971828	973129	541.012	1302	7021	7021	541.012	971828	973129	477.73	1302	1245	1245	477.73	971828	973129	405.318	1302	4673	4673	405.318	971828	973129	471.219	393.038	1302	9328	9328	393.038	971828	973129	561.441	1302	3122	3122	561.441	971828	973129	438.319	1302
PG0910	62.0674	17.1769	26.56	1.13293	196.687	573	275	275	196.687	973184	973756	216.588	573	1237	1237	216.588	973184	973756	208.386	573	239	239	208.386	973184	973756	177.575	573	901	901	177.575	973184	973756	199.809	239.642	573	2503	2503	239.642	973184	973756	225.562	573	552	552	225.562	973184	973756	216.131	573
PG0912	98.7598	37.532	-25.1118	-1.39291	107.036	1566	409	409	107.036	973881	975446	72.7148	1566	1135	1135	72.7148	973881	975446	132.717	1566	416	416	132.717	973881	975446	43.629	1566	605	605	43.629	973881	975446	89.024	69.5036	1566	1984	1984	69.5036	973881	975446	71.7681	1566	480	480	71.7681	973881	975446	80.4203	1566
PG0914	247.111	51.5535	-41.6345	-1.47211	129.146	714	225	225	129.146	975794	976507	91.4748	714	651	651	91.4748	975794	976507	272.892	714	390	390	272.892	975794	976507	25.7811	714	163	163	25.7811	975794	976507	129.823	84.5185	714	1100	1100	84.5185	975794	976507	87.5579	714	267	267	87.5579	975794	976507	136.072	714
PG0915	4.57444	2.1148	-0.149484	-1.08663	1.04281	393	1	1	1.04281	976725	977117	0.510571	393	2	2	0.510571	976725	977117	5.08501	393	4	4	5.08501	976725	977117	0.862066	393	3	3	0.862066	976725	977117	1.87511	3.07105	393	22	22	3.07105	976725	977117	1.19157	393	2	2	1.19157	976725	977117	1.68364	393
PG0917	657.154	276.601	-184.851	-1.47159	641.643	396	620	620	641.643	977792	978187	547.999	396	2163	2163	547.999	977792	978187	869.257	396	689	689	869.257	977792	978187	248.39	396	871	871	248.39	977792	978187	576.822	365.042	396	2635	2635	365.042	977792	978187	483.069	396	817	817	483.069	977792	978187	507.671	396
PG0918	95.6629	44.401	45.661	1.28483	152.871	756	282	282	152.871	978153	978908	146.775	756	1106	1106	146.775	978153	978908	167.856	756	254	254	167.856	978153	978908	173.728	756	1163	1163	173.728	978153	978908	160.307	212.257	756	2925	2925	212.257	978153	978908	191.093	756	617	617	191.093	978153	978908	242.438	756
PG0920	211.679	93.3524	41.2119	1.07472	509.12	681	846	846	509.12	980435	981115	591.798	681	4017	4017	591.798	980435	981115	468.056	681	638	638	468.056	980435	981115	637.121	681	3842	3842	637.121	980435	981115	551.524	543.768	681	6750	6750	543.768	980435	981115	574.185	681	1670	1670	574.185	980435	981115	573.254	681
PG0922	45.9532	6.37822	15.092	1.18503	80.0227	1224	239	239	80.0227	981318	982541	77.0487	1224	940	940	77.0487	981318	982541	84.4915	1224	207	207	84.4915	981318	982541	84.6979	1224	918	918	84.6979	981318	982541	81.5652	90.0442	1224	2009	2009	90.0442	981318	982541	123.002	1224	643	643	123.002	981318	982541	89.9167	1224
PG0924	114.79	79.2024	-6.55208	-1.01634	390.236	816	777	777	390.236	982943	983758	447.169	816	3637	3637	447.169	982943	983758	367.967	816	601	601	367.967	982943	983758	424.597	816	3068	3068	424.597	982943	983758	407.492	358.205	816	5328	5328	358.205	982943	983758	457.383	816	1594	1594	457.383	982943	983758	342.593	816
PG0926	574.539	288.514	155.788	1.31158	436.786	228	243	243	436.786	984497	984724	474.794	228	1079	1079	474.794	984497	984724	725.299	228	331	331	725.299	984497	984724	363.062	228	733	733	363.062	984497	984724	499.985	553.655	228	2301	2301	553.655	984497	984724	937.601	228	913	913	937.601	984497	984724	717.294	228
PG0927	109.662	79.1818	35.0832	1.21831	150.367	417	153	153	150.367	984724	985140	143.153	417	595	595	143.153	984724	985140	177.317	417	148	148	177.317	984724	985140	171.969	417	635	635	171.969	984724	985140	160.701	240.49	417	1828	1828	240.49	984724	985140	130.828	417	233	233	130.828	984724	985140	229.549	417
PG0928	247.367	179.823	157.016	1.26556	597.495	1557	2270	2270	597.495	985152	986708	563.301	1557	8742	8742	563.301	985152	986708	559.927	1557	1745	1745	559.927	985152	986708	644.364	1557	8884	8884	644.364	985152	986708	591.272	702.048	1557	19925	19925	702.048	985152	986708	706.491	1557	4698	4698	706.491	985152	986708	807.293	1557
PG0929	305.899	100.988	-82.9307	-1.21966	430.187	483	507	507	430.187	986757	987239	447.422	483	2154	2154	447.422	986757	987239	635.105	483	614	614	635.105	986757	987239	329.206	483	1408	1408	329.206	986757	987239	460.48	331.092	483	2915	2915	331.092	986757	987239	385.392	483	795	795	385.392	986757	987239	447.279	483
PG0930	65.5049	24.3943	20.0378	1.12204	145.014	390	138	138	145.014	987243	987632	132.998	390	517	517	132.998	987243	987632	184.468	390	144	144	184.468	987243	987632	194.299	390	671	671	194.299	987243	987632	164.195	178.788	390	1271	1271	178.788	987243	987632	169.904	390	283	283	169.904	987243	987632	189.736	390
PG0931	101.434	47.8749	19.5928	1.08951	182.526	714	318	318	182.526	987640	988353	218.359	714	1554	1554	218.359	987640	988353	213.415	714	305	305	213.415	987640	988353	261.29	714	1652	1652	261.29	987640	988353	218.898	221.438	714	2882	2882	221.438	987640	988353	208.237	714	635	635	208.237	987640	988353	240.327	714
PG0932	386.009	125.255	20.7198	1.03502	533	1251	1627	1627	533	988643	989893	645.51	1251	8049	8049	645.51	988643	989893	625.401	1251	1566	1566	625.401	988643	989893	562.667	1251	6233	6233	562.667	988643	989893	591.645	425.726	1251	9708	9708	425.726	988643	989893	811.735	1251	4337	4337	811.735	988643	989893	543.371	1251
PG0933	507.796	302.227	-122.827	-1.27982	660.271	2160	3480	3480	660.271	990137	992296	389.465	2160	8385	8385	389.465	990137	992296	756.573	2160	3271	3271	756.573	990137	992296	440.795	2160	8431	8431	440.795	990137	992296	561.776	471.925	2160	18581	18581	471.925	990137	992296	248.778	2160	2295	2295	248.778	990137	992296	691.692	2160
PG0934	50.6457	19.9833	0.0252834	1.00025	102.832	1905	478	478	102.832	992504	994408	105.699	1905	2007	2007	105.699	992504	994408	86.5452	1905	330	330	86.5452	992504	994408	111.864	1905	1887	1887	111.864	992504	994408	101.735	92.7008	1905	3219	3219	92.7008	992504	994408	136.553	1905	1111	1111	136.553	992504	994408	85.9073	1905
PG0936	235.717	136.626	31.8968	1.08747	353.481	1302	1123	1123	353.481	995240	996541	358.311	1302	4650	4650	358.311	995240	996541	255.557	1302	666	666	255.557	995240	996541	491.274	1302	5664	5664	491.274	995240	996541	364.656	423.966	1302	10062	10062	423.966	995240	996541	292.769	1302	1628	1628	292.769	995240	996541	379.368	1302
PG0937	1032.28	561.765	-303.701	-1.23421	1616.62	723	2852	2852	1616.62	996562	997284	1596.49	723	11505	11505	1596.49	996562	997284	2020.52	723	2924	2924	2020.52	996562	997284	1167.89	723	7477	7477	1167.89	996562	997284	1600.38	988.242	723	13024	13024	988.242	996562	997284	1756.89	723	5425	5425	1756.89	996562	997284	1246.47	723
PG0938	32.7018	20.4247	-10.8551	-1.10954	101.942	3192	794	794	101.942	997284	1000475	105.01	3192	3341	3341	105.01	997284	1000475	122.709	3192	784	784	122.709	997284	1000475	110.136	3192	3113	3113	110.136	997284	1000475	109.949	96.2803	3192	5602	5602	96.2803	997284	1000475	116.705	3192	1591	1591	116.705	997284	1000475	93.3844	3192
PG0940	6.07752	2.72348	-0.746396	-1.28138	6.83039	300	5	5	6.83039	1001838	1002137	4.34751	300	13	13	4.34751	1001838	1002137	1.66534	300	1	1	1.66534	1001838	1002137	0.752871	300	2	2	0.752871	1001838	1002137	3.39903	4.38882	300	24	24	4.38882	1001838	1002137	2.34144	300	3	3	2.34144	1001838	1002137	2.94076	300
PG0942	24.8863	6.07224	-4.38759	-1.25366	21.7331	396	0	21	21.7331	1002203	1002598	17.988	396	0	71	17.988	1002203	1002598	35.3254	396	0	28	35.3254	1002203	1002598	11.6923	396	0	41	11.6923	1002203	1002598	21.6847	18.7023	396	0	135	18.7023	1002203	1002598	23.0596	396	0	39	23.0596	1002203	1002598	16.9874	396
PG0943	10.695	7.20195	-3.716	-1.15684	25.3139	939	0	58	25.3139	1002652	1003590	22.8648	939	0	214	22.8648	1002652	1003590	31.3914	939	0	59	31.3914	1002652	1003590	30.0667	939	0	250	30.0667	1002652	1003590	27.4092	26.4661	939	0	453	26.4661	1002652	1003590	20.6964	939	0	83	20.6964	1002652	1003590	24.8978	939
PG0945	63.3086	12.5719	-14.6009	-1.08728	159.427	1329	517	517	159.427	1005194	1006522	178.234	1329	2361	2361	178.234	1005194	1006522	184.954	1329	492	492	184.954	1005194	1006522	204.958	1329	2412	2412	204.958	1005194	1006522	181.893	172.382	1329	4176	4176	172.382	1005194	1006522	141.649	1329	804	804	141.649	1005194	1006522	178.404	1329
PG0946	627.793	134.893	7.39768	1.00764	1065.11	960	2495	2495	1065.11	1006527	1007486	930.221	960	8901	8901	930.221	1006527	1007486	952.887	960	1831	1831	952.887	1006527	1007486	922.384	960	7841	7841	922.384	1006527	1007486	967.652	1016.29	960	17784	17784	1016.29	1006527	1007486	637.31	960	2613	2613	637.31	1006527	1007486	1265.1	960
PG0947	98.6506	31.1532	6.72034	1.05812	121.045	474	140	140	121.045	1007489	1007962	102.232	474	483	483	102.232	1007489	1007962	107.509	474	102	102	107.509	1007489	1007962	131.752	474	553	553	131.752	1007489	1007962	115.635	164.349	474	1420	1420	164.349	1007489	1007962	65.6985	474	133	133	65.6985	1007489	1007962	138.663	474
PG0948	49.7362	27.0295	-7.93048	-1.05768	157.178	777	298	298	157.178	1008031	1008807	130.929	777	1014	1014	130.929	1008031	1008807	171.678	777	267	267	171.678	1008031	1008807	121.942	777	839	839	121.942	1008031	1008807	145.432	149.4	777	2116	2116	149.4	1008031	1008807	125.961	777	418	418	125.961	1008031	1008807	130.149	777
PG0949	127.706	20.4226	-17.4381	-1.05647	339.893	1008	836	836	339.893	1008826	1009833	326.561	1008	3281	3281	326.561	1008826	1009833	382.632	1008	772	772	382.632	1008826	1009833	255.774	1008	2283	2283	255.774	1008826	1009833	326.215	254.926	1008	4684	4684	254.926	1008826	1009833	320.554	1008	1380	1380	320.554	1008826	1009833	340.026	1008
PG0954	73.6778	23.7715	-30.839	-1.18576	177.826	1740	755	755	177.826	1013326	1015065	193.389	1740	3354	3354	193.389	1013326	1015065	196.108	1740	683	683	196.108	1013326	1015065	220.085	1740	3391	3391	220.085	1013326	1015065	196.852	172.337	1740	5466	5466	172.337	1013326	1015065	146.407	1740	1088	1088	146.407	1013326	1015065	188.614	1740
PG0955	229.323	120.829	-79.0458	-1.16383	537.84	954	1252	1252	537.84	1014972	1015925	565.681	954	5379	5379	565.681	1014972	1015925	581.822	954	1111	1111	581.822	1014972	1015925	560.747	954	4737	4737	560.747	1014972	1015925	561.522	392.36	954	6823	6823	392.36	1014972	1015925	621.683	954	2533	2533	621.683	1014972	1015925	454.87	954
PG0956	182.859	136.737	-88.4091	-1.41286	343.733	1296	1087	1087	343.733	1015937	1017232	308.568	1296	3986	3986	308.568	1015937	1017232	358.511	1296	930	930	358.511	1015937	1017232	199.371	1296	2288	2288	199.371	1015937	1017232	302.546	206.996	1296	4890	4890	206.996	1015937	1017232	246.79	1296	1366	1366	246.79	1015937	1017232	227.109	1296
PG0958	227.842	139.839	-30.2681	-1.07759	435.023	1236	1312	1312	435.023	1018225	1019460	445.303	1236	5486	5486	445.303	1018225	1019460	470.499	1236	1164	1164	470.499	1018225	1019460	330.66	1236	3619	3619	330.66	1018225	1019460	420.371	322.637	1236	7269	7269	322.637	1018225	1019460	546.335	1236	2884	2884	546.335	1018225	1019460	372.949	1236
PG0961	154.821	100.627	-18.9859	-1.09381	283.151	330	228	228	283.151	1022033	1022362	195.486	330	643	643	195.486	1022033	1022362	278.566	330	184	184	278.566	1022033	1022362	128.33	330	375	375	128.33	1022033	1022362	221.383	274.467	330	1651	1651	274.467	1022033	1022362	160.353	330	226	226	160.353	1022033	1022362	196.831	330
PG0963	195.877	90.2835	-93.5381	-1.20085	568.089	246	341	341	568.089	1024177	1024422	534.263	246	1310	1310	534.263	1024177	1024422	505.695	246	249	249	505.695	1024177	1024422	628.922	246	1370	1370	628.922	1024177	1024422	559.242	449.363	246	2015	2015	449.363	1024177	1024422	477.805	246	502	502	477.805	1024177	1024422	433.045	246
PG0964	104.348	45.1488	-21.8899	-1.10299	219.61	711	381	381	219.61	1024489	1025199	226.336	711	1604	1604	226.336	1024489	1025199	253.666	711	361	361	253.666	1024489	1025199	238.091	711	1499	1499	238.091	1024489	1025199	234.426	167.667	711	2173	2173	167.667	1024489	1025199	272.015	711	826	826	272.015	1024489	1025199	201.945	711
PG0965	39.9029	23.8285	-3.25568	-1.03628	94.764	666	154	154	94.764	1025201	1025866	96.5612	666	641	641	96.5612	1025201	1025866	110.273	666	147	147	110.273	1025201	1025866	70.3697	666	415	415	70.3697	1025201	1025866	92.9918	84.1025	666	1021	1021	84.1025	1025201	1025866	107.931	666	307	307	107.931	1025201	1025866	85.9378	666
PG0969	218.662	107.75	54.3398	1.38819	115.747	1218	344	344	115.747	1028291	1029508	174.296	1218	2116	2116	174.296	1028291	1029508	122.645	1218	299	299	122.645	1028291	1029508	147.236	1218	1588	1588	147.236	1028291	1029508	139.981	117.873	1218	2617	2617	117.873	1028291	1029508	326.225	1218	1697	1697	326.225	1028291	1029508	107.562	1218
PG0970	233.389	67.008	38.2118	1.35845	106.172	1158	0	300	106.172	1029746	1030903	109.944	1158	0	1269	109.944	1029746	1030903	159.2	1158	0	369	159.2	1029746	1030903	51.1016	1158	0	524	51.1016	1029746	1030903	106.604	92.1917	1158	0	1946	92.1917	1029746	1030903	284.49	1158	0	1407	284.49	1029746	1030903	115.04	1158
PG0971	88.1425	39.7604	-13.3165	-1.17851	114.397	1716	479	479	114.397	1031086	1032801	79.1041	1716	1353	1353	79.1041	1031086	1032801	123.154	1716	423	423	123.154	1031086	1032801	35.0111	1716	532	532	35.0111	1031086	1032801	87.9165	86.2865	1716	2699	2699	86.2865	1031086	1032801	74.6367	1716	547	547	74.6367	1031086	1032801	97.6184	1716
PG0972	34.002	16.5807	-8.12506	-1.312	48.0657	1296	152	152	48.0657	1032808	1034103	32.5134	1296	420	420	32.5134	1032808	1034103	39.706	1296	103	103	39.706	1032808	1034103	16.3819	1296	188	188	16.3819	1032808	1034103	34.1668	31.3245	1296	740	740	31.3245	1032808	1034103	23.1253	1296	128	128	23.1253	1032808	1034103	35.6533	1296
PG0973	125.264	43.6039	10.641	1.06898	149.348	2316	844	844	149.348	1034307	1036622	157.942	2316	3646	3646	157.942	1034307	1036622	176.673	2316	819	819	176.673	1034307	1036622	133.069	2316	2729	2729	133.069	1034307	1036622	154.258	131.987	2316	5572	5572	131.987	1034307	1036622	253.251	2316	2505	2505	253.251	1034307	1036622	146.371	2316
PG0975	63.7369	31.1248	0.777334	1.00432	175.403	993	425	425	175.403	1037424	1038416	176.81	993	1750	1750	176.81	1037424	1038416	160.497	993	319	319	160.497	1037424	1038416	206.528	993	1816	1816	206.528	1037424	1038416	179.809	215.353	993	3898	3898	215.353	1037424	1038416	151.616	993	643	643	151.616	1037424	1038416	178.356	993
PG0979	155.637	119.088	36.2318	1.25116	90.2127	159	35	35	90.2127	1040892	1041050	155.223	159	246	246	155.223	1040892	1041050	87.9802	159	28	28	87.9802	1040892	1041050	243.618	159	343	343	243.618	1040892	1041050	144.258	118.001	159	342	342	118.001	1040892	1041050	237.089	159	161	161	237.089	1040892	1041050	183.104	159
PG0980	94.6633	37.2586	-8.84621	-1.03846	221.576	2238	1210	1210	221.576	1041037	1043274	204.061	2238	4552	4552	204.061	1041037	1043274	239.532	2238	1073	1073	239.532	1041037	1043274	290.249	2238	5752	5752	290.249	1041037	1043274	238.855	230.668	2238	9410	9410	230.668	1041037	1043274	258.834	2238	2474	2474	258.834	1041037	1043274	234.946	2238
PG0982	261.287	86.4811	-40.7774	-1.22473	269.032	2253	1479	1479	269.032	1044450	1046702	182.664	2253	4102	4102	182.664	1044450	1046702	349.256	2253	1575	1575	349.256	1044450	1046702	87.9686	2253	1755	1755	87.9686	1044450	1046702	222.23	182.551	2253	7497	7497	182.551	1044450	1046702	199.121	2253	1916	1916	199.121	1044450	1046702	242.681	2253
PG0984	51.0464	16.6081	-9.201	-1.26286	33.657	207	17	17	33.657	1046803	1047009	39.7431	207	82	82	39.7431	1046803	1047009	77.2332	207	32	32	77.2332	1046803	1047009	26.1868	207	48	48	26.1868	1046803	1047009	44.205	33.9232	207	128	128	33.9232	1046803	1047009	47.5074	207	42	42	47.5074	1046803	1047009	30.8993	207
PG0985	479.876	116.588	97.3979	1.38063	200.466	507	248	248	200.466	1047070	1047576	280.797	507	1419	1419	280.797	1047070	1047576	212.848	507	216	216	212.848	1047070	1047576	329.437	507	1479	1479	329.437	1047070	1047576	255.887	643.823	507	5950	5950	643.823	1047070	1047576	163.947	507	355	355	163.947	1047070	1047576	300.167	507
PG0986	588.311	135.562	40.5037	1.06862	482.145	561	660	660	482.145	1047566	1048126	632.365	561	3536	3536	632.365	1047566	1048126	556.598	561	625	625	556.598	1047566	1048126	689.863	561	3427	3427	689.863	1047566	1048126	590.243	899.668	561	9200	9200	899.668	1047566	1048126	311.357	561	746	746	311.357	1047566	1048126	619.801	561
PG0987	1273.56	598.883	-2.25709	-1.00074	2639.33	777	5004	5004	2639.33	1048142	1048918	3912.89	777	30304	30304	3912.89	1048142	1048918	3046.48	777	4738	4738	3046.48	1048142	1048918	2640.28	777	18166	18166	2640.28	1048142	1048918	3059.74	3257.79	777	46141	46141	3257.79	1048142	1048918	2718.42	777	9021	9021	2718.42	1048142	1048918	3317.3	777
PG0994	2.36509	0.949006	0.828523	#DIV/0!	0	99	0	0	0	1055061	1055159	0	99	0	0	0	1055061	1055159	0	99	0	0	0	1055061	1055159	0	99	0	0	0	1055061	1055159	0	0	99	0	0	0	1055061	1055159	2.36509	99	1	1	2.36509	1055061	1055159	0	99
PG0995	0	0	0	1	0	117	0	0	0	1055559	1055675	0	117	0	0	0	1055559	1055675	0	117	0	0	0	1055559	1055675	0	117	0	0	0	1055559	1055675	0	0	117	0	0	0	1055559	1055675	0	117	0	0	0	1055559	1055675	0	117
PG0996	21.7348	9.85789	2.20838	1.08289	36.5189	909	81	81	36.5189	1055732	1056640	21.7431	909	197	197	21.7431	1055732	1056640	33.5267	909	61	61	33.5267	1055732	1056640	14.7841	909	119	119	14.7841	1055732	1056640	26.6432	29.3312	909	486	486	29.3312	1055732	1056640	32.198	909	125	125	32.198	1055732	1056640	30.2083	909
PG0997	20.8129	12.8539	1.57432	1.07554	16.8841	267	11	11	16.8841	1056806	1057072	23.6727	267	63	63	23.6727	1056806	1057072	31.8099	267	17	17	31.8099	1056806	1057072	10.997	267	26	26	10.997	1056806	1057072	20.8409	25.6836	267	125	125	25.6836	1056806	1057072	21.9236	267	25	25	21.9236	1056806	1057072	29.738	267
PG0998	4.70544	3.91465	1.23531	2.05012	0	96	0	0	0	1057069	1057164	0	96	0	0	0	1057069	1057164	0	96	0	0	0	1057069	1057164	4.70544	96	4	4	4.70544	1057069	1057164	1.17636	2.28584	96	4	4	2.28584	1057069	1057164	0	96	0	0	0	1057069	1057164	3.44621	96
PG0999	38.9111	28.4023	4.09609	1.10376	54.0427	546	72	72	54.0427	1057166	1057711	36.9336	546	201	201	36.9336	1057166	1057711	46.6661	546	51	51	46.6661	1057166	1057711	20.2696	546	98	98	20.2696	1057166	1057711	39.478	59.1807	546	589	589	59.1807	1057166	1057711	29.1607	546	68	68	29.1607	1057166	1057711	57.563	546
PG1000	89.6426	68.9784	-1.18627	-1.01032	134.018	633	207	207	134.018	1057734	1058366	104.131	633	657	657	104.131	1057734	1058366	156.274	633	198	198	156.274	1057734	1058366	70.1133	633	393	393	70.1133	1057734	1058366	116.134	136.154	633	1571	1571	136.154	1057734	1058366	87.2952	633	236	236	87.2952	1057734	1058366	159.756	633
PG1001	93.8548	74.055	-9.13319	-1.13523	96.1597	537	126	126	96.1597	1058370	1058906	59.5985	537	319	319	59.5985	1058370	1058906	120.016	537	129	129	120.016	1058370	1058906	30.914	537	147	147	30.914	1058370	1058906	76.6721	106.247	537	1040	1040	106.247	1058370	1058906	26.1613	537	60	60	26.1613	1058370	1058906	105.555	537
PG1002	175.025	117.437	-18.4752	-1.15647	162.023	387	153	153	162.023	1058911	1059297	97.2163	387	375	375	97.2163	1058911	1059297	223.336	387	173	173	223.336	1058911	1059297	63.6146	387	218	218	63.6146	1058911	1059297	136.548	140.765	387	993	993	140.765	1058911	1059297	82.888	387	137	137	82.888	1058911	1059297	200.325	387
PG1003	157.053	48.3034	-28.6201	-1.31528	139.084	993	337	337	139.084	1059372	1060364	105.581	993	1045	1045	105.581	1059372	1060364	194.709	993	387	387	194.709	1059372	1060364	38.2122	993	336	336	38.2122	1059372	1060364	119.397	96.7374	993	1751	1751	96.7374	1059372	1060364	90.7807	993	385	385	90.7807	1059372	1060364	137.932	993
PG1004	142.498	79.2424	-0.196897	-1.00069	280.406	2280	1560	1560	280.406	1060523	1062802	308.198	2280	7004	7004	308.198	1060523	1062802	208.825	2280	953	953	208.825	1060523	1062802	351.323	2280	7093	7093	351.323	1060523	1062802	287.188	298.362	2280	12400	12400	298.362	1060523	1062802	229.317	2280	2233	2233	229.317	1060523	1062802	270.521	2280
PG1005	117.78	56.1755	25.782	1.14031	197.445	741	357	357	197.445	1063113	1063853	171.409	741	1266	1266	171.409	1063113	1063853	155.072	741	230	230	155.072	1063113	1063853	211.078	741	1385	1385	211.078	1063113	1063853	183.751	227.585	741	3074	3074	227.585	1063113	1063853	159.256	741	504	504	159.256	1063113	1063853	178.44	741
PG1006	152.09	45.6748	35.6579	1.08716	386.776	2685	2534	2534	386.776	1063884	1066568	397.236	2685	10631	10631	397.236	1063884	1066568	426.29	2685	2291	2291	426.29	1063884	1066568	426.066	2685	10130	10130	426.066	1063884	1066568	409.092	409.132	2685	20024	20024	409.132	1063884	1066568	442.911	2685	5079	5079	442.911	1063884	1066568	388.09	2685
PG1007	91.3039	36.5203	12.0619	1.16071	74.914	372	68	68	74.914	1066608	1066979	70.6605	372	262	262	70.6605	1066608	1066979	55.0637	372	41	41	55.0637	1066608	1066979	99.5732	372	328	328	99.5732	1066608	1066979	75.0528	105.296	372	714	714	105.296	1066608	1066979	41.5416	372	66	66	41.5416	1066608	1066979	68.7759	372
PG1008	41.8414	25.2156	13.5377	1.17096	79.3729	759	147	147	79.3729	1066976	1067734	82.879	759	627	627	82.879	1066976	1067734	75.039	759	114	114	75.039	1066976	1067734	79.4531	759	534	534	79.4531	1066976	1067734	79.186	104.589	759	1447	1447	104.589	1066976	1067734	82.3667	759	267	267	82.3667	1066976	1067734	71.049	759
PG1009	48.3078	25.5443	-3.45831	-1.04035	103.534	855	216	216	103.534	1067731	1068585	89.8838	855	766	766	89.8838	1067731	1068585	105.764	855	181	181	105.764	1067731	1068585	57.4559	855	435	435	57.4559	1067731	1068585	89.1594	78.7934	855	1228	1228	78.7934	1067731	1068585	104.338	855	381	381	104.338	1067731	1068585	74.2929	855
PG1010	788.516	233.261	203.093	1.51353	427.642	828	864	864	427.642	1068599	1069426	450.139	828	3715	3715	450.139	1068599	1069426	457.969	828	759	759	457.969	1068599	1069426	246.183	828	1805	1805	246.183	1068599	1069426	395.483	330.42	828	4987	4987	330.42	1068599	1069426	1034.7	828	3659	3659	1034.7	1068599	1069426	397.962	828
PG1012	45.5408	22.3201	6.4816	1.05539	108.639	1392	369	369	108.639	1070179	1071570	130.959	1392	1817	1817	130.959	1070179	1071570	100.854	1392	281	281	100.854	1070179	1071570	127.615	1392	1573	1573	127.615	1070179	1071570	117.016	114.016	1392	2893	2893	114.016	1070179	1071570	126.155	1392	750	750	126.155	1070179	1071570	107.427	1392
PG1013	262.16	155.085	-38.2742	-1.06477	683.86	1497	2498	2498	683.86	1071874	1073370	671.529	1497	10020	10020	671.529	1071874	1073370	699.51	1497	2096	2096	699.51	1071874	1073370	461.906	1497	6123	6123	461.906	1071874	1073370	629.201	544.424	1497	14856	14856	544.424	1071874	1073370	531.32	1497	3397	3397	531.32	1071874	1073370	724.067	1497
PG1014	197.879	109.43	-54.4904	-1.47404	201.553	2013	990	990	201.553	1073903	1075915	125.546	2013	2519	2519	125.546	1073903	1075915	267.795	2013	1079	1079	267.795	1073903	1075915	82.8606	2013	1477	1477	82.8606	1073903	1075915	169.438	133.022	2013	4881	4881	133.022	1073903	1075915	92.1221	2013	792	792	92.1221	1073903	1075915	164.733	2013
PG1015	256.165	61.8551	93.7793	1.86409	145.146	144	51	51	145.146	1075967	1076110	131.679	144	189	189	131.679	1075967	1076110	111.023	144	32	32	111.023	1075967	1076110	46.2702	144	59	59	46.2702	1075967	1076110	108.53	193.535	144	508	508	193.535	1075967	1076110	302.435	144	186	186	302.435	1075967	1076110	176.905	144
PG1018	32.6814	11.6425	-3.61372	-1.24214	15.9155	309	12	12	15.9155	1079034	1079342	12.6627	309	39	39	12.6627	1079034	1079342	6.46734	309	4	4	6.46734	1079034	1079342	39.1054	309	107	107	39.1054	1079034	1079342	18.5377	12.6054	309	71	71	12.6054	1079034	1079342	24.2479	309	32	32	24.2479	1079034	1079342	6.424	309
PG1019	10.329	6.05037	-1.05219	-1.04067	31.5516	1182	91	91	31.5516	1079355	1080536	24.3603	1182	287	287	24.3603	1079355	1080536	30.0099	1182	71	71	30.0099	1079355	1080536	21.7836	1182	228	228	21.7836	1079355	1080536	26.9263	27.7086	1182	597	597	27.7086	1079355	1080536	30.3079	1182	153	153	30.3079	1079355	1080536	24.2576	1182
PG1020	11.9619	3.60669	5.03287	1.52782	10.6429	2811	73	73	10.6429	1080708	1083518	8.99411	2811	252	252	8.99411	1080708	1083518	10.3084	2811	58	58	10.3084	1080708	1083518	8.1956	2811	204	204	8.1956	1080708	1083518	9.53525	13.9151	2811	713	713	13.9151	1080708	1083518	20.1575	2811	242	242	20.1575	1080708	1083518	10.3962	2811
PG1021	5.81287	3.84436	-0.176415	-1.05522	6.20945	198	3	3	6.20945	1083485	1083682	3.04022	198	6	6	3.04022	1083485	1083682	2.52324	198	1	1	2.52324	1083485	1083682	1.71107	198	3	3	1.71107	1083485	1083682	3.37099	6.92679	198	25	25	6.92679	1083485	1083682	2.36509	198	2	2	2.36509	1083485	1083682	1.11393	198
PG1022	4.80384	3.52262	1.83224	1.21955	7.18989	1482	26	26	7.18989	1083677	1085158	8.32675	1482	123	123	8.32675	1083677	1085158	9.10206	1482	27	27	9.10206	1083677	1085158	8.76317	1482	115	115	8.76317	1083677	1085158	8.34547	11.9937	1482	324	324	11.9937	1083677	1085158	11.8494	1482	75	75	11.8494	1083677	1085158	7.73885	1482
PG1024	5.69403	3.04022	1.48938	2.42493	0	99	0	0	0	1086838	1086936	3.04022	99	3	3	3.04022	1086838	1086936	0	99	0	0	0	1086838	1086936	1.14071	99	1	1	1.14071	1086838	1086936	1.04523	2.21657	99	4	4	2.21657	1086838	1086936	0	99	0	0	0	1086838	1086936	2.22785	99
PG1025	147.81	52.2559	-19.2425	-1.17952	154.672	1089	411	411	154.672	1087281	1088369	110.738	1089	1202	1202	110.738	1087281	1088369	194.06	1089	423	423	194.06	1087281	1088369	46.2507	1089	446	446	46.2507	1087281	1088369	126.43	102.416	1089	2033	2033	102.416	1087281	1088369	110.514	1089	514	514	110.514	1087281	1088369	146.025	1089
PG1026	62.6544	26.5598	-0.914462	-1.01514	76.7019	732	137	137	76.7019	1088317	1089048	53.7271	732	392	392	53.7271	1088317	1089048	88.7271	732	130	130	88.7271	1088317	1089048	26.0728	732	169	169	26.0728	1088317	1089048	61.3072	56.509	732	754	754	56.509	1088317	1089048	80.2869	732	251	251	80.2869	1088317	1089048	70.506	732
PG1027	14.1831	10.2637	-1.30324	-1.08786	8.43258	243	5	5	8.43258	1089287	1089529	21.8821	243	53	53	21.8821	1089287	1089529	22.6157	243	11	11	22.6157	1089287	1089529	11.6184	243	25	25	11.6184	1089287	1089529	16.1372	14.223	243	63	63	14.223	1089287	1089529	14.4533	243	15	15	14.4533	1089287	1089529	19.0605	243
PG1028	552.23	207.623	-28.3991	-1.03317	1150.67	1347	3782	3782	1150.67	1089810	1091156	925.289	1347	12423	12423	925.289	1089810	1091156	863.455	1347	2328	2328	863.455	1089810	1091156	598.44	1347	7138	7138	598.44	1089810	1091156	884.463	845.14	1347	20751	20751	845.14	1089810	1091156	852.79	1347	4906	4906	852.79	1089810	1091156	1052.76	1347
PG1029	4.72456	2.02384	1.20506	1.54191	2.31539	177	1	1	2.31539	1091220	1091396	0.56682	177	1	1	0.56682	1091220	1091396	2.82261	177	1	1	2.82261	1091220	1091396	3.19013	177	5	5	3.19013	1091220	1091396	2.22374	4.33922	177	14	14	4.33922	1091220	1091396	5.29138	177	4	4	5.29138	1091220	1091396	2.49217	177
PG1030	96.3587	48.0588	-3.95801	-1.05545	98.1009	1341	321	321	98.1009	1091540	1092880	56.7099	1341	758	758	56.7099	1091540	1092880	121.454	1341	326	326	121.454	1091540	1092880	25.0957	1341	298	298	25.0957	1091540	1092880	75.3402	85.7881	1341	2097	2097	85.7881	1091540	1092880	65.4764	1341	375	375	65.4764	1091540	1092880	104.769	1341
PG1031	61.4641	28.3002	10.9097	1.13069	91.3235	1086	0	242	91.3235	1093171	1094256	77.5088	1086	0	839	77.5088	1093171	1094256	105.809	1086	0	230	105.809	1093171	1094256	59.273	1086	0	570	59.273	1093171	1094256	83.4785	97.6976	1086	0	1934	97.6976	1093171	1094256	120.737	1086	0	560	120.737	1093171	1094256	91.8988	1086
PG1032	397.072	169.732	-76.9325	-1.3539	302.262	903	13	666	302.262	1094473	1095375	233.208	903	63	2099	233.208	1094473	1095375	491.856	903	24	889	491.856	1094473	1095375	149.949	903	28	1199	149.949	1094473	1095375	294.319	165.796	903	58	2729	165.796	1094473	1095375	335.528	903	28	1294	335.528	1094473	1095375	273.437	903
PG1033	162.918	52.7718	-34.5339	-1.10139	355.51	747	648	648	355.51	1095538	1096284	365.046	747	2718	2718	365.046	1095538	1096284	337.75	747	505	505	337.75	1095538	1096284	442.198	747	2925	2925	442.198	1095538	1096284	375.126	369.26	747	5028	5028	369.26	1095538	1096284	279.28	747	891	891	279.28	1095538	1096284	323.307	747
PG1034	451.731	255.426	-28.0478	-1.03721	783.962	735	1406	1406	783.962	1096303	1097037	914.547	735	6700	6700	914.547	1096303	1097037	627.391	735	923	923	627.391	1096303	1097037	801.73	735	5218	5218	801.73	1096303	1097037	781.908	568.307	735	7614	7614	568.307	1096303	1097037	1020.04	735	3202	3202	1020.04	1096303	1097037	659.121	735
PG1035	63.9525	41.0815	-5.82415	-1.04022	131.66	1491	479	479	131.66	1097015	1098505	162.434	1491	2414	2414	162.434	1097015	1098505	130.01	1491	388	388	130.01	1097015	1098505	178.447	1491	2356	2356	178.447	1097015	1098505	150.638	150.304	1491	4085	4085	150.304	1097015	1098505	172.742	1491	1100	1100	172.742	1097015	1098505	114.494	1491
PG1037	578.999	189.659	194.325	1.19355	970.509	1380	3268	3268	970.509	1101505	1102884	1113.2	1380	15312	15312	1113.2	1101505	1102884	1093.33	1380	3020	3020	1093.33	1101505	1102884	838.96	1380	10252	10252	838.96	1101505	1102884	1004	1171.3	1380	29464	29464	1171.3	1101505	1102884	1196.85	1380	7054	7054	1196.85	1101505	1102884	1417.96	1380
PG1038	59.9971	17.9096	12.4901	1.12196	92.023	2298	516	516	92.023	1102884	1105181	111.547	2298	2555	2555	111.547	1102884	1105181	110.443	2298	508	508	110.443	1102884	1105181	95.6323	2298	1946	1946	95.6323	1102884	1105181	102.411	99.7653	2298	4179	4179	99.7653	1102884	1105181	152.02	2298	1492	1492	152.02	1102884	1105181	113.542	2298
PG1039	87.4759	44.516	-6.60463	-1.03762	171.946	1728	725	725	171.946	1105415	1107142	188.404	1728	3245	3245	188.404	1105415	1107142	168.269	1728	582	582	168.269	1105415	1107142	200.112	1728	3062	3062	200.112	1105415	1107142	182.183	155.596	1728	4901	4901	155.596	1105415	1107142	239.428	1728	1767	1767	239.428	1105415	1107142	151.952	1728
PG1040	36.4291	14.6994	19.5602	1.41299	37.8977	465	43	43	37.8977	1107575	1108039	47.0351	465	218	218	47.0351	1107575	1108039	51.5718	465	48	48	51.5718	1107575	1108039	52.9438	465	218	218	52.9438	1107575	1108039	47.3621	74.3267	465	630	630	74.3267	1107575	1108039	64.956	465	129	129	64.956	1107575	1108039	62.1355	465
PG1041	120.001	48.2968	38.7969	1.19984	184.292	954	429	429	184.292	1108060	1109013	207.595	954	1974	1974	207.595	1108060	1109013	227.806	954	435	435	227.806	1108060	1109013	156.848	954	1325	1325	156.848	1108060	1109013	194.135	188.158	954	3272	3272	188.158	1108060	1109013	276.849	954	1128	1128	276.849	1108060	1109013	230.267	954
PG1042	116.729	94.9828	94.2599	1.64919	142.58	1647	573	573	142.58	1109082	1110728	134.561	1647	2209	2209	134.561	1109082	1110728	151.974	1647	501	501	151.974	1109082	1110728	151.671	1647	2212	2212	151.671	1109082	1110728	145.197	224.004	1647	6725	6725	224.004	1109082	1110728	246.654	1647	1735	1735	246.654	1109082	1110728	251.291	1647
PG1044	1315.41	826.429	694.762	2.3278	555.656	933	1265	1265	555.656	1112976	1113908	597.769	933	5559	5559	597.769	1112976	1113908	473.899	933	885	885	473.899	1112976	1113908	465.642	933	3847	3847	465.642	1112976	1113908	523.242	817.317	933	13900	13900	817.317	1112976	1113908	1781.05	933	7097	7097	1781.05	1112976	1113908	891.566	933
PG1048	372.958	96.9124	20.2189	1.05406	393.307	1191	1143	1143	393.307	1115296	1116486	417.651	1191	4958	4958	417.651	1115296	1116486	451.362	1191	1076	1076	451.362	1115296	1116486	233.731	1191	2465	2465	233.731	1115296	1116486	374.013	354.449	1191	7695	7695	354.449	1115296	1116486	606.689	1191	3086	3086	606.689	1115296	1116486	364.54	1191
PG1049	77.0769	10.5693	20.6742	1.19421	107.235	879	230	230	107.235	1116527	1117405	112.768	879	988	988	112.768	1116527	1117405	123.337	879	217	217	123.337	1116527	1117405	82.4817	879	642	642	82.4817	1116527	1117405	106.456	113.902	879	1825	1825	113.902	1116527	1117405	159.559	879	599	599	159.559	1116527	1117405	117.806	879
PG1050	58.4944	16.8718	18.7739	1.2446	72.6443	897	159	159	72.6443	1117412	1118308	82.2079	897	735	735	82.2079	1117412	1118308	87.4443	897	157	157	87.4443	1117412	1118308	64.7116	897	514	514	64.7116	1117412	1118308	76.752	95.5314	897	1562	1562	95.5314	1117412	1118308	123.206	897	472	472	123.206	1117412	1118308	84.7067	897
PG1051	122.491	41.8888	25.906	1.22374	112.296	1416	388	388	112.296	1118350	1119765	114.285	1416	1613	1613	114.285	1118350	1119765	154.185	1416	437	437	154.185	1118350	1119765	82.3851	1416	1033	1033	82.3851	1118350	1119765	115.788	130.409	1416	3366	3366	130.409	1118350	1119765	204.876	1416	1239	1239	204.876	1118350	1119765	139.795	1416
PG1052	213.429	117.718	-7.97872	-1.0394	243.369	357	212	212	243.369	1119830	1120186	193.348	357	688	688	193.348	1119830	1120186	309.277	357	221	221	309.277	1119830	1120186	95.8486	357	303	303	95.8486	1119830	1120186	210.461	166.271	357	1082	1082	166.271	1119830	1120186	283.989	357	433	433	283.989	1119830	1120186	253.61	357
PG1053	28.7119	19.2749	6.63083	1.31866	12.5274	687	21	21	12.5274	1120205	1120891	17.0863	687	117	117	17.0863	1120205	1120891	36.3611	687	50	50	36.3611	1120205	1120891	17.2601	687	105	105	17.2601	1120205	1120891	20.8087	25.4737	687	319	319	25.4737	1120205	1120891	41.2393	687	121	121	41.2393	1120205	1120891	28.4124	687
PG1056	542.116	353.451	-290.129	-1.21449	1695.89	420	1738	1738	1695.89	1123120	1123539	1416.29	420	5929	5929	1416.29	1123120	1123539	1709.35	420	1437	1437	1709.35	1123120	1123539	1749.62	420	6507	6507	1749.62	1123120	1123539	1642.79	1210.45	420	9267	9267	1210.45	1123120	1123539	1636.78	420	2936	2936	1636.78	1123120	1123539	1355.9	420
PG1057	252.014	124.782	-86.2732	-1.28621	407.064	594	590	590	407.064	1123559	1124152	331.89	594	1965	1965	331.89	1123559	1124152	482.78	594	574	574	482.78	1123559	1124152	329.096	594	1731	1731	329.096	1123559	1124152	387.708	249.457	594	2701	2701	249.457	1123559	1124152	300.366	594	762	762	300.366	1123559	1124152	425.148	594
PG1058	28.9515	22.4196	-13.376	-1.18332	96.2141	2019	474	474	96.2141	1124174	1126192	73.0962	2019	1471	1471	73.0962	1124174	1126192	95.5158	2019	386	386	95.5158	1124174	1126192	80.5448	2019	1440	1440	80.5448	1124174	1126192	86.3428	78.0922	2019	2874	2874	78.0922	1124174	1126192	67.2626	2019	580	580	67.2626	1124174	1126192	75.5946	2019
PG1059	35.2853	6.99619	-5.91561	-1.30809	25.9555	300	14	19	25.9555	1126286	1126585	12.7081	300	34	38	12.7081	1126286	1126585	39.9682	300	18	24	39.9682	1126286	1126585	21.8332	300	51	58	21.8332	1126286	1126585	25.1163	27.9787	300	126	153	27.9787	1126286	1126585	4.68287	300	6	6	4.68287	1126286	1126585	23.1585	300
PG1060	318.73	127.326	-57.9384	-1.1113	649.966	1710	2712	2712	649.966	1126798	1128507	522.64	1710	8908	8908	522.64	1126798	1128507	717.557	1710	2456	2456	717.557	1126798	1128507	423.919	1710	6419	6419	423.919	1126798	1128507	578.52	541.159	1710	16868	16868	541.159	1126798	1128507	523.879	1710	3826	3826	523.879	1126798	1128507	618.463	1710
PG1061	110.25	55.0913	-4.04033	-1.02762	129.081	1089	343	343	129.081	1128820	1129908	119.398	1089	1296	1296	119.398	1128820	1129908	178.462	1089	389	389	178.462	1128820	1129908	174.322	1089	1681	1681	174.322	1128820	1129908	150.316	110.778	1089	2199	2199	110.778	1128820	1129908	221.028	1089	1028	1028	221.028	1128820	1129908	129.924	1089
PG1063	67.9012	11.5162	-6.26883	-1.11296	55.7583	441	60	60	55.7583	1131196	1131636	55.2823	441	243	243	55.2823	1131196	1131636	101.96	441	90	90	101.96	1131196	1131636	34.0584	441	133	133	34.0584	1131196	1131636	61.7647	51.7502	441	416	416	51.7502	1131196	1131636	61.5888	441	116	116	61.5888	1131196	1131636	63.2664	441
PG1064	46.8693	22.1798	-2.15709	-1.01856	120.687	798	235	235	120.687	1131688	1132485	121.574	798	967	967	121.574	1131688	1132485	133.978	798	214	214	133.978	1131688	1132485	97.3637	798	688	688	97.3637	1131688	1132485	118.401	138.113	798	2009	2009	138.113	1131688	1132485	123.82	798	422	422	123.82	1131688	1132485	111.799	798
PG1067	8817.33	3531.32	1737.34	1.09676	18859.2	390	17947	17947	18859.2	1134359	1134748	20861.1	390	81093	81093	20861.1	1134359	1134748	17329.8	390	13528	13528	17329.8	1134359	1134748	14768.1	390	51001	51001	14768.1	1134359	1134748	17954.6	16115.1	390	114562	114562	16115.1	1134359	1134748	23585.5	390	39285	39285	23585.5	1134359	1134748	18242.3	390
PG1068	1744.04	865.43	298.449	1.19158	1260.88	822	2529	2529	1260.88	1134776	1135597	1929.41	822	15808	15808	1929.41	1134776	1135597	914.722	822	1505	1505	914.722	1134776	1135597	2126.31	822	15477	15477	2126.31	1134776	1135597	1557.83	1891.54	822	28342	28342	1891.54	1134776	1135597	1163.88	822	4086	4086	1163.88	1134776	1135597	1710.93	822
PG1069	373.156	178.266	85.3448	1.29383	251.625	1044	641	641	251.625	1135639	1136682	334.616	1044	3482	3482	334.616	1135639	1136682	173.712	1044	363	363	173.712	1135639	1136682	401.855	1044	3715	3715	401.855	1135639	1136682	290.452	546.868	1044	10407	10407	546.868	1135639	1136682	212.389	1044	947	947	212.389	1135639	1136682	314.04	1044
PG1071	115.679	71.8644	15.4296	1.05285	268.986	969	636	636	268.986	1138148	1139116	300.567	969	2903	2903	300.567	1138148	1139116	241.294	969	468	468	241.294	1138148	1139116	356.973	969	3063	3063	356.973	1138148	1139116	291.955	309.233	969	5462	5462	309.233	1138148	1139116	250.091	969	1035	1035	250.091	1138148	1139116	340.851	969
PG1072	61.7331	38.7681	-12.7082	-1.11163	129.836	1392	441	441	129.836	1139116	1140507	125.841	1392	1746	1746	125.841	1139116	1140507	144.641	1392	403	403	144.641	1139116	1140507	105.872	1392	1305	1305	105.872	1139116	1140507	126.548	146.846	1392	3726	3726	146.846	1139116	1140507	85.1125	1392	506	506	85.1125	1139116	1140507	125.331	1392
PG1075	498.512	200.775	81.2999	1.22378	410.442	663	664	664	410.442	1142918	1143580	341.536	663	2257	2257	341.536	1142918	1143580	225.311	663	299	299	225.311	1142918	1143580	475.91	663	2794	2794	475.91	1142918	1143580	363.3	662.377	663	8005	8005	662.377	1142918	1143580	163.865	663	464	464	163.865	1142918	1143580	409.844	663
PG1079	313.468	108.229	-26.1393	-1.05178	554.405	771	1043	1043	554.405	1146689	1147459	560.843	771	4310	4310	560.843	1146689	1147459	372.596	771	575	575	372.596	1146689	1147459	635.985	771	4342	4342	635.985	1146689	1147459	530.957	576.423	771	8101	8101	576.423	1146689	1147459	322.517	771	1062	1062	322.517	1146689	1147459	506.051	771
PG1080	95.8406	22.9324	15.0855	1.06903	234.462	846	484	484	234.462	1147506	1148351	220.815	846	1862	1862	220.815	1147506	1148351	180.117	846	305	305	180.117	1147506	1148351	238.809	846	1789	1789	238.809	1147506	1148351	218.551	233.707	846	3604	3604	233.707	1147506	1148351	215.877	846	780	780	215.877	1147506	1148351	275.957	846
PG1083	86.9315	23.9678	-17.8754	-1.30791	82.2257	942	189	189	82.2257	1150983	1151924	58.2579	942	547	547	58.2579	1150983	1151924	114.558	942	216	216	114.558	1150983	1151924	48.6728	942	406	406	48.6728	1150983	1151924	75.9287	68.8373	942	1182	1182	68.8373	1150983	1151924	59.6544	942	240	240	59.6544	1150983	1151924	76.0946	942
PG1084	262.049	42.6459	27.1231	1.06028	477.176	1077	1254	1254	477.176	1151972	1153048	509.461	1077	5469	5469	509.461	1151972	1153048	508.88	1077	1097	1097	508.88	1151972	1153048	304.294	1077	2902	2902	304.294	1151972	1153048	449.953	519.822	1077	10205	10205	519.822	1151972	1153048	514.811	1077	2368	2368	514.811	1151972	1153048	566.342	1077
PG1085	393.371	246.673	-103.286	-1.51957	450.97	249	274	274	450.97	1153343	1153591	272.374	249	676	676	272.374	1153343	1153591	427.37	249	213	213	427.37	1153343	1153591	57.5991	249	127	127	57.5991	1153343	1153591	302.079	290.605	249	1319	1319	290.605	1153343	1153591	258.592	249	275	275	258.592	1153343	1153591	180.697	249
PG1087	55.0541	43.6353	-6.31062	-1.06045	93.699	936	214	214	93.699	1153945	1154880	100.434	936	937	937	100.434	1153945	1154880	141.447	936	265	265	141.447	1153945	1154880	107.26	936	889	889	107.26	1153945	1154880	110.71	86.3931	936	1474	1474	86.3931	1153945	1154880	137.334	936	549	549	137.334	1153945	1154880	101.324	936
PG1088	30.2013	15.8838	12.5828	1.24371	49.0387	585	70	70	49.0387	1154932	1155516	49.9063	585	291	291	49.9063	1154932	1155516	58.9274	585	69	69	58.9274	1154932	1155516	48.647	585	252	252	48.647	1154932	1155516	51.6299	58.8927	585	628	628	58.8927	1154932	1155516	78.8483	585	197	197	78.8483	1154932	1155516	65.7901	585
PG1091	41.1371	19.789	-1.24357	-1.01624	76.9448	996	187	187	76.9448	1157157	1158152	74.2381	996	737	737	74.2381	1157157	1158152	60.6946	996	121	121	60.6946	1157157	1158152	99.4379	996	877	877	99.4379	1157157	1158152	77.8288	92.9759	996	1688	1688	92.9759	1157157	1158152	58.3008	996	248	248	58.3008	1157157	1158152	73.1869	996
PG1093	186.007	78.9367	-45.3351	-1.12274	446.63	579	631	631	446.63	1158261	1158839	414.478	579	2392	2392	414.478	1158261	1158839	491.836	579	570	570	491.836	1158261	1158839	305.829	579	1568	1568	305.829	1158261	1158839	414.693	359.481	579	3794	3794	359.481	1158261	1158839	367.998	579	910	910	367.998	1158261	1158839	382.261	579
PG1095	95.1089	75.5811	9.48838	1.06242	128.106	1398	437	437	128.106	1160365	1161762	152.213	1398	2121	2121	152.213	1160365	1161762	119.004	1398	333	333	119.004	1160365	1161762	208.736	1398	2584	2584	208.736	1160365	1161762	152.015	150.689	1398	3840	3840	150.689	1160365	1161762	148.056	1398	884	884	148.056	1160365	1161762	133.155	1398
PG1096	386.601	99.9576	31.0336	1.07033	464.315	1083	1227	1227	464.315	1161979	1163061	488.944	1083	5278	5278	488.944	1161979	1163061	512.98	1083	1112	1112	512.98	1161979	1163061	298.75	1083	2865	2865	298.75	1161979	1163061	441.247	357.579	1083	7059	7059	357.579	1161979	1163061	685.351	1083	3170	3170	685.351	1161979	1163061	433.172	1083
PG1097	94.7973	45.387	-6.61015	-1.04479	170.594	2472	1029	1029	170.594	1163097	1165568	145.255	2472	3579	3579	145.255	1163097	1165568	197.86	2472	979	979	197.86	1163097	1165568	103.063	2472	2256	2256	103.063	1163097	1165568	154.193	134.199	2472	6047	6047	134.199	1163097	1165568	179.586	2472	1896	1896	179.586	1163097	1165568	162.072	2472
PG1098	80.641	43.5385	17.1246	1.26682	45.5359	1224	136	136	45.5359	1165876	1167099	74.0979	1224	904	904	74.0979	1165876	1167099	44.0825	1224	108	108	44.0825	1165876	1167099	93.0017	1224	1008	1008	93.0017	1165876	1167099	64.1795	65.7516	1224	1467	1467	65.7516	1165876	1167099	124.724	1224	652	652	124.724	1165876	1167099	49.4632	1224
PG1100	83.6503	59.826	16.2266	1.05429	275.621	852	573	573	275.621	1168251	1169102	324.297	852	2754	2754	324.297	1168251	1169102	326.618	852	557	557	326.618	1168251	1169102	268.939	852	2029	2029	268.939	1168251	1169102	298.869	270.373	852	4199	4199	270.373	1168251	1169102	352.589	852	1283	1283	352.589	1168251	1169102	301.972	852
PG1101	126.049	16.0954	27.0606	1.22383	123.424	1461	440	440	123.424	1169099	1170559	137.546	1461	2003	2003	137.546	1169099	1170559	139.519	1461	408	408	139.519	1169099	1170559	83.094	1461	1075	1075	83.094	1169099	1170559	120.896	118.62	1461	3159	3159	118.62	1169099	1170559	209.143	1461	1305	1305	209.143	1169099	1170559	127.413	1461
PG1102	371.943	177.508	164.001	1.48974	274.691	2778	1862	1862	274.691	1170950	1173727	345.367	2778	9563	9563	345.367	1170950	1173727	359.145	2778	1997	1997	359.145	1170950	1173727	360.297	2778	8863	8863	360.297	1170950	1173727	334.875	391.387	2778	19819	19819	391.387	1170950	1173727	646.634	2778	7672	7672	646.634	1170950	1173727	420.829	2778
PG1103	59.1612	32.8851	8.01164	1.0721	108.658	1305	346	346	108.658	1173745	1175049	106.093	1305	1380	1380	106.093	1173745	1175049	90.7323	1305	237	237	90.7323	1173745	1175049	138.978	1305	1606	1606	138.978	1173745	1175049	111.115	133.304	1305	3171	3171	133.304	1173745	1175049	86.1218	1305	480	480	86.1218	1173745	1175049	111.8	1305
PG1104	83.5964	38.3111	11.7063	1.07239	151.549	768	284	284	151.549	1175075	1175842	146.31	768	1120	1120	146.31	1175075	1175842	132.707	768	204	204	132.707	1175075	1175842	216.303	768	1471	1471	216.303	1175075	1175842	161.717	160.795	768	2251	2251	160.795	1175075	1175842	170.73	768	560	560	170.73	1175075	1175842	172.31	768
PG1107	396.362	174.594	-43.8694	-1.17188	477.255	1410	1642	1642	477.255	1178900	1180309	231.82	1410	3258	3258	231.82	1178900	1180309	406.414	1410	1147	1147	406.414	1178900	1180309	80.8935	1410	1010	1010	80.8935	1178900	1180309	299.096	273.095	1410	7019	7019	273.095	1178900	1180309	292.596	1410	1762	1762	292.596	1178900	1180309	343.271	1410
PG1108	433.737	132.628	46.2622	1.12164	470.991	402	462	462	470.991	1180797	1181198	398.563	402	1597	1597	398.563	1180797	1181198	524.458	402	422	422	524.458	1180797	1181198	127.258	402	453	453	127.258	1180797	1181198	380.318	446.797	402	3274	3274	446.797	1180797	1181198	531.191	402	912	912	531.191	1180797	1181198	560.994	402
PG1109	14.2971	7.93877	7.15108	1.50779	13.1815	1368	44	44	13.1815	1181515	1182882	15.8411	1368	216	216	15.8411	1181515	1182882	15.3387	1368	42	42	15.3387	1181515	1182882	11.97	1368	145	145	11.97	1181515	1182882	14.0828	26.2671	1368	655	655	26.2671	1181515	1182882	23.2774	1368	136	136	23.2774	1181515	1182882	18.7022	1368
PG1110	118.313	42.8279	44.3244	1.29967	124.814	417	127	127	124.814	1182881	1183297	176.114	417	732	732	176.114	1182881	1183297	142.572	417	119	119	142.572	1182881	1183297	148.137	417	547	547	148.137	1182881	1183297	147.909	148.004	417	1125	1125	148.004	1182881	1183297	243.127	417	433	433	243.127	1182881	1183297	186.971	417
PG1111	33.0093	15.7135	12.0506	1.17485	65.6836	1173	188	188	65.6836	1183506	1184678	82.1947	1173	961	961	82.1947	1183506	1184678	56.6471	1173	133	133	56.6471	1183506	1184678	71.1472	1173	739	739	71.1472	1183506	1184678	68.9182	89.6564	1173	1917	1917	89.6564	1183506	1184678	78.0479	1173	391	391	78.0479	1183506	1184678	70.2286	1173
PG1112	53.3435	27.7748	2.2911	1.05562	37.7138	489	45	45	37.7138	1185143	1185631	45.5473	489	222	222	45.5473	1185143	1185631	67.431	489	66	66	67.431	1185143	1185631	14.0875	489	61	61	14.0875	1185143	1185631	41.1949	33.9931	489	303	303	33.9931	1185143	1185631	61.7679	489	129	129	61.7679	1185143	1185631	50.5162	489
PG1113	24.4283	5.7392	7.61656	1.2184	37.835	1224	113	113	37.835	1185613	1186836	36.0653	1224	440	440	36.0653	1185613	1186836	40.409	1224	99	99	40.409	1185613	1186836	25.1879	1224	273	273	25.1879	1185613	1186836	34.8743	49.6162	1224	1107	1107	49.6162	1185613	1186836	42.2759	1224	221	221	42.2759	1185613	1186836	41.5347	1224
PG1117	142.635	74.2401	19.6564	1.09177	184.025	1452	652	652	184.025	1190150	1191601	217.376	1452	3146	3146	217.376	1190150	1191601	203.695	1452	592	592	203.695	1190150	1191601	251.683	1452	3236	3236	251.683	1190150	1191601	214.195	174.555	1452	4620	4620	174.555	1190150	1191601	317.19	1452	1967	1967	317.19	1190150	1191601	184.709	1452
PG1119	1360.52	553.622	-562.184	-1.4319	1934.43	561	2648	2648	1934.43	1194983	1195543	1753.85	561	9807	9807	1753.85	1194983	1195543	2281.61	561	2562	2562	2281.61	1194983	1195543	1485.41	561	7379	7379	1485.41	1194983	1195543	1863.82	921.084	561	9419	9419	921.084	1194983	1195543	1363.12	561	3266	3266	1363.12	1194983	1195543	1541.54	561
PG1124	417.239	287.561	235.007	1.97075	283.61	552	382	382	283.61	1200575	1201126	232.279	552	1278	1278	232.279	1200575	1201126	295.96	552	327	327	295.96	1200575	1201126	156.507	552	765	765	156.507	1200575	1201126	242.089	573.746	552	5773	5773	573.746	1200575	1201126	371.151	552	875	875	371.151	1200575	1201126	571.171	552
PG1125	30.4194	18.0044	13.9844	1.33335	39.9219	657	64	64	39.9219	1201161	1201817	36.4965	657	239	239	36.4965	1201161	1201817	33.4589	657	44	44	33.4589	1201161	1201817	57.9263	657	337	337	57.9263	1201161	1201817	41.9509	63.8783	657	765	765	63.8783	1201161	1201817	55.5957	657	156	156	55.5957	1201161	1201817	46.4949	657
PG1127	286.494	167.949	-103.535	-1.14602	914.222	468	1044	1044	914.222	1203363	1203830	704.22	468	3285	3285	704.22	1203363	1203830	872.169	468	817	817	872.169	1203363	1203830	759.627	468	3148	3148	759.627	1203363	1203830	812.559	627.727	468	5355	5355	627.727	1203363	1203830	673.913	468	1347	1347	673.913	1203363	1203830	769.594	468
PG1130	296.489	267.637	-41.5672	-1.19374	371.467	1998	1811	1811	371.467	1208193	1210190	186.846	1998	3721	3721	186.846	1208193	1210190	381.328	1998	1525	1525	381.328	1208193	1210190	84.8392	1998	1501	1501	84.8392	1208193	1210190	256.12	317.217	1998	11553	11553	317.217	1208193	1210190	103.829	1998	886	886	103.829	1208193	1210190	336.3	1998
PG1133	76.3362	42.9962	10.6624	1.19114	37.9969	453	42	42	37.9969	1213711	1214163	84.3811	453	381	381	84.3811	1213711	1214163	62.8638	453	57	57	62.8638	1213711	1214163	37.8928	453	152	152	37.8928	1213711	1214163	55.7837	58.7355	453	485	485	58.7355	1213711	1214163	114.229	453	221	221	114.229	1213711	1214163	41.3849	453
PG1135	242.673	86.8912	16.3378	1.06664	261.887	615	393	393	261.887	1216000	1216614	307.67	615	1886	1886	307.67	1216000	1216614	287.576	615	354	354	287.576	1216000	1216614	123.581	615	673	673	123.581	1216000	1216614	245.179	220.779	615	2475	2475	220.779	1216000	1216614	366.254	615	962	962	366.254	1216000	1216614	280.448	615
PG1136	258.758	194.774	-43.896	-1.1453	358.753	1629	1426	1426	358.753	1216789	1218417	381.539	1629	6195	6195	381.539	1216789	1218417	419.249	1629	1367	1367	419.249	1216789	1218417	224.475	1629	3238	3238	224.475	1216789	1218417	346.004	218.801	1629	6497	6497	218.801	1216789	1218417	467.712	1629	3254	3254	467.712	1216789	1218417	312.964	1629
PG1139	954.651	504.573	-148.799	-1.24183	1122.42	1137	3114	3114	1122.42	1221018	1222154	617.846	1137	7002	7002	617.846	1221018	1222154	1135.42	1137	2584	2584	1135.42	1221018	1222154	180.768	1137	1820	1820	180.768	1221018	1222154	764.113	672.267	1137	13933	13933	672.267	1221018	1222154	712.933	1137	3462	3462	712.933	1221018	1222154	823.452	1137
PG1140	156.079	73.2359	-19.2439	-1.15947	182.302	861	383	383	182.302	1222265	1223125	109.066	861	936	936	109.066	1222265	1223125	208.893	861	360	360	208.893	1222265	1223125	59.4164	861	453	453	59.4164	1222265	1223125	139.92	151.327	861	2375	2375	151.327	1222265	1223125	114.488	861	421	421	114.488	1222265	1223125	164.073	861
PG1141	1670.1	784.757	-100.528	-1.06956	2061.47	1194	6006	6006	2061.47	1223131	1224324	1568.77	1194	18670	18670	1568.77	1223131	1224324	1982.93	1194	4739	4739	1982.93	1223131	1224324	569.95	1194	6026	6026	569.95	1223131	1224324	1545.78	1276.72	1194	27787	27787	1276.72	1223131	1224324	2240.05	1194	11423	11423	2240.05	1223131	1224324	1570.22	1194
PG1142	521.846	247.153	-48.3305	-1.09833	756.528	909	1678	1678	756.528	1224661	1225569	466.869	909	4230	4230	466.869	1224661	1225569	701.312	909	1276	1276	701.312	1224661	1225569	234.682	909	1889	1889	234.682	1224661	1225569	539.848	482.033	909	7987	7987	482.033	1224661	1225569	714.022	909	2772	2772	714.022	1224661	1225569	494.98	909
PG1143	43.0829	9.23554	12.989	1.1788	77.3153	1569	296	296	77.3153	1225720	1227288	73.8546	1569	1155	1155	73.8546	1225720	1227288	71.9631	1569	226	226	71.9631	1225720	1227288	67.4417	1569	937	937	67.4417	1225720	1227288	72.6437	110.525	1569	3161	3161	110.525	1225720	1227288	81.3309	1569	545	545	81.3309	1225720	1227288	78.5796	1569
PG1145	63.2096	18.7499	0.693534	1.00451	151.212	1824	673	673	151.212	1228572	1230395	169.962	1824	3090	3090	169.962	1228572	1230395	115.04	1824	420	420	115.04	1228572	1230395	178.25	1824	2879	2879	178.25	1228572	1230395	153.616	156.279	1824	5196	5196	156.279	1228572	1230395	168.419	1824	1312	1312	168.419	1228572	1230395	136.881	1824
PG1148	0	0	0	1	0	93	0	0	0	1231344	1231436	0	93	0	0	0	1231344	1231436	0	93	0	0	0	1231344	1231436	0	93	0	0	0	1231344	1231436	0	0	93	0	0	0	1231344	1231436	0	93	0	0	0	1231344	1231436	0	93
PG1149	269.961	187.872	-45.7427	-1.17691	391.294	1128	1077	1077	391.294	1231782	1232909	267.45	1128	3007	3007	267.45	1231782	1232909	408.806	1128	923	923	408.806	1231782	1232909	149.673	1128	1495	1495	149.673	1231782	1232909	304.306	306.303	1128	6298	6298	306.303	1231782	1232909	203.423	1128	980	980	203.423	1231782	1232909	385.682	1128
PG1150	41.9273	20.2145	5.3815	1.1312	54.3327	264	35	35	54.3327	1233046	1233309	35.3425	264	93	93	35.3425	1233046	1233309	39.7411	264	21	21	39.7411	1233046	1233309	34.6492	264	81	81	34.6492	1233046	1233309	41.0164	65.8738	264	317	317	65.8738	1233046	1233309	23.9465	264	27	27	23.9465	1233046	1233309	55.557	264
PG1151	473.293	223.836	69.6078	1.16874	534.661	1149	1499	1499	534.661	1233290	1234438	298.799	1149	3422	3422	298.799	1233290	1234438	384.376	1149	884	884	384.376	1233290	1234438	432.262	1149	4398	4398	432.262	1233290	1234438	412.524	657.511	1149	13771	13771	657.511	1233290	1234438	184.217	1149	904	904	184.217	1233290	1234438	608.212	1149
PG1152	585.454	294.798	-63.375	-1.15271	657.519	273	438	438	657.519	1234764	1235036	362.721	273	987	987	362.721	1234764	1235036	739.338	273	404	404	739.338	1234764	1235036	153.883	273	372	372	153.883	1234764	1235036	478.365	425.217	273	2116	2116	425.217	1234764	1235036	500.879	273	584	584	500.879	1234764	1235036	535.639	273
PG1153	1084.1	511.06	-490.816	-1.42037	1736.87	714	3026	3026	1736.87	1235066	1235779	1418.35	714	10094	10094	1418.35	1235066	1235779	2085.87	714	2981	2981	2085.87	1235066	1235779	1392.49	714	8804	8804	1392.49	1235066	1235779	1658.4	1001.77	714	13038	13038	1001.77	1235066	1235779	1225.81	714	3738	3738	1225.81	1235066	1235779	1280.71	714
PG1154	183.659	67.948	8.65165	1.06323	120.723	129	38	38	120.723	1235787	1235915	111.215	129	143	143	111.215	1235787	1235915	65.839	129	17	17	65.839	1235787	1235915	249.498	129	285	285	249.498	1235787	1235915	136.819	157.351	129	370	370	157.351	1235787	1235915	103.459	129	57	57	103.459	1235787	1235915	141.909	129
PG1155	565.127	108.619	-73.613	-1.15424	430.522	891	936	936	430.522	1236001	1236891	503.55	891	4472	4472	503.55	1236001	1236891	352.133	891	628	628	352.133	1236001	1236891	917.26	891	7237	7237	917.26	1236001	1236891	550.866	475.27	891	7719	7719	475.27	1236001	1236891	479.85	891	1826	1826	479.85	1236001	1236891	414.751	891
PG1156	509.602	304.287	11.5993	1.01301	963.492	453	1065	1065	963.492	1236875	1237327	887.22	453	4006	4006	887.22	1236875	1237327	1057.66	453	959	959	1057.66	1236875	1237327	659.136	453	2644	2644	659.136	1236875	1237327	891.876	753.752	453	6224	6224	753.752	1236875	1237327	1058.04	453	2047	2047	1058.04	1236875	1237327	1155.86	453
PG1160	13.8081	10.2617	4.83398	1.15698	28.0534	1008	69	69	28.0534	1239071	1240078	29.9588	1008	301	301	29.9588	1239071	1240078	38.164	1008	77	77	38.164	1239071	1240078	27.0003	1008	241	241	27.0003	1239071	1240078	30.7941	38.3151	1008	704	704	38.3151	1239071	1240078	40.1854	1008	173	173	40.1854	1239071	1240078	37.6348	1008
PG1162	66.1523	21.7666	1.64412	1.01519	138.053	567	191	191	138.053	1241563	1242129	102.274	567	578	578	102.274	1241563	1242129	120.715	567	137	137	120.715	1241563	1242129	71.9011	567	361	361	71.9011	1241563	1242129	108.236	124.04	567	1282	1282	124.04	1241563	1242129	120.169	567	291	291	120.169	1241563	1242129	114.946	567
PG1164	81.8834	49.9594	1.12167	1.00404	250.608	3408	2084	2084	250.608	1244197	1247604	308.135	3408	10467	10467	308.135	1244197	1247604	234.408	3408	1599	1599	234.408	1244197	1247604	316.292	3408	9545	9545	316.292	1244197	1247604	277.361	259.346	3408	16111	16111	259.346	1244197	1247604	309.306	3408	4502	4502	309.306	1244197	1247604	261.879	3408
PG1165	36.4458	13.4762	5.05577	1.05594	103.456	717	181	181	103.456	1247601	1248317	93.4708	717	668	668	93.4708	1247601	1248317	96.8545	717	139	139	96.8545	1247601	1248317	67.7269	717	430	430	67.7269	1247601	1248317	90.3771	89.9799	717	1176	1176	89.9799	1247601	1248317	104.173	717	319	319	104.173	1247601	1248317	97.8203	717
PG1166	13.8778	3.73477	-2.12699	-1.82553	2.846	144	1	1	2.846	1248390	1248533	2.09015	144	3	3	2.09015	1248390	1248533	13.8778	144	4	4	13.8778	1248390	1248533	0	144	0	0	0	1248390	1248533	4.7035	2.66682	144	7	7	2.66682	1248390	1248533	1.626	144	1	1	1.626	1248390	1248533	5.36076	144
PG1167	3.6203	3.19648	0.649002	1.59715	0	138	0	0	0	1248567	1248704	0.727009	138	1	1	0.727009	1248567	1248704	3.6203	138	1	1	3.6203	1248567	1248704	0	138	0	0	0	1248567	1248704	1.08683	2.38523	138	6	6	2.38523	1248567	1248704	0	138	0	0	0	1248567	1248704	3.19648	138
PG1169	7.09526	4.09748	0.685698	1.29858	4.13963	99	1	1	4.13963	1249173	1249271	0	99	0	0	0	1249173	1249271	5.04649	99	1	1	5.04649	1249173	1249271	0	99	0	0	0	1249173	1249271	2.29653	2.77072	99	5	5	2.77072	1249173	1249271	7.09526	99	3	3	7.09526	1249173	1249271	1.11393	99
PG1170	436.959	158.961	-1.23285	-1.00263	397.149	873	846	846	397.149	1249303	1250175	556.109	873	4839	4839	556.109	1249303	1250175	437.223	873	764	764	437.223	1249303	1250175	488.331	873	3775	3775	488.331	1249303	1250175	469.703	298.997	873	4758	4758	298.997	1249303	1250175	735.956	873	2744	2744	735.956	1249303	1250175	354.963	873
PG1171	166.013	71.5649	30.062	1.10932	304.187	741	550	550	304.187	1250495	1251235	283.38	741	2093	2093	283.38	1250495	1251235	291.266	741	432	432	291.266	1250495	1251235	221.137	741	1451	1451	221.137	1250495	1251235	274.993	366.031	741	4944	4944	366.031	1250495	1251235	200.017	741	633	633	200.017	1250495	1251235	354.945	741
PG1172	97.8837	15.4546	0.53863	1.00222	241.691	1287	759	759	241.691	1251313	1252599	242.906	1287	3116	3116	242.906	1251313	1252599	237.961	1287	613	613	237.961	1251313	1252599	247.622	1287	2822	2822	247.622	1251313	1252599	242.545	281.633	1287	6607	6607	281.633	1251313	1252599	183.749	1287	1010	1010	183.749	1251313	1252599	257.145	1287
PG1173	115.303	35.1337	-46.3021	-1.35248	159.265	615	239	239	159.265	1252575	1253189	143.231	615	878	878	143.231	1252575	1253189	173.845	615	214	214	173.845	1252575	1253189	234.308	615	1276	1276	234.308	1252575	1253189	177.662	138.712	615	1555	1555	138.712	1252575	1253189	123.734	615	325	325	123.734	1252575	1253189	143.99	615
PG1174	75.8961	37.2238	-8.00849	-1.09879	102.044	498	124	124	102.044	1253300	1253797	66.6833	498	331	331	66.6833	1253300	1253797	130.418	498	130	130	130.418	1253300	1253797	57.1456	498	252	252	57.1456	1253300	1253797	89.0729	93.4166	498	848	848	93.4166	1253300	1253797	103.907	498	221	221	103.907	1253300	1253797	72.4118	498
PG1175	38.517	13.8397	-5.07117	-1.17115	40.094	1707	167	167	40.094	1254260	1255966	27.4474	1707	467	467	27.4474	1254260	1255966	53.2675	1707	182	182	53.2675	1254260	1255966	17.9948	1707	272	272	17.9948	1254260	1255966	34.7009	29.8565	1707	929	929	29.8565	1254260	1255966	41.2872	1707	301	301	41.2872	1254260	1255966	32.6249	1707
PG1176	7.99396	4.25609	0.327869	1.02828	12.3756	1722	52	52	12.3756	1256013	1257734	9.72976	1722	167	167	9.72976	1256013	1257734	15.0867	1722	52	52	15.0867	1256013	1257734	9.18135	1722	140	140	9.18135	1256013	1257734	11.5934	13.9858	1722	439	439	13.9858	1256013	1257734	12.6454	1722	93	93	12.6454	1256013	1257734	13.9609	1722
PG1177	72.5609	25.9831	13.4898	1.16167	88.3045	1086	0	234	88.3045	1257884	1258969	81.666	1086	0	884	81.666	1257884	1258969	107.649	1086	0	234	107.649	1257884	1258969	56.1533	1086	0	540	56.1533	1257884	1258969	83.4432	103.254	1086	0	2044	103.254	1257884	1258969	128.714	1086	0	597	128.714	1257884	1258969	87.9385	1086
PG1178	9.38151	5.67784	1.25679	1.06695	16.9958	1278	53	53	16.9958	1259150	1260427	21.9024	1278	279	279	21.9024	1259150	1260427	22.6736	1278	58	58	22.6736	1259150	1260427	13.5199	1278	153	153	13.5199	1259150	1260427	18.7729	21.8496	1278	509	509	21.8496	1259150	1260427	22.9014	1278	125	125	22.9014	1259150	1260427	19.4152	1278
PG1179	7.95175	2.73636	0.562853	1.07165	9.83162	792	19	19	9.83162	1260431	1261222	7.72722	792	61	61	7.72722	1260431	1261222	6.30811	792	10	10	6.30811	1260431	1261222	7.55722	792	53	53	7.55722	1260431	1261222	7.85604	13.6458	792	197	197	13.6458	1260431	1261222	7.09526	792	24	24	7.09526	1260431	1261222	7.24051	792
PG1180	8.0637	4.03407	0.0673361	1.00594	12.264	2406	72	72	12.264	1261300	1263705	9.966	2406	239	239	9.966	1261300	1263705	15.5736	2406	75	75	15.5736	1261300	1263705	7.50993	2406	160	160	7.50993	1261300	1263705	11.3284	14.0001	2406	614	614	14.0001	1261300	1263705	13.4297	2406	138	138	13.4297	1261300	1263705	9.99199	2406
PG1181	28.9549	11.3791	-8.21012	-1.53505	37.5672	600	55	55	37.5672	1263746	1264345	20.5671	600	123	123	20.5671	1263746	1264345	24.9801	600	30	30	24.9801	1263746	1264345	11.1048	600	59	59	11.1048	1263746	1264345	23.5548	15.3609	600	168	168	15.3609	1263746	1264345	23.8046	600	61	61	23.8046	1263746	1264345	13.601	600
PG1184	63.5921	28.0357	23.5129	1.26725	79.2432	1536	297	297	79.2432	1265425	1266960	90.1377	1536	1380	1380	90.1377	1265425	1266960	77.4123	1536	238	238	77.4123	1265425	1266960	105.137	1536	1430	1430	105.137	1265425	1266960	87.9826	93.4695	1536	2617	2617	93.4695	1265425	1266960	141.004	1536	925	925	141.004	1265425	1266960	93.3347	1536
PG1185	170.409	71.7019	38.7498	1.21838	188.014	861	395	395	188.014	1266982	1267842	162.668	861	1396	1396	162.668	1266982	1267842	243.128	861	419	419	243.128	1266982	1267842	115.947	861	884	884	115.947	1266982	1267842	177.439	202.811	861	3183	3183	202.811	1266982	1267842	286.357	861	1053	1053	286.357	1266982	1267842	204.163	861
PG1186	59.1561	13.2311	7.11438	1.1001	72.6878	1449	257	257	72.6878	1267793	1269241	74.6395	1449	1078	1078	74.6395	1267793	1269241	79.3019	1449	230	230	79.3019	1267793	1269241	57.6733	1449	740	740	57.6733	1267793	1269241	71.0756	70.4967	1449	1862	1862	70.4967	1267793	1269241	116.829	1449	723	723	116.829	1267793	1269241	59.3632	1449
PG1189	252.835	84.0572	-61.9848	-1.14216	581.291	1881	2668	2668	581.291	1270132	1272012	476.674	1881	8937	8937	476.674	1270132	1272012	448.34	1881	1688	1688	448.34	1270132	1272012	485.764	1881	8091	8091	485.764	1270132	1272012	498.017	506.108	1881	17353	17353	506.108	1270132	1272012	377.169	1881	3030	3030	377.169	1270132	1272012	532.398	1881
PG1196	72.6648	21.3016	-3.92546	-1.10553	24.1073	153	9	9	24.1073	1275267	1275419	36.7211	153	56	56	36.7211	1275267	1275419	88.1651	153	27	27	88.1651	1275267	1275419	15.5003	153	21	21	15.5003	1275267	1275419	41.1234	43.0276	153	120	120	43.0276	1275267	1275419	41.3195	153	27	27	41.3195	1275267	1275419	45.4088	153
PG1197	57.8952	31.0829	10.6835	1.13385	85.2855	1086	0	226	85.2855	1275565	1276650	71.9658	1086	0	779	71.9658	1275565	1276650	103.049	1086	0	224	103.049	1275565	1276650	58.961	1086	0	567	58.961	1275565	1276650	79.8153	94.9193	1086	0	1879	94.9193	1275565	1276650	116.856	1086	0	542	116.856	1275565	1276650	86.72	1086
PG1198	12.8658	4.0431	3.05331	1.49056	0	240	0	0	0	1276790	1277029	6.68848	240	16	16	6.68848	1276790	1277029	8.3267	240	4	4	8.3267	1276790	1277029	9.88143	240	21	21	9.88143	1276790	1277029	6.22415	6.85752	240	30	30	6.85752	1276790	1277029	10.7316	240	11	11	10.7316	1276790	1277029	12.8658	240
PG1199	139.365	45.401	12.7575	1.15268	83.6963	426	87	87	83.6963	1277033	1277458	94.4394	426	401	401	94.4394	1277033	1277458	110.241	426	94	94	110.241	1277033	1277458	45.8615	426	173	173	45.8615	1277033	1277458	83.5595	62.2006	426	483	483	62.2006	1277033	1277458	185.226	426	337	337	185.226	1277033	1277458	73.0013	426
PG1200	6.05818	4.45113	2.55866	1.32824	7.18989	513	9	9	7.18989	1277570	1278082	6.4538	513	33	33	6.4538	1277570	1278082	10.7127	513	11	11	10.7127	1277570	1278082	6.82427	513	31	31	6.82427	1277570	1278082	7.79517	12.512	513	117	117	12.512	1277570	1278082	11.4105	513	25	25	11.4105	1277570	1278082	10.5334	513
PG1201	7.04829	1.9285	0.806194	1.06795	12.8337	1437	45	45	12.8337	1278086	1279522	12.8463	1437	184	184	12.8463	1278086	1279522	13.2115	1437	38	38	13.2115	1278086	1279522	8.56606	1437	109	109	8.56606	1278086	1279522	11.8644	15.6143	1437	409	409	15.6143	1278086	1279522	11.7316	1437	72	72	11.7316	1278086	1279522	13.6601	1437
PG1202	43.046	19.9557	-5.24036	-1.19083	52.6796	3423	440	440	52.6796	1279682	1283104	24.2685	3423	828	828	24.2685	1279682	1283104	44.2242	3423	303	303	44.2242	1279682	1283104	9.63358	3423	292	292	9.63358	1279682	1283104	32.7015	38.8172	3423	2422	2422	38.8172	1279682	1283104	24.4199	3423	357	357	24.4199	1279682	1283104	35.052	3423
PG1203	30.3037	10.5598	2.91378	1.18923	25.37	210	13	13	25.37	1283327	1283536	14.8102	210	31	31	14.8102	1283327	1283536	21.4115	210	9	9	21.4115	1283327	1283536	0	210	0	0	0	1283327	1283536	15.3979	30.3037	210	116	116	30.3037	1283327	1283536	16.7245	210	15	15	16.7245	1283327	1283536	19.9552	210
PG1205	115.197	73.9442	0.0138819	1.00015	101.803	471	117	117	101.803	1284093	1284563	75.6182	471	355	355	75.6182	1284093	1284563	149.562	471	141	141	149.562	1284093	1284563	39.8014	471	166	166	39.8014	1284093	1284563	91.6963	92.5984	471	795	795	92.5984	1284093	1284563	76.5565	471	154	154	76.5565	1284093	1284563	154.999	471
PG1206	410.321	216.895	-99.3771	-1.3881	454.129	222	246	246	454.129	1284649	1284870	243.135	222	538	538	243.135	1284649	1284870	542.361	222	241	241	542.361	1284649	1284870	182.113	222	358	358	182.113	1284649	1284870	355.435	237.233	222	960	960	237.233	1284649	1284870	303.754	222	288	288	303.754	1284649	1284870	351.203	222
PG1207	44.3899	25.6749	-2.46872	-1.04436	79.9027	159	31	31	79.9027	1284863	1285021	47.9551	159	76	76	47.9551	1284863	1285021	69.1273	159	22	22	69.1273	1284863	1285021	35.5128	159	50	50	35.5128	1284863	1285021	58.1245	55.8953	159	162	162	55.8953	1284863	1285021	73.6301	159	50	50	73.6301	1284863	1285021	54.0989	159
PG1209	506.093	234.547	-162.412	-1.27186	796.923	1551	3016	3016	796.923	1287585	1289135	562.376	1551	8694	8694	562.376	1287585	1289135	695.771	1551	2160	2160	695.771	1287585	1289135	984.193	1551	13517	13517	984.193	1287585	1289135	759.815	668.721	1551	18906	18906	668.721	1287585	1289135	478.1	1551	3167	3167	478.1	1287585	1289135	709.736	1551
PG1210	552.811	80.7867	-119.531	-1.18427	896.432	1788	3911	3911	896.432	1289184	1290971	706.274	1788	12587	12587	706.274	1289184	1290971	760.021	1788	2720	2720	760.021	1289184	1290971	710.048	1788	11242	11242	710.048	1289184	1290971	768.194	773.627	1788	25214	25214	773.627	1289184	1290971	343.62	1788	2624	2624	343.62	1289184	1290971	787.061	1788
PG1211	173.218	75.1037	-7.00597	-1.03397	249.15	579	352	352	249.15	1290941	1291519	160.974	579	929	929	160.974	1290941	1291519	189.832	579	220	220	189.832	1290941	1291519	252.972	579	1297	1297	252.972	1290941	1291519	213.232	265.015	579	2797	2797	265.015	1290941	1291519	91.7972	579	227	227	91.7972	1290941	1291519	264.935	579
PG1212	122.732	73.1051	-42.6108	-1.17745	332.224	1014	822	822	332.224	1291532	1292545	254.974	1014	2577	2577	254.974	1291532	1292545	308.433	1014	626	626	308.433	1291532	1292545	235.328	1014	2113	2113	235.328	1291532	1292545	282.739	238.377	1014	4406	4406	238.377	1291532	1292545	211.283	1014	915	915	211.283	1291532	1292545	301.363	1014
PG1214	37.9787	22.2643	-7.57049	-1.07535	107.169	1239	324	324	107.169	1293172	1294410	100.003	1239	1235	1235	100.003	1293172	1294410	120.163	1239	298	298	120.163	1293172	1294410	104.819	1239	1150	1150	104.819	1293172	1294410	108.038	97.8982	1239	2211	2211	97.8982	1293172	1294410	86.3629	1239	457	457	86.3629	1293172	1294410	124.342	1239
PG1215	1291.44	251.743	-393.608	-1.29672	1593.42	813	3161	3161	1593.42	1294761	1295573	1500.96	813	12163	12163	1500.96	1294761	1295573	2271.87	813	3697	3697	2271.87	1294761	1295573	1514.35	813	10902	10902	1514.35	1294761	1295573	1720.15	1146.26	813	16987	16987	1146.26	1294761	1295573	1715.61	813	5957	5957	1715.61	1294761	1295573	1463.87	813
PG1216	64.0179	37.9219	-1.73998	-1.02191	60.4227	156	23	23	60.4227	1295570	1295725	70.7435	156	110	110	70.7435	1295570	1295725	76.8619	156	24	24	76.8619	1295570	1295725	116.55	156	161	161	116.55	1295570	1295725	81.1446	108.665	156	309	309	108.665	1295570	1295725	52.5322	156	35	35	52.5322	1295570	1295725	72.1052	156
PG1217	1025.32	425.185	7.68422	1.00589	1348.85	333	1096	1096	1348.85	1295715	1296047	1389.82	333	4613	4613	1389.82	1295715	1296047	1600.83	333	1067	1067	1600.83	1295715	1296047	876.653	333	2585	2585	876.653	1295715	1296047	1304.04	990.778	333	6014	6014	990.778	1295715	1296047	1901.98	333	2705	2705	1901.98	1295715	1296047	1175.64	333
PG1218	290.615	119.384	-4.34569	-1.01216	327.68	459	367	367	327.68	1296077	1296535	399.997	459	1830	1830	399.997	1296077	1296535	419.056	459	385	385	419.056	1296077	1296535	299.672	459	1218	1218	299.672	1296077	1296535	361.601	254.7	459	2131	2131	254.7	1296077	1296535	545.315	459	1069	1069	545.315	1296077	1296535	360.868	459
PG1219	2537.56	892.749	198.087	1.04737	4496.24	312	3423	3423	4496.24	1296811	1297122	4312.78	312	13412	13412	4312.78	1296811	1297122	3670.15	312	2292	2292	3670.15	1296811	1297122	4248.29	312	11737	11737	4248.29	1296811	1297122	4181.87	3195.96	312	18176	18176	3195.96	1296811	1297122	5733.52	312	7640	7640	5733.52	1296811	1297122	3848.79	312
PG1220	367.23	232.532	3.54323	1.0055	574.259	1134	1589	1589	574.259	1297126	1298259	626.204	1134	7078	7078	626.204	1297126	1298259	505.329	1134	1147	1147	505.329	1297126	1298259	869.585	1134	8732	8732	869.585	1297126	1298259	643.845	641.003	1134	13250	13250	641.003	1297126	1298259	502.356	1134	2433	2433	502.356	1297126	1298259	639.402	1134
PG1221	159.31	75.3876	-9.94186	-1.02714	374.825	726	664	664	374.825	1298269	1298994	356.811	726	2582	2582	356.811	1298269	1298994	315.864	726	459	459	315.864	1298269	1298994	457.633	726	2942	2942	457.633	1298269	1298994	376.283	352.36	726	4663	4663	352.36	1298269	1298994	298.323	726	925	925	298.323	1298269	1298994	427.747	726
PG1222	65.3299	35.9963	11.508	1.23261	38.6626	318	30	30	38.6626	1299165	1299482	65.6228	318	208	208	65.6228	1299165	1299482	39.2769	318	25	25	39.2769	1299165	1299482	54.3345	318	153	153	54.3345	1299165	1299482	49.4742	74.6996	318	433	433	74.6996	1299165	1299482	97.928	318	133	133	97.928	1299165	1299482	32.5981	318
PG1223	8.32092	4.92797	2.41633	1.68796	2.00894	204	1	1	2.00894	1299601	1299804	7.377	204	15	15	7.377	1299601	1299804	2.44903	204	1	1	2.44903	1299601	1299804	2.21433	204	4	4	2.21433	1299601	1299804	3.51232	5.9163	204	22	22	5.9163	1299601	1299804	10.3299	204	9	9	10.3299	1299601	1299804	3.78407	204
PG1224	75.5073	42.1093	-13.0414	-1.09313	163.817	1461	584	584	163.817	1300039	1301499	140.293	1461	2043	2043	140.293	1300039	1301499	191.839	1461	561	561	191.839	1300039	1301499	116.332	1461	1505	1505	116.332	1300039	1301499	153.07	154.48	1461	4114	4114	154.48	1300039	1301499	122.441	1461	764	764	122.441	1300039	1301499	164.55	1461
PG1225	122.886	42.8361	-9.47437	-1.04833	189.587	1872	866	866	189.587	1301525	1303396	183.772	1872	3429	3429	183.772	1301525	1303396	196.158	1872	735	735	196.158	1301525	1303396	252.465	1872	4185	4185	252.465	1301525	1303396	205.496	232.423	1872	7931	7931	232.423	1301525	1303396	129.579	1872	1036	1036	129.579	1301525	1303396	226.802	1872
PG1226	91.678	81.7144	-34.925	-1.1286	340.066	705	585	585	340.066	1303404	1304108	298.847	705	2100	2100	298.847	1303404	1304108	335.903	705	474	474	335.903	1303404	1304108	251.17	705	1568	1568	251.17	1303404	1304108	306.497	248.388	705	3192	3192	248.388	1303404	1304108	293.593	705	884	884	293.593	1303404	1304108	254.188	705
PG1229	28.2344	10.055	-6.32641	-1.58308	18.1214	294	13	13	18.1214	1305649	1305942	8.53122	294	25	25	8.53122	1305649	1305942	33.9865	294	20	20	33.9865	1305649	1305942	8.06647	294	21	21	8.06647	1305649	1305942	17.1764	17.7269	294	95	95	17.7269	1305649	1305942	7.16766	294	9	9	7.16766	1305649	1305942	12.7533	294
PG1230	96.9607	57.9877	-25.2336	-1.18163	182.079	2109	937	937	182.079	1306050	1308158	124.398	2109	2615	2615	124.398	1306050	1308158	203.252	2109	858	858	203.252	1306050	1308158	146.933	2109	2744	2744	146.933	1306050	1308158	164.166	145.149	2109	5580	5580	145.149	1306050	1308158	121.901	2109	1098	1098	121.901	1306050	1308158	182.386	2109
PG1233	8.89625	4.94361	4.10794	3.92727	3.6921	111	1	1	3.6921	1310025	1310135	0.903849	111	1	1	0.903849	1310025	1310135	0	111	0	0	0	1310025	1310135	1.01739	111	1	1	1.01739	1310025	1310135	1.40334	8.89625	111	18	18	8.89625	1310025	1310135	2.1094	111	1	1	2.1094	1310025	1310135	5.961	111
PG1234	0.854873	0.425273	0.320036	#DIV/0!	0	129	0	0	0	1310252	1310380	0	129	0	0	0	1310252	1310380	0	129	0	0	0	1310252	1310380	0	129	0	0	0	1310252	1310380	0	0.425273	129	1	1	0.425273	1310252	1310380	0	129	0	0	0	1310252	1310380	0.854873	129
PG1235	207.356	114.638	91.437	1.31694	273.644	957	639	639	273.644	1310390	1311346	362.625	957	3459	3459	362.625	1310390	1311346	267.812	957	513	513	267.812	1310390	1311346	249.934	957	2118	2118	249.934	1310390	1311346	288.504	336.556	957	5871	5871	336.556	1310390	1311346	388.282	957	1587	1587	388.282	1310390	1311346	337.635	957
PG1236	184.551	68.5777	17.0703	1.05218	350.454	711	608	608	350.454	1311662	1312372	339.222	711	2404	2404	339.222	1311662	1312372	399.822	711	569	569	399.822	1311662	1312372	219.19	711	1380	1380	219.19	1311662	1312372	327.172	331.244	711	4293	4293	331.244	1311662	1312372	403.741	711	1226	1226	403.741	1311662	1312372	349.293	711
PG1237	78.5976	69.9683	-0.352113	-1.00145	255.457	600	374	374	255.457	1312369	1312968	211.523	600	1265	1265	211.523	1312369	1312968	288.937	600	347	347	288.937	1312369	1312968	213.815	600	1136	1136	213.815	1312369	1312968	242.433	213.955	600	2340	2340	213.955	1312369	1312968	210.339	600	539	539	210.339	1312369	1312968	283.784	600
PG1238	18.9802	16.958	-5.30405	-1.05067	100.059	684	167	167	100.059	1312986	1313669	102.527	684	699	699	102.527	1312986	1313669	118.327	684	162	162	118.327	1312986	1313669	119.039	684	721	721	119.039	1312986	1313669	109.988	107.074	684	1335	1335	107.074	1312986	1313669	100.983	684	295	295	100.983	1312986	1313669	109.311	684
PG1240	168.481	98.7011	28.6614	1.0618	528.935	609	786	786	528.935	1314543	1315151	526.677	609	3197	3197	526.677	1314543	1315151	409.362	609	499	499	409.362	1314543	1315151	390.158	609	2104	2104	390.158	1314543	1315151	463.783	430.234	609	4776	4776	430.234	1314543	1315151	558.638	609	1453	1453	558.638	1314543	1315151	503.587	609
PG1244	119.448	42.2737	0.148748	1.00165	105.664	1086	0	280	105.664	1319674	1320759	78.8945	1086	0	854	78.8945	1319674	1320759	147.212	1086	0	320	147.212	1319674	1320759	27.7647	1086	0	267	27.7647	1319674	1320759	89.8838	86.079	1086	0	1704	86.079	1319674	1320759	121.168	1086	0	562	121.168	1319674	1320759	116.981	1086
PG1248	89.5217	34.2353	-9.02773	-1.02122	428.859	732	766	766	428.859	1325891	1326622	410.081	732	2992	2992	410.081	1325891	1326622	448.413	732	657	657	448.413	1325891	1326622	450.642	732	2921	2921	450.642	1325891	1326622	434.499	420.595	732	5612	5612	420.595	1325891	1326622	387.68	732	1212	1212	387.68	1325891	1326622	416.407	732
PG1249	56.1485	20.5529	9.1466	1.05712	161.264	615	242	242	161.264	1326637	1327251	169.006	615	1036	1036	169.006	1326637	1327251	177.095	615	218	218	177.095	1326637	1327251	133.13	615	725	725	133.13	1326637	1327251	160.124	177.069	615	1985	1985	177.069	1326637	1327251	154.192	615	405	405	154.192	1326637	1327251	156.542	615
PG1250	93.0999	47.8939	-8.98009	-1.09798	104.465	663	169	169	104.465	1327274	1327936	92.9124	663	614	614	92.9124	1327274	1327936	144.681	663	192	192	144.681	1327274	1327936	60.4681	663	355	355	60.4681	1327274	1327936	100.632	132.724	663	1604	1604	132.724	1327274	1327936	97.4715	663	276	276	97.4715	1327274	1327936	84.8297	663
PG1251	39.2203	31.6366	7.91511	1.15823	48.6231	354	39	42	48.6231	1327919	1328272	36.8433	354	124	130	36.8433	1327919	1328272	40.9279	354	27	29	40.9279	1327919	1328272	73.692	354	217	231	73.692	1327919	1328272	50.0216	58.4246	354	355	377	58.4246	1327919	1328272	76.0636	354	110	115	76.0636	1327919	1328272	42.0554	354
PG1252	61.3866	18.1082	2.22516	1.01814	126.661	1236	382	382	126.661	1328439	1329674	125.49	1236	1546	1546	125.49	1328439	1329674	109.945	1236	272	272	109.945	1328439	1329674	128.554	1236	1407	1407	128.554	1328439	1329674	122.663	104.749	1236	2360	2360	104.749	1328439	1329674	166.136	1236	877	877	166.136	1328439	1329674	118.219	1236
PG1254	224.015	92.3448	-1.13871	-1.00254	420.69	528	542	542	420.69	1331684	1332211	472.564	528	2487	2487	472.564	1331684	1332211	340.638	528	360	360	340.638	1331684	1332211	564.653	528	2640	2640	564.653	1331684	1332211	449.636	418.517	528	4028	4028	418.517	1331684	1332211	455.87	528	1028	1028	455.87	1331684	1332211	408.741	528
PG1256	124.22	36.9952	26.4578	1.12953	181.242	1515	670	670	181.242	1332838	1334352	221.382	1515	3343	3343	221.382	1332838	1334352	145.099	1515	440	440	145.099	1332838	1334352	269.319	1515	3613	3613	269.319	1332838	1334352	204.26	229.363	1515	6334	6334	229.363	1332838	1334352	218.379	1515	1413	1413	218.379	1332838	1334352	219.756	1515
PG1257	135.999	65.2733	-29.326	-1.15583	273.216	93	62	62	273.216	1334551	1334643	212.521	93	197	197	212.521	1334551	1334643	247.115	93	46	46	247.115	1334551	1334643	137.217	93	113	113	137.217	1334551	1334643	217.517	182.867	93	310	310	182.867	1334551	1334643	168.684	93	67	67	168.684	1334551	1334643	219.371	93
PG1260	291.057	124.294	-103.805	-1.27388	489.497	2397	2863	2863	489.497	1335588	1337984	484.35	2397	11572	11572	484.35	1335588	1337984	624.242	2397	2995	2995	624.242	1335588	1337984	333.185	2397	7072	7072	333.185	1335588	1337984	482.819	352.277	2397	15392	15392	352.277	1335588	1337984	421.986	2397	4320	4320	421.986	1335588	1337984	365.203	2397
PG1261	611.456	237.922	180.102	1.45604	349.659	1158	10	988	349.659	1338511	1339668	416.124	1158	35	4803	416.124	1338511	1339668	504.779	1158	9	1170	504.779	1338511	1339668	309.145	1158	110	3170	309.145	1338511	1339668	394.927	449.067	1158	123	9479	449.067	1338511	1339668	920.601	1158	88	4553	920.601	1338511	1339668	587.581	1158
PG1262	613.346	278.667	-190.917	-1.75889	310.885	903	628	685	310.885	1339822	1340724	208.209	903	1638	1874	208.209	1339822	1340724	486.877	903	773	880	486.877	1339822	1340724	764.001	903	5529	6109	764.001	1339822	1340724	442.493	190.948	903	2706	3143	190.948	1339822	1340724	407.871	903	1362	1573	407.871	1339822	1340724	256.828	903
PG1264	1325.23	367.9	339.146	1.51473	451.857	156	0	172	451.857	1344830	1344985	747.309	156	0	1162	747.309	1344830	1344985	477.184	156	0	149	477.184	1344830	1344985	959.186	156	0	1325	959.186	1344830	1344985	658.884	982.209	156	0	2793	982.209	1344830	1344985	1777.09	156	0	1184	1777.09	1344830	1344985	614.308	156
PG1265	250.249	95.3277	23.2025	1.19982	59.2826	159	0	23	59.2826	1345114	1345272	85.8144	159	0	136	85.8144	1345114	1345272	34.5637	159	0	11	34.5637	1345114	1345272	284.812	159	0	401	284.812	1345114	1345272	116.118	181.142	159	0	525	181.142	1345114	1345272	135.479	159	0	92	135.479	1345114	1345272	92.9392	159
PG1266	779.803	290.171	287.036	1.60268	460.35	219	0	246	460.35	1346859	1347077	517.212	219	0	1129	517.212	1346859	1347077	385.538	219	0	169	385.538	1346859	1347077	541.964	219	0	1051	541.964	1346859	1347077	476.266	1165.34	219	0	4652	1165.34	1346859	1347077	544.197	219	0	509	544.197	1346859	1347077	536.286	219
PG1267	1537.55	999.64	47.9905	1.01724	2702.88	168	0	1108	2702.88	1347106	1347273	3231.97	168	0	5412	3231.97	1347106	1347273	3119.54	168	0	1049	3119.54	1347106	1347273	2079.13	168	0	3093	2079.13	1347106	1347273	2783.38	3307.61	168	0	10129	3307.61	1347106	1347273	3616.68	168	0	2595	3616.68	1347106	1347273	2307.97	168
PG1268	121.281	50.0775	-17.5157	-1.17363	111.77	99	27	27	111.77	1347511	1347609	103.367	99	102	102	103.367	1347511	1347609	161.488	99	32	32	161.488	1347511	1347609	96.9606	99	85	85	96.9606	1347511	1347609	118.396	141.307	99	255	255	141.307	1347511	1347609	40.2065	99	17	17	40.2065	1347511	1347609	147.038	99
PG1270	306.113	131.05	25.1179	1.13155	175.387	930	398	398	175.387	1349368	1350297	136.79	930	1268	1268	136.79	1349368	1350297	264.843	930	493	493	264.843	1349368	1350297	186.76	930	1538	1538	186.76	1349368	1350297	190.945	290.464	930	4924	4924	290.464	1349368	1350297	54.13	930	215	215	54.13	1349368	1350297	360.243	930
PG1271	2655.95	1003.46	244.43	1.16236	1541	1230	4625	4625	1541	1350304	1351533	1155.39	1230	14165	14165	1155.39	1350304	1351533	2164.54	1230	5329	5329	2164.54	1350304	1351533	1161.07	1230	12646	12646	1161.07	1350304	1351533	1505.5	1836.57	1230	41177	41177	1836.57	1350304	1351533	620.576	1230	3260	3260	620.576	1350304	1351533	3276.53	1230
PG1273	5.27502	3.75323	-0.0772413	-1.02944	5.25415	156	2	2	5.25415	1351772	1351927	1.92937	156	3	3	1.92937	1351772	1351927	0	156	0	0	0	1351772	1351927	3.61957	156	5	5	3.61957	1351772	1351927	2.70077	5.27502	156	15	15	5.27502	1351772	1351927	1.50092	156	1	1	1.50092	1351772	1351927	0.706914	156
PG1276	99.5769	34.8432	24.9652	1.38628	36.3749	507	0	45	36.3749	1353085	1353591	92.6097	507	0	468	92.6097	1353085	1353591	96.57	507	0	98	96.57	1353085	1353591	32.9659	507	0	148	32.9659	1353085	1353591	64.6301	65.3561	507	0	604	65.3561	1353085	1353591	132.543	507	0	287	132.543	1353085	1353591	97.6629	507
PG1277	591.616	258.055	-106.092	-1.18011	833.567	1266	2575	2575	833.567	1353894	1355159	646.659	1266	8160	8160	646.659	1353894	1355159	945.929	1266	2397	2397	945.929	1353894	1355159	354.313	1266	3972	3972	354.313	1353894	1355159	695.117	575.512	1266	13281	13281	575.512	1353894	1355159	663.037	1266	3585	3585	663.037	1353894	1355159	732.839	1266
PG1279	1293.41	411.239	139.285	1.07465	1880.92	921	4227	4227	1880.92	1356675	1357595	1939.77	921	17807	17807	1939.77	1356675	1357595	1374.58	921	2534	2534	1374.58	1356675	1357595	2267.81	921	18495	18495	2267.81	1356675	1357595	1865.77	2292.16	921	38481	38481	2292.16	1356675	1357595	1142.5	921	4494	4494	1142.5	1356675	1357595	2149.65	921
PG1280	258.904	126.797	90.9559	1.12859	736.237	1248	2242	2242	736.237	1357614	1358861	724.639	1248	9014	9014	724.639	1357614	1358861	606.888	1248	1516	1516	606.888	1357614	1358861	761.648	1248	8417	8417	761.648	1357614	1358861	707.353	826.859	1248	18810	18810	826.859	1357614	1358861	649.148	1248	3460	3460	649.148	1357614	1358861	865.793	1248
PG1281	571.326	127.714	-4.44097	-1.00366	1297.42	1164	3685	3685	1297.42	1358988	1360151	1169.71	1164	13571	13571	1169.71	1358988	1360151	1296.22	1164	3020	3020	1296.22	1358988	1360151	1102.63	1164	11365	11365	1102.63	1358988	1360151	1216.49	944.17	1164	20033	20033	944.17	1358988	1360151	1515.5	1164	7534	7534	1515.5	1358988	1360151	1176.78	1164
PG1282	137.782	67.4663	13.947	1.14123	84.4812	456	94	94	84.4812	1360175	1360630	76.3455	456	347	347	76.3455	1360175	1360630	48.2072	456	44	44	48.2072	1360175	1360630	185.989	456	751	751	185.989	1360175	1360630	98.7556	139.918	456	1163	1163	139.918	1360175	1360630	70.3458	456	137	137	70.3458	1360175	1360630	96.7356	456
PG1283	707.006	383.827	21.3737	1.02738	718.091	2163	3790	3790	718.091	1360693	1362855	752.477	2163	16223	16223	752.477	1360693	1362855	472.578	2163	2046	2046	472.578	1360693	1362855	1179.58	2163	22593	22593	1179.58	1360693	1362855	780.683	953.32	2163	37587	37587	953.32	1360693	1362855	480.844	2163	4442	4442	480.844	1360693	1362855	695.117	2163
PG1285	267.627	123.347	-67.8907	-1.10942	592.661	1968	2846	2846	592.661	1363034	1365001	701.424	1968	13759	13759	701.424	1363034	1365001	646.843	1968	2548	2548	646.843	1363034	1365001	812.549	1968	14160	14160	812.549	1363034	1365001	688.369	544.922	1968	19548	19548	544.922	1363034	1365001	617.839	1968	5193	5193	617.839	1363034	1365001	597.903	1968
PG1291	46.9196	33.3298	1.04005	1.0184	67.1181	1728	283	283	67.1181	1369541	1371268	46.9122	1728	808	808	46.9122	1369541	1371268	77.7737	1728	269	269	77.7737	1369541	1371268	34.2452	1728	524	524	34.2452	1369541	1371268	56.5123	74.7978	1728	2356	2356	74.7978	1369541	1371268	44.4439	1728	328	328	44.4439	1369541	1371268	78.9436	1728
PG1296	6.28391	3.78817	1.00432	1.05112	18.8734	456	21	21	18.8734	1374934	1375389	22.6616	456	103	103	22.6616	1374934	1375389	19.7211	456	18	18	19.7211	1374934	1375389	17.3358	456	70	70	17.3358	1374934	1375389	19.648	19.1289	456	159	159	19.1289	1374934	1375389	23.6197	456	46	46	23.6197	1374934	1375389	21.5237	456
PG1300	91.4653	54.5348	-11.3743	-1.1129	74.3754	540	98	98	74.3754	1378620	1379159	120.393	540	648	648	120.393	1378620	1379159	87.893	540	95	95	87.893	1378620	1379159	165.841	540	793	793	165.841	1378620	1379159	112.125	76.7027	540	755	755	76.7027	1378620	1379159	140.92	540	325	325	140.92	1378620	1379159	86.3849	540
PG1301	179.234	80.642	-27.4783	-1.08508	272.211	816	542	542	272.211	1379196	1380011	379.424	816	3086	3086	379.424	1379196	1380011	298.782	816	488	488	298.782	1379196	1380011	451.446	816	3262	3262	451.446	1379196	1380011	350.466	328.287	816	4883	4883	328.287	1379196	1380011	294.401	816	1026	1026	294.401	1379196	1380011	349.756	816
PG1302	251.396	80.9657	-31.4901	-1.04951	627.927	699	1071	1071	627.927	1380029	1380727	708.893	699	4939	4939	708.893	1380029	1380727	541.057	699	757	757	541.057	1380029	1380727	792.453	699	4905	4905	792.453	1380029	1380727	667.582	634.934	699	8090	8090	634.934	1380029	1380727	636.107	699	1899	1899	636.107	1380029	1380727	570.64	699
PG1303	155.489	73.1446	28.5109	1.1481	161.498	1416	558	558	161.498	1380792	1382207	211.07	1416	2979	2979	211.07	1380792	1382207	201.111	1416	570	570	201.111	1380792	1382207	196.352	1416	2462	2462	196.352	1380792	1382207	192.508	165.782	1416	4279	4279	165.782	1380792	1382207	316.987	1416	1917	1917	316.987	1380792	1382207	162.381	1416
PG1304	109.3	60.3775	18.1258	1.09924	161.668	1341	529	529	161.668	1382224	1383564	192.2	1341	2569	2569	192.2	1382224	1383564	222.045	1341	596	596	222.045	1382224	1383564	154.701	1341	1837	1837	154.701	1382224	1383564	182.654	159.958	1341	3910	3910	159.958	1382224	1383564	264.001	1341	1512	1512	264.001	1382224	1383564	173.6	1341
PG1306	584.352	158.531	-3.59893	-1.00281	1215.49	645	1913	1913	1215.49	1386633	1387277	1274.08	645	8191	8191	1274.08	1386633	1387277	1305.94	645	1686	1686	1305.94	1386633	1387277	1334.86	645	7624	7624	1334.86	1386633	1387277	1282.59	1004.92	645	11815	11815	1004.92	1386633	1387277	1589.27	645	4378	4378	1589.27	1386633	1387277	1147.75	645
PG1308	192.352	127.886	-15.4733	-1.04436	383.18	846	791	791	383.18	1387973	1388818	364.309	846	3072	3072	364.309	1387973	1388818	430.508	846	729	729	430.508	1387973	1388818	279.256	846	2092	2092	279.256	1387973	1388818	364.313	320.666	846	4945	4945	320.666	1387973	1388818	471.608	846	1704	1704	471.608	1387973	1388818	300.464	846
PG1310	107.53	25.627	44.5149	2.04418	38.3244	663	62	62	38.3244	1389224	1389886	44.9429	663	297	297	44.9429	1389224	1389886	46.72	663	62	62	46.72	1389224	1389886	40.5392	663	238	238	40.5392	1389224	1389886	42.6316	63.3002	663	765	765	63.3002	1389224	1389886	145.854	663	413	413	145.854	1389224	1389886	68.8617	663
PG1311	54.7782	10.3362	21.8156	1.49873	49.1499	567	68	68	49.1499	1389849	1390415	51.1368	567	289	289	51.1368	1389849	1390415	35.2453	567	40	40	35.2453	1389849	1390415	39.4361	567	198	198	39.4361	1389849	1390415	43.742	55.1505	567	570	570	55.1505	1389849	1390415	90.0235	567	218	218	90.0235	1389849	1390415	57.5705	567
PG1312	49.6568	27.3473	11.0387	1.16882	71.4086	1188	207	207	71.4086	1390426	1391613	56.244	1188	666	666	56.244	1390426	1391613	85.7903	1188	204	204	85.7903	1390426	1391613	48.1001	1188	506	506	48.1001	1390426	1391613	65.3857	73.0084	1188	1581	1581	73.0084	1390426	1391613	97.7569	1188	496	496	97.7569	1390426	1391613	76.4895	1188
PG1313	75.5602	38.5266	29.5387	1.15835	220.351	1659	892	892	220.351	1392422	1394080	180.879	1659	2991	2991	180.879	1392422	1394080	187.614	1659	623	623	187.614	1392422	1394080	157.313	1659	2311	2311	157.313	1392422	1394080	186.539	212.695	1659	6432	6432	212.695	1392422	1394080	232.873	1659	1650	1650	232.873	1392422	1394080	226.141	1659
PG1316	129.436	44.111	39.0943	1.46839	84.8975	531	110	110	84.8975	1396331	1396861	80.6774	531	427	427	80.6774	1396331	1396861	120.431	531	128	128	120.431	1396331	1396861	47.8519	531	225	225	47.8519	1396331	1396861	83.4646	177.288	531	1716	1716	177.288	1396331	1396861	124.788	531	283	283	124.788	1396331	1396861	120.04	531
PG1317	4296.92	2027.51	423.562	1.12742	3433.14	411	3443	3443	3433.14	1396834	1397244	3207.78	411	13141	13141	3207.78	1396834	1397244	4946.18	411	4069	4069	4946.18	1396834	1397244	1709.35	411	6221	6221	1709.35	1396834	1397244	3324.11	2918.67	411	21866	21866	2918.67	1396834	1397244	6006.27	411	10543	10543	6006.27	1396834	1397244	3511.47	411
PG1318	131.301	48.111	-56.9758	-1.25035	305.741	567	423	423	305.741	1397292	1397858	257.63	567	1456	1456	257.63	1397292	1397858	314.564	567	357	357	314.564	1397292	1397858	260.318	567	1307	1307	260.318	1397292	1397858	284.563	261.336	567	2701	2701	261.336	1397292	1397858	189.958	567	460	460	189.958	1397292	1397858	275.794	567
PG1320	397.919	146.809	-88.4745	-1.2005	540.632	636	329	839	540.632	1398892	1399527	498.796	636	1235	3162	498.796	1398892	1399527	733.692	636	372	934	733.692	1398892	1399527	345.894	636	837	1948	345.894	1398892	1399527	529.754	414.988	636	2102	4811	414.988	1398892	1399527	561.797	636	639	1526	561.797	1398892	1399527	452.558	636
PG1323	656.427	330.216	-201.256	-1.40733	771.143	1335	2512	2512	771.143	1401570	1402904	510.654	1335	6795	6795	510.654	1401570	1402904	959.535	1335	2564	2564	959.535	1401570	1402904	540.037	1335	6384	6384	540.037	1401570	1402904	695.342	487.002	1335	11851	11851	487.002	1401570	1402904	369.017	1335	2104	2104	369.017	1401570	1402904	817.218	1335
PG1325	192.839	86.8176	-12.4594	-1.0518	275.401	375	252	252	275.401	1403594	1403968	281.986	375	1054	1054	281.986	1403594	1403968	278.445	375	209	209	278.445	1403594	1403968	176.172	375	585	585	176.172	1403594	1403968	253.001	182.136	375	1245	1245	182.136	1403594	1403968	369.01	375	591	591	369.01	1403594	1403968	215.852	375
PG1326	19.5086	12.9883	-2.85454	-1.07713	47.9869	1059	124	124	47.9869	1404173	1405231	33.4424	1059	353	353	33.4424	1404173	1405231	45.2897	1059	96	96	45.2897	1404173	1405231	32.7381	1059	307	307	32.7381	1404173	1405231	39.8643	35.5374	1059	686	686	35.5374	1404173	1405231	46.4307	1059	210	210	46.4307	1404173	1405231	37.5926	1059
PG1327	774.637	160.011	-70.1698	-1.07579	1096.3	1311	3507	3507	1096.3	1405360	1406670	803.383	1311	10498	10498	803.383	1405360	1406670	1068.56	1311	2804	2804	1068.56	1405360	1406670	1015.69	1311	11791	11791	1015.69	1405360	1406670	995.983	1012.17	1311	24188	24188	1012.17	1405360	1406670	490.076	1311	2744	2744	490.076	1405360	1406670	1264.71	1311
PG1328	397.647	141.79	4.86679	1.01167	447.062	2058	2245	2245	447.062	1406713	1408770	377.811	2058	7750	7750	377.811	1406713	1408770	323.843	2058	1334	1334	323.843	1406713	1408770	519.601	2058	9469	9469	519.601	1406713	1408770	417.079	561.024	2058	21046	21046	561.024	1406713	1408770	163.377	2058	1436	1436	163.377	1406713	1408770	493.306	2058
PG1333	10.4899	7.8916	-2.81331	-1.12188	30.0537	1200	88	88	30.0537	1414316	1415515	19.5638	1200	234	234	19.5638	1414316	1415515	27.8944	1200	67	67	27.8944	1414316	1415515	26.0681	1200	277	277	26.0681	1414316	1415515	25.895	29.3959	1200	643	643	29.3959	1414316	1415515	21.8534	1200	112	112	21.8534	1414316	1415515	21.5043	1200
PG1334	1039.58	391.3	-180.687	-1.12264	1474.7	981	3530	3530	1474.7	1415512	1416492	1771.63	981	17323	17323	1771.63	1415512	1416492	1866	981	3664	3664	1866	1415512	1416492	1503.78	981	13063	13063	1503.78	1415512	1416492	1654.03	979.878	981	17522	17522	979.878	1415512	1416492	2019.46	981	8461	8461	2019.46	1415512	1416492	1270.51	981
PG1335	211.885	46.1071	-31.034	-1.07587	452.128	465	513	513	452.128	1416520	1416984	319.105	465	1479	1479	319.105	1416520	1416984	512.495	465	477	477	512.495	1416520	1416984	476.494	465	1962	1962	476.494	1416520	1416984	440.056	430.387	465	3648	3648	430.387	1416520	1416984	300.61	465	597	597	300.61	1416520	1416984	464.83	465
PG1340	208.236	78.0078	-25.9963	-1.10879	286.956	1551	1086	1086	286.956	1420388	1421938	251.821	1551	3893	3893	251.821	1420388	1421938	364.635	1551	1132	1132	364.635	1420388	1421938	156.399	1551	2148	2148	156.399	1420388	1421938	264.953	210.633	1551	5955	5955	210.633	1420388	1421938	288.641	1551	1912	1912	288.641	1420388	1421938	272.888	1551
PG1341	1043.58	485.236	-254.678	-1.18441	1584.65	555	2146	2146	1584.65	1422171	1422725	1802.82	555	9973	9973	1802.82	1422171	1422725	1055.92	555	1173	1173	1055.92	1422171	1422725	2099.49	555	10318	10318	2099.49	1422171	1422725	1635.72	1677.24	555	16968	16968	1677.24	1422171	1422725	1127.69	555	2673	2673	1127.69	1422171	1422725	1317.58	555
PG1345	19.5651	14.3342	0.684358	1.00545	138.434	1122	379	379	138.434	1425730	1426851	122.145	1122	1366	1366	122.145	1425730	1426851	122.451	1122	275	275	122.451	1425730	1426851	118.869	1122	1181	1181	118.869	1425730	1426851	125.475	119.353	1122	2441	2441	119.353	1425730	1426851	136.479	1122	654	654	136.479	1425730	1426851	124.039	1122
PG1346	33.5902	5.70004	-4.79937	-1.08287	59.6048	1272	185	185	59.6048	1426848	1428119	57.6566	1272	731	731	57.6566	1426848	1428119	50.6672	1272	129	129	50.6672	1426848	1428119	82.9223	1272	934	934	82.9223	1426848	1428119	62.7127	63.3566	1272	1469	1469	63.3566	1426848	1428119	49.3321	1272	268	268	49.3321	1426848	1428119	58.6939	1272
PG1347	1475.09	729.565	18.1912	1.01312	1513.26	465	1717	1717	1513.26	1428256	1428720	1728	465	8009	8009	1728	1428256	1428720	1387.07	465	1291	1291	1387.07	1428256	1428720	919.716	465	3787	3787	919.716	1428256	1428720	1387.01	975.686	465	8270	8270	975.686	1428256	1428720	2394.81	465	4756	4756	2394.81	1428256	1428720	998.436	465
PG1348	81.2307	25.8775	13.378	1.08056	159.376	882	343	343	159.376	1428748	1429629	182.227	882	1602	1602	182.227	1428748	1429629	165.401	882	292	292	165.401	1428748	1429629	157.232	882	1228	1228	157.232	1428748	1429629	166.059	151.83	882	2441	2441	151.83	1428748	1429629	232.02	882	874	874	232.02	1428748	1429629	150.789	882
PG1350	79.4235	33.451	-22.525	-1.17841	160.161	1131	0	442	160.161	1431006	1432136	132.883	1131	0	1498	132.883	1431006	1432136	175.369	1131	0	397	175.369	1431006	1432136	126.71	1131	0	1269	126.71	1431006	1432136	148.781	128.977	1131	0	2659	128.977	1431006	1432136	125.456	1131	0	606	125.456	1431006	1432136	154.644	1131
PG1351	16.635	12.6521	5.12483	1.10194	48.4998	507	60	60	48.4998	1432328	1432834	45.5133	507	230	230	45.5133	1432328	1432834	55.1829	507	56	56	55.1829	1432328	1432834	51.8991	507	233	233	51.8991	1432328	1432834	50.2738	61.8936	507	572	572	61.8936	1432328	1432834	45.2585	507	98	98	45.2585	1432328	1432834	53.2904	507
PG1352	128.786	76.889	11.2303	1.0306	309.842	414	313	313	309.842	1432827	1433240	438.629	414	1810	1810	438.629	1432827	1433240	375.305	414	311	311	375.305	1432827	1433240	344.247	414	1262	1262	344.247	1432827	1433240	367.006	320.945	414	2422	2422	320.945	1432827	1433240	410.034	414	725	725	410.034	1432827	1433240	421.136	414
PG1354	50.3944	21.6287	6.81954	1.13167	53.8454	822	108	108	53.8454	1434034	1434855	51.8723	822	425	425	51.8723	1434034	1434855	27.9583	822	46	46	27.9583	1434034	1434855	73.5011	822	535	535	73.5011	1434034	1434855	51.7943	78.3526	822	1174	1174	78.3526	1434034	1434855	34.7512	822	122	122	34.7512	1434034	1434855	57.6883	822
PG1355	60.5717	26.0796	9.22379	1.09578	82.5821	531	107	107	82.5821	1434852	1435382	103.35	531	547	547	103.35	1434852	1435382	106.318	531	113	113	106.318	1434852	1435382	92.9391	531	437	437	92.9391	1434852	1435382	96.2974	119.019	531	1152	1152	119.019	1434852	1435382	69.2289	531	157	157	69.2289	1434852	1435382	129.801	531
PG1356	430.237	180.109	-127.849	-1.36062	498.66	489	595	595	498.66	1435451	1435939	449.113	489	2189	2189	449.113	1435451	1435939	705.982	489	691	691	705.982	1435451	1435939	275.745	489	1194	1194	275.745	1435451	1435939	482.375	294.944	489	2629	2629	294.944	1435451	1435939	415.138	489	867	867	415.138	1435451	1435939	389.471	489
PG1357	8.31437	1.85171	0.407686	1.06471	3.10472	132	1	1	3.10472	1436417	1436548	3.04022	132	4	4	3.04022	1436417	1436548	11.3546	132	3	3	11.3546	1436417	1436548	7.69981	132	9	9	7.69981	1436417	1436548	6.29984	7.48094	132	18	18	7.48094	1436417	1436548	7.09526	132	4	4	7.09526	1436417	1436548	5.84811	132
PG1358	556.183	353.461	-111.51	-1.42909	549.44	681	913	913	549.44	1436743	1437423	236.307	681	1604	1604	236.307	1436743	1437423	627.987	681	856	856	627.987	1436743	1437423	71.8046	681	433	433	71.8046	1436743	1437423	371.385	298.468	681	3705	3705	298.468	1436743	1437423	195.979	681	570	570	195.979	1436743	1437423	464.757	681
PG1359	38.636	11.8178	3.63585	1.01941	202.804	972	481	481	202.804	1437734	1438705	190.952	972	1850	1850	190.952	1437734	1438705	191.206	972	372	372	191.206	1437734	1438705	164.168	972	1413	1413	164.168	1437734	1438705	187.282	179.763	972	3185	3185	179.763	1437734	1438705	192.47	972	799	799	192.47	1437734	1438705	189.811	972
PG1361	223.137	75.785	-22.403	-1.0535	444.488	2199	2385	2385	444.488	1440000	1442198	407.559	2199	8933	8933	407.559	1440000	1442198	380.097	2199	1673	1673	380.097	1440000	1442198	532.453	2199	10368	10368	532.453	1440000	1442198	441.149	419.747	2199	16825	16825	419.747	1440000	1442198	309.317	2199	2905	2905	309.317	1440000	1442198	462.578	2199
PG1362	37.4928	20.1174	-14.7333	-1.09499	167.028	1455	593	593	167.028	1442230	1443684	164.04	1455	2379	2379	164.04	1442230	1443684	175.805	1455	512	512	175.805	1442230	1443684	172.462	1455	2222	2222	172.462	1442230	1443684	169.834	153.646	1455	4075	4075	153.646	1442230	1443684	174.28	1455	1083	1083	174.28	1442230	1443684	154.163	1455
PG1363	32.1595	19.6481	0.964893	1.04158	10.3941	276	6	7	10.3941	1443944	1444219	12.7227	276	35	35	12.7227	1443944	1444219	27.1523	276	14	15	27.1523	1443944	1444219	42.5536	276	103	104	42.5536	1443944	1444219	23.2056	22.2621	276	109	112	22.2621	1443944	1444219	35.6305	276	42	42	35.6305	1443944	1444219	15.9824	276
PG1367	211.955	179.882	-48.7342	-1.07912	630.707	603	928	928	630.707	1447501	1448103	742.222	603	4461	4461	742.222	1447501	1448103	736.561	603	889	889	736.561	1447501	1448103	549.109	603	2932	2932	549.109	1447501	1448103	664.649	562.34	603	6181	6181	562.34	1447501	1448103	761.064	603	1960	1960	761.064	1447501	1448103	588.701	603
PG1371	110.063	35.7176	13.2104	1.11709	120.756	879	259	259	120.756	1452442	1453320	105.349	879	923	923	105.349	1452442	1453320	84.1196	879	148	148	84.1196	1452442	1453320	141.067	879	1098	1098	141.067	1452442	1453320	112.823	184.116	879	2950	2950	184.116	1452442	1453320	74.0522	879	278	278	74.0522	1452442	1453320	118.559	879
PG1372	58.346	19.3965	1.43466	1.00495	280.997	1422	975	975	280.997	1453391	1454812	280.874	1422	3981	3981	280.874	1453391	1454812	300.394	1422	855	855	300.394	1453391	1454812	296.542	1422	3734	3734	296.542	1453391	1454812	289.702	255.821	1422	6631	6631	255.821	1453391	1454812	314.167	1422	1908	1908	314.167	1453391	1454812	296.713	1422
PG1373	72.7399	24.9235	-8.86276	-1.20976	62.3644	276	42	42	62.3644	1454890	1455165	37.4409	276	103	103	37.4409	1454890	1455165	88.6975	276	49	49	88.6975	1454890	1455165	15.9576	276	39	39	15.9576	1454890	1455165	51.1151	47.307	276	238	238	47.307	1454890	1455165	61.9293	276	73	73	61.9293	1454890	1455165	42.7529	276
PG1374	68.5168	21.3202	11.6023	1.19931	46.8097	1287	147	147	46.8097	1455344	1456630	74.7582	1287	959	959	74.7582	1455344	1456630	57.8405	1287	149	149	57.8405	1455344	1456630	53.438	1287	609	609	53.438	1455344	1456630	58.2116	46.4628	1287	1090	1090	46.4628	1455344	1456630	114.98	1287	632	632	114.98	1455344	1456630	56.6388	1287
PG1375	341.011	74.1456	52.8389	1.32716	169.837	111	46	46	169.837	1456693	1456803	169.02	111	187	187	169.02	1456693	1456803	211.543	111	47	47	211.543	1456693	1456803	95.6349	111	94	94	95.6349	1456693	1456803	161.509	137.398	111	278	278	137.398	1456693	1456803	436.646	111	207	207	436.646	1456693	1456803	152.999	111
PG1379	57.0286	21.2013	-4.44452	-1.02955	161.049	939	369	369	161.049	1459077	1460015	161.015	939	1507	1507	161.015	1459077	1460015	177.175	939	333	333	177.175	1459077	1460015	120.147	939	999	999	120.147	1459077	1460015	154.846	139.926	939	2395	2395	139.926	1459077	1460015	162.579	939	652	652	162.579	1459077	1460015	157.725	939
PG1380	24.2635	4.82791	5.48816	1.0702	65.0793	699	111	111	65.0793	1460067	1460765	83.9648	699	585	585	83.9648	1460067	1460765	74.3328	699	104	104	74.3328	1460067	1460765	89.3428	699	553	553	89.3428	1460067	1460765	78.1799	80.6814	699	1028	1028	80.6814	1460067	1460765	85.4172	699	255	255	85.4172	1460067	1460765	85.5093	699
PG1381	121.601	70.7454	-19.4545	-1.13757	138.794	750	254	254	138.794	1460762	1461511	153.166	750	1145	1145	153.166	1460762	1461511	227.152	750	341	341	227.152	1460762	1461511	124.374	750	826	826	124.374	1460762	1461511	160.872	105.551	750	1443	1443	105.551	1460762	1461511	195.12	750	625	625	195.12	1460762	1461511	146.744	750
PG1382	131.411	44.2146	-0.242835	-1.00142	174.714	1140	486	486	174.714	1461471	1462610	174.957	1140	1988	1988	174.957	1461471	1462610	233.148	1140	532	532	233.148	1461471	1462610	101.737	1140	1027	1027	101.737	1461471	1462610	171.139	162.896	1140	3385	3385	162.896	1461471	1462610	186.083	1140	906	906	186.083	1461471	1462610	207.111	1140
PG1383	80.1369	25.014	17.2223	1.3009	57.0803	639	89	89	57.0803	1462809	1463447	57.7784	639	368	368	57.7784	1462809	1463447	82.0942	639	105	105	82.0942	1462809	1463447	31.9882	639	181	181	31.9882	1462809	1463447	57.2353	48.7646	639	568	568	48.7646	1462809	1463447	112.125	639	306	306	112.125	1462809	1463447	65.9255	639
PG1385	1021.37	693.488	260.124	1.11385	2395.24	1203	7031	7031	2395.24	1465223	1466425	2705.25	1203	32438	32438	2705.25	1465223	1466425	2094.76	1203	5044	5044	2094.76	1465223	1466425	1943.85	1203	20707	20707	1943.85	1465223	1466425	2284.77	2783.28	1203	61033	61033	2783.28	1465223	1466425	1793.35	1203	9214	9214	1793.35	1465223	1466425	2814.72	1203
PG1387	73.7596	54.0075	5.17039	1.04202	104.777	927	237	237	104.777	1469222	1470148	123.163	927	1138	1138	123.163	1469222	1470148	105.094	927	195	195	105.094	1469222	1470148	159.102	927	1306	1306	159.102	1469222	1470148	123.034	140.553	927	2375	2375	140.553	1469222	1470148	89.414	927	354	354	89.414	1469222	1470148	119.677	927
PG1388	39.1623	27.8341	11.8098	1.11421	87.1197	795	169	169	87.1197	1470185	1470979	116.102	795	920	920	116.102	1470185	1470979	94.893	795	151	151	94.893	1470185	1470979	115.488	795	813	813	115.488	1470185	1470979	103.401	126.282	795	1830	1830	126.282	1470185	1470979	112.801	795	383	383	112.801	1470185	1470979	96.9619	795
PG1389	253.806	83.2629	26.579	1.14014	191.965	459	215	215	191.965	1470960	1471418	214.425	459	981	981	214.425	1470960	1471418	261.23	459	240	240	261.23	1470960	1471418	91.0334	459	370	370	91.0334	1470960	1471418	189.663	177.967	459	1489	1489	177.967	1470960	1471418	344.839	459	676	676	344.839	1470960	1471418	184.759	459
PG1391	171.823	84.199	-22.9859	-1.06297	376.348	1212	1113	1113	376.348	1471810	1473021	412.235	1212	4980	4980	412.235	1471810	1473021	339.663	1212	824	824	339.663	1471810	1473021	423.862	1212	4549	4549	423.862	1471810	1473021	388.027	284.757	1212	6291	6291	284.757	1471810	1473021	423.661	1212	2193	2193	423.661	1471810	1473021	295.168	1212
PG1392	53.0029	14.0748	-1.41584	-1.02194	49.4711	1458	176	176	49.4711	1473049	1474506	57.3888	1458	834	834	57.3888	1473049	1474506	54.4834	1458	159	159	54.4834	1473049	1474506	102.474	1458	1323	1323	102.474	1473049	1474506	65.9543	58.4724	1458	1554	1554	58.4724	1473049	1474506	71.4636	1458	445	445	71.4636	1473049	1474506	57.7866	1458
PG1393	137.421	92.1672	-37.4386	-1.13914	284.636	1866	1296	1296	284.636	1474496	1476361	359.801	1866	6692	6692	359.801	1474496	1476361	232.933	1866	870	870	232.933	1474496	1476361	348.657	1866	5761	5761	348.657	1474496	1476361	306.507	222.381	1866	7564	7564	222.381	1474496	1476361	325.367	1866	2593	2593	325.367	1474496	1476361	256.489	1866
PG1394	69.4278	17.5685	-11.0349	-1.12296	85.2812	519	108	108	85.2812	1476354	1476872	96.461	519	499	499	96.461	1476354	1476872	84.7109	519	88	88	84.7109	1476354	1476872	136.648	519	628	628	136.648	1476354	1476872	100.775	102.85	519	973	973	102.85	1476354	1476872	67.2204	519	149	149	67.2204	1476354	1476872	98.3795	519
PG1395	31.5983	13.2388	-0.267978	-1.00297	93.2256	888	202	202	93.2256	1476872	1477759	89.9329	888	796	796	89.9329	1476872	1477759	73.7026	888	131	131	73.7026	1476872	1477759	104.919	888	825	825	104.919	1476872	1477759	90.4449	103.172	888	1670	1670	103.172	1476872	1477759	92.8137	888	352	352	92.8137	1476872	1477759	91.4021	888
PG1398	12.2963	3.87969	0.686689	1.08518	0	174	0	0	0	1480834	1481007	10.3787	174	18	18	10.3787	1480834	1481007	11.4851	174	4	4	11.4851	1480834	1481007	10.3844	174	16	16	10.3844	1480834	1481007	8.06205	12.2963	174	39	39	12.2963	1480834	1481007	8.07392	174	6	6	8.07392	1480834	1481007	7.60542	174
PG1402	39.9036	15.0913	-10.6949	-1.16938	74.2338	933	169	169	74.2338	1485121	1486053	59.1425	933	550	550	59.1425	1485121	1486053	69.6123	933	130	130	69.6123	1485121	1486053	92.3537	933	763	763	92.3537	1485121	1486053	73.8356	68.5605	933	1166	1166	68.5605	1485121	1486053	52.4502	933	209	209	52.4502	1485121	1486053	73.0463	933
PG1403	46.3494	16.0488	-5.70083	-1.06943	84.6118	867	179	179	84.6118	1486263	1487129	79.7294	867	689	689	79.7294	1486263	1487129	108.334	867	188	188	108.334	1486263	1487129	78.5434	867	603	603	78.5434	1486263	1487129	87.8045	85.0428	867	1344	1344	85.0428	1486263	1487129	85.6096	867	317	317	85.6096	1486263	1487129	95.7783	867
PG1404	91.5757	24.7129	-32.909	-1.12566	290.935	717	509	509	290.935	1487161	1487877	295.105	717	2109	2109	295.105	1487161	1487877	312.164	717	448	448	312.164	1487161	1487877	280.988	717	1784	1784	280.988	1487161	1487877	294.798	220.588	717	2883	2883	220.588	1487161	1487877	270.392	717	828	828	270.392	1487161	1487877	267.775	717
PG1405	88.1153	16.8172	-31.9491	-1.23226	163.585	2856	1140	1140	163.585	1487904	1490759	154.741	2856	4405	4405	154.741	1487904	1490759	198.022	2856	1132	1132	198.022	1487904	1490759	161.685	2856	4089	4089	161.685	1487904	1490759	169.508	133.04	2856	6926	6926	133.04	1487904	1490759	160.523	2856	1958	1958	160.523	1487904	1490759	146.768	2856
PG1407	27.8652	10.2953	-2.89757	-1.12178	31.2901	537	41	41	31.2901	1491202	1491738	17.7488	537	95	95	17.7488	1491202	1491738	42.7965	537	46	46	42.7965	1491202	1491738	14.9312	537	71	71	14.9312	1491202	1491738	26.6916	27.4812	537	269	269	27.4812	1491202	1491738	22.6731	537	52	52	22.6731	1491202	1491738	24.0272	537
PG1408	59.5668	7.26863	9.97723	1.13851	78.4859	966	185	185	78.4859	1492001	1492966	73.6356	966	709	709	73.6356	1492001	1492966	58.9593	966	114	114	58.9593	1492001	1492966	77.0406	966	659	659	77.0406	1492001	1492966	72.0303	59.4603	966	1047	1047	59.4603	1492001	1492966	118.526	966	489	489	118.526	1492001	1492966	78.6563	966
PG1409	262.404	163.977	1.64695	1.00527	294.072	393	282	282	294.072	1492963	1493355	324.468	393	1271	1271	324.468	1492963	1493355	424.598	393	334	334	424.598	1492963	1493355	206.608	393	719	719	206.608	1492963	1493355	312.437	260.621	393	1867	1867	260.621	1492963	1493355	446.243	393	749	749	446.243	1492963	1493355	365.631	393
[truncated: 789 more rows]
[truncated: 13 more columns]

## Sheet: Sheet1
Feature ID	WT - WT-2_AAGACG_L001_R1_001 RNA-Seq - RPKM	WT - WT-1-28_ACACGA_L001_R1_001 RNA-Seq - RPKM	WT - WT-1_AAGGGA_L001_R1_001 RNA-Seq - RPKM	WT - WT-2-28_ACAAAC_L001_R1_001 RNA-Seq - RPKM	MUT - MUT-2_GGATGT_L001_R1_001 RNA-Seq - RPKM	MUT - MUT-1-28_GTGTTA_L001_R1_001 RNA-Seq - RPKM	MUT - MUT-1_GGACCC_L001_R1_001 RNA-Seq - RPKM	MUT - MUT-2-28_GTGGCC_L001_R1_001 RNA-Seq - RPKM
[truncated: 2,015 more rows]

[truncated: 8 more sheets: Q-Normalized Mut, WT+ DP  vs. Mut + DP - 4 bi..., Q-Normalized DP, WT vs DP, WT vs DP Q-Normalized, Mut vs DP, Mut vs DP Q-Normalized, Results]
