# Supplementary material for: The Porphyromonas gingivalis RNA-binding protein is required for growth in high levels of zinc and persistence with host cells
Source: Front Cell Infect Microbiol. 2025 May 15;15:1569544. doi: 10.3389/fcimb.2025.1569544 (PMC12119571; doi:10.3389/fcimb.2025.1569544)
Supplement: Supplementary Table 9 — RNAseq analysis in Mut vs. WT grown in iron deplete conditions. [file Table9.xlsx]

## Sheet: Sheet1
Feature ID	WT - WT-1_DP28_CACACA_L001_R1_001 RNA-Seq - RPKM	WT - WT-2_DP_CCTCGG_L001_R1_001 RNA-Seq - RPKM	WT - WT-2_DP28_CACCTC_L001_R1_001 RNA-Seq - RPKM	WT - WT-1_DP_CCTTCA_L001_R1_001 RNA-Seq - RPKM	Mut - MUT-2-DP_TTCGCT_L001_R1_001 RNA-Seq - RPKM	Mut - MUT-1_DP29_TGTGAA_L001_R1_001 RNA-Seq - RPKM	Mut - MUT-2_DP28_TGTTGC_L001_R1_001 RNA-Seq - RPKM	Mut - MUT-1_DP_TTCAGC_L001_R1_001 RNA-Seq - RPKM	fold	piared p-value	p-value	Feature ID	fold	piared p-value		Feature ID	fold	p-value		alpha	FDR		0.2
4hbD	3013.62	5063.41	2941.93	3905.99	6915.32	2767.51	3425.95	4560.39	1.18387	0.625895	0.532871	rplR	1.30399	0.000108841		PG1460	0.178158	0.000111953	1	0.000101112	0.221443
abfD	2841.86	1911.02	1984.46	2384.13	2605.95	2356.2	2594.62	3166.77	1.17564	0.170421	0.19491	asnC	1.24948	0.000132828		PG0627	<0.00822199473738027	0.00016149	2	0.000202224	0.159714	1
abfT-1	736.62	1186.46	932.68	710.95	1806.2	768.842	1243.72	1388.07	1.45984	0.28567	0.139207	PG0129	1.14739	0.000246319		PG1546	1.69641	0.000219348	3	0.000303337	0.144624	1
abfT-2	212.126	148.349	137.864	214.704	164.35	212.501	157.674	174.987	0.995048	0.975428	0.971619	PG0063	1.48388	0.000351404		PG0918	1.44009	0.000356938	4	0.000404449	0.176506	1
acdA	2061.35	3814.89	3039.37	2046.11	4967.29	1562.63	2896.3	3533.14	1.18224	0.682959	0.567604	PG0025	1.58893	0.000728497		PG0890	1.99544	0.000433171	5	0.000505561	0.171362	1
ackA	641.02	856.954	792.082	626.063	1151.24	593.442	889.404	829.764	1.18783	0.454027	0.325388	PG0158	1.16398	0.000888486		PG0889	1.83517	0.000593782	6	0.000606673	0.19575	1
acpP	873.646	1398.58	1450.23	1297.35	1248.65	1205.23	997.257	1097.89	0.906214	0.549433	0.44084	PG0889	1.83517	0.00094091		PG1507	0.577488	0.00115685	7	0.000707786	0.326893
adk	394.58	385.364	431.739	380.464	430.313	259.331	427.478	405.72	0.956472	0.67322	0.697329	PG0918	1.44009	0.000983929		PG0686	2.3432	0.0013474	8	0.000808898	0.333144
alaS	266.333	271.223	316.432	247.209	332.348	325.504	395.159	266.604	1.19834	0.0234077	0.119543	PG1044	1.48591	0.00104019		panE	2.18435	0.00144042	9	0.00091001	0.316571
ansA	198.895	266.333	212.943	189.06	246.795	165.135	184.346	212.501	0.932597	0.687658	0.576319	ribE	1.15102	0.00117453		PG2209	1.78279	0.00148123	10	0.00101112	0.292987
apbE	33.1064	35.1429	47.1179	30.0829	46.6722	46.7641	52.0291	39.1492	1.26926	0.0135467	0.0762513	clpC	1.54194	0.00188041		PG1842	1.48836	0.00156106	11	0.00111223	0.280707
argS	150.313	143.372	160.257	121.603	214.704	121.99	166.018	163.708	1.15789	0.318295	0.3135	PG0317	1.17208	0.00211347		PG0910	1.22082	0.00170849	12	0.00121335	0.281617
aroA	119.275	144.319	165.135	96.9312	131.219	155.919	144.786	118.572	1.04725	0.546205	0.726048	PG0026	1.37847	0.00222368		folK	1.38233	0.00225022	13	0.00131446	0.34238
aroB	71.8514	52.4382	77.6864	69.9385	74.1531	64.7874	79.2282	61.0213	1.02676	0.703607	0.799757	PG1842	1.48836	0.00240828		PG0987	0.702087	0.00226628	14	0.00141557	0.320193
aroC	138.626	109.042	171.665	120.141	130.271	174.036	220.642	136.006	1.22519	0.162388	0.269385	PG1460	0.178158	0.00268958		folD	1.48688	0.00236509	15	0.00151668	0.311876
aroE	92.69	100.66	144.964	73.0317	148.108	119.462	161.872	100.156	1.28748	0.0449888	0.201297	PG2206	0.899096	0.00271724		PG1642	1.65	0.00250753	16	0.0016178	0.309993
aroK	79.2282	100.156	123.007	94.1046	104.128	77.6864	148.429	87.6307	1.05392	0.68376	0.777582	PG1486	0.62722	0.00287199		clpC	1.54194	0.00263219	17	0.00171891	0.306262
aroQ	144.319	153.814	115.75	133.04	158.151	130.444	147.646	126.045	1.02809	0.770986	0.740935	rpsE	1.2586	0.00290265		PG0025	1.58893	0.00298439	18	0.00182002	0.327951
asd	185.297	183.542	152.862	196.594	165.716	216.652	186.804	158.528	1.01309	0.906368	0.888349	PG0627	0	0.00361474		prtC	1.29582	0.00352418	19	0.00192113	0.366886
asnC	1128.95	952.781	983.016	1235.25	1398.58	1191.51	1271.06	1511.61	1.24948	0.000132828	0.0319697	PG0745	1.20386	0.00365985		PG2131	0.604231	0.00380485	20	0.00202224	0.376299
aspA	2046.11	2785.75	2526.65	2162.4	3166.77	1675.92	2422.3	2767.51	1.05373	0.808305	0.733788	PG1546	1.69641	0.00367612		PG1841	2.03577	0.00386719	21	0.00212336	0.364253
aspS	1191.51	1562.63	1631.7	1089.17	1820.19	985.962	1607.88	1181.04	1.02193	0.911027	0.902006	PG0890	1.99544	0.00466527		PG0421	2.07312	0.00556083	22	0.00222447	0.49997
atpA	551.129	758.19	774.989	473.362	956.027	498.279	819.507	730.432	1.1746	0.495357	0.395752	PG2019	0.810762	0.00470672		PG1063	0.744744	0.00681475	23	0.00232558	0.586068
atpB	669.79	768.842	952.781	538.719	936.528	685.492	972.192	716.995	1.13005	0.311738	0.436141	queA	1.33075	0.00561976		nupG	1.63787	0.00683067	24	0.00242669	0.562961
atpD	519.584	688.844	892.56	398.209	1006.27	308.11	840.848	658.989	1.12605	0.704614	0.683861	PG1041	1.26922	0.00574874		PG0181	1.35071	0.00750496	25	0.00252781	0.593792
atpI	622.93	669.79	798.198	540.899	817.333	655.141	862.408	597.961	1.11438	0.182237	0.400113	PG1164	1.10677	0.00624551		PG0209	1.65034	0.00879461	26	0.00262892	0.669067
atpK	794.287	503.21	562.358	470.41	588.14	706.224	681.764	760.452	1.17436	0.417576	0.258913	PG1906	0.796922	0.00646901		thrS	1.35719	0.0103423	27	0.00273003	0.75767
batA	222.418	130.271	220.642	193.366	156.454	195.475	221.181	191.938	0.997848	0.988676	0.98752	ung	0.764946	0.00658279		PG0026	1.37847	0.0110301	28	0.00283114	0.7792
batB	167.48	163.398	284.45	150.086	250.357	101.113	298.644	214.704	1.12987	0.499814	0.652005	uvrC	1.09863	0.00660392		xpt	1.3075	0.0116562	29	0.00293225	0.79503
batC	2594.62	1074.49	1388.07	2547.93	1053.95	1990.01	1545.35	1658.15	0.821484	0.577726	0.467319	PG0609	0.388323	0.00716153		PG1664	2.08309	0.0119668	30	0.00303337	0.789013
batD	436.813	408.836	445.125	570.481	354.255	525.499	461.658	396.776	0.93388	0.656999	0.575113	PG1869	1.54135	0.00743539		PG0984	0.567804	0.0128329	31	0.00313448	0.818822
batE	372.257	222.418	380.464	227.881	269.386	401.169	437.992	314.018	1.18249	0.418074	0.383653	folD	1.48688	0.00764068		tnaA	0.737468	0.0128799	32	0.00323559	0.79614
bcp	3316.92	2858.55	4073.54	3013.62	2569.72	3510.96	4967.29	2676.2	1.0348	0.78765	0.857578	rfbC	1.21185	0.00824751		PG0628	1.52009	0.0136565	33	0.0033367	0.818561
bioA	116.992	134.61	126.672	114.859	148.806	142.776	142.108	110.312	1.10315	0.192311	0.242937	PG0209	1.65034	0.00841195		PG1044	1.48591	0.0139402	34	0.00343782	0.810992
bioB	128.093	171.914	134.61	142.108	155.777	150.313	144.106	144.106	1.03048	0.695813	0.678021	PG2120	0.840104	0.00907495		PG1965	0.755278	0.0151222	35	0.00353893	0.854623
bioD	133.04	97.1247	109.248	115.331	84.407	124.652	131.219	74.3129	0.911703	0.653003	0.555466	panE	2.18435	0.00927509		ispD	0.808502	0.0155705	36	0.00364004	0.855515
bioF-2	74.3129	81.9228	79.6366	101.736	83.0504	75.3311	77.0083	77.538	0.926897	0.432979	0.359737	PG1196	0.543928	0.00957039		PG1196	0.543928	0.0157426	37	0.00374115	0.841591
bioF-3	586.114	608.335	678.917	622.93	566.107	613.249	644.441	506.031	0.933314	0.212754	0.292237	PG2065	1.31307	0.00970218		PG0509	0.798049	0.0161946	38	0.00384226	0.842971
carA	94.2378	162.969	139.403	101.506	140.536	66.8132	96.9312	98.7616	0.809133	0.488648	0.324949	PG1143	1.15692	0.00986915		PG2021	0.775438	0.0166345	39	0.00394338	0.843666
carB	162.969	197.341	212.126	149.603	176.039	94.4561	140.026	124.904	0.741546	0.165807	0.081921	PG1392	0.856879	0.0101867		PG0381	0.794357	0.016758	40	0.00404449	0.828682
cas1	210.937	113.637	82.4702	296.106	87.876	107.835	44.7546	153.301	0.560004	0.100839	0.198547	PG0421	2.07312	0.0117001		PG1639	1.61409	0.0169895	41	0.0041456	0.819638
cas2-1	4.9899	2.96826	5.69586	9.02041	5.20205	2.96826	0.489615	4.18105	0.566319	0.195982	0.179134	PG0723	0.924682	0.0117724		PG1171	1.25395	0.0174939	42	0.00424671	0.823882
cas2-2	113.434	66.0573	36.9296	159.388	45.2354	51.0683	26.0698	96.6854	0.582899	0.0822484	0.250204	PG1491	0.61665	0.0118846		PG0851	0.621677	0.0183234	43	0.00434783	0.842877
cas3	407.057	226.395	199.79	578.57	215.297	193.63	108.921	352.674	0.616599	0.056164	0.231367	PG1500	1.30615	0.0122238		PG1470	0.355941	0.0199136	44	0.00444894	0.895209
cas4	47.5644	47.7603	36.4255	60.018	46.2088	33.0074	21.324	56.9763	0.82139	0.103099	0.384779	hprA	1.51078	0.0126894		PG2120	0.840104	0.0203144	45	0.00455005	0.89293
cbiA	157.966	142.935	184.773	107.41	167.204	161.872	204.482	157.833	1.16576	0.0707709	0.25154	priA	1.20354	0.0131538		ung	0.764946	0.0211928	46	0.00465116	0.91129
cbiB	18.3037	24.0837	21.8359	24.0837	26.1877	31.8078	28.7891	24.0837	1.25549	0.0584738	0.0397845	apbE	1.26926	0.0135467		rluB	1.36274	0.021203	47	0.00475228	0.892331
cbiGF	206.761	347.127	275.779	244.896	310.475	181.014	197.573	233.717	0.858749	0.552459	0.394457	prtC	1.29582	0.0140812		yngK-1	1.31062	0.0218203	48	0.00485339	0.899176
cdsA	4423.74	2594.62	3334.92	2422.3	2767.51	5906.8	3510.96	3214.03	1.20537	0.568357	0.463082	PG1031	0.778445	0.0141091		PG0814	1.65999	0.0221235	49	0.0049545	0.893066
clpB	56.4428	57.627	61.7213	49.6019	71.8514	34.3358	65.4247	26.1877	0.877577	0.532042	0.572377	trkA	0.733429	0.0144207		PG0633	1.35695	0.0228983	50	0.00505561	0.905855
clpC	1205.23	1040.66	1181.04	952.781	1761.75	1667.37	1911.02	1413.11	1.54194	0.00188041	0.00263219	PG1507	0.577488	0.0145052		PG0703	0.869846	0.023189	51	0.00515672	0.899371
clpP	569.087	470.41	551.129	649.564	373.494	719.325	529.402	490.372	0.943042	0.772422	0.706225	PG0987	0.702087	0.0147889		PG1665	1.61396	0.0240214	52	0.00525784	0.913737
clpX	52.8428	48.2041	56.5677	61.1437	65.5759	45.7378	49.7061	56.1879	0.992912	0.936287	0.942219	trkH	0.725474	0.0151813		PG0441	0.752779	0.0243116	53	0.00535895	0.907326
cls	866.622	794.287	544.655	1092.97	655.141	895.198	491.117	794.287	0.859698	0.281141	0.449362	PG1177	0.768522	0.0154617		PG1042	1.29346	0.0248773	54	0.00546006	0.911248
cmk	195.234	254.92	186.347	274.702	203.231	194.614	148.806	223.289	0.84497	0.102451	0.237391	PG0910	1.22082	0.0156457		PG1662	1.85394	0.0258963	55	0.00556117	0.931324
coaBC	150.086	205.053	224.809	166.018	230.901	125.031	168.394	185.895	0.952082	0.823483	0.759287	PG0695	0.746734	0.0156863		PG1691	0.800853	0.0267139	56	0.00566229	0.943571
coaD	45.7378	26.0698	41.1751	29.9231	35.1429	54.1632	48.3785	27.9302	1.15891	0.543468	0.482055	PG0634	1.34746	0.016222		PG1038	0.828131	0.0267169	57	0.0057634	0.927123
cobL	130.582	204.482	157.074	173.18	168.872	112.005	110.312	131.219	0.785198	0.280026	0.133428	PG2131	0.604231	0.0164263		PG1260	0.673326	0.0269181	58	0.00586451	0.918
cobQ	38.013	43.7179	53.542	41.0111	51.9007	36.627	57.8659	42.207	1.06987	0.528628	0.616597	PG0184	0.767911	0.0166759		PG2208	1.99244	0.0270013	59	0.00596562	0.905231
cobU	139.217	158.306	146.097	140.536	149.034	126.537	132.237	145.224	0.946718	0.471734	0.300284	PG0686	2.3432	0.0167279		PG1486	0.62722	0.0291302	60	0.00606673	0.960326
ctfA	3425.95	3905.99	3735.71	2476.68	5906.8	2547.93	4560.39	4220.59	1.27254	0.348442	0.270737	PG0633	1.35695	0.016899		PG2135	0.666805	0.0294939	61	0.00616785	0.956376
cutC	233.42	242.757	210.054	158.306	184.973	234.091	179.256	187.129	0.930034	0.440434	0.540451	PG2194	0.823866	0.0180763		PG0528	0.785426	0.0301912	62	0.00626896	0.963196
cydA	148.429	259.331	207.597	184.346	338.306	141.101	210.937	200.536	1.11401	0.742999	0.648668	PG0858	1.22478	0.0185513		asnC	1.24948	0.0319697	63	0.00637007	1.00375
cydB	111.252	184.973	97.6654	126.368	218.728	107.152	93.3227	148.564	1.09132	0.77648	0.739443	rluB	1.36274	0.0188155		ppdK	1.21869	0.0323282	64	0.00647118	0.999143
cysS	413.573	505.072	560.193	503.21	488.672	513.41	576.661	461.658	1.02944	0.58477	0.721535	nrfH	1.10235	0.0188411		dinF	1.57897	0.0331035	65	0.0065723	1.00737
dacB	43.5726	55.7532	48.5996	58.4183	52.4382	54.3935	51.0683	58.4183	1.04834	0.351679	0.529732	PG1673	0.676504	0.0200457		ispE	0.8946	0.0331859	66	0.00667341	0.99457
dapA	180.316	192.258	165.497	170.986	178.007	187.129	170.986	148.108	0.964986	0.376567	0.564679	tnaA	0.737468	0.0202102		PG0047	1.23515	0.0341749	67	0.00677452	1.00892
dapB	159.388	176.039	387.139	92.2479	291.721	87.876	371.537	181.669	1.1448	0.596969	0.751695	PG0528	0.785426	0.0204097		rpoN	0.82648	0.0346768	68	0.00687563	1.00869
dcp-1	372.865	580.39	513.41	323.223	637.734	370.178	410.586	521.033	1.0836	0.766137	0.674677	PG0829	0.647065	0.0220823		PG0317	1.17208	0.0362302	69	0.00697674	1.0386
dcp-2	112.699	218.51	176.258	134.139	173.18	166.266	154.655	172.585	1.03909	0.825634	0.801273	PG1025	0.819884	0.0221732		PG1508	0.49337	0.0372351	70	0.00707786	1.05216
ddl	501.496	360.053	444.196	480.233	437.992	396.776	457.347	451.119	0.976066	0.663983	0.763894	folK	1.38233	0.0222118		PG1638	1.40181	0.037696	71	0.00717897	1.05018
def	193.366	232.315	232.068	190.466	232.315	163.965	224.339	219.331	0.990255	0.937495	0.918822	thrS	1.35719	0.0228884		PG0809	0.805242	0.0377493	72	0.00728008	1.03706
deoC	468.292	537.169	463.556	569.087	570.481	484.302	426.833	549.533	0.996588	0.963815	0.968122	PG1248	1.08654	0.0230958		feoB-1	1.19327	0.0377745	73	0.00738119	1.02353
dgt	177.7	177	176.039	266.874	143.898	165.716	145.224	178.328	0.793826	0.0893149	0.137401	PG0851	0.621677	0.0232064		priA	1.20354	0.0382085	74	0.00748231	1.0213
dinF	164.35	297.44	347.382	173.617	441.926	337.291	415.396	357.184	1.57897	0.0806159	0.0331035	alaS	1.19834	0.0234077		rpmD	1.36107	0.0387189	75	0.00758342	1.02115
dnaA	593.442	633.937	633.937	703.239	603.635	524.638	540.899	618.056	0.891861	0.0825083	0.0758978	PG2009	0.842197	0.0236312		PG0277	0.792105	0.0387563	76	0.00768453	1.00868
dnaB	191.733	191.346	182.175	194.614	188.808	191.938	184.773	169.777	0.967663	0.403736	0.314672	PG1323	0.795164	0.0241742		PG0728	1.09117	0.0392495	77	0.00778564	1.00825
dnaE	266.874	231.805	245.402	293.544	195.475	275.396	235.159	232.977	0.904957	0.418668	0.288344	PG1176	0.716394	0.0250189		PG0214	2.96054	0.0392986	78	0.00788675	0.996571
dnaG	415.396	474.195	465.775	441.926	544.655	492.919	385.008	507.676	1.07398	0.506977	0.400551	PG1260	0.673326	0.025211		trkH	0.725474	0.0397227	79	0.00798787	0.994575
dnaJ	95.3358	73.0317	103.035	63.6098	144.319	52.0291	102.736	61.4362	1.07614	0.698481	0.791657	PG1664	2.08309	0.0263578		cbiB	1.25549	0.0397845	80	0.00808898	0.983671
dnaK	192.873	118.317	217.319	124.179	268.111	141.634	297.44	80.1336	1.20627	0.328565	0.577487	PG0814	1.65999	0.0265624		PG1660	1.90024	0.0397957	81	0.00819009	0.971802
dnaN	639.3	626.063	593.442	696.103	535.066	712.996	575.076	600.751	0.948718	0.513352	0.482338	PG2209	1.78279	0.0269072		PG0707	1.87543	0.039802	82	0.0082912	0.960101
dnaX	152.862	221.181	173.617	187.129	181.304	195.234	165.135	170.568	0.969311	0.668201	0.733544	PG2158	1.09039	0.0273161		trxB	1.3154	0.0415765	83	0.00839232	0.990823
dpp	553.778	480.835	563.83	400.013	547.153	614.688	648.237	504.261	1.15806	0.0798607	0.165307	PG0972	0.736088	0.0282767		nrdG	0.50105	0.0424119	84	0.00849343	0.998699
dprA	67.7271	101.323	137.611	76.3209	108.921	88.2425	106.872	83.2712	1.01129	0.948551	0.951241	PG1038	0.828131	0.0288142		PG2126	1.32595	0.0426101	85	0.00859454	0.991562
dtd	1427.75	1348.53	923.747	2288.32	1097.89	1406.43	892.56	1370.7	0.796143	0.260046	0.363834	gcvP	1.14564	0.0291311		PG0216	1.64846	0.0427936	86	0.00869565	0.984252
dut	162.07	174.036	179.988	191.346	195.879	116.992	168.078	174.191	0.926073	0.53263	0.489807	PG1448	0.814649	0.0293646		PG1124	1.79325	0.0431561	87	0.00879676	0.981181
dxr	89.1329	101.98	128.519	82.942	129.335	104.892	143.898	104.128	1.19792	0.0827407	0.205453	PG0310	0.952245	0.0294128		PG0884	1.17966	0.0443936	88	0.00889788	0.997847
dxs	1080.38	819.507	1097.89	796.661	613.249	1158.03	1024.84	624.828	0.901569	0.61416	0.583315	PG0020	0.87226	0.0296668		PG1570	3.11604	0.0447598	89	0.00899899	0.994775
efp-1	2398.45	2476.68	1990.01	2605.95	1794.69	3334.92	1927.18	1874.33	0.942987	0.733597	0.742101	PG1841	2.03577	0.0297398		PG1667	1.33581	0.0470124	90	0.0091001	1.03323
efp-2	815.04	779.889	624.828	817.333	615.768	1128.95	691.888	626.063	1.00842	0.963825	0.962503	sda	1.16871	0.0300874		nadA	1.20257	0.0471269	91	0.00920121	1.02436
engA	113.921	107.152	137.324	108.566	121.99	113.921	129.094	113.191	1.02406	0.508018	0.736164	PG1166	0.201432	0.030403		PG2148	1.5859	0.0472537	92	0.00930233	1.01595
engB	32.7948	25.0929	31.8078	25.9885	46.3987	20.571	39.1492	39.4843	1.25863	0.177369	0.250067	ispE	0.8946	0.0305234		PG1041	1.26922	0.0480889	93	0.00940344	1.02279
eno	216.652	250.815	237.67	168.078	232.068	201.544	215.14	209.525	0.982894	0.864286	0.852788	PG1184	1.23596	0.0311988		PG0472	0.751461	0.0484243	94	0.00950455	1.01897
epsC	97.8376	86.9245	66.0573	84.1325	55.0673	91.8992	59.2981	82.4702	0.862018	0.358478	0.337528	PG1470	0.355941	0.0312118		PG1622	0.865169	0.0484688	95	0.00960566	1.00917
epsD	196.594	112.273	144.106	131.823	122.142	149.255	146.286	146.45	0.964664	0.844589	0.795981	PG1725	1.26651	0.0315379		PG0695	0.746734	0.0505908	96	0.00970677	1.04238
era	340.761	320.39	355.618	310.475	333.851	314.018	375.07	292.325	0.990973	0.731742	0.887569	lipA	1.26841	0.0319925		PG0591	0.565698	0.0512943	97	0.00980789	1.04598
etfA-1	289.42	504.261	501.496	254.409	772.488	285.134	551.129	510.466	1.3676	0.411146	0.281126	PG0276	0.870628	0.0328837		PG0888	3.01051	0.051389	98	0.009909	1.03722
etfA-2	117.964	151.483	160.105	99.6806	191.733	120.141	162.07	142.108	1.16405	0.414812	0.336744	PG0762	1.37152	0.0329476		PG2070	0.911933	0.0516693	99	0.0100101	1.03234
etfB-1	765.96	1017.33	817.333	804.975	1243.72	862.408	1013.03	983.016	1.20454	0.271061	0.124668	PG1642	1.65	0.0331954		PG0875	0.48966	0.0520436	100	0.0101112	1.02942
etfB-2	523.253	901.884	777.363	513.41	1063.58	618.056	938.626	858.178	1.28076	0.358204	0.205927	PG1063	0.744744	0.0332755		sda	1.16871	0.0520803	101	0.0102123	1.01995
fabD	381.965	657.643	408.836	484.302	465.775	490.372	348.62	434.622	0.899957	0.416674	0.511771	PG1181	0.687777	0.0344515		lysC	0.888441	0.0522358	102	0.0103134	1.01297
fabF	431.739	568.464	558.272	397.641	734.506	393.403	525.499	531.257	1.11684	0.618902	0.515762	PG1697	0.906544	0.0346881		PG1176	0.716394	0.0523077	103	0.0104146	1.00451
fabG	1316.63	929.226	1341.21	1035.69	1050.12	1498.83	1388.07	1053.95	1.07965	0.633779	0.57236	PG2021	0.775438	0.0348218		PG0062	1.41984	0.0526164	104	0.0105157	1.00072
fabH	912.289	716.995	643.187	800.768	561.177	960.164	688.844	649.564	0.930533	0.70429	0.624865	ppdK	1.21869	0.0353645		PG0182	1.14095	0.0531713	105	0.0106168	1.00165
fabK	84.1325	85.3596	86.5056	57.8659	97.1247	67.9448	89.2801	92.2479	1.10429	0.502904	0.418723	PG1493	0.673709	0.035662		PG0922	1.15235	0.054726	106	0.0107179	1.02121
fbaB	242.059	341.278	309.456	236.776	291.446	250.357	242.757	310.786	0.969702	0.848678	0.787921	PG1965	0.755278	0.0371201		PG1310	1.38149	0.0548249	107	0.010819	1.01349
fbp	281.291	391.432	327.197	286.718	464.782	261.49	320.105	394.58	1.11994	0.612575	0.478063	PG0181	1.35071	0.037413		PG1320	0.685602	0.0551682	108	0.0109201	1.0104
fcl	79.7466	96.0185	90.2217	71.4098	82.4702	92.8903	103.652	73.8456	1.04583	0.34546	0.663822	PG1320	0.685602	0.0384903		PG0361	1.2121	0.0552919	109	0.0110212	1.00337
feoB-1	208.566	288.218	225.078	233.717	289.42	286.718	278.989	285.134	1.19327	0.0750784	0.0377745	PG0671	1.10293	0.0388781		PG1101	1.27266	0.0557468	110	0.0111223	1.00243
feoB-2	119.824	168.078	148.429	131.669	165.135	130.097	150.313	135.226	1.02248	0.863088	0.816099	gcp	1.29393	0.0390328		PG1172	1.20114	0.0565054	111	0.0112235	1.00692
fetB	5207.41	3478.58	4423.74	3599.36	4073.54	4423.74	5598.83	3905.99	1.07738	0.577722	0.581269	PG0775	1.20564	0.0390681		PG1015	1.65244	0.0569861	112	0.0113246	1.00642
ffh	1939.34	1652.8	2094.94	1330.42	1984.46	1733.54	2476.68	1761.75	1.1338	0.100489	0.367046	trxB	1.3154	0.0393972		ftn	0.792232	0.0576295	113	0.0114257	1.00877
fhs	892.56	1700.53	1168.87	1017.33	1290.91	668.955	694.693	997.257	0.76409	0.42612	0.266838	PG0049	1.35749	0.0399411		PG0996	1.14588	0.0577967	114	0.0115268	1.00282
fimA	56.1879	104.555	68.7604	93.7436	107.41	34.2242	53.3626	70.1475	0.820255	0.602458	0.476053	PG1088	1.49839	0.0400576		PG0291	1.1707	0.0582717	115	0.0116279	1.00227
fkpA	909.143	442.561	546.32	483.019	539.523	1089.17	794.287	594.455	1.26727	0.503086	0.369111	PG1477	0.69867	0.0401303		prtT	1.34534	0.0584374	116	0.011729	0.996459
fmt	875.93	1068.4	1121.91	1006.27	906.705	932.68	947.265	889.404	0.90265	0.114565	0.118973	PG0628	1.52009	0.0405076		PG0248	0.624412	0.059044	117	0.0118301	0.998197
folA	232.315	326.664	251.962	357.184	300.614	335.037	257.925	295.847	1.01823	0.853538	0.87953	PG0920	1.15788	0.0409651		luxS	1.19244	0.0591353	118	0.0119312	0.991269
folB	48.2041	31.6907	39.0174	46.7641	56.0402	47.1179	60.8479	38.2761	1.22095	0.256108	0.195467	PG1989	0.772166	0.041251		menA	1.28813	0.0594876	119	0.0120324	0.988794
folC	673.493	619.917	882.185	562.358	678.917	627.243	812.92	560.193	0.978568	0.481678	0.872913	PG1311	1.3032	0.0416587		PG2225	1.38456	0.0595192	120	0.0121335	0.981075
folD	560.193	837.128	656.208	619.917	985.962	1046.88	929.226	1013.03	1.48688	0.00764068	0.00236509	PG0717	0.560223	0.0429098		PG0626	0.617396	0.0603212	121	0.0122346	0.986077
folE	151.303	128.093	138.969	137.324	120.591	143.898	127.683	112.699	0.908552	0.306518	0.171244	PG1125	1.30097	0.0431151		miaA (NC_002950 566082..566991)	0.648519	0.0607404	122	0.0123357	0.984791
folK	123.727	133.701	130.582	126.537	196.594	170.02	155.152	189.51	1.38233	0.0222118	0.00225022	PG0800	1.25671	0.0432322		rnc	0.699702	0.0608968	123	0.0124368	0.979301
folP	238.16	289.12	284.802	220.977	312.684	256.749	281.291	248.429	1.06398	0.522185	0.486051	pfk	1.10936	0.0442791		PG1088	1.49839	0.0609231	124	0.0125379	0.971822
frdB	245.402	278.079	247.827	320.939	239.668	347.127	226.395	195.234	0.923257	0.637477	0.595697	PG0636	1.23182	0.0443397		PG1722	0.485031	0.0617788	125	0.012639	0.977588
frr	74.8769	159.615	129.644	105.318	153.814	108.3	131.823	127.177	1.11004	0.663911	0.547731	pdxJ	1.43551	0.044551		tpr	0.603873	0.0628411	126	0.0127401	0.986505
ftn	224.339	225.617	222.733	220.642	156.145	236.171	160.257	155.152	0.792232	0.0925442	0.0576295	aroE	1.28748	0.0449888		PG1572	0.769939	0.0633318	127	0.0128413	0.98638
ftsA	1158.03	1370.7	1032.19	1243.72	1267.27	1076.77	880.057	1305.75	0.942805	0.51852	0.591079	PG1999	0.755679	0.045155		kamE	1.58845	0.064765	128	0.0129424	1.00082
ftsE	531.257	777.363	686.709	677.568	768.842	501.496	611.616	669.79	0.954674	0.793486	0.702514	PG1172	1.20114	0.0452789		PG2065	1.31307	0.0649245	129	0.0130435	0.995508
ftsY	334.396	335.767	486.144	240.61	415.396	315.965	438.651	291.446	1.0462	0.627285	0.804599	PG0685	1.14722	0.0461722		PG1970	0.660606	0.0649746	130	0.0131446	0.988614
ftsz	1201.28	1715.17	1700.53	1427.75	1536.04	1220.87	1258.71	1290.91	0.877876	0.403455	0.240916	PG0825	0.779955	0.0465442		PG1057	0.737596	0.0653055	131	0.0132457	0.986063
fumB	176.594	155.919	205.228	182.62	166.418	190.279	202.723	152.35	0.988076	0.883754	0.892589	PG0532	1.27942	0.0469		PG0719	0.476066	0.0659989	132	0.0133468	0.988983
fur	621.823	519.584	575.076	635.515	487.108	633.937	553.778	606.02	0.969748	0.750557	0.683876	PG1799	0.384329	0.0472456		PG1233	5.05014	0.0662683	133	0.0134479	0.985553
fusA	889.404	932.68	1092.97	815.04	1201.28	866.622	1186.46	851.942	1.10086	0.323348	0.437579	PG1768	1.15653	0.0475073		PG0609	0.388323	0.0663062	134	0.013549	0.978759
galE	239.668	216.652	243.634	233.42	250.815	210.054	211.178	221.883	0.95774	0.351884	0.41257	PG1042	1.29346	0.0482097		PG1532	0.487319	0.0667871	135	0.0136502	0.978554
galK	65.2402	69.1034	64.5861	91.5199	71.6493	71.8514	66.6596	71.4098	0.969428	0.737579	0.744415	PG0275	1.50713	0.0483145		PG1725	1.26651	0.0672612	136	0.0137513	0.978255
galM	256.749	244.896	308.382	272.732	217.319	269.386	266.604	236.171	0.91385	0.240406	0.257396	PG1661	1.61496	0.0492761		PG0532	1.27942	0.0680408	137	0.0138524	0.98237
gapA	1363.15	1596.57	1063.58	1596.57	926.499	1578.82	1010.58	1143.49	0.829092	0.135771	0.258491	PG0364	0.867063	0.0499662		PG0717	0.560223	0.0684843	138	0.0139535	0.981608
gcp	96.0185	109.248	136.587	95.0784	154.912	128.354	164.902	117.193	1.29393	0.0390328	0.072532	PG1662	1.85394	0.0499692		PG0720	0.613576	0.0689177	139	0.0140546	0.980713
gcvH	760.452	644.441	567.109	1068.4	486.144	669.79	494.641	547.153	0.722841	0.1797	0.12453	PG0888	3.01051	0.0501183		PG2077	0.668608	0.0704257	140	0.0141557	0.995015
gcvP	1862.79	2252.37	2307.45	1658.15	2365.05	2440.34	2490.95	1961.31	1.14564	0.0291311	0.186254	ispD	0.808502	0.0501377		queA	1.33075	0.0706302	141	0.0142568	0.990827
gcvT	768.842	1205.23	962.868	960.164	1162.75	947.265	956.027	1085.77	1.06536	0.671119	0.561171	PG1535	1.23275	0.0502726		PG1661	1.61496	0.0715188	142	0.0143579	0.996226
gdh	1151.24	1458.6	1413.11	1151.24	1312.19	1143.49	1220.87	1218.8	0.94611	0.573859	0.466134	PG0306	1.37724	0.0511237		PG1999	0.755679	0.0715592	143	0.014459	0.989819
gidA	715.094	906.705	858.178	643.187	960.164	760.452	994.449	796.661	1.12441	0.333989	0.29446	PG2136	0.633513	0.0512897		PG1311	1.3032	0.0715656	144	0.0145602	0.983032
gidB	346.188	336.871	429.009	304.759	454.707	348.62	430.313	397.641	1.15136	0.145879	0.176675	PG0681	1.47253	0.0514749		PG0344	0.866021	0.0716142	145	0.0146613	0.976916
glgB	111.677	142.108	214.704	113.637	153.301	122.411	163.398	131.669	0.980509	0.898743	0.916281	PG2204	1.32605	0.0516743		PG1200	1.58687	0.0717048	146	0.0147624	0.971453
glk	1297.35	1442.98	1085.77	1341.21	997.257	1468.07	1097.89	1128.95	0.90805	0.240451	0.38546	PG1109	1.2741	0.0520017		PG1143	1.15692	0.0718096	147	0.0148635	0.966254
glnS	637.734	700.656	746.034	539.523	703.239	567.109	736.62	563.83	0.979745	0.777107	0.841235	PG1665	1.61396	0.0526257		PG0461	0.699308	0.0722844	148	0.0149646	0.966071
gltD	97.2292	119.621	117.964	85.1745	112.005	117.441	143.162	93.5986	1.11004	0.137446	0.415143	PG1171	1.25395	0.0528219		PG0490	1.56135	0.0723507	149	0.0150657	0.960468
gltX	107.563	167.204	170.568	108.921	205.053	94.7376	205.397	146.766	1.17627	0.539513	0.472258	PG0720	0.613576	0.0531772		gcp	1.29393	0.072532	150	0.0151668	0.956455
glyA	381.343	597.152	542.121	422.783	531.257	454.707	473.362	450.224	0.982582	0.901989	0.879986	PG0984	0.567804	0.0534492		PG0276	0.870628	0.0730326	151	0.0152679	0.956679
glyS	627.243	792.082	975.458	491.117	987.568	622.93	965.22	750.358	1.15253	0.432052	0.451065	PG0684	1.36002	0.0535924		PG0715	0.825897	0.0751046	152	0.0153691	0.977348
gmd	137.611	169.596	161.872	123.473	154.655	170.733	191.733	143.656	1.11514	0.0646448	0.29708	recQ-2	1.07372	0.0539153		kamD	1.18599	0.075893	153	0.0154702	0.981153
gmk	121.99	88.2425	150.999	64.7874	103.652	77.323	106.142	101.113	0.911298	0.615317	0.654198	PG1871	0.520315	0.054326		dnaA	0.891861	0.0758978	154	0.0155713	0.974843
gpmA	317.22	477.592	368.26	365.3	360.865	346.188	304.759	343.765	0.886943	0.324563	0.275031	PG1519	0.732077	0.0555897		PG0505	0.756567	0.0762409	155	0.0156724	0.972933
gpsA	129.644	174.524	202.723	125.816	272.183	99.8352	216.652	203.734	1.2524	0.452424	0.361741	PG1570	3.11604	0.0559103		apbE	1.26926	0.0762513	156	0.0157735	0.966827
greA	123.204	92.2479	67.1145	98.9952	98.0457	160.57	125.384	182.317	1.48421	0.153903	0.0798428	cas3	0.616599	0.056164		PG0491	1.65301	0.0767006	157	0.0158746	0.96633
groEL	1006.27	614.688	1235.25	673.493	1363.15	709.07	1578.82	496.186	1.17495	0.3078	0.621264	PG0304	1.51697	0.0565386		PG0049	1.35749	0.0778824	158	0.0159757	0.975009
groES	952.781	346.188	834.271	388.912	792.082	671.703	1076.77	290.304	1.1224	0.56976	0.742467	PG0430	1.1532	0.0566854		mpi	1.56085	0.0795941	159	0.0160768	0.990171
grpE	293.544	229.504	322.14	197.786	319.72	256.156	362.287	167.764	1.06036	0.387181	0.768199	PG2148	1.5859	0.0567199		greA	1.48421	0.0798428	160	0.016178	0.987056
guaA	2340.96	2288.32	2513.4	1794.69	3425.95	2176.27	3265.62	2234.27	1.24221	0.123433	0.188917	PG1015	1.65244	0.0568683		PG1166	0.201432	0.0798535	161	0.0162791	0.981057
guaB	540.899	476.788	374.491	476.788	459.293	630.077	400.013	484.302	1.05603	0.62623	0.676672	nupG	1.63787	0.0571934		recJ	0.782842	0.0801567	162	0.0163802	0.978703
gyrA	510.466	586.114	664.238	667.25	691.888	531.257	700.656	693.677	1.07801	0.406334	0.425997	PG1145	1.18606	0.0577703		trkA	0.733429	0.080229	163	0.0164813	0.973576
gyrB	258.466	208.566	268.111	259.77	240.61	242.059	296.106	276.289	1.06046	0.282888	0.462899	PG1947	0.902088	0.0584036		PG1481	0.743183	0.0805659	164	0.0165824	0.971703
hagD	1348.53	2963.35	2594.62	1482.99	3265.62	983.016	1458.6	2594.62	0.989554	0.982465	0.974516	cbiB	1.25549	0.0584738		PG0306	1.37724	0.0807198	165	0.0166835	0.967659
hagE	1973.11	4654.77	4220.59	1771.9	5207.41	1363.15	2460.13	2997.78	0.953099	0.925995	0.89745	prmA	1.32106	0.0599159		carB	0.741546	0.081921	166	0.0167846	0.976143
hemH (NC_002950 1038465..1039407)	1162.75	1063.58	1143.49	916.567	1138.75	1213.64	1498.83	987.568	1.12887	0.185482	0.297074	pth	1.24117	0.0604208		PG0931	1.23705	0.0826373	167	0.0168857	0.978782
hemH (NC_002950 148689..149727)	329.547	460.583	404.689	412.116	368.26	344.985	341.823	323.223	0.857715	0.188637	0.0925994	PG2208	1.99244	0.0607309		PG0558	0.757844	0.0828098	168	0.0169869	0.974986
hflX	136.006	181.509	193.104	146.626	167.764	143.162	171.914	130.444	0.933111	0.517284	0.539126	PG0676	1.11994	0.0608447		PG1641	1.27534	0.0833494	169	0.017088	0.975533
hisS	49.6019	92.69	81.604	58.2402	90.9179	76.4951	79.6366	95.3358	1.21355	0.36852	0.218865	PG1359	1.10159	0.0608499		PG2204	1.32605	0.0844952	170	0.0171891	0.983126
hmuR	747.757	1174.46	1271.06	744.378	1782.87	678.917	1213.64	1162.75	1.22869	0.542007	0.428604	PG0518	1.09566	0.0617523		PG1169	10.271	0.0845841	171	0.0172902	0.978406
hmuY	1305.75	1290.91	1536.04	1201.28	1316.63	1071.27	1562.63	1146.61	0.955597	0.370148	0.665352	rplC	1.26429	0.0619909		mraY	0.884205	0.0864539	172	0.0173913	0.99422
hprA	447.021	618.056	283.095	594.455	611.616	997.257	521.033	804.975	1.51078	0.0126894	0.107546	PG1691	0.800853	0.0623679		PG1690	0.788007	0.0870079	173	0.0174924	0.994807
hpt	950.737	703.239	856.954	568.464	800.768	1305.75	1138.75	739.413	1.29398	0.24098	0.205901	PG0996	1.14588	0.0627863		PG0556	0.773908	0.0883954	174	0.0175935	1.00486
hslR	120.141	68.137	101.893	74.4692	106.872	125.384	147.006	107.152	1.33395	0.142663	0.0955892	PG2115	1.68783	0.0629267		pepT	0.822314	0.0884614	175	0.0176946	0.999866
htpG	232.068	99.2501	193.63	172.335	210.937	146.45	221.384	69.8181	0.930165	0.739444	0.794616	rplB	1.1532	0.0632682		PG1235	1.16384	0.089841	176	0.0177958	1.00969
htrA	2767.51	1927.18	1675.92	3425.95	2997.78	4073.54	2223.85	3599.36	1.31623	0.19414	0.219992	nrfA	0.952156	0.0636218		PG2206	0.899096	0.0902902	177	0.0178969	1.00901
hup-1	700.656	343.377	244.354	1046.88	282.399	360.053	189.711	710.95	0.660787	0.157807	0.393304	PG0519	1.80774	0.0638686		PG1185	1.28584	0.0917749	178	0.017998	1.01984
hup-2	2234.27	1080.38	1000.91	1973.11	796.661	1947.3	1348.53	1794.69	0.936157	0.852049	0.812547	PG1124	1.79325	0.0640661		PG0775	1.20564	0.0922886	179	0.0180991	1.01981
hutH	614.688	1071.27	985.962	639.3	975.458	568.464	777.363	746.034	0.926342	0.76669	0.686637	PG1101	1.27266	0.0643928		PG2096	0.90312	0.0923492	180	0.0182002	1.01481
hutI	823.372	1468.07	1370.7	1024.84	1114.38	892.56	1135.83	929.226	0.868788	0.454151	0.380782	gmd	1.11514	0.0646448		hemH (NC_002950 148689..149727)	0.857715	0.0925994	181	0.0183013	1.01194
hutU	263.23	439.571	383.41	280.209	490.372	372.865	431.739	444.196	1.27279	0.246518	0.103318	PG0746	1.16224	0.0649116		PG0055	0.832057	0.0926116	182	0.0184024	1.00651
ileS	486.144	597.961	709.07	426.833	722.414	509.43	747.757	571.889	1.14932	0.321481	0.367559	typA	0.85528	0.0650186		ribE	1.15102	0.0947137	183	0.0185035	1.02374
ilvE	844.465	1089.17	1074.49	898.895	1065.38	901.884	1006.27	1068.4	1.03453	0.750826	0.660308	PG0078	0.513051	0.0651535		uvrC	1.09863	0.0954951	184	0.0186047	1.02657
infA	2162.4	1658.15	1820.19	2676.2	1848.39	1839.83	2022.06	1927.18	0.918302	0.508467	0.486218	mpi	1.56085	0.0660927		hslR	1.33395	0.0955892	185	0.0187058	1.02203
infB	1071.27	1271.06	1299.79	983.016	1271.06	1057.37	1305.75	1213.64	1.04815	0.625234	0.577351	PG1660	1.90024	0.066267		PG1461	0.559604	0.0960445	186	0.0188069	1.02138
infC	389.532	296.106	334.396	294.688	323.223	452.398	435.272	346.188	1.18434	0.291132	0.171472	PG0461	0.699308	0.0663613		PG0078	0.513051	0.0966388	187	0.018908	1.0222
iorA	644.441	866.622	732.292	655.141	858.178	677.568	772.488	823.372	1.08042	0.564471	0.401349	PG1613	0.790215	0.0675564		PG1177	0.768522	0.0969706	188	0.0190091	1.02025
iorB	244.896	194.97	188.808	231.805	178.877	276.289	193.63	208.992	0.996872	0.984032	0.979821	PG0922	1.15235	0.0675924		PG0725	0.818762	0.0978158	189	0.0191102	1.0237
ispD	37.4765	38.1405	38.2761	38.1405	35.6962	27.9302	32.9385	26.3544	0.808502	0.0501377	0.0155705	xpt	1.3075	0.067638		PG1604	1.09192	0.0983963	190	0.0192113	1.02436
ispE	417.438	480.233	448.516	464.782	399.108	436.813	397.641	386.532	0.8946	0.0305234	0.0331859	PG0344	0.866021	0.0680313		PG1040	1.35852	0.0985841	191	0.0193124	1.02094
ispF	110.77	133.04	131.047	150.999	145.66	154.276	137.611	120.792	1.06177	0.603154	0.483901	PG1053	1.06092	0.0682537		PG0617	0.604827	0.0988162	192	0.0194135	1.01801
ispG	96.3991	160.257	146.286	88.2425	215.14	76.3209	134.139	136.308	1.14399	0.709543	0.618201	PG1512	0.662236	0.0692493		PG2133	0.625369	0.0988496	193	0.0195147	1.01308
ispH	193.63	144.581	186.184	236.171	139.217	159.093	162.526	162.969	0.820185	0.172638	0.131526	PG1638	1.40181	0.0693383		mutL	0.80935	0.100025	194	0.0196158	1.01984
kamA	284.45	441.018	483.019	213.271	693.677	306.579	606.02	515.616	1.49244	0.237267	0.145601	PG0682	1.25876	0.0698879		PG2153	0.552771	0.100327	195	0.0197169	1.01767
kamD	231.805	213.939	240.24	200.536	278.989	212.943	270.605	288.864	1.18599	0.113541	0.075893	cbiA	1.16576	0.0707709		PG1887	0.909619	0.100838	196	0.019818	1.01764
kamE	85.1745	91.5199	107.096	63.2169	152.862	76.068	158.306	163.965	1.58845	0.127957	0.064765	PG1014	0.736397	0.0714643		PG0305	1.4312	0.100959	197	0.0199191	1.01369
kbl	746.034	787.414	703.239	607.581	837.128	812.92	703.239	777.363	1.10069	0.155584	0.189084	PG0224	0.820737	0.0735079		PG1943	0.9283	0.101194	198	0.0200202	1.01092
kdsA	488.106	308.844	424.92	480.835	290.304	543.382	413.573	390.153	0.961654	0.870387	0.814362	PG0303	1.41165	0.0737664		PG0590	1.2624	0.102287	199	0.0201213	1.0167
kdsB	285.134	356.665	387.759	200.752	435.272	251.167	324.501	335.767	1.09461	0.689786	0.623296	PG1098	1.09878	0.0737836		PG0224	0.820737	0.102337	200	0.0202224	1.01211
ksgA	200.752	314.018	352.674	271.823	275.779	246.367	310.475	248.006	0.948528	0.670654	0.696643	PG1197	0.83425	0.0738301		PG0829	0.647065	0.102881	201	0.0203236	1.01243
lacZ-1	37.6623	54.7899	50.6475	41.7258	60.1282	39.7136	49.5049	44.2903	1.04767	0.794678	0.72167	PG1864	0.78227	0.0740621		hutU	1.27279	0.103318	202	0.0204247	1.01169
lacZ-2	68.437	73.4701	66.5126	64.5861	62.3011	82.4702	75.5589	62.0705	1.03441	0.591626	0.6792	PG0277	0.792105	0.0740768		PG2008	1.66237	0.103419	203	0.0205258	1.0077
lepA	602.188	560.193	631.845	486.144	635.515	563.83	657.643	487.108	1.02795	0.141745	0.760209	PG0214	2.96054	0.0742453		lipA	1.26841	0.104021	204	0.0206269	1.0086
lepB	968.712	1181.04	1354.56	923.747	1213.64	956.027	1205.23	978.386	0.983113	0.871095	0.883185	PG0062	1.41984	0.0746886		sppA	0.839832	0.104579	205	0.020728	1.00906
leuS	722.414	532.692	676.234	501.496	618.056	936.528	858.178	667.25	1.26602	0.217697	0.132752	feoB-1	1.19327	0.0750784		PG0303	1.41165	0.105008	206	0.0208291	1.00828
lgt	194.003	200.344	234.091	217.319	272.732	199.415	238.16	244.354	1.12877	0.231865	0.172421	PG1002	0.882024	0.0758742		ribF	0.862886	0.107035	207	0.0209302	1.02278
ligA	171.914	161.261	149.603	136.587	157.833	150.086	151.788	130.097	0.952272	0.129094	0.474809	PG0924	1.10653	0.0758992		hprA	1.51078	0.107546	208	0.0210313	1.02272
lipA	37.1093	40.8202	47.4098	27.2982	51.4894	44.0551	56.1879	41.8748	1.26841	0.0319925	0.104021	PG1970	0.660606	0.0763705		PG0575	0.80925	0.109407	209	0.0211325	1.03544
lipB	158.306	189.711	261.49	151.483	171.665	162.07	198.165	148.806	0.894499	0.315733	0.489081	PG0734	1.21132	0.0775218		PG1068	1.47106	0.109715	210	0.0212336	1.03341
lon	187.729	191.733	253.931	167.036	253.378	177.381	260.892	213.939	1.13138	0.245478	0.366321	PG0146	1.13372	0.0789897		PG1109	1.2741	0.110624	211	0.0213347	1.03704
lpxA	335.767	427.478	439.571	315.39	496.702	277.195	444.196	374.491	1.04899	0.793279	0.755241	nadA	1.20257	0.0792744		PG1863	0.706791	0.111052	212	0.0214358	1.03614
lpxB	796.661	875.93	1330.42	685.492	862.408	929.226	1299.79	653.025	1.01517	0.633191	0.945286	dpp	1.15806	0.0798607		PG1759	0.832742	0.11173	213	0.0215369	1.03757
lpxD	241.188	240.24	292.325	197.573	340.761	223.289	329.055	252.411	1.17933	0.16857	0.255728	PG1266	1.3226	0.0799196		PG1704	1.12609	0.112736	214	0.021638	1.04201
lpxK	194.614	279.543	260.118	211.476	229.82	182.175	259.77	193.366	0.914754	0.523951	0.478878	PG0052	0.811031	0.0801548		pdxJ	1.43551	0.112986	215	0.0217391	1.03947
luxS	41.5269	44.0551	34.6952	34.4476	49.3225	44.7546	49.6019	40.8202	1.19244	0.0841252	0.0591353	lysC	0.888441	0.0803125		PG0300	0.841482	0.113687	216	0.0218402	1.04107
LYS1	532.692	668.955	606.02	504.261	619.917	575.076	626.063	512.167	1.00921	0.895785	0.910674	dinF	1.57897	0.0806159		PG0231	0.839567	0.114264	217	0.0219414	1.04154
lysA	38.8	63.9613	69.7471	43.1619	52.6038	44.6096	55.7532	46.2088	0.923518	0.627253	0.627027	mgtE	1.18149	0.0809427		PG0052	0.811031	0.114468	218	0.0220425	1.03862
lysC	144.106	158.724	140.026	151.303	145.224	136.761	123.204	122.687	0.888441	0.0803125	0.0522358	PG1782	0.865087	0.0812401		PG0691	1.63002	0.114629	219	0.0221436	1.03533
lysS	477.592	510.466	532.692	414.199	514.497	460.583	510.466	505.072	1.02877	0.687568	0.644551	PG0719	0.476066	0.0817228		PG1738	1.14905	0.114874	220	0.0222447	1.03282
maeB	144.581	125.031	153.507	137.48	130.582	160.257	152.045	121.363	1.00651	0.943656	0.935912	cas2-2	0.582899	0.0822484		PG0972	0.736088	0.115114	221	0.0223458	1.0303
maf	24.3586	29.5575	23.9426	23.1223	20.7264	24.4713	28.6214	22.3786	0.952633	0.617837	0.613479	dnaA	0.891861	0.0825083		PG2050	0.755228	0.115128	222	0.0224469	1.02578
malP	149.255	227.572	236.776	147.528	256.749	200.536	268.111	217.611	1.23895	0.211744	0.168464	PG1244	0.575068	0.0825697		rpsH	1.49734	0.115416	223	0.022548	1.02374
malQ	164.575	217.611	227.572	157.674	251.167	159.388	207.223	190.279	1.05294	0.768719	0.711859	dxr	1.19792	0.0827407		PG0403	0.78716	0.115966	224	0.0226491	1.02402
manA	182.62	341.823	227.266	267.495	260.37	219.331	186.347	244.896	0.893779	0.557539	0.497243	sppA	0.839832	0.0837449		PG1180	0.785484	0.118496	225	0.0227503	1.04171
manC	649.564	1013.03	694.693	884.28	595.473	875.93	665.741	643.187	0.857711	0.0951307	0.313651	PG1130	0.811494	0.0837939		PG1906	0.796922	0.118585	226	0.0228514	1.03788
map	397.641	677.568	635.515	402.152	1181.04	287.725	679.924	834.271	1.4118	0.452347	0.317681	luxS	1.19244	0.0841252		fmt	0.90265	0.118973	227	0.0229525	1.03669
mazG	341.278	240.61	290.78	381.965	371.537	305.76	323.223	354.887	1.08032	0.280105	0.48789	PG0047	1.23515	0.084681		PG1666	1.37315	0.119169	228	0.0230536	1.03385
mdh	382.851	496.186	434.622	407.766	438.651	339.809	347.382	423.868	0.900248	0.440107	0.269448	PG1730	1.13603	0.0854338		alaS	1.19834	0.119543	229	0.0231547	1.03256
mdsC	66.0573	84.6647	84.407	60.1282	80.339	68.7604	70.4891	76.238	1.00193	0.98799	0.984092	PG1639	1.61409	0.0857623		recA	0.879998	0.119808	230	0.0232558	1.03035
megL	2022.06	2569.72	2816.66	1746.43	2676.2	1746.43	2206.33	1839.83	0.925059	0.646594	0.615267	PG0230	0.823616	0.0863505		PG1458	0.584894	0.119827	231	0.0233569	1.02605
menA	14.1178	14.3282	13.2206	16.1953	15.6487	20.9607	22.0866	15.8379	1.28813	0.148192	0.0594876	PG0381	0.794357	0.0864352		trmB	0.853219	0.119873	232	0.023458	1.02202
menB	37.2968	32.6715	20.9607	26.8214	30.0829	38.2761	33.6022	30.0829	1.12139	0.448693	0.410783	PG0441	0.752779	0.0864472		PG1244	0.575068	0.120046	233	0.0235592	1.0191
menD	20.3046	24.4713	25.1987	15.9563	23.9426	23.6297	24.5965	24.2303	1.12182	0.310168	0.268081	yngK-1	1.31062	0.0873589		purB	1.30652	0.120841	234	0.0236603	1.02147
metG	227.881	251.535	310.786	168.394	379.126	209.233	379.126	262.197	1.2828	0.193505	0.239855	PG1345	1.11656	0.0876562		PG1871	0.520315	0.121862	235	0.0237614	1.02571
metK	512.167	595.473	710.95	525.499	631.845	419.442	656.208	435.272	0.914115	0.477155	0.5404	PG0300	0.841482	0.0876947		PG2115	1.68783	0.122057	236	0.0238625	1.02301
mfd	279.543	229.82	266.333	282.399	222.418	258.466	250.815	215.14	0.894852	0.293582	0.133977	PG0438	0.727571	0.0890807		PG1663	1.79014	0.123288	237	0.0239636	1.02896
mgtE	122.411	121.363	186.953	78.154	147.006	146.766	186.483	120.983	1.18149	0.0809427	0.41175	PG0410	0.687492	0.0891445		PG0282	1.3912	0.123952	238	0.0240647	1.03016
miaA (NC_002950 369893..370796)	23.4842	46.2088	40.6469	19.6185	47.7603	28.2199	36.4255	37.6623	1.15474	0.643718	0.533135	PG1722	0.485031	0.0892728		PG1706	1.18801	0.124512	239	0.0241658	1.03048
miaA (NC_002950 566082..566991)	393.403	224.339	260.892	423.868	189.711	218.728	230.252	206.005	0.648519	0.133201	0.0607404	dgt	0.793826	0.0893149		gcvH	0.722841	0.12453	240	0.0242669	1.02634
mmdA	919.098	1388.07	1839.83	765.96	2078.57	747.757	1631.7	1545.35	1.22195	0.561781	0.487278	rpoD	1.21234	0.0900581		etfB-1	1.20454	0.124668	241	0.024368	1.02321
mmdB	57.4131	99.9729	95.3358	71.8514	123.727	78.8387	83.0504	98.5029	1.18346	0.511449	0.336969	PG1200	1.58687	0.0902695		PG0819	0.659798	0.126404	242	0.0244692	1.03317
mmdC	548.604	525.499	730.432	359.267	510.466	703.239	619.917	422.783	1.0428	0.736413	0.820566	recA	0.879998	0.090625		PG0798	0.437459	0.127973	243	0.0245703	1.04169
mnmA	84.407	126.672	123.204	88.9319	240.24	76.238	144.581	145.66	1.4336	0.363292	0.2435	PG1057	0.737596	0.0913569		PG1031	0.778445	0.128163	244	0.0246714	1.03896
mpi	8.65739	11.17	10.4093	6.52639	10.6989	14.2147	20.6225	11.8454	1.56085	0.0660927	0.0795941	PG0703	0.869846	0.0916118		PG0101	1.37293	0.128468	245	0.0247725	1.03718
mraW	324.501	296.401	347.127	278.989	274.702	371.537	382.851	257.925	1.03207	0.745126	0.788333	PG0801	1.2428	0.0920992		PG1102	1.18291	0.128573	246	0.0248736	1.03381
mraY	103.322	97.8376	101.98	92.4218	89.6562	100.66	78.2959	81.1452	0.884205	0.127108	0.0864539	PG0626	0.617396	0.0922099		PG1514	0.617038	0.129202	247	0.0249747	1.03466
mreB	408.836	451.119	453.421	474.195	412.116	425.665	487.108	404.048	0.967199	0.554363	0.552247	ribF	0.862886	0.0922943		PG1411	1.18609	0.129778	248	0.0250758	1.03508
mrp	189.06	198.165	218.728	206.461	170.986	250.022	236.776	191.733	1.04567	0.610499	0.653399	ftn	0.792232	0.0925442		ispH	0.820185	0.131526	249	0.0251769	1.04481
mrr	185.895	120.359	74.1531	283.633	95.874	112.939	65.5759	159.837	0.653915	0.145432	0.289909	PG0715	0.825897	0.0931707		PG1354	1.5242	0.132066	250	0.0252781	1.04491
mscL	14.6873	24.9753	14.3282	23.2932	20.3046	19.4346	14.0203	22.2813	0.983914	0.900685	0.928285	PG0509	0.798049	0.0934676		PG0283	1.75645	0.132374	251	0.0253792	1.04317
msrA	1235.25	1316.63	1667.37	1210.33	1545.35	1186.46	1570.22	1348.53	1.0407	0.631634	0.70487	PG2096	0.90312	0.093893		PG0745	1.20386	0.132658	252	0.0254803	1.04126
mtn	64.9245	82.4702	73.8456	49.7061	82.1458	66.6596	82.4702	55.4781	1.05834	0.612923	0.694268	PG0231	0.839567	0.0939107		leuS	1.26602	0.132752	253	0.0255814	1.03788
murA	225.617	260.37	251.535	289.12	297.44	254.409	248.006	294.688	1.06614	0.425387	0.393506	PG1972	0.840071	0.0947907		rplR	1.30399	0.133178	254	0.0256825	1.03711
murB	837.128	1218.8	1596.57	823.372	1341.21	643.187	1168.87	1010.58	0.930288	0.77951	0.752624	manC	0.857711	0.0951307		murE	0.896601	0.133342	255	0.0257836	1.03432
murC	170.285	199.092	203.734	152.045	213.69	157.074	142.776	177	0.952264	0.75498	0.675121	PG0291	1.1707	0.0972041		cobL	0.785198	0.133428	256	0.0258847	1.03094
murD	271.223	174.987	187.129	251.167	219.714	215.797	150.999	234.091	0.927749	0.486679	0.613352	PG0101	1.37293	0.0973356		PG1858	0.828492	0.133975	257	0.0259858	1.03114
murE	213.939	192.873	197.786	202.385	190.67	176.039	152.35	204.482	0.896601	0.123232	0.133342	PG0472	0.751461	0.0977572		PG1067	1.26105	0.133975	258	0.026087	1.02714
murF	476.788	613.249	584.276	512.167	563.83	504.261	523.253	529.402	0.969936	0.728982	0.644831	prfB	1.09102	0.0980098		mfd	0.894852	0.133977	259	0.0261881	1.02319
murG	275.396	431.739	409.513	274.401	417.438	225.617	302.632	320.105	0.909956	0.713582	0.607705	PG0143	1.12309	0.0985394		PG2136	0.633513	0.134025	260	0.0262892	1.01962
murI	4000.81	4000.81	6595.53	4220.59	3533.14	3425.95	5063.41	4121.08	0.857891	0.116299	0.398302	PG1729	1.54342	0.0993911		PG0178	1.29339	0.135818	261	0.0263903	1.02931
murQ	207.597	206.166	214.427	212.501	200.752	278.079	247.209	197.059	1.09802	0.38019	0.332821	ffh	1.1338	0.100489		PG0799	1.92375	0.137095	262	0.0264914	1.03502
mutA	169.35	300.614	222.176	163.965	283.633	181.509	227.881	213.69	1.05911	0.813885	0.751813	PG0698	0.774963	0.10053		dgt	0.793826	0.137401	263	0.0265925	1.03338
mutB	253.931	401.169	329.547	248.429	410.586	280.209	351.934	302.632	1.09106	0.658028	0.56606	cas1	0.560004	0.100839		PG1961	0.886549	0.137913	264	0.0266936	1.03331
mutL	322.744	453.421	479.773	351.934	351.934	319.72	325.504	304.174	0.80935	0.166605	0.100025	PG1622	0.865169	0.100872		PG2000	0.848614	0.138489	265	0.0267947	1.0337
mutS	357.184	494.641	442.561	353.158	507.676	315.39	393.403	382.851	0.970729	0.872819	0.826629	PG0862	0.876919	0.100965		abfT-1	1.45984	0.139207	266	0.0268959	1.03516
mutY	93.3227	85.1745	73.1579	81.604	70.6851	98.9952	71.8514	78.2959	0.959696	0.683853	0.681154	PG0033	1.04533	0.101372		PG1790	0.911799	0.139381	267	0.026997	1.03257
nadA	326.664	336.181	354.255	284.45	442.561	338.306	405.212	379.126	1.20257	0.0792744	0.0471269	cmk	0.84497	0.102451		sodB	1.48814	0.139849	268	0.0270981	1.03217
nadB	454.707	415.396	405.72	551.129	328.177	570.481	492.919	431.739	0.99801	0.990696	0.988588	PG1350	0.899523	0.102511		PG2089	0.891756	0.141423	269	0.0271992	1.03991
nadC	72.4994	114.859	106.482	83.609	139.669	70.4891	136.308	116.515	1.22661	0.429858	0.296833	cas4	0.82139	0.103099		PG0460	0.573683	0.14205	270	0.0273003	1.04065
nadD	136.308	218.728	182.83	141.634	199.092	199.79	185.297	179.988	1.1246	0.329473	0.329492	PG2126	1.32595	0.103177		rpsE	1.2586	0.144475	271	0.0274014	1.0545
nadE	375.07	397.641	371.537	385.364	337.291	422.783	365.3	307.055	0.936466	0.352218	0.37416	PG1235	1.16384	0.103241		kamA	1.49244	0.145601	272	0.0275025	1.05882
nagB	1114.38	1210.33	1258.71	1121.91	1621.36	1032.19	1210.33	1174.46	1.07077	0.615162	0.549554	prtT	1.34534	0.103264		PG0436	0.910689	0.145655	273	0.0276036	1.05534
nahA	171.665	307.789	283.633	191.539	370.178	194.38	255.435	264.018	1.13553	0.663037	0.538382	PG1624	0.812645	0.103744		PG0364	0.867063	0.146295	274	0.0277048	1.0561
nhaA	116.784	142.776	116.784	138.969	127.463	119.105	112.699	112.273	0.915056	0.301007	0.212648	PG0614	0.580066	0.105571		PG1181	0.687777	0.14632	275	0.0278059	1.05244
nqrA	529.402	575.076	488.672	450.224	590.334	512.167	507.676	452.398	1.0094	0.863906	0.906161	PG1556	0.751777	0.106859		PG1613	0.790215	0.146428	276	0.027907	1.0494
nqrB	106.232	132.237	170.02	66.6596	221.883	73.8456	190.279	119.275	1.27388	0.435098	0.447169	PG1572	0.769939	0.107501		PG0538	1.1272	0.146672	277	0.0280081	1.04736
nqrC	576.661	621.823	847.558	317.559	847.558	415.396	873.646	496.702	1.11411	0.564093	0.689013	PG2220	1.50316	0.107748		PG0213	0.804443	0.146842	278	0.0281092	1.0448
nqrD	657.643	592.218	884.28	360.865	626.063	673.493	847.558	418.411	1.02826	0.601552	0.903375	PG0305	1.4312	0.108486		PG0218	1.23836	0.146961	279	0.0282103	1.04189
nqrE	75.5589	118.572	127.683	64.9245	177	74.6055	142.477	107.096	1.29591	0.413388	0.330507	PG1153	0.771547	0.108575		PG1153	0.771547	0.147362	280	0.0283114	1.04101
nqrF	141.634	165.497	168.394	176.039	177.7	146.286	141.101	125.174	0.905912	0.465972	0.292189	PG0683	1.18548	0.108626		pth	1.24117	0.147619	281	0.0284125	1.03911
nrd	1596.57	3316.92	2785.75	1862.79	2526.65	2046.11	1984.46	2460.13	0.943036	0.814748	0.758907	PG1485	0.764835	0.109745		PG1673	0.676504	0.147732	282	0.0285137	1.03622
nrdG	691.888	299.623	397.641	618.056	220.157	343.377	194.97	247.209	0.50105	0.112787	0.0424119	PG0460	0.573683	0.110102		PG0474	0.861651	0.148037	283	0.0286148	1.03469
nrfA	385.008	466.838	413.573	405.212	374.491	431.739	385.364	399.108	0.952156	0.0636218	0.386959	PG0356	0.877276	0.110588		PG1323	0.795164	0.148056	284	0.0287159	1.03118
nrfH	87.876	98.5029	108.921	111.677	100.66	102.189	121.603	124.179	1.10235	0.0188411	0.254088	PG1387	1.25395	0.110943		PG0184	0.767911	0.148215	285	0.028817	1.02867
nspC	274.401	349.407	378.136	249.562	389.532	238.16	390.153	263.23	1.02363	0.883334	0.888693	PG0931	1.23705	0.111306		PG2220	1.50316	0.148235	286	0.0289181	1.0252
nth	215.14	157.966	208.566	157.456	186.953	168.644	215.297	150.313	0.975754	0.644946	0.837596	PG1899	1.24022	0.11211		PG1580	1.27823	0.151309	287	0.0290192	1.04282
nupG	40.5423	59.8682	68.3038	39.8125	90.5467	77.0083	79.7466	94.2378	1.63787	0.0571934	0.00683067	nrdG	0.50105	0.112787		PG1335	1.12617	0.151452	288	0.0291203	1.04018
nusA	829.764	1057.37	1398.58	678.917	1158.03	952.781	1450.23	1002.71	1.15112	0.254795	0.465947	kamD	1.18599	0.113541		PG1899	1.24022	0.151829	289	0.0292214	1.03916
nusG	624.828	739.413	873.646	452.398	1107.11	420.143	975.458	1074.49	1.32968	0.370886	0.272778	rpmC	1.37449	0.113572		PG0928	1.22635	0.152149	290	0.0293225	1.03776
obgE	871.275	815.04	1224.61	633.937	884.28	886.835	1162.75	790.94	1.05076	0.402742	0.770603	PG1431	0.789201	0.114034		PG0020	0.87226	0.152233	291	0.0294237	1.03477
ogt	214.427	323.223	274.401	231.184	247.827	264.697	294.042	250.815	1.01356	0.876641	0.898326	PG2135	0.666805	0.114101		PG0684	1.36002	0.152468	292	0.0295248	1.03281
omp28	1545.35	1378.28	1848.39	1143.49	1168.87	1887.8	1658.15	1378.28	1.03002	0.839353	0.844129	PG1433	0.830326	0.114509		rimM	1.12673	0.152859	293	0.0296259	1.03193
ompH-1	1186.46	694.693	376.807	1370.7	567.109	1243.72	506.031	1092.97	0.939695	0.842553	0.858139	PG1952	1.09289	0.114523		PG2044	0.789315	0.153392	294	0.029727	1.03201
ompH-2	750.358	280.564	171.914	1085.77	190.063	468.292	199.415	570.481	0.624071	0.338596	0.391541	fmt	0.90265	0.114565		PG0519	1.80774	0.155912	295	0.0298281	1.0454
oxyR	304.174	388.912	306.579	369.64	320.39	366.197	271.823	246.795	0.880157	0.256757	0.275981	PG0806	1.05814	0.115153		serC	1.111	0.155935	296	0.0299292	1.04202
pabB	356.075	317.559	301.195	328.177	294.042	367.281	371.262	240.24	0.976837	0.860747	0.82936	pncB	0.828645	0.115621		PG0867	0.796444	0.157755	297	0.0300303	1.05064
panB	260.118	170.986	263.23	204.482	186.483	289.12	328.177	165.716	1.07864	0.718354	0.709713	PG0847	1.38888	0.115852		PG1527	0.355605	0.159434	298	0.0301314	1.05826
panC	449.377	432.92	386.532	318.167	344.661	517.074	460.583	289.42	1.01559	0.899182	0.92106	PG0403	0.78716	0.115959		PG1257	0.865717	0.159596	299	0.0302326	1.05579
panD	1675.92	1128.95	1482.99	1947.3	1032.19	1782.87	1771.9	1607.88	0.993532	0.974834	0.968722	PG0283	1.75645	0.115996		PG0275	1.50713	0.160052	300	0.0303337	1.05527
panE	197.786	277.195	181.304	250.022	580.39	464.782	388.912	545.605	2.18435	0.00927509	0.00144042	PG1847	1.18989	0.116227		PG1864	0.78227	0.162325	301	0.0304348	1.0667
pckA	318.167	475.679	416.672	336.871	414.199	295.387	320.39	341.823	0.886525	0.517877	0.36276	murI	0.857891	0.116299		pncB	0.828645	0.163562	302	0.0305359	1.07127
pdhD	163.398	168.644	197.341	145.66	256.156	161.261	200.536	156.145	1.14674	0.359768	0.368595	PG1531	0.823185	0.116501		PG1972	0.840071	0.16365	303	0.030637	1.06832
pdxA	542.121	463.556	519.12	621.823	549.533	566.107	584.276	603.635	1.07311	0.247216	0.30313	PG0384	1.16053	0.117706		PG1051	1.2201	0.163697	304	0.0307381	1.06511
pdxH	904.471	545.605	539.523	989.696	372.865	823.372	501.496	535.066	0.749439	0.396199	0.264306	PG0294	0.859732	0.117941		PG0012	0.814799	0.164757	305	0.0308392	1.06849
pdxJ	2094.94	1939.34	2896.3	1715.17	2490.95	3533.14	4121.08	2265.91	1.43551	0.044551	0.112986	PG1068	1.47106	0.117995		PG0801	1.2428	0.164993	306	0.0309403	1.06653
pepC	610.223	975.458	960.164	584.276	1071.27	710.95	901.884	892.56	1.14266	0.549678	0.423426	PG0216	1.64846	0.119052		dpp	1.15806	0.165307	307	0.0310415	1.06507
pepD-1	221.883	385.008	311.797	215.14	381.965	227.266	287.725	322.744	1.07574	0.782696	0.69276	PG1214	1.15608	0.120292		PG0304	1.51697	0.165399	308	0.0311426	1.0622
pepD-2	521.033	956.027	700.656	715.094	952.781	475.679	570.481	844.465	0.982922	0.953168	0.934203	prsA	0.899345	0.120364		PG0920	1.15788	0.16634	309	0.0312437	1.06479
pepO	1413.11	1848.39	1297.35	1761.75	1839.83	1439.22	1224.61	1468.07	0.944803	0.669451	0.653171	PG0474	0.861651	0.120709		PG0350	0.890244	0.166445	310	0.0313448	1.06203
pepT	494.641	667.25	644.441	700.656	597.152	451.119	496.186	517.074	0.822314	0.222722	0.0884614	PG0429	1.31461	0.12072		PG1059	1.63653	0.166717	311	0.0314459	1.06034
pfk	124.904	130.444	164.35	119.105	151.788	142.477	178.428	125.031	1.10936	0.0442791	0.366193	PG0507	0.654119	0.12124		PG0063	1.48388	0.166824	312	0.031547	1.05762
PG0002	159.093	127.177	223.976	113.434	137.864	123.473	180.617	115.524	0.893851	0.203746	0.583518	PG0875	0.48966	0.121396		PG0066	1.65531	0.167064	313	0.0316481	1.05576
PG0003	157.833	78.2959	225.617	123.204	82.762	114.859	177.381	74.9931	0.769289	0.258727	0.418249	PG0886	1.12038	0.122462		PG1050	1.21184	0.168019	314	0.0317492	1.05841
PG0004	424.92	646.731	318.702	665.741	424.92	497.615	318.167	392.506	0.794326	0.207227	0.298043	PG0340	0.619492	0.12323		PG1475	0.707785	0.168362	315	0.0318504	1.05721
PG0005	204.482	169.35	150.086	166.266	181.509	247.827	183.542	160.884	1.12109	0.422028	0.379838	murE	0.896601	0.123232		malP	1.23895	0.168464	316	0.0319515	1.0545
PG0006	369.64	187.729	294.042	308.11	190.466	307.789	279.543	200.752	0.843926	0.534091	0.378765	guaA	1.24221	0.123433		PG0060	1.29467	0.168959	317	0.0320526	1.05426
PG0007	17.8887	11.0684	17.4227	15.8379	9.70653	7.5289	3.75739	20.4599	0.666254	0.272363	0.232258	PG0707	1.87543	0.123518		PG2047	0.764369	0.169572	318	0.0321537	1.05476
PG0008	53.542	68.7604	54.1632	67.1145	69.7471	63.5439	47.1179	63.3689	1.00081	0.993311	0.99403	PG0136	0.866718	0.123566		PG0903	0.825185	0.169634	319	0.0322548	1.05184
PG0009	3.30774	4.85873	10.6989	6.12019	6.58951	13.5037	7.64902	8.65739	1.45683	0.31868	0.243395	PG0884	1.17966	0.123883		PG1850	0.934994	0.169784	320	0.0323559	1.04948
PG0011	261.49	311.461	319.72	305.345	260.118	335.767	300.614	274.401	0.977366	0.611954	0.75894	rpmD	1.36107	0.124382		rfbC	1.21185	0.170979	321	0.032457	1.05357
PG0012	656.208	558.272	464.782	760.452	452.398	562.358	431.002	542.121	0.814799	0.142999	0.164757	PG1256	1.17544	0.124541		PG2046	0.86363	0.171024	322	0.0325581	1.05057
PG0013	105.737	130.892	217.994	107.096	165.497	110.477	191.938	117.588	1.04234	0.782043	0.862506	serC	1.111	0.124543		folE	0.908552	0.171244	323	0.0326593	1.04867
PG0016	151.788	177.381	211.701	128.952	197.059	136.308	198.895	154.276	1.02496	0.842496	0.865664	PG1514	0.617038	0.124741		infC	1.18434	0.171472	324	0.0327604	1.04682
PG0017	223.976	174.81	178.007	262.197	135.747	226.395	128.354	181.509	0.800969	0.285661	0.22413	tpr	0.603873	0.124756		rpoD	1.21234	0.172069	325	0.0328615	1.04724
PG0018	85.3596	79.6366	86.2582	90.2217	67.9448	98.2524	74.3129	75.7757	0.926231	0.506903	0.400855	PG0728	1.09117	0.12524		PG1750	0.908746	0.172166	326	0.0329626	1.04461
PG0019	18.8909	31.8078	14.8574	32.7948	21.225	26.3544	7.84896	25.1987	0.81979	0.149665	0.502458	PG0608	1.45864	0.12651		lgt	1.12877	0.172421	327	0.0330637	1.04296
PG0020	140.536	146.097	170.285	155.919	114.859	132.237	161.641	125.816	0.87226	0.0296668	0.152233	mraY	0.884205	0.127108		PG1266	1.3226	0.173603	328	0.0331648	1.04691
PG0021	116.011	113.921	135.747	106.872	101.98	133.04	181.509	95.7159	1.084	0.532372	0.646265	trmB	0.853219	0.127759		PG0345	0.833377	0.173904	329	0.0332659	1.04554
PG0022	226.395	253.378	239.249	242.485	228.827	240.61	252.411	191.539	0.949954	0.453958	0.432528	PG1863	0.706791	0.127794		PG0029	0.849687	0.173952	330	0.033367	1.04266
PG0024	166.018	137.864	124.904	136.308	129.86	178.328	157.833	116.011	1.02997	0.838636	0.805853	kamE	1.58845	0.127957		PG1870	0.615799	0.174827	331	0.0334681	1.04473
PG0025	89.2801	102.736	92.8903	119.462	146.626	156.145	148.564	191.178	1.58893	0.000728497	0.00298439	rnc	0.699702	0.128138		PG0634	1.34746	0.175714	332	0.0335693	1.04687
PG0026	169.089	199.79	231.805	176.594	262.764	263.23	307.789	237.67	1.37847	0.00222368	0.0110301	PG0409	0.769193	0.128187		PG0256	1.13251	0.176367	333	0.0336704	1.04761
PG0027	343.377	402.997	259.033	572.765	383.806	432.92	291.721	503.21	1.02122	0.769198	0.919916	PG1030	0.803362	0.128381		gidB	1.15136	0.176675	334	0.0337715	1.0463
PG0029	134.61	99.6806	130.892	155.152	94.9722	116.208	111.479	119.462	0.849687	0.224017	0.173952	ligA	0.952272	0.129094		PG1903	0.876225	0.17686	335	0.0338726	1.04426
PG0030	283.633	378.136	402.997	260.892	275.396	302.215	384.663	255.435	0.91857	0.201343	0.570241	PG1233	5.05014	0.129115		PG1964	0.901399	0.178362	336	0.0339737	1.05
PG0031	34.0978	63.6098	54.3935	40.8202	60.018	37.1093	43.2903	32.6715	0.8972	0.684108	0.599379	purB	1.30652	0.129446		cas2-1	0.566319	0.179134	337	0.0340748	1.05142
PG0032	130.892	146.766	152.648	138.341	157.074	159.615	152.648	134.139	1.06125	0.293973	0.288402	PG1037	1.08075	0.129448		PG0355	0.896722	0.17931	338	0.0341759	1.04934
PG0033	202.385	203.231	205.053	149.034	202.723	220.642	210.514	160.257	1.04533	0.101372	0.666987	PG0591	0.565698	0.129988		PG0064	1.55598	0.179455	339	0.034277	1.04708
PG0039	8.60721	0	20.1208	7.05367	7.84896	5.05594	20.3046	3.20774	1.01776	0.936812	0.978582	PG1908	0.700374	0.130178		PG1374	0.803006	0.180155	340	0.0343782	1.04808
PG0040	16.9016	41.0111	23.4842	16.3413	23.7745	35.6962	47.2207	33.453	1.43387	0.193016	0.20756	PG0411	0.805084	0.131398		PG0681	1.47253	0.180973	341	0.0344793	1.04975
PG0041	4.18105	17.7983	7.74755	4.43232	7.08425	7.37279	7.13379	5.59214	0.795773	0.599666	0.607265	rimM	1.12673	0.131959		PG0847	1.38888	0.181513	342	0.0345804	1.0498
PG0047	1887.8	1782.87	1578.82	1961.31	1973.11	2594.62	2162.4	2176.27	1.23515	0.084681	0.0341749	miaA (NC_002950 566082..566991)	0.648519	0.133201		PG2055	1.16553	0.181563	343	0.0346815	1.04703
PG0048	645.567	590.334	800.768	587.649	668.955	507.676	898.895	604.548	1.02125	0.732125	0.890524	PG0510	1.16757	0.134881		PG1512	0.662236	0.18194	344	0.0347826	1.04616
PG0049	6.01149	7.84896	8.91424	4.85873	7.64902	11.0684	9.88042	8.91424	1.35749	0.0399411	0.0778824	rpoN	0.82648	0.13495		PG1053	1.06092	0.182703	345	0.0348837	1.0475
PG0050	21.8359	16.97	4.18105	21.8359	13.2206	24.0837	11.4514	16.3413	1.00423	0.987889	0.98954	gapA	0.829092	0.135771		PG0447	0.83634	0.183605	346	0.0349848	1.04963
PG0052	46.2088	66.6596	52.1326	63.3689	45.9637	46.9256	37.9323	54.3935	0.811031	0.0801548	0.114468	PG1690	0.788007	0.136316		PG1440	0.536185	0.183888	347	0.0350859	1.04821
PG0053	60.018	41.5269	75.1849	33.1064	55.8964	51.4894	69.7471	49.6019	1.08053	0.489144	0.700629	PG0914	0.475691	0.136566		PG1679	1.36011	0.184001	348	0.0351871	1.04585
PG0055	234.792	208.268	216.652	180.617	161.641	210.514	147.528	179.518	0.832057	0.187292	0.0926116	PG0182	1.14095	0.137342		PG0825	0.779955	0.185642	349	0.0352882	1.05215
PG0056	218.51	163.965	125.816	262.764	148.349	208.566	131.669	209.233	0.905018	0.540261	0.631417	gltD	1.11004	0.137446		PG0954	0.925737	0.18578	350	0.0353893	1.04992
PG0059	24.5965	43.3992	28.7404	19.1593	49.0933	25.8406	46.3987	38.4117	1.37835	0.337169	0.187018	PG0471	0.965728	0.138629		gcvP	1.14564	0.186254	351	0.0354904	1.0496
PG0060	27.9302	29.7201	30.4217	44.8633	56.9763	42.6656	36.0394	36.4255	1.29467	0.29828	0.168959	PG2155	1.07145	0.138775		pgk	0.864805	0.186393	352	0.0355915	1.0474
PG0062	34.3358	63.3689	49.6019	30.8026	66.998	66.2467	61.0213	58.6208	1.41984	0.0746886	0.0526164	PG1458	0.584894	0.138886		PG0307	1.18724	0.186538	353	0.0356926	1.04525
PG0063	134.815	220.157	67.7271	184.973	197.573	292.325	146.45	265.365	1.48388	0.000351404	0.166824	PG2070	0.911933	0.139139		PG0259	1.11392	0.187011	354	0.0357937	1.04493
PG0064	21.5221	80.8365	28.2962	50.8746	95.3358	57.1943	52.6038	77.323	1.55598	0.294247	0.179455	PG0798	0.437459	0.139486		PG0059	1.37835	0.187018	355	0.0358948	1.04203
PG0065	20.1208	66.8132	27.9302	53.1859	63.3689	38.8	38.2761	51.9007	1.14457	0.708434	0.641909	PG0590	1.2624	0.139539		PG0930	1.19342	0.187333	356	0.035996	1.04086
PG0066	18.6119	45.5072	14.476	22.0866	62.0705	34.0978	25.6278	44.8633	1.65531	0.245401	0.167064	PG2192	0.867971	0.141495		PG1649	0.466324	0.188914	357	0.0360971	1.0467
PG0068	12.6862	45.6097	19.1593	25.4458	44.0551	26.1877	31.3012	42.5083	1.39991	0.407619	0.263376	PG1358	0.635174	0.141554		guaA	1.24221	0.188917	358	0.0361982	1.04379
PG0069	284.802	339.809	384.663	342.547	369.64	242.485	368.26	301.521	0.948282	0.677442	0.650852	lepA	1.02795	0.141745		kbl	1.10069	0.189084	359	0.0362993	1.0418
PG0071	1715.17	1258.71	1715.17	1363.15	1330.42	1552.9	1887.8	1330.42	1.00815	0.939065	0.946786	PG0556	0.773908	0.141749		ruvA	0.852454	0.189272	360	0.0364004	1.03995
PG0073	962.868	847.558	1010.58	938.626	707.536	1065.38	1032.19	635.515	0.915148	0.560892	0.514975	PG0361	1.2121	0.142595		PG0877	1.26248	0.189494	361	0.0365015	1.03828
PG0075	597.961	600.751	750.358	462.692	568.464	626.063	686.709	537.169	1.00275	0.959879	0.981135	hslR	1.33395	0.142663		PG1069	1.48678	0.190076	362	0.0366026	1.03859
PG0076	3533.14	2010.65	2490.95	3735.71	1562.63	3316.92	2644.3	2046.11	0.813051	0.530315	0.364673	PG2171	0.818015	0.142696		PG0179	1.22495	0.190183	363	0.0367037	1.03631
PG0078	91.5199	39.9829	43.0455	103.035	43.8835	20.6225	34.3358	43.5726	0.513051	0.0651535	0.0966388	PG0490	1.56135	0.142951		PG0280	1.18713	0.190279	364	0.0368049	1.03399
PG0079	469.511	130.582	118.948	306.579	180.316	180.617	119.462	224.809	0.687587	0.362759	0.386372	PG0012	0.814799	0.142999		PG1184	1.23596	0.191578	365	0.036906	1.0382
PG0080	7.05367	0	4.2127	1.22307	6.12019	12.6862	1.82657	6.58951	2.17964	0.362833	0.227001	PG1860	1.06033	0.14378		PG1782	0.865087	0.19187	366	0.0370071	1.03693
PG0081	1057.37	788.923	739.413	1080.38	676.234	1210.33	806.834	856.954	0.968431	0.88023	0.847933	PG1040	1.35852	0.143842		pta	1.29449	0.193943	367	0.0371082	1.04528
PG0082	78.3976	78.6694	77.538	79.7466	80.0058	72.1302	68.137	79.2282	0.952758	0.243384	0.247271	trpS	1.16103	0.144396		abfD	1.17564	0.19491	368	0.0372093	1.04764
PG0083	49.7061	96.9312	70.2637	78.8387	85.9276	65.0487	63.8269	70.6851	0.965336	0.868019	0.824144	PG2075	1.26209	0.144559		PG1729	1.54342	0.19508	369	0.0373104	1.04572
PG0085	94.9722	79.2282	91.8992	104.457	77.8655	117.193	126.537	97.8376	1.1319	0.449445	0.347515	PG1679	1.36011	0.144893		PG2114	0.58992	0.195231	370	0.0374115	1.0437
PG0086	265.365	365.3	470.41	257.925	323.887	296.401	447.021	317.22	1.01879	0.853386	0.919431	PG0282	1.3912	0.145075		PG0831	0.704601	0.195267	371	0.0375126	1.04107
PG0087	5063.41	2411.52	3214.03	4305.75	2122.57	5598.83	3533.14	3060.17	0.95465	0.904385	0.862319	PG1659	1.25315	0.145132		PG1454	0.787488	0.195434	372	0.0376138	1.03916
PG0088	236.776	266.604	242.757	204.151	233.42	271.223	289.12	200.344	1.04611	0.42725	0.659267	PG1499	0.682518	0.145294		folB	1.22095	0.195467	373	0.0377149	1.03655
PG0090	1258.71	715.094	527.313	1667.37	517.074	1146.61	478.743	1071.27	0.770948	0.439701	0.476581	mrr	0.653915	0.145432		PG0859	1.25011	0.197352	374	0.037816	1.04375
PG0091	535.066	599.029	667.25	453.421	600.751	539.523	655.141	438.651	0.990819	0.854956	0.939187	gidB	1.15136	0.145879		PG1537	0.851066	0.197823	375	0.0379171	1.04345
PG0092	618.056	778.745	685.492	746.034	719.325	676.234	630.077	599.029	0.927992	0.415793	0.29259	PG0264	0.781706	0.146234		cas1	0.560004	0.198547	376	0.0380182	1.04449
PG0093	419.442	555.293	445.444	485.397	499.361	474.195	404.689	430.313	0.949087	0.545759	0.530622	PG1667	1.33581	0.147189		PG0222	1.4853	0.198951	377	0.0381193	1.04383
PG0094	851.942	1143.49	1046.88	956.027	901.884	965.22	1035.69	817.333	0.930418	0.284102	0.405455	PG0386	0.845266	0.147485		PG0870	1.60282	0.198966	378	0.0382204	1.04115
PG0097	1482.99	1121.91	1071.27	1299.79	1121.91	1135.83	1063.58	1271.06	0.922914	0.359372	0.389104	PG0133	1.16475	0.148045		PG1659	1.25315	0.200263	379	0.0383215	1.04517
PG0098	6.06355	6.43013	25.0929	20.571	36.627	6.31779	34.6952	14.9697	1.59239	0.358625	0.370541	PG1604	1.09192	0.148102		PG1556	0.751777	0.200598	380	0.0384226	1.04416
PG0100	2896.3	1984.46	2440.34	3166.77	1439.22	2858.55	2288.32	1973.11	0.816105	0.432107	0.267589	menA	1.28813	0.148192		PG1448	0.814649	0.200766	381	0.0385238	1.0423
PG0101	407.766	353.158	467.569	206.761	504.261	364.33	615.768	486.144	1.37293	0.0973356	0.128468	PG0809	0.805242	0.148602		aroE	1.28748	0.201297	382	0.0386249	1.04232
PG0102	80.5995	74.3129	233.717	60.7158	121.828	77.8655	225.617	74.4692	1.11224	0.317245	0.822564	PG1508	0.49337	0.149178		PG0517	0.855414	0.201759	383	0.038726	1.04198
PG0103	517.074	275.011	607.581	285.971	360.053	658.989	796.661	383.806	1.30485	0.335731	0.379363	PG1966	0.904559	0.149293		PG0136	0.866718	0.203333	384	0.0388271	1.04738
PG0106	103.652	65.8274	49.0933	79.6366	51.0683	58.4183	48.882	85.3596	0.817305	0.379996	0.376598	PG1059	1.63653	0.14955		PG0337	13.3995	0.204023	385	0.0389282	1.0482
PG0109	80.8365	34.8162	35.6962	87.6307	25.8406	48.882	28.0733	52.8428	0.651264	0.262754	0.235949	PG1798	0.787996	0.14965		dxr	1.19792	0.205453	386	0.0390293	1.05281
PG0110	77.538	30.5451	43.8835	64.1107	33.0074	51.7606	45.7378	67.9448	0.918424	0.774551	0.740752	PG0019	0.81979	0.149665		PG0800	1.25671	0.205464	387	0.0391304	1.05015
PG0111	30.0829	21.3867	19.017	29.3796	20.9607	23.9426	16.1171	25.4458	0.865819	0.256092	0.371801	PG1964	0.901399	0.150655		PG0649	1.43696	0.205602	388	0.0392315	1.04815
PG0112	37.9323	17.6733	30.8026	21.7114	25.3172	21.324	27.392	29.5575	0.958112	0.816692	0.824251	PG0711	1.74198	0.151446		hpt	1.29398	0.205901	389	0.0393327	1.04697
PG0113	44.6096	30.9569	40.5423	27.7977	28.0733	40.5423	43.3992	39.5842	1.05345	0.784707	0.724055	PG1033	1.11083	0.151716		etfB-2	1.28076	0.205927	390	0.0394338	1.04442
PG0114	58.0899	57.1943	56.1879	61.4362	50.6475	69.8181	59.0082	54.5788	1.00491	0.955652	0.94901	PG1533	0.77941	0.151938		PG0534	1.19477	0.206182	391	0.0395349	1.04304
PG0115	54.5788	31.9409	22.2813	51.4894	24.3586	31.9409	21.9592	37.1093	0.719744	0.214896	0.23501	PG2046	0.86363	0.151984		PG0040	1.43387	0.20756	392	0.039636	1.04733
PG0116	19.017	17.9681	9.70653	21.324	14.8574	16.9016	14.6005	18.531	0.954052	0.721467	0.781677	PG0558	0.757844	0.153341		secY	1.4176	0.207685	393	0.0397371	1.0453
PG0117	29.3796	14.0203	18.531	30.5451	14.3282	28.6214	18.1111	20.1208	0.877866	0.69601	0.597405	greA	1.48421	0.153903		PG1513	0.659978	0.207699	394	0.0398382	1.04271
PG0118	21.9592	17.4227	14.7471	20.9607	22.6472	13.368	19.4346	29.7201	1.13424	0.425814	0.530474	PG0832	0.643959	0.155191		PG1178	0.788345	0.208892	395	0.0399393	1.04605
PG0119	50.2975	56.7755	39.7136	54.7899	48.2041	39.1492	37.2968	69.9385	0.965334	0.811081	0.842128	kbl	1.10069	0.155584		PG1119	0.86465	0.208928	396	0.0400404	1.04359
PG0123	152.045	196.594	250.022	148.806	173.802	186.347	203.231	159.615	0.967258	0.712445	0.818062	hup-1	0.660787	0.157807		PG1798	0.787996	0.21078	397	0.0401416	1.05018
PG0124	142.363	139.217	208.992	117.193	155.627	134.815	186.953	117.441	0.978726	0.687853	0.90067	valS	1.14402	0.158834		PG0632	1.38811	0.210806	398	0.0402427	1.04767
PG0125	274.702	344.379	286.718	320.39	293.544	311.461	312.684	275.396	0.973001	0.675996	0.664603	PG0735	1.13677	0.159193		PG0513	0.841154	0.212058	399	0.0403438	1.05125
PG0126	361.278	488.106	395.159	479.773	395.159	427.478	409.513	402.152	0.947797	0.472108	0.509539	PG2077	0.668608	0.161978		PG2075	1.26209	0.212206	400	0.0404449	1.04936
PG0128	87.6307	133.377	127.463	80.0058	101.113	70.2637	107.096	91.1137	0.862558	0.470622	0.387847	aroC	1.22519	0.162388		nhaA	0.915056	0.212648	401	0.040546	1.04892
PG0129	181.014	235.159	266.874	146.45	208.566	268.111	295.387	179.691	1.14739	0.000246319	0.450107	PG0843	1.20259	0.162395		PG0734	1.21132	0.212957	402	0.0406471	1.04783
PG0132	4.2817	0	31.1407	4.2127	9.57291	12.8052	22.5701	6.31779	1.29345	0.558861	0.727534	PG2000	0.848614	0.16262		PG0608	1.45864	0.213002	403	0.0407482	1.04546
PG0133	210.054	259.77	246.367	222.733	237.364	355.618	275.011	225.617	1.16475	0.148045	0.26469	PG0539	1.0782	0.163218		PG0817	0.763656	0.213083	404	0.0408493	1.04326
PG0136	332.348	492.461	456.658	496.702	355.618	418.411	361.93	405.212	0.866718	0.123566	0.203333	PG2042	0.769084	0.163624		PG1592	1.08442	0.213129	405	0.0409505	1.04091
PG0139	590.334	653.949	648.237	656.208	538.719	772.488	637.734	555.293	0.982542	0.82817	0.848193	PG1318	0.911974	0.164182		PG1616	1.23319	0.214651	406	0.0410516	1.04576
PG0140	496.186	587.649	683.654	531.257	581.828	581.828	592.218	532.692	0.995571	0.948336	0.95477	PG1738	1.14905	0.165204		PG0272	0.754893	0.216066	407	0.0411527	1.05007
PG0143	193.104	232.068	230.901	168.175	203.734	245.725	251.167	225.078	1.12309	0.0985394	0.228692	PG2153	0.552771	0.165678		PG1630	1.8507	0.216173	408	0.0412538	1.04802
PG0144	703.239	1002.71	1013.03	736.62	774.989	880.057	906.705	764.16	0.962469	0.550478	0.73367	carB	0.741546	0.165807		prfC	1.24073	0.216571	409	0.0413549	1.04738
PG0145	3814.89	3510.96	2356.2	4654.77	2094.94	3905.99	2314.63	3013.62	0.790216	0.260669	0.275306	recJ	0.782842	0.16639		uvrA-1	1.08758	0.21691	410	0.041456	1.04646
PG0146	137.48	158.151	181.509	130.892	169.596	158.306	214.427	147.006	1.13372	0.0789897	0.318064	mutL	0.80935	0.166605		PG1160	1.15142	0.218377	411	0.0415571	1.05097
PG0147	139.669	249.562	264.018	167.48	241.188	167.764	225.964	183.168	0.996778	0.987687	0.98557	PG1265	1.23327	0.166718		PG1787	1.31891	0.218558	412	0.0416582	1.04929
PG0148	709.07	724.279	823.372	604.548	747.757	645.567	823.372	567.109	0.972927	0.497459	0.796827	PG1671	1.24919	0.16768		PG0410	0.687492	0.21866	413	0.0417594	1.04724
PG0149	320.105	333.14	372.257	275.779	341.278	275.779	370.178	260.37	0.958751	0.475179	0.697261	rpsH	1.49734	0.167858		hisS	1.21355	0.218865	414	0.0418605	1.04569
PG0150	445.125	369.64	566.107	299.222	439.571	389.532	527.313	334.396	1.00638	0.878966	0.970813	PG1641	1.27534	0.168136		PG0374	0.692987	0.219971	415	0.0419616	1.04844
PG0156	272.732	302.632	370.178	313.449	242.059	378.136	372.865	266.874	1.00075	0.993608	0.995576	lpxD	1.17933	0.16857		htrA	1.31623	0.219992	416	0.0420627	1.04602
PG0158	42.5083	46.6722	67.9448	33.453	49.6019	55.8964	74.6055	41.7258	1.16398	0.000888486	0.469674	PG0491	1.65301	0.169509		PG0914	0.475691	0.220244	417	0.0421638	1.04471
PG0160	343.765	693.677	490.372	312.684	875.93	222.418	532.692	548.604	1.18427	0.714654	0.613658	PG1424	0.847947	0.169535		PG0292	0.844883	0.220658	418	0.0422649	1.04417
PG0161	41.8748	28.7891	37.6623	79.2282	27.392	33.2855	50.5712	51.6211	0.868387	0.548678	0.64401	PG2225	1.38456	0.169548		PG0264	0.781706	0.221026	419	0.042366	1.04341
PG0162	1085.77	750.358	436.813	1700.53	523.253	906.705	383.41	1210.33	0.760972	0.263173	0.497724	abfD	1.17564	0.170421		PG0404	0.778633	0.221708	420	0.0424671	1.04414
PG0164	22.5701	40.3962	44.8633	18.3037	50.0601	23.7745	59.5758	39.2534	1.3689	0.319526	0.292459	ribH	0.87077	0.171023		PG1898	1.06466	0.222752	421	0.0425683	1.04657
PG0171	379.126	298.644	372.865	318.702	345.562	394.58	391.432	292.858	1.04024	0.674379	0.673187	PG0718	0.586259	0.171366		PG0631	1.45225	0.222851	422	0.0426694	1.04455
PG0172	271.823	146.286	168.078	225.617	148.564	282.399	206.761	167.204	0.99153	0.97773	0.967968	PG1811	1.20562	0.171704		PG1947	0.902088	0.223446	423	0.0427705	1.04486
PG0173	48.3785	16.7997	32.9385	35.3163	20.4599	38.1405	32.2448	29.9231	0.905086	0.774467	0.685654	PG1205	0.733873	0.172411		PG1792	0.904	0.223496	424	0.0428716	1.04263
PG0174	29.275	33.1064	30.9569	26.0698	35.3163	28.9711	37.6623	25.6278	1.06841	0.491793	0.541045	PG1310	1.38149	0.172421		PG0017	0.800969	0.22413	425	0.0429727	1.04313
PG0176	960.164	400.013	350.115	1138.75	347.382	1006.27	449.377	916.567	0.954565	0.908075	0.904247	PG1169	10.271	0.172519		PG0322	0.853386	0.224413	426	0.0430738	1.04199
PG0177	93.5986	68.437	49.7061	115.75	69.3014	147.646	62.0705	106.482	1.17713	0.570643	0.573908	ispH	0.820185	0.172638		PG1799	0.384329	0.224853	427	0.0431749	1.04159
PG0178	28.0733	18.1111	15.3352	31.9409	29.5575	31.1407	30.8026	29.3796	1.29339	0.21523	0.135818	PG1759	0.832742	0.172964		PG1032	0.591831	0.224911	428	0.043276	1.03942
PG0179	67.1145	49.3225	43.7179	74.9931	62.6125	86.5056	68.437	70.4891	1.22495	0.298688	0.190183	PG1943	0.9283	0.173664		pyrE	1.11651	0.225715	429	0.0433771	1.04071
PG0180	304.759	141.363	136.308	229.82	194.614	375.07	263.23	242.059	1.32345	0.440278	0.280813	PG0436	0.910689	0.173887		typA	0.85528	0.225836	430	0.0434783	1.03884
PG0181	63.3689	53.3626	58.6208	45.7378	66.8132	78.9771	80.339	72.4994	1.35071	0.037413	0.00750496	PG1790	0.911799	0.177106		PG2170	0.856586	0.22646	431	0.0435794	1.0393
PG0182	44.8633	42.6656	44.0551	45.2354	47.4098	56.5677	52.4382	45.3262	1.14095	0.137342	0.0531713	engB	1.25863	0.177369		PG0080	2.17964	0.227001	432	0.0436805	1.03937
PG0183	64.5861	62.7004	58.0899	78.2959	79.3902	65.7117	70.1475	73.3031	1.09436	0.261447	0.277653	PG1185	1.28584	0.178142		PG0215	1.31688	0.228128	433	0.0437816	1.04212
PG0184	175.88	190.67	129.335	217.994	113.637	161.641	103.322	169.596	0.767911	0.0166759	0.148215	PG1954	0.910627	0.178337		PG0143	1.12309	0.228692	434	0.0438827	1.04229
PG0188	189.51	157.833	200.536	159.093	147.646	207.597	174.81	176.594	0.999542	0.997139	0.996204	PG0339	0.563003	0.178885		prmA	1.32106	0.229444	435	0.0439838	1.04331
PG0189	143.372	127.683	150.67	159.615	110.477	148.806	167.036	127.683	0.952972	0.675669	0.644022	gcvH	0.722841	0.1797		cas3	0.616599	0.231367	436	0.0440849	1.04964
PG0191	840.848	416.672	521.637	606.02	365.3	606.02	480.835	602.188	0.861296	0.597049	0.468585	PG0322	0.853386	0.179712		PG0007	0.666254	0.232258	437	0.044186	1.05127
PG0194	41.3432	27.6123	69.1034	46.9256	28.7891	45.3262	35.3163	34.8162	0.779783	0.406993	0.31487	PG0517	0.855414	0.179815		PG1093	0.89061	0.232483	438	0.0442872	1.04989
PG0195	296.401	125.816	104.892	250.815	115.524	304.174	159.837	201.544	1.00406	0.992407	0.990229	PG1474	1.24733	0.180858		PG0917	0.655413	0.232584	439	0.0443883	1.04795
PG0196	431.002	447.021	549.533	339.809	587.649	386.532	603.635	381.965	1.10887	0.357828	0.543462	PG1706	1.18801	0.181503		PG1835	0.827702	0.233325	440	0.0444894	1.0489
PG0197	7.74755	4.7198	9.88042	5.81577	7.2321	7.93658	9.30012	3.75739	1.00222	0.989766	0.992678	PG1858	0.828492	0.18169		prfB	1.09102	0.233893	441	0.0445905	1.04907
PG0198	329.055	186.483	189.06	243.634	182.175	316.432	212.126	196.594	0.956862	0.871931	0.828539	PG1067	1.26105	0.18169		PG0115	0.719744	0.23501	442	0.0446916	1.05169
PG0199	262.764	154.276	171.159	218.728	179.256	197.341	190.466	152.648	0.891915	0.534698	0.440341	atpI	1.11438	0.182237		PG0109	0.651264	0.235949	443	0.0447927	1.05352
PG0200	87.2389	91.8992	98.5029	84.9134	86.5056	89.1329	99.4446	66.5126	0.942192	0.324109	0.511521	PG1440	0.536185	0.183277		PG2171	0.818015	0.236263	444	0.0448938	1.05254
PG0202	1243.72	726.213	610.223	909.143	679.924	1162.75	788.923	772.488	0.975579	0.927486	0.906873	PG0831	0.704601	0.183555		PG1273	0.464424	0.23661	445	0.0449949	1.05172
PG0203	190.466	125.384	155.919	148.564	139.403	188.808	179.518	147.646	1.05649	0.738751	0.644479	PG0404	0.778633	0.183625		cmk	0.84497	0.237391	446	0.0450961	1.05283
PG0204	186.347	118.948	141.634	140.273	137.48	177	187.988	120.359	1.06067	0.752704	0.69151	tyrS	0.819922	0.183711		PG1533	0.77941	0.239289	447	0.0451972	1.05887
PG0209	77.1339	77.7788	81.9228	58.7528	112.939	145.224	135.553	94.1046	1.65034	0.00841195	0.00879461	trmD	1.1357	0.183768		metG	1.2828	0.239855	448	0.0452983	1.059
PG0210	97.4357	106.142	146.45	83.2712	115.75	113.434	134.61	77.6864	1.01888	0.781007	0.913358	PG1312	1.15176	0.184195		PG0507	0.654119	0.240236	449	0.0453994	1.05832
PG0213	294.042	452.398	359.267	374.491	357.782	247.209	249.562	336.181	0.804443	0.292417	0.146842	PG1019	0.78041	0.18486		PG1571	1.29253	0.240667	450	0.0455005	1.05786
PG0214	25.8406	25.4458	25.6278	21.9592	43.3992	86.9245	119.105	43.2903	2.96054	0.0742453	0.0392986	hemH (NC_002950 1038465..1039407)	1.12887	0.185482		ftsz	0.877876	0.240916	451	0.0456016	1.05661
PG0215	35.5113	63.5439	31.6907	39.9829	53.9094	61.339	71.6493	37.9323	1.31688	0.271114	0.228128	PG0741	0.696595	0.186364		PG0646	1.09109	0.241561	452	0.0457027	1.0571
PG0216	80.0058	89.1329	63.8269	89.6562	124.652	149.603	174.524	83.0504	1.64846	0.119052	0.0427936	PG1887	0.909619	0.18637		PG0815	1.5279	0.241611	453	0.0458038	1.05498
PG0217	132.672	211.178	178.328	139.217	229.504	116.784	201.885	140.273	1.0409	0.874746	0.839533	PG2017	0.800142	0.18651		PG0526	0.904751	0.242657	454	0.045905	1.05722
PG0218	45.9637	74.8769	66.2467	60.4361	88.9319	68.3038	86.2582	63.0299	1.23836	0.269017	0.146961	PG0246	0.724042	0.186719		bioA	1.10315	0.242937	455	0.0460061	1.05611
PG0219	16.7074	26.3544	22.0866	22.5701	21.9592	31.6907	17.1643	13.2206	0.958006	0.819522	0.842927	PG0055	0.832057	0.187292		PG0009	1.45683	0.243395	456	0.0461072	1.05578
PG0221	17.6733	13.7328	10.0723	20.3046	18.8909	30.4217	17.9681	13.6428	1.3098	0.405779	0.300965	PG0654	0.863859	0.188065		mnmA	1.4336	0.2435	457	0.0462083	1.05392
PG0222	62.6125	36.9296	62.7004	60.8479	61.339	129.644	89.8027	50.5712	1.4853	0.329169	0.198951	hemH (NC_002950 148689..149727)	0.857715	0.188637		recF	0.82337	0.244196	458	0.0463094	1.05463
PG0223	106.482	109.599	79.3902	121.99	96.3991	104.128	86.9245	79.7466	0.879598	0.320126	0.274152	PG2226	1.15145	0.18868		PG0906	1.35687	0.244516	459	0.0464105	1.05371
PG0224	364.33	423.868	281.291	391.432	280.209	344.379	286.718	287.725	0.820737	0.0735079	0.102337	PG2150	0.945275	0.188889		PG1008	1.27764	0.244737	460	0.0465116	1.05237
PG0225	95.7159	68.6241	48.2041	110.77	68.437	132.672	61.339	99.4446	1.11932	0.661834	0.668917	PG1380	1.04651	0.189037		PG1214	1.15608	0.245255	461	0.0466127	1.05231
PG0226	779.889	1363.15	1220.87	1063.58	1442.98	926.499	987.568	1035.69	0.992152	0.973284	0.961192	PG0253	1.1533	0.190048		PG0415	0.862795	0.245345	462	0.0467139	1.05041
PG0228	1024.84	1491.05	1050.12	1284.14	1220.87	1201.28	1057.37	1158.03	0.956166	0.641134	0.661759	PG0248	0.624412	0.190057		PG1256	1.17544	0.245853	463	0.046815	1.05032
PG0229	2.27738	2.72571	2.14509	3.96065	2.00232	5.20205	0.229632	7.05367	1.30416	0.524391	0.614999	PG1532	0.487319	0.19026		PG1754	1.13256	0.246695	464	0.0469161	1.05164
PG0230	244.001	215.14	157.833	281.291	162.526	206.761	133.174	237.364	0.823616	0.0863505	0.298604	rplA	1.34571	0.190408		PG1746	0.873633	0.247225	465	0.0470172	1.05164
PG0231	160.57	147.224	149.034	157.833	159.388	96.3991	126.884	133.377	0.839567	0.0939107	0.114264	PG0621	1.16542	0.190532		PG0082	0.952758	0.247271	466	0.0471183	1.04957
PG0232	525.499	1168.87	722.414	886.835	1040.66	471.664	497.615	886.835	0.876847	0.713292	0.623487	PG1461	0.559604	0.19093		PG1456	0.442457	0.247404	467	0.0472194	1.04789
PG0234	126.368	85.7031	45.5072	133.377	65.0487	118.572	44.8633	103.207	0.848411	0.515456	0.596031	PG0437	0.902885	0.191199		PG1827	0.483053	0.247462	468	0.0473205	1.0459
PG0235	130.444	105.17	116.515	140.887	123.007	120.591	112.273	121.99	0.969259	0.632167	0.660334	PG0937	0.8728	0.192311		PG1433	0.830326	0.247938	469	0.0474216	1.04567
PG0236	232.977	236.171	292.858	190.279	220.642	225.078	296.401	206.166	0.995802	0.890628	0.973771	bioA	1.10315	0.192311		PG1285	0.894412	0.24819	470	0.0475228	1.04451
PG0240	74.4692	49.5049	102.189	74.3129	65.7117	95.3358	136.006	83.4838	1.26645	0.200943	0.318399	PG0040	1.43387	0.193016		PG0956	0.836313	0.248321	471	0.0476239	1.04284
PG0241	2460.13	1588.33	1065.38	2223.85	1715.17	2206.33	1087.34	2858.55	1.07219	0.711272	0.796134	metG	1.2828	0.193505		PG1697	0.906544	0.248833	472	0.047725	1.04278
PG0242	2644.3	2384.13	4000.81	2252.37	2941.93	2816.66	3121.79	2941.93	1.04793	0.723397	0.750903	htrA	1.31623	0.19414		PG0422	0.578378	0.249017	473	0.0478261	1.04135
PG0243	1578.82	1771.9	3147.45	1107.11	2858.55	790.94	2963.35	2490.95	1.19703	0.562092	0.595667	rpsL	1.13221	0.195007		engB	1.25863	0.250067	474	0.0479272	1.04353
PG0245	55.7532	120.591	78.154	82.1458	96.0185	45.2354	46.9256	93.7436	0.837452	0.625832	0.509099	PG2176	0.870008	0.195273		cas2-2	0.582899	0.250204	475	0.0480283	1.0419
PG0246	25.6278	35.5113	51.3341	62.4199	32.6715	18.6119	24.6991	50.6475	0.724042	0.186719	0.303933	cas2-1	0.566319	0.195982		rpsK	1.21779	0.251159	476	0.0481294	1.04368
PG0248	26.1877	50.6475	43.2903	39.4843	36.0394	18.3037	24.3586	20.9607	0.624412	0.190057	0.059044	PG0350	0.890244	0.196926		cbiA	1.16576	0.25154	477	0.0482305	1.04307
PG0249	1874.33	2206.33	2022.06	2022.06	2252.37	2010.65	1947.3	2314.63	1.04925	0.524121	0.408469	rpsG	1.07498	0.197318		PG1071	1.16463	0.251986	478	0.0483316	1.04274
PG0250	25.0929	16.9016	28.9711	24.2303	24.4713	24.2303	26.8214	26.8214	1.07509	0.456276	0.520479	rplX	1.14937	0.19907		PG2150	0.945275	0.25247	479	0.0484328	1.04256
PG0253	360.865	399.108	755.291	326.664	427.478	392.506	943.036	361.278	1.1533	0.190048	0.692475	PG0680	1.41976	0.199756		rfbB	1.10604	0.252475	480	0.0485339	1.04041
PG0256	69.3014	61.0213	59.5758	67.5462	64.3909	83.0504	64.1107	80.0058	1.13251	0.233528	0.176367	PG0240	1.26645	0.200943		PG1574	0.655621	0.254	481	0.048635	1.04452
PG0257	328.177	315.39	191.733	396.776	337.85	361.278	244.001	385.364	1.07826	0.208772	0.663559	PG0030	0.91857	0.201343		nrfH	1.10235	0.254088	482	0.0487361	1.04271
PG0258	220.157	329.547	362.287	178.428	506.031	197.786	336.871	358.146	1.28284	0.476332	0.353774	PG2200	0.963484	0.202823		PG1617	0.832292	0.254747	483	0.0488372	1.04325
PG0259	483.019	467.569	547.153	427.478	606.02	476.788	517.074	544.655	1.11392	0.249993	0.187011	PG1481	0.743183	0.203267		PG1125	1.30097	0.254859	484	0.0489383	1.04155
PG0261	31.4195	40.5423	26.8214	34.6952	56.4428	21.225	22.3786	32.9385	0.996304	0.990176	0.989103	PG0002	0.893851	0.203746		lpxD	1.17933	0.255728	485	0.0490394	1.04295
PG0264	107.096	74.1531	63.9613	123.007	67.7271	68.137	65.0487	86.9245	0.781706	0.146234	0.221026	PG2064	0.758351	0.203932		galM	0.91385	0.257396	486	0.0491405	1.04759
PG0265	22.2813	8.18289	21.7114	13.2796	11.5642	11.7717	24.9753	18.8909	1.02669	0.914733	0.928837	PG1739	1.03186	0.204027		rplT	0.730727	0.258477	487	0.0492417	1.04983
PG0272	366.197	228.39	247.209	454.707	211.701	279.833	202.385	284.802	0.754893	0.222358	0.216066	PG2008	1.66237	0.204161		gapA	0.829092	0.258491	488	0.0493428	1.04774
PG0273	77.7788	62.3011	110.312	90.5467	84.1325	90.7985	115.75	89.8027	1.11599	0.220165	0.454136	PG1898	1.06466	0.204561		atpK	1.17436	0.258913	489	0.0494439	1.0473
PG0274	220.977	104.128	118.317	215.797	106.232	206.166	142.935	193.63	0.984441	0.958439	0.949395	PG1603	1.09949	0.205427		PG1424	0.847947	0.259401	490	0.049545	1.04713
PG0275	434.622	372.257	197.573	475.679	512.167	545.605	346.188	826.792	1.50713	0.0483145	0.160052	PG0824	0.742815	0.205554		rpsO	0.714143	0.259575	491	0.0496461	1.0457
PG0276	2734.75	2398.45	2365.05	2941.93	2288.32	2094.94	2265.91	2440.34	0.870628	0.0328837	0.0730326	PG0004	0.794326	0.207227		PG0356	0.877276	0.25981	492	0.0497472	1.04452
PG0277	144.786	159.837	142.108	152.648	131.823	104.457	95.7159	142.776	0.792105	0.0740768	0.0387563	PG0799	1.92375	0.207345		PG1620	0.921264	0.260256	493	0.0498483	1.04419
PG0278	13.2796	7.46071	10.833	13.2206	14.7471	8.35948	7.74755	12.2093	0.961366	0.702996	0.847018	PG1792	0.904	0.20787		PG1671	1.24919	0.260443	494	0.0499494	1.04283
PG0280	5.8983	7.74755	7.46071	6.85699	9.30012	8.52242	6.01149	9.36223	1.18713	0.308264	0.190279	sodB	1.48814	0.208104		PG1516	0.760488	0.260658	495	0.0500506	1.04158
PG0281	25.4458	52.8428	34.0978	28.7404	60.8479	31.4195	40.2452	33.6022	1.17706	0.627896	0.517133	PG0257	1.07826	0.208772		PG1709	1.26778	0.26077	496	0.0501517	1.03993
PG0282	9.7824	12.8052	14.1178	4.2548	15.4236	13.8046	14.476	13.2796	1.3912	0.145075	0.123952	PG1666	1.37315	0.209013		PG2176	0.870008	0.262029	497	0.0502528	1.04285
PG0283	1.22307	5.20205	3.04685	1.93231	6.31779	6.58951	4.2548	2.86891	1.75645	0.115996	0.132374	PG1102	1.18291	0.209111		PG1014	0.736397	0.262277	498	0.0503539	1.04174
PG0285	4.2548	7.08425	4.43232	4.36137	5.33396	3.30774	3.82306	5.20205	0.877516	0.619596	0.495476	PG1257	0.865717	0.209324		PG1402	1.20877	0.26243	499	0.050455	1.04025
PG0286	599.029	288.864	223.613	425.665	267.495	696.103	301.195	339.809	1.04387	0.920222	0.900714	soj	1.1136	0.20982		PG1543	1.2398	0.262925	500	0.0505561	1.04013
PG0287	314.852	260.892	343.765	276.289	263.23	333.14	376.807	282.399	1.04999	0.605883	0.654663	malP	1.23895	0.211744		PG0339	0.563003	0.263322	501	0.0506572	1.03962
PG0288	345.562	441.926	423.868	459.293	384.663	357.782	420.143	417.438	0.945756	0.452872	0.466349	PG0672	0.88677	0.21222		PG0068	1.39991	0.263376	502	0.0507583	1.03777
PG0289	558.272	810.251	728.093	603.635	698.211	599.029	653.949	700.656	0.982074	0.890571	0.852528	bioF-3	0.933314	0.212754		pdxH	0.749439	0.264306	503	0.0508595	1.03936
PG0290	678.917	488.672	590.334	524.638	448.516	656.208	555.293	597.152	0.988876	0.945412	0.919888	thiL	1.16374	0.21308		PG0133	1.16475	0.26469	504	0.0509606	1.0388
PG0291	488.672	486.144	460.583	494.641	498.279	661.264	543.382	556.571	1.1707	0.0972041	0.0582717	PG0115	0.719744	0.214896		PG1855	1.15013	0.264878	505	0.0510617	1.03748
PG0292	370.178	276.289	265.829	422.066	287.725	288.218	277.365	274.073	0.844883	0.276664	0.220658	PG0178	1.29339	0.21523		PG1133	1.1942	0.264994	506	0.0511628	1.03589
PG0293	187.381	236.776	136.761	186.347	238.16	142.935	131.047	226.899	0.988994	0.954198	0.954382	PG0565	0.609883	0.216161		PG1869	1.54135	0.265726	507	0.0512639	1.0367
PG0294	40.6469	64.7874	58.4183	44.6096	42.5083	51.9007	46.6722	38.1405	0.859732	0.117941	0.296967	PG0458	1.03473	0.217497		PG1857	0.836431	0.265931	508	0.051365	1.03546
PG0296	422.066	631.845	615.768	488.106	584.276	380.464	476.788	468.292	0.885084	0.533777	0.381312	leuS	1.26602	0.217697		PG1083	0.781779	0.266524	509	0.0514661	1.03573
PG0297	20.4599	13.8046	15.4236	13.5037	16.3413	23.1223	11.0684	30.2997	1.27915	0.460307	0.362097	PG0819	0.659798	0.219032		PG0652	1.11688	0.266706	510	0.0515672	1.0344
PG0300	127.177	137.085	106.232	134.815	96.2295	130.892	99.8352	98.2524	0.841482	0.0876947	0.113687	PG1032	0.591831	0.220139		sucD	1.12898	0.266784	511	0.0516684	1.03268
PG0302	47.9441	59.5758	61.9129	49.8927	50.2975	54.7899	78.3976	48.5996	1.05817	0.543215	0.694506	PG0273	1.11599	0.220165		PG1715	1.29813	0.266815	512	0.0517695	1.03078
PG0303	288.218	292.858	305.345	181.304	335.037	341.823	524.638	305.76	1.41165	0.0737664	0.105008	PG0505	0.756567	0.220727		fhs	0.76409	0.266838	513	0.0518706	1.02886
PG0304	277.195	255.435	354.887	162.07	426.833	285.971	602.188	277.195	1.51697	0.0565386	0.165399	PG0865	0.894803	0.22123		PG0475	0.851626	0.267036	514	0.0519717	1.02762
PG0305	603.635	497.615	597.152	466.838	661.264	858.178	1053.95	525.499	1.4312	0.108486	0.100959	PG1663	1.79014	0.221912		rpsD	1.19287	0.267453	515	0.0520728	1.02723
PG0306	478.743	409.513	462.692	325.504	537.169	600.751	746.034	424.92	1.37724	0.0511237	0.0807198	PG0272	0.754893	0.222358		PG0100	0.816105	0.267589	516	0.0521739	1.02576
PG0307	168.175	159.388	140.273	160.57	166.64	231.805	200.997	146.626	1.18724	0.268833	0.186538	pepT	0.822314	0.222722		PG0493	2.79801	0.267751	517	0.052275	1.02439
PG0308	36.2372	24.3586	31.4195	23.6297	26.8214	43.1619	43.8835	17.8887	1.13931	0.598669	0.588657	PG0725	0.818762	0.223856		menD	1.12182	0.268081	518	0.0523761	1.02368
PG0310	182.317	246.795	154.655	199.415	174.81	232.068	150.914	187.988	0.952245	0.0294128	0.72918	PG0029	0.849687	0.224017		rplF	1.34805	0.268958	519	0.0524772	1.02505
PG0311	177	188.808	183.961	164.902	184.773	194.003	179.691	173.617	1.02437	0.238854	0.542647	rplT	0.730727	0.224873		PG0438	0.727571	0.269325	520	0.0525784	1.02447
PG0312	578.57	524.638	449.377	597.961	400.013	744.378	484.302	462.692	0.97249	0.880884	0.864329	PG0617	0.604827	0.225297		aroC	1.22519	0.269385	521	0.0526795	1.02273
PG0313	12.3648	15.3352	6.58951	10.6989	10.833	10.949	10.6989	17.4227	1.10926	0.662093	0.635189	rplO	1.23143	0.225589		mdh	0.900248	0.269448	522	0.0527806	1.02101
PG0317	92.2479	92.8903	101.323	84.407	109.806	106.232	120.983	97.6654	1.17208	0.00211347	0.0362302	PG1180	0.785484	0.226399		PG1672	0.797155	0.269833	523	0.0528817	1.02052
PG0319	1002.71	1224.61	747.757	1032.19	765.96	1522.47	719.325	884.28	0.971242	0.821313	0.895652	PG1203	0.605177	0.226595		PG1348	1.12204	0.269948	524	0.0529828	1.019
PG0320	128.952	172.585	185.297	142.363	178.428	137.48	164.575	128.519	0.967903	0.804746	0.782318	PG0443	0.881425	0.226703		PG1760	1.29	0.27014	525	0.0530839	1.01778
PG0321	99.8352	138.055	122.924	107.563	124.179	96.2295	105.486	109.248	0.929042	0.596163	0.449735	PG1050	1.21184	0.227147		ctfA	1.27254	0.270737	526	0.053185	1.0181
PG0322	342.547	364.908	385.364	346.188	253.931	385.364	356.665	232.068	0.853386	0.179712	0.224413	PG0575	0.80925	0.227712		PG1624	0.812645	0.270945	527	0.0532861	1.01694
PG0323	812.92	1030.33	919.098	792.082	726.213	1138.75	871.275	703.239	0.967661	0.581715	0.809635	PG2159	0.896258	0.228802		PG1476	0.83937	0.271995	528	0.0533873	1.01895
PG0325	460.583	997.257	744.378	381.343	1085.77	323.223	631.845	779.889	1.0918	0.850607	0.789091	PG1903	0.876225	0.230208		PG0908	0.828483	0.272138	529	0.0534884	1.01756
PG0326	248.429	422.783	379.126	228.39	420.143	231.184	311.461	314.852	0.999148	0.997521	0.996618	PG0867	0.796444	0.230935		PG1856	0.883481	0.272721	530	0.0535895	1.01781
PG0327	357.782	478.743	580.39	288.218	450.224	405.72	531.257	337.291	1.01135	0.909946	0.951563	lgt	1.12877	0.231865		nusG	1.32968	0.272778	531	0.0536906	1.01611
PG0329	3334.92	4967.29	4967.29	3533.14	4791.82	2785.75	4423.74	4000.81	0.952358	0.813285	0.758777	PG1709	1.26778	0.232145		PG1312	1.15176	0.272793	532	0.0537917	1.01426
PG0330	2252.37	2526.65	2411.52	2061.35	2513.4	2314.63	2547.93	2384.13	1.05493	0.36564	0.310926	umuC	1.15331	0.232464		PG1847	1.18989	0.273886	533	0.0538928	1.01641
PG0333	191.346	177.236	222.418	199.092	187.129	211.178	211.476	151.788	0.963903	0.697245	0.688732	PG1592	1.08442	0.232807		PG0223	0.879598	0.274152	534	0.0539939	1.01549
PG0334	114.198	141.101	190.67	97.2292	125.031	111.677	159.093	95.5175	0.904492	0.302737	0.615073	PG1746	0.873633	0.232895		PG1113	1.18032	0.274223	535	0.054095	1.01386
PG0336	398.209	456.658	361.278	553.778	301.195	480.233	356.075	414.199	0.876706	0.249203	0.374908	PG0622	1.2501	0.233206		gpmA	0.886943	0.275031	536	0.0541962	1.01495
PG0337	0.445329	0	0	0	0	1.93231	4.03487	0	13.3995	0.27048	0.204023	PG0256	1.13251	0.233528		PG2042	0.769084	0.275257	537	0.0542973	1.01389
PG0338	102.352	149.255	119.621	130.271	192.258	85.1745	79.3902	139.669	0.990016	0.972963	0.966066	PG1306	1.11993	0.233554		PG0145	0.790216	0.275306	538	0.0543984	1.01218
PG0339	1782.87	806.834	734.506	2858.55	529.402	989.696	503.21	1458.6	0.563003	0.178885	0.263322	PG0345	0.833377	0.233926		oxyR	0.880157	0.275981	539	0.0544995	1.01278
PG0340	2676.2	1536.04	994.449	4967.29	1024.84	1570.22	560.193	3147.45	0.619492	0.12323	0.390235	PG0549	0.839222	0.233971		PG1104	1.14612	0.276196	540	0.0546006	1.01169
PG0344	1092.97	1427.75	1205.23	1181.04	1074.49	1121.91	1046.88	1006.27	0.866021	0.0680313	0.0716142	PG1028	1.13356	0.234247		PG1829	1.16853	0.276952	541	0.0547017	1.01259
PG0345	568.464	886.835	618.056	798.198	648.237	611.616	556.571	576.661	0.833377	0.233926	0.173904	PG0726	0.719577	0.234828		PG1426	1.90002	0.277407	542	0.0548028	1.01238
PG0349	46.9256	77.6864	86.9245	77.1339	63.8269	78.3976	91.1137	49.2624	0.978973	0.882614	0.907776	PG1537	0.851066	0.23516		PG0183	1.09436	0.277653	543	0.0549039	1.01141
PG0350	1284.14	1439.22	1201.28	1442.98	1354.56	1074.49	1071.27	1278.18	0.890244	0.196926	0.166445	pyrE	1.11651	0.235778		rpmC	1.37449	0.277767	544	0.0550051	1.00997
PG0351	302.632	337.85	535.066	275.011	388.912	340.761	521.637	286.718	1.0603	0.395258	0.787087	PG2198	0.867416	0.236718		PG0735	1.13677	0.278335	545	0.0551062	1.01018
PG0352	28.2962	38.013	37.2968	26.5037	34.4476	42.026	32.0923	24.3586	1.02163	0.807107	0.886061	kamA	1.49244	0.237267		PG2009	0.842197	0.278492	546	0.0552073	1.0089
PG0354	0.465266	0	7.08425	2.00232	2.35454	0	5.69586	0.593597	0.904956	0.789674	0.91614	PG0355	0.896722	0.237806		PG1491	0.61665	0.278507	547	0.0553084	1.00711
PG0355	365.3	501.496	427.478	465.775	407.057	405.212	381.343	384.663	0.896722	0.237806	0.17931	PG1504	0.824622	0.238123		PG0975	1.16261	0.279344	548	0.0554095	1.00829
PG0356	1143.49	1552.9	1087.34	1378.28	1174.46	1248.65	936.528	1168.87	0.877276	0.110588	0.25981	PG0469	0.835673	0.238263		PG1687	1.28239	0.280751	549	0.0555106	1.01152
PG0359	76.8176	75.7757	95.874	69.4718	104.555	72.3076	76.4951	94.7376	1.09485	0.556663	0.457866	PG0311	1.02437	0.238854		PG0180	1.32345	0.280813	550	0.0556117	1.00991
PG0360	543.382	492.919	393.403	558.272	505.072	547.153	394.58	540.899	0.999862	0.997458	0.998979	PG1335	1.12617	0.239006		etfA-1	1.3676	0.281126	551	0.0557128	1.0092
PG0361	55.2066	64.3909	55.2066	59.0082	84.6647	63.6098	65.8274	69.3014	1.2121	0.142595	0.0552919	galM	0.91385	0.240406		PG1145	1.18606	0.281338	552	0.055814	1.00813
PG0362	318.702	313.449	287.08	366.197	287.08	391.432	264.018	328.177	0.988548	0.901637	0.913354	glk	0.90805	0.240451		PG1747	0.741228	0.282515	553	0.0559151	1.01051
PG0363	277.365	223.613	184.346	372.865	185.297	329.547	175.88	318.702	0.953919	0.79488	0.841143	PG0408	0.791403	0.240902		PG0654	0.863859	0.283088	554	0.0560162	1.01074
PG0364	220.642	198.529	271.823	239.249	205.397	184.973	228.827	187.381	0.867063	0.0499662	0.146295	hpt	1.29398	0.24098		PG1197	0.83425	0.283233	555	0.0561173	1.00943
PG0365	712.996	858.178	947.265	676.234	849.238	724.279	923.747	608.335	0.972118	0.724377	0.820533	PG1467	0.905973	0.242283		PG0726	0.719577	0.284158	556	0.0562184	1.01091
PG0366	730.432	1035.69	1076.77	819.507	1080.38	728.093	1107.11	912.289	1.04518	0.779817	0.744348	PG0738	1.10396	0.242864		PG1462	0.572994	0.284325	557	0.0563195	1.00968
PG0368	278.079	268.111	295.847	284.802	298.644	298.644	317.22	265.829	1.04748	0.311586	0.314082	PG0082	0.952758	0.243384		PG0518	1.09566	0.285291	558	0.0564206	1.0113
PG0371	1.48183	0	0	0	0	0	2.66984	1.33335	2.70151	0.530007	0.426176	PG1961	0.886549	0.244221		PG1597	0.91217	0.285437	559	0.0565217	1.01001
PG0373	155.627	73.8456	45.6097	177.236	63.5439	112.273	56.4428	120.141	0.779099	0.466828	0.509516	PG0066	1.65531	0.245401		PG0858	1.22478	0.28596	560	0.0566229	1.01005
PG0374	5.51445	5.59214	9.30012	7.2321	8.18289	2.46066	5.20205	3.30774	0.692987	0.279317	0.219971	lon	1.13138	0.245478		dnaE	0.904957	0.288344	561	0.056724	1.01666
PG0381	249.12	244.354	257.328	284.072	201.885	218.51	232.315	169.35	0.794357	0.0864352	0.016758	PG1534	1.48658	0.246381		PG0032	1.06125	0.288402	562	0.0568251	1.01505
PG0382	456.658	150.914	150.313	434.622	153.923	294.042	182.83	375.07	0.843487	0.656609	0.655387	hutU	1.27279	0.246518		PG1786	1.30131	0.288406	563	0.0569262	1.01326
PG0383	233.717	170.02	166.64	207.223	184.346	228.39	203.734	199.79	1.04972	0.713962	0.618729	pdxA	1.07311	0.247216		secA	1.09865	0.289047	564	0.0570273	1.01371
PG0384	79.6366	70.1475	107.563	72.6182	91.8992	95.5175	126.045	69.4718	1.16053	0.117706	0.395164	pheT	1.10789	0.249064		PG1997	0.812139	0.289603	565	0.0571284	1.01387
PG0386	3735.71	5906.8	3599.36	5063.41	3814.89	4220.59	3013.62	4423.74	0.845266	0.147485	0.307262	PG1354	1.5242	0.249198		PG0927	1.28489	0.289702	566	0.0572295	1.01242
PG0396	35.6962	40.2452	49.8927	37.6623	35.8891	33.453	50.0601	35.0591	0.944738	0.263907	0.665542	PG0336	0.876706	0.249203		mrr	0.653915	0.289909	567	0.0573306	1.01136
PG0397	24.2303	16.3413	59.0082	25.1987	33.6022	43.8835	55.0673	29.1032	1.29554	0.262014	0.438189	PG0259	1.11392	0.249993		PG0494	1.3855	0.290484	568	0.0574317	1.01158
PG0399	98.7616	119.105	125.384	120.359	116.011	116.515	119.621	107.41	0.991258	0.885359	0.879952	rpmA	1.1427	0.250231		PG1164	1.10677	0.290594	569	0.0575329	1.01018
PG0400	170.733	185.297	204.812	161.641	200.997	167.036	165.497	157.674	0.956707	0.629929	0.582539	PG1003	0.725746	0.250344		trmD	1.1357	0.291747	570	0.057634	1.01241
PG0401	1053.95	1053.95	1024.84	994.449	919.098	1114.38	983.016	882.185	0.944631	0.284136	0.322147	PG1649	0.466324	0.25098		PG1387	1.25395	0.292142	571	0.0577351	1.01201
PG0403	168.078	183.168	191.938	146.286	155.919	97.4357	172.585	116.784	0.78716	0.115959	0.115966	PG1704	1.12609	0.251529		nqrF	0.905912	0.292189	572	0.0578362	1.0104
PG0404	1010.58	1305.75	1135.83	1820.19	815.04	1348.53	884.28	1057.37	0.778633	0.183625	0.221708	PG1787	1.31891	0.251746		bioF-3	0.933314	0.292237	573	0.0579373	1.0088
PG0408	19.2377	20.9607	10.6057	29.1032	19.2377	13.9258	11.7717	18.3037	0.791403	0.240902	0.358124	PG2050	0.755228	0.251907		PG0732	1.53384	0.292341	574	0.0580384	1.00741
PG0409	49.0933	66.998	24.9753	69.3014	47.9441	42.3802	21.5966	49.8927	0.769193	0.128187	0.355668	PG1426	1.90002	0.253578		PG0164	1.3689	0.292459	575	0.0581395	1.00606
PG0410	290.78	221.883	140.536	401.169	191.938	181.669	118.948	232.315	0.687492	0.0891445	0.21866	PG1580	1.27823	0.253902		PG0092	0.927992	0.29259	576	0.0582406	1.00476
PG0411	227.572	172.857	153.814	314.449	244.354	95.7159	104.892	254.409	0.805084	0.131398	0.479627	PG2030	0.844878	0.254641		thiG	1.2253	0.292914	577	0.0583418	1.00413
PG0413	886.835	812.92	840.848	661.264	710.95	1053.95	724.279	741.123	1.00888	0.945182	0.943226	nusA	1.15112	0.254795		PG1499	0.682518	0.29314	578	0.0584429	1.00317
PG0414	371.262	348.62	410.586	410.586	316.432	417.438	361.278	318.167	0.91711	0.427922	0.301805	PG2133	0.625369	0.255155		gidA	1.12441	0.29446	579	0.058544	1.00595
PG0415	562.358	413.573	497.615	645.567	382.851	514.497	477.592	453.421	0.862795	0.374706	0.245345	pyrD	1.24619	0.255531		PG1891	1.33772	0.29528	580	0.0586451	1.00701
PG0419	2356.2	755.291	681.764	1848.39	790.94	1278.18	837.128	1050.12	0.701278	0.437927	0.362723	PG0111	0.865819	0.256092		rplP	1.36207	0.295774	581	0.0587462	1.00696
PG0421	69.7471	90.5467	75.7757	86.9245	140.887	217.319	130.097	181.304	2.07312	0.0117001	0.00556083	folB	1.22095	0.256108		sdhA	1.21806	0.295886	582	0.0588473	1.0056
PG0422	2875.54	1046.88	1114.38	3814.89	716.995	1631.7	950.737	1820.19	0.578378	0.262812	0.249017	PG1001	0.779868	0.256552		nadC	1.22661	0.296833	583	0.0589484	1.00709
PG0423	36.4255	42.3802	45.7378	49.3225	43.7179	37.9323	39.0174	45.7378	0.95709	0.592465	0.594155	PG1411	1.18609	0.256582		PG2112	0.735842	0.296872	584	0.0590495	1.0055
PG0424	82.942	64.9245	137.085	69.7471	71.4098	81.9228	98.0457	53.1859	0.858657	0.356117	0.535289	oxyR	0.880157	0.256757		PG0294	0.859732	0.296967	585	0.0591507	1.0041
PG0425	34.8162	49.8927	51.6211	51.0683	40.5423	40.8202	42.6656	45.9637	0.907114	0.300167	0.3418	PG1454	0.787488	0.257227		hemH (NC_002950 1038465..1039407)	1.12887	0.297074	586	0.0592518	1.00275
PG0426	44.7546	67.1145	61.1437	49.0038	66.0573	43.5726	43.1619	52.4382	0.92439	0.710976	0.594551	PG0691	1.63002	0.257436		gmd	1.11514	0.29708	587	0.0593529	1.00106
PG0427	39.8125	37.1093	30.5451	36.9296	26.5037	42.5083	31.1407	48.882	1.03212	0.842459	0.839807	pgaA	0.710495	0.257751		PG0004	0.794326	0.298043	588	0.059454	1.0026
PG0428	3.71606	3.38354	1.93231	1.33335	5.69586	0	4.2127	0.376074	0.992221	0.988926	0.989862	PG1619	1.07093	0.258393		PG0230	0.823616	0.298604	589	0.0595551	1.00278
PG0429	2314.63	2767.51	3316.92	1733.54	2875.54	3013.62	5207.41	2223.85	1.31461	0.12072	0.317412	PG0003	0.769289	0.258727		PG1006	1.12357	0.300075	590	0.0596562	1.00601
PG0430	297.44	410.586	435.272	260.118	361.278	436.104	535.066	285.971	1.1532	0.0566854	0.460342	dtd	0.796143	0.260046		cobU	0.946718	0.300284	591	0.0597573	1.00501
PG0431	0	0	0	0	0	0	2.0961	0	#DIV/0!	0.391002	0.355918	rpsU	0.653526	0.260394		PG1019	0.78041	0.300527	592	0.0598584	1.00412
PG0432	23.1223	51.9007	34.4476	33.2855	38.1405	37.6623	35.1429	35.5113	1.02592	0.887019	0.882891	PG0145	0.790216	0.260669		PG1357	2.07128	0.300579	593	0.0599596	1.00261
PG0433	99.2501	201.885	155.152	129.86	137.085	117.588	139.403	130.892	0.895625	0.591994	0.517446	PG0646	1.09109	0.260922		PG0221	1.3098	0.300965	594	0.0600607	1.0022
PG0434	105.17	131.219	94.1046	143.656	118.572	125.174	88.9319	123.204	0.961471	0.557416	0.758963	PG0183	1.09436	0.261447		PG0414	0.91711	0.301805	595	0.0601618	1.00331
PG0435	32.3885	25.6278	36.6881	28.0733	30.4217	32.7948	41.0111	28.0733	1.07757	0.332774	0.546272	rfbA	1.06406	0.261575		PG0557	0.722659	0.301943	596	0.0602629	1.00209
PG0436	142.776	122.687	131.823	124.904	116.784	123.007	130.444	105.318	0.910689	0.173887	0.145655	PG0649	1.43696	0.261888		PG0746	1.16224	0.302139	597	0.060364	1.00106
PG0437	197.573	217.994	177	280.564	204.812	187.381	166.64	229.504	0.902885	0.191199	0.446886	PG0397	1.29554	0.262014		rplO	1.23143	0.302655	598	0.0604651	1.00109
PG0438	59.5758	80.1336	44.2903	113.191	52.8428	52.4382	37.4765	73.4701	0.727571	0.0890807	0.269325	PG1827	0.483053	0.26241		PG1812	1.3455	0.30293	599	0.0605662	1.00033
PG0439	29.9231	39.4843	33.453	37.9323	42.026	27.2982	29.1032	36.6881	0.959677	0.797376	0.738124	PG1752	0.910416	0.262476		pdxA	1.07311	0.30313	600	0.0606673	0.999317
PG0441	129.094	176.594	145.224	158.724	133.701	110.998	97.2292	116.992	0.752779	0.0864472	0.0243116	PG0109	0.651264	0.262754		PG0246	0.724042	0.303933	601	0.0607685	1.0003
PG0442	5.69586	0	5.51445	7.93658	8.75061	6.68219	10.2412	1.93231	1.44182	0.505799	0.425622	PG0422	0.578378	0.262812		PG0804	1.16924	0.304065	602	0.0608696	0.999072
PG0443	361.93	402.152	514.497	363.405	402.152	302.632	422.783	319.72	0.881425	0.226703	0.336679	PG1868	1.15115	0.262911		tsf	0.892496	0.304288	603	0.0609707	0.998144
PG0444	211.701	308.11	358.146	269.386	311.461	198.165	259.033	249.12	0.887074	0.55102	0.434459	PG0162	0.760972	0.263173		PG2168	1.32115	0.304828	604	0.0610718	0.998261
PG0447	39.9829	51.0683	64.3909	47.5644	45.1111	36.9296	41.3432	46.3987	0.83634	0.281631	0.183605	PG0396	0.944738	0.263907		PG0741	0.696595	0.305358	605	0.0611729	0.998344
PG0448	201.885	285.609	315.39	207.597	325.504	191.346	330.369	239.668	1.07561	0.697861	0.680758	PG1475	0.707785	0.264653		PG0511	0.879977	0.305381	606	0.061274	0.996772
PG0449	1927.18	1631.7	1862.79	1588.33	1746.43	1939.34	1794.69	1771.9	1.03457	0.62658	0.544158	PG1357	2.07128	0.265066		PG1447	0.766743	0.306316	607	0.0613751	0.998177
PG0450	1947.3	1354.56	1305.75	1901.63	1468.07	1688.25	1325.83	1450.23	0.911381	0.515599	0.471853	PG0694	0.960462	0.265619		PG0386	0.845266	0.307262	608	0.0614762	0.999613
PG0451	422.783	145.224	215.797	393.403	172.585	255.435	213.271	275.011	0.77837	0.46088	0.39541	PG1791	0.822083	0.266366		PG1948	0.88421	0.308957	609	0.0615774	1.00348
PG0452	584.276	606.02	540.899	671.703	610.223	657.643	548.604	633.937	1.01977	0.573164	0.752276	PG1462	0.572994	0.266416		rpsC	1.37672	0.309336	610	0.0616785	1.00306
PG0453	148.349	217.319	159.615	178.877	168.078	171.914	153.814	180.316	0.957343	0.622398	0.657626	PG1069	1.48678	0.267411		PG1010	1.3541	0.310425	611	0.0617796	1.00494
PG0456	209.525	87.876	74.6055	154.655	122.411	96.6854	95.0784	211.476	0.99808	0.993947	0.995349	PG2034	0.950156	0.267743		rpsU	0.653526	0.31071	612	0.0618807	1.00422
PG0457	1458.6	418.411	365.3	1267.27	305.76	777.363	480.233	728.093	0.652913	0.43696	0.355048	PG1402	1.20877	0.268224		PG1813	1.34117	0.310841	613	0.0619818	1.00301
PG0458	127.463	126.884	137.48	126.045	138.626	126.884	144.964	125.384	1.03473	0.217497	0.43884	PG0307	1.18724	0.268833		PG0330	1.05493	0.310926	614	0.0620829	1.00165
PG0459	59.8682	38.8	38.4117	34.0978	34.0978	48.5996	33.453	35.8891	0.888197	0.574516	0.508098	PG2167	0.860185	0.268862		PG2004	0.90576	0.312786	615	0.062184	1.006
PG0460	99.6806	65.2402	37.4765	120.983	38.8	61.1437	25.4458	60.1282	0.573683	0.110102	0.14205	PG0218	1.23836	0.269017		PG2048	0.776572	0.313174	616	0.0622851	1.00561
PG0461	88.6777	97.2292	77.323	134.954	80.8365	64.5861	55.8964	77.1339	0.699308	0.0663613	0.0722844	PG1356	0.88208	0.269067		argS	1.15789	0.3135	617	0.0623862	1.00503
PG0462	150.67	307.055	208.268	171.159	289.12	157.833	194.38	270.605	1.08933	0.791199	0.702144	PG1226	1.07689	0.269246		manC	0.857711	0.313651	618	0.0624874	1.00389
PG0466	268.763	325.504	296.401	241.188	308.11	287.08	289.42	283.095	1.03167	0.675282	0.652883	PG1083	0.781779	0.269591		PG0368	1.04748	0.314082	619	0.0625885	1.00364
PG0469	325.504	543.382	405.212	592.218	322.14	488.672	386.532	362.287	0.835673	0.238263	0.321612	PG0616	0.724888	0.269614		dnaB	0.967663	0.314672	620	0.0626896	1.0039
PG0470	8.52242	0	0	2.18897	0	0	4.2817	4.12757	0.785078	0.849767	0.814909	PG0337	13.3995	0.27048		PG0680	1.41976	0.314863	621	0.0627907	1.0029
PG0471	1218.8	1278.18	1363.15	1146.61	1210.33	1218.8	1267.27	1138.75	0.965728	0.138629	0.448992	etfB-1	1.20454	0.271061		PG0194	0.779783	0.31487	622	0.0628918	1.00131
PG0472	57.627	60.7158	64.9245	70.4891	38.2761	55.0673	59.8682	37.4765	0.751461	0.0977572	0.0484243	PG0215	1.31688	0.271114		PG1306	1.11993	0.315111	623	0.0629929	1.00046
PG0474	67.5462	92.4218	78.5201	88.6777	71.1448	80.5995	61.7213	68.437	0.861651	0.120709	0.148037	PG2170	0.856586	0.271356		PG1718	0.404496	0.315244	624	0.063094	0.999284
PG0475	61.0213	87.6307	97.1247	64.3909	75.1849	65.4247	63.9613	59.5758	0.851626	0.347654	0.267036	PG0007	0.666254	0.272363		rplA	1.34571	0.315345	625	0.0631951	0.998004
PG0479	95.874	98.9952	116.208	109.042	91.1137	114.198	102.352	88.6777	0.943404	0.498466	0.457327	PG1348	1.12204	0.273072		PG1136	0.742019	0.317131	626	0.0632963	1.00205
PG0480	69.8181	62.4199	77.7788	63.8269	59.5758	75.1849	62.6125	53.542	0.916272	0.428216	0.356963	PG1597	0.91217	0.273641		PG0606	0.686475	0.317294	627	0.0633974	1.00097
PG0482	1562.63	2365.05	1973.11	2314.63	1939.34	1961.31	2046.11	2010.65	0.968597	0.742962	0.741937	PG2144	1.11211	0.274105		PG0429	1.31461	0.317412	628	0.0634985	0.999745
PG0483	147.006	247.827	251.785	163.708	266.874	179.988	248.704	215.297	1.12407	0.573547	0.481571	PG1536	1.1414	0.275225		PG0614	0.580066	0.317414	629	0.0635996	0.998164
PG0484	383.41	514.497	452.398	507.676	460.583	410.586	389.532	447.021	0.919128	0.411949	0.318094	PG0954	0.925737	0.276335		map	1.4118	0.317681	630	0.0637007	0.997418
PG0487	84.6647	77.0083	51.4894	113.921	72.1302	135.747	68.7604	102.352	1.1587	0.494909	0.544787	PG0292	0.844883	0.276664		PG0146	1.13372	0.318064	631	0.0638018	0.997036
PG0489	251.785	153.923	153.087	192.258	150.999	328.177	192.873	190.67	1.14868	0.657891	0.559016	PG0815	1.5279	0.276967		PG0484	0.919128	0.318094	632	0.0639029	0.995555
PG0490	153.814	204.151	250.815	130.097	381.343	191.178	305.345	275.779	1.56135	0.142951	0.0723507	PG2055	1.16553	0.277813		PG0240	1.26645	0.318399	633	0.064004	0.994933
PG0491	1667.37	2314.63	2398.45	1398.58	4654.77	2022.06	3060.17	3121.79	1.65301	0.169509	0.0767006	PG0374	0.692987	0.279317		PG1500	1.30615	0.318555	634	0.0641052	0.993851
PG0492	33.2855	37.4765	25.8406	38.2761	33.2855	35.3163	63.2169	24.5965	1.15967	0.660259	0.564713	prfC	1.24073	0.280017		purA	0.905943	0.318839	635	0.0642063	0.993171
PG0493	3.82306	0	4.9899	4.9899	2.27738	17.8887	18.4545	0	2.79801	0.3478	0.267751	cobL	0.785198	0.280026		PG1521	1.1162	0.319032	636	0.0643074	0.992209
PG0494	76.068	43.2903	69.8181	50.6475	57.627	92.69	130.892	51.0683	1.3855	0.312699	0.290484	mazG	1.08032	0.280105		thiH	0.795498	0.319477	637	0.0644085	0.992033
PG0495	7588.96	7588.96	6665.07	7588.96	7588.96	6665.07	6464.25	8515.55	0.993269	0.904814	0.927856	PG0538	1.1272	0.280327		PG0708	0.838417	0.320133	638	0.0645096	0.992514
PG0496	53.1859	19.6695	58.7528	13.8046	28.5597	47.4098	70.908	42.3802	1.30152	0.443421	0.476759	PG2072	1.19821	0.280576		PG1350	0.899523	0.320979	639	0.0646107	0.993579
PG0499	43.2903	38.2761	33.759	51.9007	29.4456	49.2624	36.9296	54.7899	1.01914	0.888083	0.912066	PG0971	0.871876	0.280666		tyrS	0.819922	0.321119	640	0.0647118	0.992459
PG0501	580.39	548.604	594.455	451.119	488.106	755.291	709.07	449.377	1.10452	0.449424	0.521752	cls	0.859698	0.281141		PG0469	0.835673	0.321612	641	0.0648129	0.992432
PG0505	391.432	357.184	519.584	389.532	350.115	331.929	222.733	349.407	0.756567	0.220727	0.0762409	PG0975	1.16261	0.281307		PG0401	0.944631	0.322147	642	0.0649141	0.992534
PG0507	49.8927	39.2534	93.5986	34.3358	35.5113	32.3885	49.0038	25.0929	0.654119	0.12124	0.240236	PG1761	1.0794	0.281467		PG1705	1.15814	0.322619	643	0.0650152	0.992441
PG0508	62.0705	84.9134	93.7436	59.2981	70.2637	57.4131	77.7788	65.4247	0.902858	0.4627	0.472081	PG2095	0.896	0.281626		PG1110	1.13006	0.323384	644	0.0651163	0.99325
PG0509	89.8027	78.8387	89.1329	89.2801	65.2402	82.942	63.5439	65.2402	0.798049	0.0934676	0.0161946	PG0447	0.83634	0.281631		PG0616	0.724888	0.323522	645	0.0652174	0.992133
PG0510	31.9409	28.2199	38.1405	20.4599	41.1751	27.392	40.8202	29.275	1.16757	0.134881	0.376697	gyrB	1.06046	0.282888		PG1431	0.789201	0.323625	646	0.0653185	0.990914
PG0511	251.535	165.135	199.415	172.857	188.285	179.256	150.67	176.039	0.879977	0.301793	0.305381	sdhA	1.21806	0.283172		carA	0.809133	0.324949	647	0.0654196	0.99343
PG0513	210.514	227.881	248.704	178.007	228.39	144.106	155.777	199.415	0.841154	0.351784	0.212058	PG2004	0.90576	0.283824		PG1695	0.641631	0.325021	648	0.0655207	0.992116
PG0515	236.171	248.006	215.297	289.42	246.367	252.411	193.366	267.495	0.970415	0.453754	0.755643	PG0094	0.930418	0.284102		pyrD	1.24619	0.325108	649	0.0656218	0.990853
PG0516	273.377	193.63	144.581	402.997	163.965	277.365	138.626	308.382	0.875567	0.531096	0.668531	PG0401	0.944631	0.284136		ackA	1.18783	0.325388	650	0.065723	0.990182
PG0517	184.973	150.999	130.271	200.997	138.341	150.67	130.271	151.483	0.855414	0.179815	0.201759	recQ-1	1.05993	0.284361		PG0846	0.848505	0.326416	651	0.0658241	0.991782
PG0518	396.776	426.833	390.153	341.278	404.048	488.106	445.444	366.197	1.09566	0.0617523	0.285291	PG1625	0.833479	0.284485		topA	0.903474	0.326737	652	0.0659252	0.991237
PG0519	11.17	6.01149	22.819	3.30774	16.5772	23.2932	26.3544	12.0654	1.80774	0.0638686	0.155912	PG1870	0.615799	0.28454		PG2159	0.896258	0.327052	653	0.0660263	0.990673
PG0524	0.105683	3.04685	1.82657	0	1.82657	1.38802	3.04685	1.65485	1.5899	0.429142	0.404528	PG1071	1.16463	0.284587		PG2167	0.860185	0.32947	654	0.0661274	0.996469
PG0526	781.766	691.888	719.325	698.211	599.029	783.897	671.703	561.177	0.904751	0.337899	0.242657	PG1728	0.927006	0.284945		nadD	1.1246	0.329492	655	0.0662285	0.995017
PG0528	142.477	108.921	130.097	109.806	108.566	87.6307	92.2479	97.4357	0.785426	0.0204097	0.0301912	PG1850	0.934994	0.284953		nqrE	1.29591	0.330507	656	0.0663296	0.996558
PG0532	104.457	95.5175	100.66	86.5056	134.954	115.099	149.034	96.2295	1.27942	0.0469	0.0680408	pta	1.29449	0.284962		PG1477	0.69867	0.332291	657	0.0664307	1.00041
PG0534	295.847	267.495	295.387	301.195	274.401	453.421	352.674	305.345	1.19477	0.30845	0.206182	PG1538	1.05894	0.285236		PG1728	0.927006	0.33252	658	0.0665319	0.999581
PG0535	255.435	133.174	80.339	254.92	103.035	208.992	95.3358	207.926	0.85	0.616145	0.635004	PG0017	0.800969	0.285661		PG0937	0.8728	0.332559	659	0.066633	0.998183
PG0536	989.696	571.889	326.664	1511.61	308.844	851.942	354.255	800.768	0.681148	0.358851	0.396088	abfT-1	1.45984	0.28567		murQ	1.09802	0.332821	660	0.0667341	0.997455
PG0538	64.1107	76.4951	60.018	80.5995	79.7466	74.4692	84.9134	77.8655	1.1272	0.280327	0.146672	PG1835	0.827702	0.286461		pgaA	0.710495	0.333481	661	0.0668352	0.997919
PG0539	126.045	166.018	120.983	132.237	150.313	164.902	136.959	135.747	1.0782	0.163218	0.41735	PG0780	0.907644	0.287378		serS	1.10138	0.333742	662	0.0669363	0.997194
PG0540	63.9613	78.3976	78.6694	61.7213	81.604	69.7471	88.6777	68.7604	1.09209	0.323637	0.363742	PG0979	1.21156	0.287594		PG2194	0.823866	0.334154	663	0.0670374	0.996918
PG0541	10.949	11.7717	8.60721	7.08425	8.52242	17.9681	8.05534	5.25874	1.03625	0.872167	0.910492	PG1620	0.921264	0.287816		PG0836	0.834464	0.335427	664	0.0671385	0.999208
PG0542	331.033	103.322	248.006	167.764	128.519	388.912	342.547	186.804	1.23133	0.659506	0.557652	PG1855	1.15013	0.288569		PG1282	1.41819	0.335785	665	0.0672396	0.998771
PG0543	112.005	90.7985	70.6851	141.363	90.7985	103.207	83.2712	103.652	0.918232	0.548276	0.613377	PG1152	0.718633	0.28887		rpsR	1.06981	0.336062	666	0.0673407	0.998094
PG0544	97.1247	113.434	116.992	103.652	157.674	80.339	124.904	119.621	1.11905	0.551555	0.465937	PG1594	0.89779	0.289292		PG0443	0.881425	0.336679	667	0.0674419	0.998427
PG0545	191.178	111.677	111.252	166.418	130.444	127.463	118.572	153.814	0.913471	0.516486	0.579479	infC	1.18434	0.291132		etfA-2	1.16405	0.336744	668	0.067543	0.997126
PG0546	6.85699	0	8.65739	7.84896	6.01149	2.66984	9.16734	2.27738	0.861437	0.674313	0.762164	PG0213	0.804443	0.292417		PG0565	0.609883	0.336878	669	0.0676441	0.996031
PG0547	1046.88	604.548	2265.91	519.584	649.564	1010.58	2569.72	483.019	1.0622	0.72982	0.915558	PG1097	0.941012	0.293267		mmdB	1.18346	0.336969	670	0.0677452	0.994814
PG0548	800.768	471.664	657.643	523.253	386.532	1002.71	1089.17	360.865	1.15732	0.701797	0.659714	pgi	1.07991	0.293552		PG1895	1.14775	0.337516	671	0.0678463	0.994942
PG0549	777.363	781.766	568.464	1013.03	492.919	873.646	490.372	778.745	0.839222	0.233971	0.382441	mfd	0.894852	0.293582		epsC	0.862018	0.337528	672	0.0679474	0.993499
PG0553	929.226	1235.25	1290.91	892.56	1450.23	803.483	952.781	1024.84	0.973183	0.903428	0.871356	secY	1.4176	0.293628		PG1179	0.815517	0.338575	673	0.0680485	0.995099
PG0554	0	0	0	0	0	0	0	0	#DIV/0!	#DIV/0!	#DIV/0!	PG0032	1.06125	0.293973		PG0778	1.1358	0.339184	674	0.0681496	0.995409
PG0555	335.037	131.669	168.175	242.059	158.528	321.719	169.35	198.165	0.966728	0.929426	0.904895	PG0579	0.919255	0.294184		PG0574	0.862497	0.339532	675	0.0682508	0.994955
PG0556	22.3786	16.5772	17.6733	15.0861	14.6873	11.3294	12.5827	16.9016	0.773908	0.141749	0.0883954	PG0064	1.55598	0.294247		PG1534	1.48658	0.340391	676	0.0683519	0.995997
PG0557	429.009	134.383	234.792	311.797	132.672	268.763	195.475	205.228	0.722659	0.450864	0.301943	PG0772	0.581304	0.296589		PG1358	0.635174	0.341177	677	0.068453	0.996823
PG0558	380.464	507.676	375.07	432.92	376.807	264.018	246.367	398.209	0.757844	0.153341	0.0828098	PG1770	0.920544	0.296595		PG0425	0.907114	0.3418	678	0.0685541	0.997168
PG0559	181.509	350.115	254.409	223.289	413.573	134.61	160.105	309.456	1.00834	0.984301	0.978442	PG1571	1.29253	0.297284		PG0885	1.12867	0.342668	679	0.0686552	0.998228
PG0560	170.986	485.397	298.644	399.108	407.766	152.648	148.349	344.661	0.777931	0.572196	0.45798	PG1750	0.908746	0.297399		PG1784	0.922317	0.343134	680	0.0687563	0.998117
PG0561	344.985	515.616	555.293	371.537	463.556	381.343	509.43	413.573	0.989074	0.934464	0.936938	PG0060	1.29467	0.29828		PG1028	1.13356	0.343237	681	0.0688574	0.99695
PG0562	115.331	136.959	91.6173	147.006	119.824	125.571	100.156	111.677	0.931383	0.459394	0.555018	PG0179	1.22495	0.298688		PG1875	0.886939	0.343422	682	0.0689585	0.996023
PG0563	118.948	39.0174	90.9179	69.1034	58.0899	90.2217	96.2295	60.7158	0.959967	0.898996	0.876198	purA	0.905943	0.299463		PG1075	1.35976	0.343598	683	0.0690597	0.995074
PG0564	33.453	23.7745	36.2372	26.1877	28.7404	26.6996	14.9697	41.0111	0.931204	0.803124	0.747009	PG1012	1.04852	0.29971		PG0822	0.699795	0.343632	684	0.0691608	0.993718
PG0565	696.103	330.369	178.566	997.257	218.51	384.663	167.204	572.765	0.609883	0.216161	0.336878	PG0425	0.907114	0.300167		PG0980	1.15298	0.343672	685	0.0692619	0.992385
PG0566	68.137	29.9231	28.0733	70.908	37.9323	84.6647	39.4843	61.7213	1.13582	0.736625	0.691768	PG1573	0.654457	0.300952		PG2054	0.833674	0.345152	686	0.069363	0.995206
PG0569	138.969	189.51	151.788	170.733	183.168	169.089	169.777	153.507	1.0377	0.716743	0.643736	nhaA	0.915056	0.301007		PG0711	1.74198	0.345762	687	0.0694641	0.995513
PG0572	32.9385	13.368	13.7328	24.9753	31.3012	21.0995	19.017	15.4236	1.02149	0.913769	0.940137	PG1497	0.750644	0.301133		topB-2	1.29682	0.345785	688	0.0695652	0.994133
PG0574	337.85	204.812	328.177	290.78	232.977	244.896	317.559	206.461	0.862497	0.318703	0.339532	PG0511	0.879977	0.301793		PG1152	0.718633	0.346943	689	0.0696663	0.996013
PG0575	527.313	384.663	556.571	488.672	317.559	465.775	429.009	371.537	0.80925	0.227712	0.109407	PG1527	0.355605	0.302456		porR	0.733691	0.347055	690	0.0697674	0.99489
PG0579	572.765	584.276	524.638	646.731	492.461	644.441	464.782	538.719	0.919255	0.294184	0.354162	PG0334	0.904492	0.302737		pgi	1.07991	0.347291	691	0.0698686	0.994127
PG0582	313.449	283.633	288.218	186.804	265.365	413.573	246.795	246.367	1.09327	0.60001	0.62879	PG1119	0.86465	0.302922		PG0085	1.1319	0.347515	692	0.0699697	0.993329
PG0585	299.623	242.485	183.542	287.08	202.385	437.992	155.919	271.223	1.0541	0.842339	0.845013	recX	1.17308	0.303241		PG1489	1.24521	0.348141	693	0.0700708	0.993684
PG0590	7.84896	9.7824	14.2147	10.5081	13.6428	11.8454	13.5037	14.476	1.2624	0.139539	0.102287	PG1414	1.1195	0.303845		tRNA-Thr-1	0.246988	0.350103	694	0.0701719	0.997843
PG0591	3.96065	8.75061	7.37279	5.33396	4.03487	3.6017	2.46066	4.2817	0.565698	0.129988	0.0512943	PG1285	0.894412	0.305166		udk	0.904597	0.350571	695	0.070273	0.997739
PG0598	386.532	379.809	422.783	362.287	357.184	456.658	470.41	317.559	1.03249	0.697527	0.760631	folE	0.908552	0.306518		PG0824	0.742815	0.350835	696	0.0703741	0.997056
PG0602	947.265	567.109	588.14	712.996	473.362	938.626	597.961	681.764	0.95603	0.869544	0.821775	groEL	1.17495	0.3078		PG1485	0.764835	0.350929	697	0.0704752	0.995893
PG0605	492.919	436.104	509.43	392.506	393.403	653.949	558.272	347.382	1.06666	0.690575	0.703024	PG0280	1.18713	0.308264		PG0621	1.16542	0.351	698	0.0705763	0.994669
PG0606	60.7158	56.9763	26.6049	93.0965	27.2982	70.6851	26.9685	38.013	0.686475	0.321019	0.317294	PG2089	0.891756	0.308419		PG0969	1.30381	0.351106	699	0.0706775	0.993544
PG0607	726.213	342.547	266.604	611.616	227.881	588.14	306.579	369.64	0.766438	0.534681	0.427221	PG0534	1.19477	0.30845		PG0712	0.60922	0.351309	700	0.0707786	0.9927
PG0608	82.4702	77.323	153.923	77.538	94.2378	184.262	191.539	100.66	1.45864	0.12651	0.213002	PG1202	0.831319	0.308886		PG0832	0.643959	0.351697	701	0.0708797	0.992378
PG0609	6.58951	13.2796	8.00054	9.30012	0	9.57291	3.13485	1.7261	0.388323	0.00716153	0.0663062	ssb	0.967794	0.309663		PG0718	0.586259	0.351712	702	0.0709808	0.991006
PG0610	1498.83	1191.51	1057.37	1887.8	1030.33	2307.45	1511.61	1439.22	1.11589	0.699059	0.63282	menD	1.12182	0.310168		rplL	1.22497	0.352875	703	0.0710819	0.992868
PG0611	110.477	404.689	145.66	197.341	354.887	83.2712	80.8365	296.106	0.949817	0.934863	0.915284	PG0836	0.834464	0.310556		PG1206	0.711767	0.353724	704	0.071183	0.993843
PG0612	229.82	461.658	216.254	378.136	300.112	251.535	123.007	336.871	0.786647	0.323717	0.398948	PG2134	0.816481	0.310815		PG0258	1.28284	0.353774	705	0.0712841	0.992574
PG0613	166.266	445.125	173.18	367.281	344.379	149.755	81.1452	342.547	0.796826	0.591197	0.569172	PG0368	1.04748	0.311586		PG0579	0.919255	0.354162	706	0.0713852	0.992257
PG0614	266.604	334.396	119.105	681.764	225.617	157.674	64.5861	365.3	0.580066	0.105571	0.317414	atpB	1.13005	0.311738		PG2123	0.810769	0.354981	707	0.0714863	0.993144
PG0616	1700.53	803.483	688.844	1468.07	755.291	1013.03	423.868	1186.46	0.724888	0.269614	0.323522	PG0494	1.3855	0.312699		PG0850	0.720596	0.354989	708	0.0715875	0.991764
PG0617	36.9296	76.068	66.998	43.8835	51.3341	32.2448	19.8884	31.9409	0.604827	0.225297	0.0988162	PG0906	1.35687	0.313181		PG0457	0.652913	0.355048	709	0.0716886	0.990528
PG0618	234.091	783.897	348.62	926.499	558.272	469.511	276.289	467.569	0.772595	0.501805	0.489791	PG2047	0.764369	0.313581		PG0409	0.769193	0.355668	710	0.0717897	0.99086
PG0619	55.4781	205.397	89.8027	172.585	207.926	83.609	58.7528	109.806	0.879279	0.806772	0.752595	PG1051	1.2201	0.313926		PG0431	#DIV/0!	0.355918	711	0.0718908	0.990162
PG0621	35.3163	35.8891	56.0402	32.9385	50.5712	37.4765	54.5788	44.0551	1.16542	0.190532	0.351	rfbB	1.10604	0.314425		PG0835	0	0.355918	712	0.0719919	0.988771
PG0622	70.4891	80.0058	117.441	52.1326	106.482	62.4199	136.761	94.4561	1.2501	0.233206	0.369391	PG0928	1.22635	0.315085		PG1148	#DIV/0!	0.355918	713	0.072093	0.987385
PG0624	2223.85	1667.37	2767.51	1248.65	1911.02	1911.02	2384.13	1667.37	0.99572	0.96889	0.982166	PG1630	1.8507	0.315347		PG1167	#DIV/0!	0.355918	714	0.0721941	0.986002
PG0626	38.2761	48.882	26.9685	56.5677	25.1987	34.8162	23.7745	21.5966	0.617396	0.0922099	0.0603212	PG1892	0.712929	0.315508		tRNA-His-1	0	0.355918	715	0.0722952	0.984623
PG0627	284.072	506.031	357.184	409.513	0	0	0	0	0.00822199	0.00361474	0.00016149	sucD	1.12898	0.315587		tRNA-Ile-1	0	0.355918	716	0.0723964	0.983247
PG0628	474.195	484.302	494.641	498.279	621.823	904.471	826.792	613.249	1.52009	0.0405076	0.0136565	lipB	0.894499	0.315733		tRNA-Ile-2	0	0.355918	717	0.0724975	0.981876
PG0631	134.954	338.306	308.11	137.611	444.196	188.285	331.929	370.178	1.45225	0.391102	0.222851	PG1479	1.0503	0.316362		tRNA-Ile-3	0	0.355918	718	0.0725986	0.980509
PG0632	200.536	496.702	313.449	277.365	608.335	307.055	402.152	470.41	1.38811	0.388225	0.210806	PG0877	1.26248	0.316748		tRNA-Ile-4	0	0.355918	719	0.0726997	0.979145
PG0633	337.291	436.813	457.347	317.22	545.605	505.072	593.442	457.347	1.35695	0.016899	0.0228983	PG0102	1.11224	0.317245		tRNA-Leu-1	0	0.355918	720	0.0728008	0.977785
PG0634	136.959	182.83	97.2292	210.937	224.809	225.964	139.217	256.156	1.34746	0.016222	0.175714	PG0982	0.817122	0.317497		tRNA-Leu-2	0	0.355918	721	0.0729019	0.976429
PG0636	137.085	142.477	249.12	94.4561	152.35	205.053	271.223	138.969	1.23182	0.0443397	0.448645	argS	1.15789	0.318295		tRNA-Leu-3	0	0.355918	722	0.073003	0.975076
PG0645	505.072	673.493	764.16	593.442	750.358	576.661	706.224	578.57	1.02983	0.822488	0.798807	PG0009	1.45683	0.31868		tRNA-Leu-4	0	0.355918	723	0.0731041	0.973728
PG0646	693.677	772.488	794.287	730.432	812.92	950.737	755.291	744.378	1.09109	0.260922	0.241561	PG0574	0.862497	0.318703		tRNA-Leu-5	0	0.355918	724	0.0732053	0.972383
PG0647	203.734	264.697	241.188	237.67	249.12	232.977	213.939	208.268	0.954623	0.606387	0.517638	rplP	1.36207	0.31886		tRNA-Lys-1	0	0.355918	725	0.0733064	0.971042
PG0648	336.181	284.802	250.357	361.93	283.095	399.108	283.633	313.449	1.03731	0.790327	0.767203	PG0903	0.825185	0.318956		tRNA-Lys-2	0	0.355918	726	0.0734075	0.969704
PG0649	91.6173	47.5644	76.3209	52.4382	69.4718	114.525	137.48	63.5439	1.43696	0.261888	0.205602	PG1513	0.659978	0.319511		tRNA-Met-1	0	0.355918	727	0.0735086	0.96837
PG0650	63.8269	26.9685	34.8162	45.3262	34.2242	52.8428	47.4098	42.7438	1.03675	0.903399	0.865646	PG0164	1.3689	0.319526		PG0480	0.916272	0.356963	728	0.0736097	0.969881
PG0651	225.964	144.964	175.88	190.67	150.914	257.925	186.184	166.266	1.03229	0.890432	0.844308	PG2044	0.789315	0.319528		rpsJ	1.35713	0.357166	729	0.0737108	0.9691
PG0652	74.6055	99.8352	91.5199	76.8176	105.737	99.9729	80.0058	97.1247	1.11688	0.374788	0.266706	PG0223	0.879598	0.320126		PG2072	1.19821	0.357989	730	0.0738119	0.970004
PG0654	1688.25	2307.45	1761.75	2411.52	1862.79	1700.53	1398.58	2094.94	0.863859	0.188065	0.283088	PG0606	0.686475	0.321019		PG0408	0.791403	0.358124	731	0.073913	0.969042
PG0655	4.36137	6.68219	11.8454	4.2817	0	3.04685	16.7074	1.38802	0.77813	0.53275	0.734784	PG1175	0.777302	0.321148		tRNA-Ser-3	0.23651	0.358341	732	0.0740142	0.968305
PG0658	179.518	157.674	160.57	183.542	114.198	233.717	156.454	148.349	0.958042	0.829357	0.793163	ileS	1.14932	0.321481		PG1205	0.733873	0.358923	733	0.0741153	0.968553
PG0659	74.9931	116.011	98.7616	96.2295	109.042	73.72	91.5199	96.3991	0.960325	0.822593	0.742944	PG0956	0.836313	0.321582		PG1954	0.910627	0.358928	734	0.0742164	0.967248
PG0660	270.605	282.399	335.037	259.331	249.562	308.382	344.379	264.697	1.01712	0.648634	0.86297	ubiE	1.17651	0.322294		bioF-2	0.926897	0.359737	735	0.0743175	0.968109
PG0661	24.4713	18.531	4.55016	12.9058	16.97	22.0866	14.6873	19.8884	1.2179	0.454229	0.495488	PG2071	1.11704	0.322672		secDF	1.07833	0.360684	736	0.0744186	0.969338
PG0662	7.93658	9.02041	11.0684	17.8887	11.8454	21.3867	12.6862	10.4093	1.2268	0.568698	0.464986	fusA	1.10086	0.323348		PG0865	0.894803	0.361483	737	0.0745197	0.970167
PG0664	239.249	328.177	263.698	300.112	277.195	270.605	250.357	253.378	0.929545	0.421719	0.372508	PG0540	1.09209	0.323637		gpsA	1.2524	0.361741	738	0.0746208	0.969545
PG0668	906.705	912.289	956.027	943.036	994.449	909.143	932.68	875.93	0.998426	0.96701	0.95958	PG0612	0.786647	0.323717		PG0297	1.27915	0.362097	739	0.0747219	0.969184
PG0670	322.14	344.985	425.665	292.325	419.442	296.106	421.001	350.115	1.07331	0.491147	0.563345	PG1797	0.871397	0.323912		PG1003	0.725746	0.362438	740	0.0748231	0.968786
PG0671	188.808	165.716	253.378	128.354	194.97	190.466	267.88	158.724	1.10293	0.0388781	0.607289	PG1085	0.664303	0.323928		PG0419	0.701278	0.362723	741	0.0749242	0.968239
PG0672	362.287	292.325	436.104	302.215	299.222	320.39	401.169	214.427	0.88677	0.21222	0.466151	PG0200	0.942192	0.324109		pckA	0.886525	0.36276	742	0.0750253	0.967033
PG0676	774.989	950.737	1107.11	644.441	892.56	1035.69	1128.95	837.128	1.11994	0.0608447	0.422129	gpmA	0.886943	0.324563		recR	1.33853	0.363278	743	0.0751264	0.967111
PG0678	217.994	147.006	159.388	189.711	179.518	220.977	159.388	146.286	0.988895	0.946317	0.933528	PG1093	0.89061	0.325306		PG0540	1.09209	0.363742	744	0.0752275	0.967045
PG0679	163.708	125.174	219.714	121.828	80.1336	354.255	323.887	104.457	1.36849	0.461735	0.469321	ruvA	0.852454	0.325744		dtd	0.796143	0.363834	745	0.0753286	0.965992
PG0680	46.3987	67.9448	58.2402	40.3962	39.8125	121.603	93.7436	47.2207	1.41976	0.199756	0.314863	PG0828	0.702984	0.326286		valS	1.14402	0.364219	746	0.0754297	0.965717
PG0681	10.4093	25.9885	18.1111	6.58951	20.6225	28.0733	22.819	18.4545	1.47253	0.0514749	0.180973	PG0930	1.19342	0.326325		PG0076	0.813051	0.364673	747	0.0755308	0.965626
PG0682	56.7755	104.892	85.9276	38.6111	58.6208	129.335	100.66	71.6493	1.25876	0.0698879	0.424465	rpsD	1.19287	0.328073		tRNA-Thr-2	0.297081	0.364766	748	0.075632	0.964581
PG0683	89.6562	164.902	141.363	50.5712	99.6806	172.857	158.724	98.0457	1.18548	0.108626	0.545128	dnaK	1.20627	0.328565		PG2116	1.13751	0.365021	749	0.0757331	0.963967
PG0684	52.6038	90.2217	100.156	44.0551	95.5175	96.9312	117.588	80.339	1.36002	0.0535924	0.152468	secA	1.09865	0.328652		rplW	1.21203	0.365866	750	0.0758342	0.964909
PG0685	157.674	195.234	196.078	104.333	191.346	230.901	199.79	127.463	1.14722	0.0461722	0.462275	thiH	0.795498	0.328905		pfk	1.10936	0.366193	751	0.0759353	0.964486
PG0686	121.828	210.054	142.935	133.174	405.72	337.85	278.079	402.997	2.3432	0.0167279	0.0013474	PG0222	1.4853	0.329169		lon	1.13138	0.366321	752	0.0760364	0.963541
PG0691	206.166	374.491	267.495	198.895	607.581	227.881	392.506	478.743	1.63002	0.257436	0.114629	nadD	1.1246	0.329473		PG1001	0.779868	0.366889	753	0.0761375	0.963752
PG0694	834.271	696.103	626.063	849.238	739.413	691.888	614.688	840.848	0.960462	0.265619	0.693868	PG1439	0.71089	0.329544		ffh	1.1338	0.367046	754	0.0762386	0.962888
PG0695	6595.53	8515.55	6915.32	9553.4	5598.83	6595.53	4791.82	6595.53	0.746734	0.0156863	0.0505908	PG1104	1.14612	0.329887		PG1797	0.871397	0.367312	755	0.0763397	0.962308
PG0698	514.497	387.759	237.364	810.251	336.871	359.267	207.359	607.581	0.774963	0.10053	0.485307	PG1160	1.15142	0.330247		ileS	1.14932	0.367559	756	0.0764408	0.961683
PG0700	4.85873	3.82306	4.2548	8.35948	5.51445	4.77331	6.52639	7.08425	1.1222	0.439482	0.59376	PG1008	1.27764	0.330501		PG2227	0.860824	0.367685	757	0.076542	0.96074
PG0702	50.8746	72.6182	70.1475	52.6038	80.5995	55.7532	62.3011	49.3225	1.00703	0.968691	0.962487	PG0817	0.763656	0.330671		PG0848	0.78385	0.368351	758	0.0766431	0.961213
PG0703	259.77	314.852	302.215	285.134	261.939	243.634	253.378	251.785	0.869846	0.0916118	0.023189	PG0870	1.60282	0.331449		pdhD	1.14674	0.368595	759	0.0767442	0.960582
PG0704	223.289	219.714	321.719	199.79	251.535	186.483	295.847	226.395	0.995592	0.952743	0.977203	PG0435	1.07757	0.332774		PG1280	1.15695	0.368854	760	0.0768453	0.95999
PG0706	51.0683	36.2372	25.9885	56.0402	29.9231	80.8365	31.4195	72.1302	1.2656	0.468945	0.482336	PG1874	0.825627	0.332938		PG1696	0.815715	0.368961	761	0.0769464	0.959008
PG0707	936.528	1413.11	1210.33	950.737	3039.37	1312.19	1901.63	2206.33	1.87543	0.123518	0.039802	gidA	1.12441	0.333989		fkpA	1.26727	0.369111	762	0.0770475	0.95814
PG0708	613.249	393.403	474.195	726.213	367.281	544.655	471.664	466.838	0.838417	0.436367	0.320133	PG1754	1.13256	0.3341		PG0622	1.2501	0.369391	763	0.0771486	0.957609
PG0710	1271.06	602.188	586.114	755.291	677.568	1545.35	1002.71	792.082	1.24981	0.578768	0.453501	PG0917	0.655413	0.334199		PG0842	1.10465	0.369977	764	0.0772497	0.957873
PG0711	4.7198	4.77331	0	5.8983	11.7717	6.85699	0	8.18289	1.74198	0.151446	0.345762	PG1084	0.867023	0.334492		PG0098	1.59239	0.370541	765	0.0773509	0.958078
PG0712	1121.91	421.001	275.396	1450.23	276.289	804.975	223.289	686.709	0.60922	0.357516	0.351309	PG1374	0.803006	0.335061		PG2095	0.896	0.370722	766	0.077452	0.957295
PG0715	264.697	269.386	194.614	216.254	189.51	204.151	182.62	204.151	0.825897	0.0931707	0.0751046	PG0103	1.30485	0.335731		PG1795	0.915944	0.37083	767	0.0775531	0.956325
PG0717	71.6493	47.2207	33.6022	72.1302	26.3544	29.5575	21.7114	48.2041	0.560223	0.0429098	0.0684843	pgk	0.864805	0.335874		PG0111	0.865819	0.371801	768	0.0776542	0.957581
PG0718	134.383	160.105	503.21	144.581	74.9931	116.011	243.634	117.783	0.586259	0.171366	0.351712	PG0848	0.78385	0.336025		PG0664	0.929545	0.372508	769	0.0777553	0.958155
PG0719	79.3902	58.6208	46.2088	127.683	31.9409	39.9829	31.8078	44.7546	0.476066	0.0817228	0.0659989	PG1282	1.41819	0.336517		tRNA-Pro-1	0.0979252	0.372707	770	0.0778564	0.957421
PG0720	107.41	80.5995	51.9007	117.441	51.6211	58.6208	42.207	66.8132	0.613576	0.0531772	0.0689177	PG0059	1.37835	0.337169		PG1989	0.772166	0.372748	771	0.0779575	0.956284
PG0721	739.413	741.123	760.452	901.884	594.455	1092.97	774.989	747.757	1.02141	0.895828	0.885189	PG0526	0.904751	0.337899		PG1203	0.605177	0.372794	772	0.0780586	0.955164
PG0722	6.79435	19.8884	5.33396	2.0961	8.35948	3.75739	7.2321	8.35948	0.81226	0.768044	0.707006	ompH-2	0.624071	0.338596		PG2071	1.11704	0.372859	773	0.0781598	0.954094
PG0723	2569.72	3060.17	2460.13	2440.34	2265.91	2875.54	2307.45	2288.32	0.924682	0.0117724	0.374997	PG0859	1.25011	0.339906		PG1085	0.664303	0.37322	774	0.0782609	0.953784
PG0724	728.093	968.712	849.238	693.677	873.646	667.25	768.842	788.923	0.95646	0.75025	0.657241	tkt	0.968723	0.341585		rpmA	1.1427	0.373379	775	0.078362	0.95296
PG0725	182.175	203.734	206.461	177.7	192.873	119.275	144.319	174.036	0.818762	0.223856	0.0978158	PG1773	1.20287	0.34243		PG0762	1.37152	0.373528	776	0.0784631	0.952112
PG0726	308.844	149.034	161.641	356.665	142.108	192.258	127.463	240.61	0.719577	0.234828	0.284158	ribBA	0.940475	0.342444		nadE	0.936466	0.37416	777	0.0785642	0.952494
PG0727	798.198	398.209	205.397	962.868	302.632	730.432	256.156	673.493	0.830015	0.621156	0.654886	PG1352	0.955159	0.342894		PG0336	0.876706	0.374908	778	0.0786653	0.953173
PG0728	205.228	206.461	192.873	181.509	210.054	215.14	208.566	223.976	1.09117	0.12524	0.0392495	PG1895	1.14775	0.343406		PG0723	0.924682	0.374997	779	0.0787664	0.952176
PG0731	441.926	299.222	364.33	456.1	294.688	397.641	363.405	383.41	0.921597	0.59991	0.50347	PG2114	0.58992	0.344827		rplK	1.18517	0.37526	780	0.0788675	0.951622
PG0732	7.13379	0	6.18722	3.75739	6.06355	9.36223	7.05367	3.71606	1.53384	0.411278	0.292341	fcl	1.04583	0.34546		PG1810	1.15168	0.376435	781	0.0789687	0.953378
PG0734	734.506	790.94	1017.33	668.955	866.622	1151.24	1114.38	758.19	1.21132	0.0775218	0.212957	PG1718	0.404496	0.345638		PG0106	0.817305	0.376598	782	0.0790698	0.952571
PG0735	260.892	347.382	371.262	249.12	362.287	349.407	383.806	301.195	1.13677	0.159193	0.278335	PG1856	0.883481	0.345754		PG0510	1.16757	0.376697	783	0.0791709	0.951605
PG0737	608.335	540.899	649.564	561.177	503.21	716.995	696.103	480.835	1.01575	0.895014	0.893989	PG2106	0.82585	0.347115		PG1773	1.20287	0.377881	784	0.079272	0.953378
PG0738	400.013	273.377	398.209	291.446	371.262	363.405	441.018	329.055	1.10396	0.242864	0.423197	PG0475	0.851626	0.347654		PG1084	0.867023	0.378442	785	0.0793731	0.953577
PG0739	676.234	882.185	698.211	837.128	736.62	943.036	803.483	715.094	1.03377	0.640686	0.730203	PG0493	2.79801	0.3478		PG0006	0.843926	0.378765	786	0.0794742	0.953177
PG0740	251.167	237.364	184.262	292.858	200.344	281.291	234.091	219.714	0.968713	0.827431	0.798354	ctfA	1.27254	0.348442		PG0103	1.30485	0.379363	787	0.0795753	0.95347
PG0741	149.034	95.7159	84.9134	225.078	78.8387	119.621	50.6475	137.324	0.696595	0.186364	0.305358	rplK	1.18517	0.34902		PG0005	1.12109	0.379838	788	0.0796764	0.953452
PG0744	49.3225	71.8514	59.1144	50.2975	78.3976	49.0038	56.5677	57.8659	1.04879	0.811395	0.742594	PG1346	1.1262	0.34968		hutI	0.868788	0.380782	789	0.0797776	0.954608
PG0745	73.72	78.154	103.652	69.8181	93.5986	95.0784	114.525	88.4658	1.20386	0.00365985	0.132658	PG1543	1.2398	0.350575		PG0296	0.885084	0.381312	790	0.0798787	0.954729
PG0746	21.5966	25.3172	26.1877	14.2147	25.0929	26.6049	28.5597	21.225	1.16224	0.0649116	0.302139	dacB	1.04834	0.351679		rplD	1.2284	0.381578	791	0.0799798	0.954186
PG0747	39.2534	49.0933	57.8659	41.1751	45.6097	40.6469	43.5726	43.0455	0.922551	0.49771	0.437812	PG0513	0.841154	0.351784		PG1175	0.777302	0.382285	792	0.0800809	0.954746
PG0749	54.3935	20.4599	74.3129	17.7983	40.6469	29.1032	105.17	30.5451	1.23059	0.370711	0.686395	galE	0.95774	0.351884		PG0549	0.839222	0.382441	793	0.080182	0.953932
PG0750	61.7213	26.8214	32.0923	61.0213	28.2962	48.2041	36.7902	44.6096	0.869224	0.654344	0.584354	nadE	0.936466	0.352218		recX	1.17308	0.382716	794	0.0802831	0.953417
PG0756	178.428	320.939	245.725	207.359	284.072	202.385	218.728	254.92	1.00804	0.970989	0.959212	PG1618	1.09717	0.352364		PG1356	0.88208	0.383382	795	0.0803842	0.953873
PG0757	170.568	317.22	235.478	196.078	286.718	182.83	183.168	236.776	0.967529	0.899866	0.860172	PG1363	1.44478	0.352664		rfbA	1.06406	0.383517	796	0.0804853	0.953012
PG0759	688.844	834.271	968.712	658.989	686.709	849.238	926.499	657.643	0.990248	0.572629	0.938996	PG1178	0.788345	0.353399		batE	1.18249	0.383653	797	0.0805865	0.952154
PG0762	473.362	407.057	788.923	244.001	546.32	549.533	1085.77	442.561	1.37152	0.0329476	0.373528	PG0424	0.858657	0.356117		PG0816	0.900063	0.383877	798	0.0806876	0.951516
PG0768	161.641	242.059	258.466	177	304.174	124.179	209.525	245.725	1.05295	0.861122	0.81148	PG1133	1.1942	0.356384		cas4	0.82139	0.384779	799	0.0807887	0.952557
PG0769	351.934	224.809	330.149	217.611	277.365	290.78	354.887	222.418	1.01863	0.870386	0.909681	PG1894	0.732369	0.356762		PG0915	1.63914	0.385106	800	0.0808898	0.952175
PG0770	63.6098	109.806	133.04	36.7902	162.07	47.2207	125.816	84.9134	1.22367	0.619381	0.58293	PG0712	0.60922	0.357516		glk	0.90805	0.38546	801	0.0809909	0.951861
PG0771	3478.58	2605.95	4121.08	1348.53	1961.31	4791.82	4305.75	1947.3	1.12567	0.665861	0.719653	PG1273	0.464424	0.357632		PG1238	0.915429	0.386022	802	0.081092	0.952059
PG0772	2.66984	4.2817	0	8.65739	0	3.88982	1.22307	3.96065	0.581304	0.296589	0.459207	PG1616	1.23319	0.357672		PG0079	0.687587	0.386372	803	0.0811931	0.951736
PG0773	4.43232	0	0	2.35454	2.46066	4.36137	0	2.46066	1.36774	0.671914	0.669781	thiC	1.10666	0.357774		nrfA	0.952156	0.386959	804	0.0812942	0.951995
PG0774	40.8202	27.392	20.571	41.8748	19.1593	32.0923	23.2932	34.6952	0.836075	0.4396	0.432103	PG0196	1.10887	0.357828		PG0128	0.862558	0.387847	805	0.0813953	0.952994
PG0775	463.556	553.778	545.605	394.58	645.567	608.335	613.249	492.919	1.20564	0.0390681	0.0922886	etfB-2	1.28076	0.358204		PG0097	0.922914	0.389104	806	0.0814965	0.954899
PG0778	209.233	222.733	198.895	235.159	213.939	300.112	283.095	186.483	1.1358	0.421252	0.339184	epsC	0.862018	0.358478		PG0340	0.619492	0.390235	807	0.0815976	0.956486
PG0779	191.539	114.525	122.411	149.255	120.983	137.085	120.141	168.175	0.945743	0.740937	0.717825	PG0098	1.59239	0.358625		PG0862	0.876919	0.39044	808	0.0816987	0.955805
PG0780	2206.33	2094.94	1442.98	2875.54	2422.3	1596.57	1278.18	2526.65	0.907644	0.287378	0.65586	PG0536	0.681148	0.358851		PG2030	0.844878	0.391037	809	0.0817998	0.956082
PG0781	1439.22	2513.4	1771.9	1984.46	2896.3	1299.79	1536.04	2734.75	1.09831	0.766312	0.698273	PG0097	0.922914	0.359372		tRNA-Met-2	0.0736884	0.391225	810	0.0819009	0.955362
PG0782	938.626	2107.12	783.897	1213.64	2440.34	962.868	912.289	1887.8	1.23001	0.637555	0.563934	PG0927	1.28489	0.359434		PG1318	0.911974	0.391353	811	0.082002	0.954496
PG0783	48.5996	55.2066	52.4382	51.6211	58.7528	50.0601	50.2975	52.0291	1.01575	0.820769	0.749605	pdhD	1.14674	0.359768		ompH-2	0.624071	0.391541	812	0.0821031	0.953779
PG0784	74.1531	69.4718	102.352	72.3076	78.154	72.4994	76.068	96.9312	1.01686	0.906115	0.891218	PG0969	1.30381	0.360147		PG1791	0.822083	0.391558	813	0.0822042	0.952648
PG0785	6464.25	12521.4	9553.4	6915.32	9553.4	7588.96	9553.4	6665.07	0.94095	0.772443	0.750774	PG1113	1.18032	0.36061		tRNA-Pro-2	0.144848	0.391576	814	0.0823054	0.951521
PG0786	6.68219	5.25874	30.2997	6.68219	3.04685	9.88042	13.1294	8.60721	0.708543	0.515586	0.596999	PG1977	1.10661	0.361587		PG2034	0.950156	0.39257	815	0.0824065	0.952765
PG0787	66.5126	42.5083	94.9722	51.3341	49.0038	59.5758	90.9179	33.1064	0.911003	0.54072	0.746325	PG0079	0.687587	0.362759		hup-1	0.660787	0.393304	816	0.0825076	0.953376
PG0788	275.779	226.899	320.105	228.827	234.792	320.939	314.018	202.385	1.01952	0.877064	0.89359	PG0080	2.17964	0.362833		murA	1.06614	0.393506	817	0.0826087	0.952699
PG0789	923.747	639.3	790.94	779.889	683.654	794.287	798.198	648.237	0.93315	0.584185	0.480262	PG1974	0.775846	0.363002		PG1267	0.853402	0.393852	818	0.0827098	0.952372
PG0794	214.704	210.937	186.804	250.357	212.943	237.364	182.317	218.728	0.98673	0.824907	0.87464	PG1529	0.880213	0.36306		tRNA-Phe-1	0.0792609	0.394091	819	0.0828109	0.951785
PG0795	133.377	115.524	82.942	101.323	86.2582	171.159	109.806	110.77	1.10349	0.640441	0.613561	mnmA	1.4336	0.363292		cbiGF	0.858749	0.394457	820	0.082912	0.951506
PG0798	467.569	295.847	146.766	722.414	117.964	266.333	101.506	228.39	0.437459	0.139486	0.127973	PG1516	0.760488	0.364944		PG0384	1.16053	0.395164	821	0.0830131	0.952051
PG0799	15.9563	0	21.0995	9.36223	13.7328	29.4456	29.9231	16.1953	1.92375	0.207345	0.137095	PG0330	1.05493	0.36564		PG0451	0.77837	0.39541	822	0.0831143	0.951486
PG0800	60.8479	70.2637	74.8769	48.3785	75.3311	81.604	105.318	57.4131	1.25671	0.0432322	0.205464	rpsO	0.714143	0.366274		PG0853	0.847238	0.395514	823	0.0832154	0.950579
PG0801	297.929	256.156	318.167	256.156	339.809	327.197	463.556	271.823	1.2428	0.0920992	0.164993	rpsK	1.21779	0.367804		PG1974	0.775846	0.395621	824	0.0833165	0.949683
PG0804	1652.8	1874.33	1688.25	1641.2	2734.75	1588.33	1782.87	1911.02	1.16924	0.388457	0.304065	hisS	1.21355	0.36852		atpA	1.1746	0.395752	825	0.0834176	0.948846
PG0806	1378.28	1267.27	1607.88	1312.19	1511.61	1378.28	1715.17	1284.14	1.05814	0.115153	0.526127	PG1574	0.655621	0.368822		PG0536	0.681148	0.396088	826	0.0835187	0.9485
PG0807	1220.87	1010.58	1006.27	1218.8	1135.83	1030.33	1040.66	1205.23	0.990019	0.704086	0.885208	hmuY	0.955597	0.370148		tRNA-Met-3	0.0846263	0.396876	827	0.0836198	0.949239
PG0809	484.302	412.116	438.651	496.186	308.382	424.92	402.997	338.306	0.805242	0.148602	0.0377493	PG0749	1.23059	0.370711		PG0979	1.21156	0.397409	828	0.0837209	0.949367
PG0810	356.665	381.965	239.668	327.197	251.962	412.116	288.218	272.183	0.937942	0.613677	0.685187	rpsC	1.37672	0.370855		murI	0.857891	0.398302	829	0.083822	0.950352
PG0814	18.4545	12.0654	13.1294	9.88042	24.9753	15.9563	25.8406	22.0866	1.65999	0.0265624	0.0221235	nusG	1.32968	0.370886		PG0826	0.804228	0.398825	830	0.0839232	0.950453
PG0815	11.8454	9.30012	13.8046	5.69586	17.8887	4.43232	19.1593	20.6225	1.5279	0.276967	0.241611	PG1890	0.77875	0.371743		PG0612	0.786647	0.398948	831	0.0840243	0.949602
PG0816	200.997	136.587	143.372	168.872	125.384	155.777	137.085	166.64	0.900063	0.487504	0.383877	PG0850	0.720596	0.372118		PG1237	0.843668	0.399179	832	0.0841254	0.94901
PG0817	125.174	69.9385	64.7874	85.9276	59.8682	74.8769	75.1849	54.1632	0.763656	0.330671	0.213083	rpsR	1.06981	0.372359		PG2026	0.894	0.399247	833	0.0842265	0.948031
PG0819	8.05534	18.6119	12.3648	10.4093	9.16734	7.57937	6.43013	9.4444	0.659798	0.219032	0.126404	PG1393	0.917696	0.37299		tRNA-Ser-2	0.254124	0.399525	834	0.0843276	0.947554
PG0820	148.108	93.3227	74.4692	146.097	78.2959	134.383	72.861	113.921	0.864641	0.553253	0.534488	PG1617	0.832292	0.373521		atpI	1.11438	0.400113	835	0.0844287	0.947813
PG0821	1.82657	5.33396	2.18897	2.96826	0	1.04006	2.00232	5.4245	0.687372	0.545915	0.521857	recF	0.82337	0.374046		PG1249	1.12384	0.400358	836	0.0845298	0.947259
PG0822	9.16734	8.00054	2.00232	11.3294	2.72571	7.46071	5.25874	5.8983	0.699795	0.384497	0.343632	PG1206	0.711767	0.374282		PG1888	0.924634	0.400378	837	0.0846309	0.946174
PG0823	8.00054	9.97213	6.39418	11.8454	11.9683	8.41791	7.08425	12.4849	1.10337	0.47118	0.617267	PG0415	0.862795	0.374706		PG0882	1.1872	0.400437	838	0.0847321	0.945183
PG0824	7.2321	9.4444	4.03487	13.9258	6.18722	7.08425	4.52099	7.93658	0.742815	0.205554	0.350835	PG0652	1.11688	0.374788		dnaG	1.07398	0.400551	839	0.0848332	0.944326
PG0825	172.335	172.335	129.094	213.69	112.699	166.018	92.8903	164.575	0.779955	0.0465442	0.185642	PG2116	1.13751	0.374855		PG1346	1.1262	0.400586	840	0.0849343	0.943284
PG0826	123.007	55.0673	60.8479	81.1452	45.7378	78.154	76.3209	57.1943	0.804228	0.544292	0.398825	PG1173	0.846387	0.374866		PG0018	0.926231	0.400855	841	0.0850354	0.942797
PG0827	139.403	93.7436	110.77	179.691	65.8274	163.398	122.924	122.411	0.906329	0.735141	0.671134	dapA	0.964986	0.376567		iorA	1.08042	0.401349	842	0.0851365	0.942837
PG0828	12.2093	6.06355	4.52099	19.017	9.4444	3.46682	7.46071	9.02041	0.702984	0.326286	0.418228	rplF	1.34805	0.377888		PG1625	0.833479	0.401456	843	0.0852376	0.941969
PG0829	53.9094	41.7258	27.392	50.0601	33.453	19.6185	18.531	40.3962	0.647065	0.0220823	0.102881	topB-2	1.29682	0.378653		yaaA	1.26194	0.402364	844	0.0853387	0.94298
PG0831	29.8364	26.6996	17.5675	23.7745	17.4227	13.7328	9.02041	28.7891	0.704601	0.183555	0.195267	serS	1.10138	0.379039		rnhB	1.17159	0.402815	845	0.0854398	0.94292
PG0832	221.181	95.874	82.762	298.644	77.7788	93.0965	67.7271	211.178	0.643959	0.155191	0.351697	truB	0.898224	0.379251		PG1519	0.732077	0.402817	846	0.085541	0.94181
PG0833	169.596	117.783	65.5759	239.668	93.0965	99.4446	54.3935	266.333	0.866096	0.420578	0.752054	PG2112	0.735842	0.379745		PG1409	0.8139	0.40306	847	0.0856421	0.941266
PG0834	58.6208	27.7977	29.3796	58.0899	29.3796	41.8748	28.2962	62.3011	0.930781	0.767304	0.805311	PG0106	0.817305	0.379996		PG1682	0.904228	0.403239	848	0.0857432	0.940573
PG0835	0.593597	0	0	0	0	0	0	0	0	0.391002	0.355918	murQ	1.09802	0.38019		PG1493	0.673709	0.403727	849	0.0858443	0.940604
PG0836	148.806	145.66	109.042	206.166	99.9729	160.884	112.939	134.954	0.834464	0.310556	0.335427	PG1251	1.23275	0.381357		PG0524	1.5899	0.404528	850	0.0859454	0.941361
PG0838	100.66	121.99	113.191	122.924	107.835	131.823	119.275	103.035	1.00698	0.915464	0.925773	tsf	0.892496	0.384392		pyrI	1.07846	0.404738	851	0.0860465	0.940742
PG0839	409.513	168.872	157.966	416.672	149.603	266.874	184.973	341.278	0.817615	0.547319	0.554112	PG0822	0.699795	0.384497		PG0094	0.930418	0.405455	852	0.0861476	0.941303
PG0840	498.279	198.895	210.937	338.306	212.126	320.105	220.157	371.262	0.901504	0.751632	0.713972	PG1450	0.812749	0.38504		PG1522	1.17392	0.405698	853	0.0862487	0.940764
PG0841	36.627	23.9426	28.2199	29.275	25.4458	39.8125	29.8364	26.5037	1.02993	0.885818	0.840477	rpsJ	1.35713	0.386212		rplN	1.41809	0.408264	854	0.0863498	0.945605
PG0842	27.6123	32.2448	32.6715	33.759	40.8202	30.8026	39.5842	28.2962	1.10465	0.487791	0.369977	PG1117	1.09056	0.386565		PG0249	1.04925	0.408469	855	0.086451	0.944974
PG0843	13.5037	22.3786	29.4456	11.9683	21.5966	20.8051	35.6962	14.8574	1.20259	0.162395	0.539105	grpE	1.06036	0.387181		PG1248	1.08654	0.409097	856	0.0865521	0.945319
PG0844	0	0	0	0	0	0	0	0	#DIV/0!	#DIV/0!	#DIV/0!	PG1687	1.28239	0.387187		PG1648	0.888797	0.410379	857	0.0866532	0.947175
PG0846	228.827	175.455	182.317	244.354	133.174	244.354	155.627	171.914	0.848505	0.450796	0.326416	topA	0.903474	0.387207		menB	1.12139	0.410783	858	0.0867543	0.947004
PG0847	15.4236	15.0861	21.324	14.9697	16.1953	26.8214	32.7948	16.97	1.38888	0.115852	0.181513	rpmJ	1.08869	0.38749		PG1768	1.15653	0.411066	859	0.0868554	0.946553
PG0848	39.1492	14.476	22.3786	39.5842	21.3867	20.7264	21.5221	26.9685	0.78385	0.336025	0.368351	PG0632	1.38811	0.388225		PG1449	1.32937	0.411342	860	0.0869565	0.946088
PG0849	133.701	53.542	37.1093	110.312	61.1437	97.6654	49.3225	104.892	0.935335	0.84016	0.845675	PG0804	1.16924	0.388457		PG2106	0.82585	0.411641	861	0.0870576	0.945674
PG0850	480.233	263.23	151.483	379.126	138.969	291.721	140.273	347.127	0.720596	0.372118	0.354989	uvrA-1	1.08758	0.389507		mgtE	1.18149	0.41175	862	0.0871587	0.944828
PG0851	27.392	27.2982	16.9016	28.6214	14.1178	15.8379	13.7328	18.6119	0.621677	0.0232064	0.0183234	PG0431	#DIV/0!	0.391002		galE	0.95774	0.41257	863	0.0872599	0.945611
PG0853	1406.43	965.22	895.198	1135.83	715.094	1325.83	716.995	972.192	0.847238	0.49078	0.395514	PG0835	0	0.391002		PG1035	1.2086	0.412648	864	0.087361	0.944697
PG0854	425.665	179.256	164.902	337.291	193.366	310.475	229.82	321.719	0.953271	0.880424	0.860325	PG1148	#DIV/0!	0.391002		PG0965	1.07188	0.413753	865	0.0874621	0.94613
PG0855	18.1111	0	16.1953	32.0923	13.2796	9.16734	19.6185	17.1643	0.892031	0.754747	0.805321	PG1167	#DIV/0!	0.391002		gltD	1.11004	0.415143	866	0.0875632	0.948213
PG0856	222.733	129.094	128.952	203.231	123.204	233.42	158.151	227.881	1.08574	0.751326	0.701598	tRNA-His-1	0	0.391002		rplC	1.26429	0.415466	867	0.0876643	0.947857
PG0857	34.2242	15.6487	17.7983	35.5113	30.9569	21.5221	20.571	30.9569	1.00799	0.938838	0.973678	tRNA-Ile-1	0	0.391002		PG1333	0.892474	0.415896	868	0.0877654	0.947745
PG0858	26.5037	15.8379	19.2377	27.392	32.7948	22.2813	21.0995	32.7948	1.22478	0.0185513	0.28596	tRNA-Ile-2	0	0.391002		PG0947	1.23819	0.41641	869	0.0878665	0.947823
PG0859	39.5842	50.5712	48.3785	39.7136	73.72	41.5269	47.5644	60.018	1.25011	0.339906	0.197352	tRNA-Ile-3	0	0.391002		PG0924	1.10653	0.416889	870	0.0879676	0.947824
PG0860	464.782	509.43	351.934	774.989	391.432	639.3	347.127	524.638	0.905462	0.574668	0.671584	tRNA-Ile-4	0	0.391002		PG1049	1.08659	0.41732	871	0.0880688	0.947714
PG0861	338.306	284.45	278.989	372.257	310.786	333.851	250.022	367.281	0.990534	0.879708	0.930864	tRNA-Leu-1	0	0.391002		PG0539	1.0782	0.41735	872	0.0881699	0.946696
PG0862	226.899	191.178	158.724	266.333	196.078	190.67	139.669	212.943	0.876919	0.100965	0.39044	tRNA-Leu-2	0	0.391002		uvrB	0.904159	0.417366	873	0.088271	0.945646
PG0865	133.174	141.634	111.677	147.646	134.61	102.352	96.3991	144.581	0.894803	0.22123	0.361483	tRNA-Leu-3	0	0.391002		PG1825	1.28932	0.417675	874	0.0883721	0.945264
PG0866	135.226	71.4098	63.5439	115.524	59.1144	94.9722	64.3909	101.506	0.829612	0.497454	0.449151	tRNA-Leu-4	0	0.391002		PG1186	1.19012	0.417773	875	0.0884732	0.944405
PG0867	104.555	114.198	84.1325	137.864	76.8176	111.252	87.6307	75.3311	0.796444	0.230935	0.157755	tRNA-Leu-5	0	0.391002		PG0828	0.702984	0.418228	876	0.0885743	0.944355
PG0868	15.0861	25.1987	18.6119	17.4227	28.2199	15.4236	13.0777	20.7264	1.01478	0.959185	0.94603	tRNA-Lys-1	0	0.391002		PG0003	0.769289	0.418249	877	0.0886754	0.943325
PG0869	20.9607	23.1223	16.7997	13.0777	22.2813	20.3046	18.3037	11.3294	0.976455	0.716202	0.898287	tRNA-Lys-2	0	0.391002		fabK	1.10429	0.418723	878	0.0887765	0.94332
PG0870	2.00232	3.71606	2.72571	4.18105	8.05534	2.14509	5.51445	4.52099	1.60282	0.331449	0.198966	tRNA-Met-1	0	0.391002		prsA	0.899345	0.420441	879	0.0888777	0.946113
PG0871	10.0723	5.05594	4.62451	8.41791	4.18105	7.64902	10.4093	6.06355	1.00469	0.990616	0.986431	PG0631	1.45225	0.391102		PG2069	0.905925	0.420547	880	0.0889788	0.945275
PG0872	0.376074	2.81209	0	0	3.13485	0	0.417293	0	1.11416	0.941528	0.931463	porR	0.733691	0.392251		PG0676	1.11994	0.422129	881	0.0890799	0.947753
PG0873	30.9569	21.0995	15.9563	32.2448	18.531	28.5597	12.0654	36.0394	0.949509	0.792735	0.854286	PG2054	0.833674	0.393109		PG0738	1.10396	0.423197	882	0.089181	0.949075
PG0874	29.4456	8.60721	13.0777	22.819	13.9258	22.6472	16.1953	17.7983	0.954253	0.901066	0.87264	PG1891	1.33772	0.394466		pepC	1.14266	0.423426	883	0.0892821	0.948512
PG0875	34.6952	20.571	18.4545	43.2903	10.0723	18.8909	14.1178	14.2147	0.48966	0.121396	0.0520436	PG1006	1.12357	0.394711		PG0682	1.25876	0.424465	884	0.0893832	0.949765
PG0877	22.6472	40.6469	35.5113	31.8078	49.5049	35.0591	47.9441	32.3885	1.26248	0.316748	0.189494	PG0980	1.15298	0.395159		PG1892	0.712929	0.42562	885	0.0894843	0.951273
PG0879	36.0394	28.5597	39.1492	34.8162	33.759	40.3962	36.6881	36.627	1.06427	0.554017	0.425707	PG0351	1.0603	0.395258		PG0442	1.44182	0.425622	886	0.0895854	0.950204
PG0882	235.159	330.149	353.158	180.316	385.008	210.937	373.494	335.037	1.1872	0.485623	0.400437	PG1829	1.16853	0.39605		PG0879	1.06427	0.425707	887	0.0896866	0.949321
PG0883	668.955	698.211	668.955	515.616	604.548	778.745	668.955	639.3	1.05479	0.465165	0.555023	pdxH	0.749439	0.396199		gyrA	1.07801	0.425997	888	0.0897877	0.948898
PG0884	131.823	156.721	131.669	116.992	166.266	153.814	147.224	166.418	1.17966	0.123883	0.0443936	PG1517	0.865262	0.397024		PG0371	2.70151	0.426176	889	0.0898888	0.948229
PG0885	156.721	227.266	163.965	191.938	245.725	191.733	171.665	225.964	1.12867	0.428098	0.342668	PG1456	0.442457	0.399568		PG1151	1.32833	0.426758	890	0.0899899	0.948458
PG0886	178.566	189.06	80.5995	232.068	172.857	223.976	115.331	250.022	1.12038	0.122462	0.655903	purD	0.928634	0.400093		tRNA-Ser-1	0.253798	0.426807	891	0.090091	0.947501
PG0888	13.9258	9.88042	11.4514	2.66984	47.2207	14.476	33.759	18.7256	3.01051	0.0501183	0.051389	udk	0.904597	0.402174		PG0607	0.766438	0.427221	892	0.0901921	0.947359
PG0889	71.1448	87.2389	68.6241	65.2402	132.237	151.483	138.969	113.637	1.83517	0.00094091	0.000593782	rpsA	1.0958	0.402223		rplV	1.25888	0.427253	893	0.0902932	0.946367
PG0890	140.887	143.656	117.783	140.026	303.437	230.252	248.429	300.112	1.99544	0.00466527	0.000433171	rpsN	1.11349	0.402272		ubiE	1.17651	0.427335	894	0.0903943	0.945491
PG0893	18.7256	26.5037	18.8909	24.5965	24.2303	15.3352	23.4842	19.6185	0.931823	0.73042	0.61473	obgE	1.05076	0.402742		PG1439	0.71089	0.42751	895	0.0904954	0.944821
PG0897	119.462	181.304	132.237	142.935	161.872	97.1247	97.4357	158.151	0.89347	0.621562	0.520857	tRNA-Thr-1	0.246988	0.402865		PG0929	0.855858	0.427807	896	0.0905966	0.944422
PG0898	131.669	170.285	112.005	179.518	142.477	147.224	110.998	192.502	0.999535	0.993864	0.997721	ftsz	0.877876	0.403455		PG1573	0.654457	0.427961	897	0.0906977	0.943708
PG0901	6.52639	3.20774	19.7634	6.43013	15.9563	4.85873	12.9058	11.5642	1.26045	0.546752	0.610744	dnaB	0.967663	0.403736		hmuR	1.22869	0.428604	898	0.0907988	0.944074
PG0902	41.1751	39.1492	45.9637	36.627	40.3962	39.0174	47.7603	28.9711	0.958445	0.471844	0.710121	PG1476	0.83937	0.4044		PG0912	0.820525	0.428717	899	0.0908999	0.943272
PG0903	1354.56	947.265	889.404	1057.37	730.432	1017.33	886.835	871.275	0.825185	0.318956	0.169634	PG2168	1.32115	0.404792		PG1033	1.11083	0.429203	900	0.091001	0.943294
PG0906	41.0111	28.6214	39.4843	29.4456	28.6214	63.0299	61.9129	34.4476	1.35687	0.313181	0.244516	PG0221	1.3098	0.405779		PG2152	0.845994	0.429237	901	0.0911021	0.942321
PG0908	600.751	414.199	392.506	537.169	320.939	521.033	439.571	329.547	0.828483	0.442661	0.272138	gyrA	1.07801	0.406334		PG1801	0.86329	0.431277	902	0.0912032	0.945749
PG0909	555.293	512.167	488.106	510.466	477.592	619.917	544.655	479.773	1.02706	0.760333	0.714543	PG0194	0.779783	0.406993		PG0774	0.836075	0.432103	903	0.0913043	0.946512
PG0910	237.67	213.271	226.395	237.364	264.697	273.377	299.623	278.989	1.22082	0.0156457	0.00170849	PG0068	1.39991	0.407619		PG1372	1.03714	0.432526	904	0.0914055	0.94639
PG0912	98.9952	52.6038	63.3689	117.588	42.6656	80.1336	69.4718	80.5995	0.820525	0.494706	0.428717	PG1060	0.915466	0.409368		PG0022	0.949954	0.432528	905	0.0915066	0.945348
PG0914	150.914	230.252	49.0038	415.396	98.5029	107.41	40.3962	155.919	0.475691	0.136566	0.220244	rplN	1.41809	0.410434		tRNA-Thr-3	0.415254	0.432539	906	0.0916077	0.944328
PG0915	0.0766402	0	1.33335	0.918079	1.48183	0.918079	0.376074	1.04006	1.63914	0.523068	0.385106	PG1621	0.925201	0.410532		PG0933	0.793458	0.432938	907	0.0917088	0.944157
PG0917	997.257	277.365	480.835	653.949	295.847	407.766	456.1	419.442	0.655413	0.334199	0.232584	etfA-1	1.3676	0.411146		PG1039	1.10087	0.433512	908	0.0918099	0.944368
PG0918	196.078	157.074	178.877	181.014	263.698	239.249	272.732	251.167	1.44009	0.000983929	0.000356938	tRNA-Thr-2	0.297081	0.411256		PG1497	0.750644	0.433771	909	0.091911	0.943893
PG0920	744.378	734.506	803.483	586.114	794.287	800.768	989.696	736.62	1.15788	0.0409651	0.16634	PG0732	1.53384	0.411278		PG0936	1.17147	0.434218	910	0.0920121	0.943828
PG0922	63.0299	63.2169	67.5462	73.72	68.3038	78.2959	85.1745	76.4951	1.15235	0.0675924	0.054726	PG0484	0.919128	0.411949		PG0444	0.887074	0.434459	911	0.0921132	0.943315
PG0924	457.347	473.362	543.382	371.262	453.421	532.692	624.828	431.002	1.10653	0.0758992	0.416889	nqrE	1.29591	0.413388		atpB	1.13005	0.436141	912	0.0922144	0.945928
PG0926	491.117	258.466	369.64	499.361	429.009	438.651	404.048	448.516	1.0628	0.680352	0.675773	PG1705	1.15814	0.413741		PG1848	1.21047	0.437568	913	0.0923155	0.947984
PG0927	153.301	173.802	173.802	174.191	296.106	101.736	228.39	241.188	1.28489	0.359434	0.289702	tRNA-Ser-3	0.23651	0.414618		fusA	1.10086	0.437579	914	0.0924166	0.946971
PG0928	792.082	1092.97	826.792	929.226	1348.53	834.271	1146.61	1135.83	1.22635	0.315085	0.152149	etfA-2	1.16405	0.414812		PG1277	0.813333	0.437658	915	0.0925177	0.946107
PG0929	392.506	320.105	367.281	641.02	394.58	362.287	336.181	379.809	0.855858	0.429438	0.427807	PG0092	0.927992	0.415793		tRNA-Pro-3	0.213614	0.437702	916	0.0926188	0.945168
PG0930	124.37	173.617	139.217	195.475	209.525	153.087	204.151	188.285	1.19342	0.326325	0.187333	fabD	0.899957	0.416674		PG0747	0.922551	0.437812	917	0.0927199	0.944375
PG0931	181.304	180.617	200.997	205.228	258.466	193.366	285.134	213.271	1.23705	0.111306	0.0826373	atpK	1.17436	0.417576		PG0397	1.29554	0.438189	918	0.092821	0.944158
PG0932	604.548	643.187	600.751	600.751	521.637	750.358	641.02	471.664	0.973642	0.786327	0.807342	batE	1.18249	0.418074		PG0458	1.03473	0.43884	919	0.0929221	0.944534
PG0933	371.537	840.848	570.481	657.643	700.656	294.688	279.833	661.264	0.793458	0.552158	0.432938	dnaE	0.904957	0.418668		PG2226	1.15145	0.439066	920	0.0930233	0.943992
PG0934	124.652	104.457	126.045	90.9179	89.2801	140.536	118.317	78.3976	0.956196	0.764986	0.776339	PG2069	0.905925	0.419368		PG2092	0.896826	0.440032	921	0.0931244	0.945042
PG0936	299.222	544.655	496.702	287.725	597.961	351.934	488.106	469.511	1.17147	0.564175	0.434218	thiG	1.2253	0.419838		rpsN	1.11349	0.440152	922	0.0932255	0.944273
PG0937	1658.15	2176.27	1511.61	2234.27	1552.9	2061.35	1439.22	1562.63	0.8728	0.192311	0.332559	PG1186	1.19012	0.420367		PG0199	0.891915	0.440341	923	0.0933266	0.943655
PG0938	115.75	115.331	127.177	142.776	97.2292	140.887	121.99	102.189	0.922684	0.534189	0.446556	PG0833	0.866096	0.420578		PG1908	0.700374	0.440752	924	0.0934277	0.943515
PG0940	0	0	1.65485	2.14509	1.65485	3.96065	0.465266	0.86405	1.82761	0.576467	0.444133	PG0778	1.1358	0.421252		acpP	0.906214	0.44084	925	0.0935288	0.942682
PG0942	10.6989	20.1208	19.6185	19.4346	16.1171	29.3796	12.8052	14.1178	1.03645	0.882471	0.890631	tRNA-Pro-1	0.0979252	0.421363		rplM	1.1061	0.44109	926	0.0936299	0.942199
PG0943	22.819	29.4456	32.2448	18.8909	26.9685	24.3586	33.0074	22.5701	1.03389	0.707729	0.825602	PG0664	0.929545	0.421719		PG2164	0.952752	0.442219	927	0.093731	0.943591
PG0945	141.363	212.501	221.384	171.665	222.176	178.566	195.879	191.346	1.05496	0.722392	0.638143	PG0005	1.12109	0.422028		rpsQ	1.27986	0.442441	928	0.0938322	0.943048
PG0946	978.386	1498.83	1151.24	1174.46	1578.82	1085.77	1074.49	1427.75	1.07577	0.703971	0.604121	rpsQ	1.27986	0.423412		xerD	0.895343	0.4428	929	0.0939333	0.942796
PG0947	83.609	153.087	174.036	97.8376	197.786	78.5201	187.381	166.018	1.23819	0.509599	0.41641	PG2227	0.860824	0.423437		PG1103	1.14996	0.443235	930	0.0940344	0.942708
PG0948	126.672	162.526	130.444	160.257	189.06	150.999	132.672	152.862	1.07879	0.554745	0.479744	PG1010	1.3541	0.423574		PG0940	1.82761	0.444133	931	0.0941355	0.943604
PG0949	302.215	333.851	272.183	379.809	295.387	379.809	297.929	281.291	0.973882	0.809373	0.802044	PG1236	0.882894	0.424629		PG1977	1.10661	0.444184	932	0.0942366	0.9427
PG0954	186.483	182.175	196.594	188.808	199.79	168.078	158.528	171.665	0.925737	0.276335	0.18578	murA	1.06614	0.425387		slyD	0.824598	0.444526	933	0.0943377	0.942415
PG0955	597.152	578.57	592.218	567.109	466.838	694.693	546.32	500.236	0.945627	0.587797	0.554551	PG1888	0.924634	0.42566		rbfA	0.869792	0.446166	934	0.0944388	0.944878
PG0956	263.698	230.901	228.39	299.623	144.581	278.989	200.752	230.901	0.836313	0.321582	0.248321	PG0118	1.13424	0.425814		yngK-2	0.928561	0.446512	935	0.0945399	0.944599
PG0958	414.199	263.698	300.614	383.41	241.358	409.513	287.08	285.609	0.898408	0.647756	0.517796	fhs	0.76409	0.42612		PG0938	0.922684	0.446556	936	0.0946411	0.943683
PG0961	174.036	199.415	169.089	304.174	226.395	135.226	177	248.704	0.92986	0.627576	0.726549	PG1784	0.922317	0.426628		PG0437	0.902885	0.446886	937	0.0947422	0.943373
PG0963	566.107	364.33	578.57	487.108	423.868	529.402	667.25	514.497	1.06959	0.632064	0.639153	PG1778	1.12272	0.427091		rplB	1.1532	0.446941	938	0.0948433	0.942483
PG0964	288.864	222.176	297.929	264.697	242.757	313.449	337.291	228.827	1.04532	0.73333	0.711998	PG1786	1.30131	0.427113		nqrB	1.27388	0.447169	939	0.0949444	0.94196
PG0965	107.152	88.9319	77.0083	91.8992	85.3596	102.736	102.189	100.942	1.07188	0.560124	0.413753	PG0088	1.04611	0.42725		PG2144	1.11211	0.447249	940	0.0950455	0.941126
PG0969	186.804	124.652	176.594	101.113	142.935	275.011	240.61	109.599	1.30381	0.360147	0.351106	PG0414	0.91711	0.427922		PG1517	0.865262	0.448612	941	0.0951466	0.94299
PG0970	94.4561	66.2467	46.3987	115.099	66.2467	134.139	58.2402	95.0784	1.09777	0.741735	0.742678	PG0885	1.12867	0.428098		PG0636	1.23182	0.448645	942	0.0952477	0.94206
PG0971	94.1046	61.7213	41.7258	102.736	64.9245	62.6125	44.0551	90.2217	0.871876	0.280666	0.593572	PG0480	0.916272	0.428216		PG0471	0.965728	0.448992	943	0.0953488	0.941787
PG0972	36.6881	24.2303	22.5701	36.2372	24.0837	18.4545	18.8909	26.6996	0.736088	0.0282767	0.115114	PG0524	1.5899	0.429142		PG0866	0.829612	0.449151	944	0.0954499	0.941124
PG0973	137.324	128.354	119.462	136.761	122.687	149.034	126.368	114.859	0.982848	0.833815	0.80012	PG0929	0.855858	0.429438		cls	0.859698	0.449362	945	0.0955511	0.940569
PG0975	136.761	188.285	206.761	157.966	216.652	164.35	242.059	178.877	1.16261	0.281307	0.279344	nadC	1.22661	0.429858		recQ-1	1.05993	0.449492	946	0.0956522	0.939847
PG0979	117.441	120.792	148.108	112.273	143.372	152.045	222.176	86.5056	1.21156	0.287594	0.397409	PG1695	0.641631	0.431073		PG0321	0.929042	0.449735	947	0.0957533	0.939363
PG0980	218.728	124.904	191.539	158.151	179.691	211.701	238.906	169.089	1.15298	0.395159	0.343672	glyS	1.15253	0.432052		PG1025	0.819884	0.449853	948	0.0958544	0.938617
PG0982	278.989	169.777	124.652	322.744	167.036	205.397	120.591	239.249	0.817122	0.317497	0.466886	PG0100	0.816105	0.432107		PG0129	1.14739	0.450107	949	0.0959555	0.938157
PG0984	51.3341	28.7404	45.1111	41.5269	18.7256	23.4842	24.2303	28.2199	0.567804	0.0534492	0.0128329	bioF-2	0.926897	0.432979		PG2158	1.09039	0.450824	950	0.0960566	0.938664
PG0985	333.14	283.095	450.224	275.396	445.125	171.665	343.377	326.664	0.958994	0.823202	0.849383	tRNA-Met-2	0.0736884	0.433525		glyS	1.15253	0.451065	951	0.0961577	0.938178
PG0986	685.492	760.452	1002.71	664.238	912.289	304.759	739.413	768.842	0.875488	0.584379	0.548209	PG1473	1.09989	0.434457		PG1472	1.14925	0.451309	952	0.0962588	0.937698
PG0987	4560.39	4073.54	4305.75	4000.81	3121.79	2476.68	2816.66	3478.58	0.702087	0.0147889	0.00226628	rplD	1.2284	0.434869		PG1345	1.11656	0.451411	953	0.09636	0.936926
PG0994	0	0	0	0	0	0	0	0	#DIV/0!	#DIV/0!	#DIV/0!	nqrB	1.27388	0.435098		PG2175	1.15279	0.451871	954	0.0964611	0.936898
PG0995	0	0	0	0	0	0	0	0	#DIV/0!	#DIV/0!	#DIV/0!	secDF	1.07833	0.435443		purD	0.928634	0.453001	955	0.0965622	0.938258
PG0996	19.7634	21.8359	22.6472	20.7264	23.1223	27.7977	23.6297	22.819	1.14588	0.0627863	0.0577967	PG1857	0.836431	0.436136		trpS	1.16103	0.453321	956	0.0966633	0.937939
PG0997	11.6604	13.6428	17.9681	18.4545	18.1111	12.4849	14.8574	23.4842	1.11684	0.494756	0.557211	PG0708	0.838417	0.436367		PG0710	1.24981	0.453501	957	0.0967644	0.93733
PG0998	0	6.75821	0	0	6.68219	0	8.60721	0	2.26235	0.584376	0.476146	tRNA-Phe-1	0.0792609	0.436886		PG0273	1.11599	0.454136	958	0.0968655	0.937662
PG0999	35.8891	36.7902	24.0837	35.6962	43.0455	29.7201	23.0049	47.9441	1.08497	0.558574	0.681097	PG0457	0.652913	0.43696		PG1603	1.09949	0.454638	959	0.0969666	0.937721
PG1000	119.105	98.0457	80.8365	112.005	96.9312	93.7436	61.1437	128.354	0.927268	0.462113	0.660096	PG1678	0.898636	0.437385		tRNA-Trp-1	0.456094	0.454922	960	0.0970677	0.937328
PG1001	64.7874	64.5861	50.0601	75.3311	61.9129	25.4458	29.7201	81.604	0.779868	0.256552	0.366889	thyA	0.928935	0.437668		PG0479	0.943404	0.457327	961	0.0971689	0.941303
PG1002	107.835	76.3209	46.6722	153.507	95.0784	64.1107	46.7641	133.04	0.882024	0.0758742	0.715731	PG0419	0.701278	0.437927		PG0359	1.09485	0.457866	962	0.09727	0.941434
PG1003	110.998	61.339	41.8748	143.372	57.4131	68.6241	45.2354	88.2425	0.725746	0.250344	0.362438	PG1795	0.915944	0.438046		PG0560	0.777931	0.45798	963	0.0973711	0.940689
PG1004	230.252	318.167	333.14	194.97	333.14	236.776	314.852	229.82	1.03535	0.823676	0.83126	PG1447	0.766743	0.438363		PG0772	0.581304	0.459207	964	0.0974722	0.942231
PG1005	155.777	202.723	195.234	160.884	242.485	137.864	216.254	136.959	1.02651	0.89327	0.878013	PG1056	0.940725	0.438427		PG0430	1.1532	0.460342	965	0.0975733	0.943582
PG1006	300.614	380.464	336.181	344.661	432.92	383.41	425.665	288.218	1.12357	0.394711	0.300075	PG0700	1.1222	0.439482		PG1809	1.09174	0.461228	966	0.0976744	0.944418
PG1007	54.1632	107.835	96.3991	42.3802	141.363	41.1751	117.441	79.6366	1.26211	0.582053	0.494617	PG0774	0.836075	0.4396		PG1080	1.1196	0.461355	967	0.0977755	0.943702
PG1008	55.8964	96.6854	92.69	58.6208	117.783	69.9385	117.783	82.762	1.27764	0.330501	0.244737	PG0090	0.770948	0.439701		PG2098	1.1049	0.461984	968	0.0978766	0.944013
PG1009	77.323	76.238	65.8274	74.8769	85.1745	64.3909	74.1531	62.6125	0.973037	0.75558	0.744837	PG1110	1.13006	0.439882		PG1240	1.09196	0.462266	969	0.0979778	0.943614
PG1010	402.997	331.929	284.072	431.002	320.105	764.16	578.57	300.614	1.3541	0.423574	0.310425	mdh	0.900248	0.440107		PG0685	1.14722	0.462275	970	0.0980789	0.94266
PG1012	127.683	151.788	155.777	98.5029	141.634	144.964	171.159	101.893	1.04852	0.29971	0.750534	tRNA-Met-3	0.0846263	0.440139		ribBA	0.940475	0.462405	971	0.09818	0.941954
PG1013	492.461	624.828	441.018	588.14	515.616	462.692	492.461	539.523	0.936567	0.526249	0.481916	PG0180	1.32345	0.440278		PG1450	0.812749	0.462844	972	0.0982811	0.941878
PG1014	78.5201	86.5056	53.1859	117.964	74.6055	45.6097	38.4117	88.9319	0.736397	0.0714643	0.262277	cutC	0.930034	0.440434		gyrB	1.06046	0.462899	973	0.0983822	0.941023
PG1015	81.1452	62.6125	47.9441	109.248	85.7031	143.372	110.77	157.456	1.65244	0.0568683	0.0569861	PG1889	0.79061	0.441193		cdsA	1.20537	0.463082	974	0.0984833	0.940427
PG1018	13.1294	4.2127	32.7948	8.18289	10.949	6.01149	51.9007	5.81577	1.28047	0.481047	0.760523	PG2101	0.940167	0.441732		PG0662	1.2268	0.464986	975	0.0985844	0.943325
PG1019	4073.54	5598.83	3013.62	5906.8	4423.74	3060.17	2234.27	4791.82	0.78041	0.18486	0.300527	PG1813	1.34117	0.442101		tRNA-Tyr-2	0.515092	0.46583	976	0.0986855	0.944069
PG1020	353.158	570.481	492.461	543.382	519.584	414.199	387.139	464.782	0.911314	0.587773	0.471077	surE	1.18216	0.442221		PG0544	1.11905	0.465937	977	0.0987867	0.943319
PG1021	179.988	335.037	287.725	221.883	292.325	147.528	221.883	245.402	0.885329	0.677661	0.544776	PG0908	0.828483	0.442661		nusA	1.15112	0.465947	978	0.0988878	0.942375
PG1022	199.092	314.449	268.763	251.962	274.073	241.188	265.829	235.478	0.982889	0.893992	0.868413	PG1672	0.797155	0.442682		gdh	0.94611	0.466134	979	0.0989889	0.941791
PG1024	1.65485	0	0	8.75061	3.46682	2.86891	2.72571	0	0.870835	0.912521	0.884902	rpsT	0.830759	0.443099		PG0672	0.88677	0.466151	980	0.09909	0.940865
PG1025	153.507	154.912	78.2959	205.053	127.177	128.093	66.5126	163.398	0.819884	0.0221732	0.449853	PG0496	1.30152	0.443421		PG0288	0.945756	0.466349	981	0.0991911	0.940304
PG1026	69.1034	37.9323	27.2982	66.5126	38.4117	50.8746	40.5423	45.1111	0.871012	0.611379	0.569323	PG1715	1.29813	0.444016		PG1303	1.17679	0.466686	982	0.0992922	0.940026
PG1027	18.531	12.6862	20.8051	20.1208	11.4514	24.5965	13.2796	14.6873	0.887331	0.69282	0.579612	PG1451	0.829903	0.444476		PG2155	1.07145	0.466868	983	0.0993933	0.939435
PG1028	898.895	1006.27	726.213	812.92	823.372	1168.87	804.975	1107.11	1.13356	0.234247	0.343237	tRNA-Pro-2	0.144848	0.445908		PG0982	0.817122	0.466886	984	0.0994944	0.938517
PG1029	0.417293	0	0	1.7261	3.82306	0	0	0.465266	2.00072	0.629537	0.61452	PG1760	1.29	0.446129		batC	0.821484	0.467319	985	0.0995956	0.938434
PG1030	75.1849	49.7061	37.9323	104.555	43.2903	42.207	33.2855	96.0185	0.803362	0.128381	0.546116	PG1948	0.88421	0.446216		PG1535	1.23275	0.467528	986	0.0996967	0.937902
PG1031	170.02	175.88	133.377	200.344	117.193	158.151	93.5986	160.105	0.778445	0.0141091	0.128163	PG1670	1.12233	0.446238		PG0191	0.861296	0.468585	987	0.0997978	0.939068
PG1032	227.266	135.747	83.0504	314.852	62.7004	162.969	72.6182	152.045	0.591831	0.220139	0.224911	PG1747	0.741228	0.446614		PG0679	1.36849	0.469321	988	0.0998989	0.939593
PG1033	404.048	366.197	491.117	348.62	401.169	379.126	567.109	441.018	1.11083	0.151716	0.429203	PG1277	0.813333	0.447952		PG0158	1.16398	0.469674	989	0.1	0.939348
PG1034	1050.12	603.635	829.764	669.79	555.293	1174.46	985.962	688.844	1.07968	0.793629	0.727483	PG1893	0.808203	0.447961		PG1020	0.911314	0.471077	990	0.100101	0.941201
PG1035	190.279	97.4357	168.872	92.69	127.683	208.268	196.078	131.823	1.2086	0.479684	0.412648	PG2048	0.776572	0.448327		PG0450	0.911381	0.471853	991	0.100202	0.941801
PG1037	932.68	909.143	787.414	1168.87	950.737	919.098	909.143	1325.83	1.08075	0.129448	0.571396	menB	1.12139	0.448693		PG0508	0.902858	0.472081	992	0.100303	0.941307
PG1038	73.8456	66.5126	75.5589	70.2637	60.7158	59.2981	67.4763	49.5049	0.828131	0.0288142	0.0267169	tRNA-Ser-2	0.254124	0.449168		gltX	1.17627	0.472258	993	0.100404	0.940712
PG1039	179.691	155.627	192.258	164.35	164.575	226.899	219.331	150.914	1.10087	0.45565	0.433512	PG0501	1.10452	0.449424		PG1414	1.1195	0.474746	994	0.100506	0.944716
PG1040	35.0591	60.8479	57.1943	40.2452	76.3209	60.7158	75.3311	50.2975	1.35852	0.143842	0.0985841	PG0085	1.1319	0.449445		ligA	0.952272	0.474809	995	0.100607	0.943892
PG1041	167.764	251.167	181.669	212.943	243.634	291.446	237.364	260.118	1.26922	0.00574874	0.0480889	rplM	1.1061	0.450013		fimA	0.820255	0.476053	996	0.100708	0.945414
PG1042	161.261	261.939	218.51	222.176	279.543	288.864	265.365	283.633	1.29346	0.0482097	0.0248773	uvrB	0.904159	0.450569		PG0998	2.26235	0.476146	997	0.100809	0.94465
PG1044	1030.33	1450.23	1458.6	1010.58	1733.54	2107.12	1961.31	1552.9	1.48591	0.00104019	0.0139402	PG1682	0.904228	0.450708		PG0090	0.770948	0.476581	998	0.10091	0.944567
PG1048	436.104	239.249	272.732	385.008	221.181	463.556	322.744	299.222	0.980203	0.9485	0.926461	PG0846	0.848505	0.450796		PG0496	1.30152	0.476759	999	0.101011	0.943974
PG1049	138.341	126.368	108.566	154.276	141.935	168.175	136.587	126.537	1.08659	0.508491	0.41732	PG0557	0.722659	0.450864		truB	0.898224	0.477025	1000	0.101112	0.943556
PG1050	96.6854	69.8181	87.2389	74.1531	81.9228	98.5029	125.031	91.8992	1.21184	0.227147	0.168019	pyrI	1.07846	0.452176		fbp	1.11994	0.478063	1001	0.101213	0.944664
PG1051	117.783	75.1849	88.4658	110.998	97.6654	141.935	113.637	125.571	1.2201	0.313926	0.163697	map	1.4118	0.452347		lpxK	0.914754	0.478878	1002	0.101314	0.94533
PG1052	217.611	94.1046	96.9312	183.961	83.2712	181.304	121.828	153.087	0.910367	0.795943	0.736088	gpsA	1.2524	0.452424		tRNA-Tyr-1	0.502226	0.47914	1003	0.101416	0.944905
PG1053	12.0654	13.5037	12.6862	12.3648	13.368	14.3282	13.6428	12.3648	1.06092	0.0682537	0.182703	PG1489	1.24521	0.452771		PG2134	0.816481	0.47938	1004	0.101517	0.944436
PG1056	1468.07	1341.21	1887.8	1491.05	1089.17	1442.98	1806.2	1482.99	0.940725	0.438427	0.643727	PG0288	0.945756	0.452872		PG0411	0.805084	0.479627	1005	0.101618	0.943982
PG1057	363.405	420.143	337.85	547.153	271.823	338.962	309.456	310.475	0.737596	0.0913569	0.0653055	PG1521	1.1162	0.453226		PG0948	1.07879	0.479744	1006	0.101719	0.943275
PG1058	58.7528	88.6777	85.1745	73.1579	73.1579	79.7466	77.538	72.6182	0.991163	0.907585	0.926097	PG0515	0.970415	0.453754		PG0789	0.93315	0.480262	1007	0.10182	0.943354
PG1059	11.0684	11.8454	27.7977	5.20205	21.5221	30.0829	23.9426	15.9563	1.63653	0.14955	0.166717	PG0022	0.949954	0.453958		rpsS	1.24569	0.480789	1008	0.101921	0.943452
PG1060	653.025	535.066	517.074	803.483	468.292	610.223	505.072	712.996	0.915466	0.409368	0.560583	ackA	1.18783	0.454027		thiL	1.16374	0.480837	1009	0.102022	0.942613
PG1061	145.224	116.515	142.477	150.313	119.462	186.804	163.965	130.582	1.08347	0.638393	0.525749	hutI	0.868788	0.454151		PG1479	1.0503	0.481079	1010	0.102123	0.942153
PG1063	62.3011	61.4362	47.7603	62.7004	41.5269	43.0455	44.6096	45.2354	0.744744	0.0332755	0.00681475	PG0661	1.2179	0.454229		PG0483	1.12407	0.481571	1011	0.102224	0.942183
PG1064	115.099	71.6493	84.6647	85.3596	81.1452	94.1046	109.599	78.6694	1.01891	0.910986	0.889312	rbfA	0.869792	0.45455		PG1013	0.936567	0.481916	1012	0.102326	0.941927
PG1067	18630.3	18630.3	18630.3	18630.3	28357.3	18630.3	28357.3	18630.3	1.26105	0.18169	0.133975	PG1039	1.10087	0.45565		coaD	1.15891	0.482055	1013	0.102427	0.941269
PG1068	1588.33	1688.25	2122.57	1040.66	3013.62	1511.61	2785.75	2162.4	1.47106	0.117995	0.109715	PG2074	1.10658	0.45622		PG0706	1.2656	0.482336	1014	0.102528	0.940889
PG1069	238.906	305.76	357.782	179.256	586.114	197.573	436.813	387.759	1.48678	0.267411	0.190076	PG0250	1.07509	0.456276		dnaN	0.948718	0.482338	1015	0.102629	0.939964
PG1071	261.939	254.409	297.44	213.939	352.674	217.994	311.797	314.449	1.16463	0.284587	0.251986	PG1997	0.812139	0.45813		PG1890	0.77875	0.482798	1016	0.10273	0.939936
PG1072	109.042	107.563	106.872	125.031	153.087	84.1325	117.964	129.86	1.08146	0.55666	0.564941	PG1812	1.3455	0.458261		umuC	1.15331	0.483365	1017	0.102831	0.940114
PG1075	280.564	653.025	510.466	336.181	909.143	283.095	549.533	678.917	1.35976	0.508251	0.343598	PG1301	0.920485	0.458999		PG1251	1.23275	0.483609	1018	0.102932	0.939664
PG1079	438.651	709.07	602.188	407.057	803.483	486.144	571.889	587.649	1.13547	0.606733	0.483928	PG2098	1.1049	0.459009		rpsA	1.0958	0.483857	1019	0.103033	0.939225
PG1080	187.129	243.634	200.752	123.727	254.409	197.059	193.104	200.997	1.1196	0.504209	0.461355	PG0562	0.931383	0.459394		ispF	1.06177	0.483901	1020	0.103134	0.938388
PG1083	67.9448	45.2354	45.3262	88.4658	39.1492	46.3987	51.4894	56.0402	0.781779	0.269591	0.266524	PG1136	0.742019	0.459645		PG1079	1.13547	0.483928	1021	0.103236	0.937521
PG1084	538.719	431.002	366.197	590.334	343.765	499.361	338.306	488.672	0.867023	0.334492	0.378442	PG0297	1.27915	0.460307		trx	0.717224	0.484281	1022	0.103337	0.937287
PG1085	242.757	124.37	76.4951	307.789	56.1879	183.168	60.7158	199.092	0.664303	0.323928	0.37322	PG0451	0.77837	0.46088		PG0698	0.774963	0.485307	1023	0.103438	0.938355
PG1087	126.537	128.952	120.591	136.959	92.4218	159.837	137.864	92.4218	0.940561	0.709921	0.673704	PG0679	1.36849	0.461735		folP	1.06398	0.486051	1024	0.103539	0.938876
PG1088	26.6996	24.6991	41.5269	30.9569	38.6111	50.6475	60.1282	36.2372	1.49839	0.0400576	0.0609231	prtQ	1.04019	0.461881		infA	0.918302	0.486218	1025	0.10364	0.938281
PG1091	69.4718	78.9771	113.434	68.6241	95.7159	58.2402	119.824	72.3076	1.04714	0.712919	0.827806	PG1000	0.927268	0.462113		PG1367	1.0911	0.48721	1026	0.103741	0.93928
PG1093	444.196	630.077	468.292	556.571	475.679	445.444	474.195	474.195	0.89061	0.325306	0.232483	rplJ	1.20059	0.462416		mmdA	1.22195	0.487278	1027	0.103842	0.938496
PG1095	130.097	186.953	183.168	97.4357	172.335	138.969	211.701	123.727	1.08212	0.5898	0.688456	PG0508	0.902858	0.4627		mazG	1.08032	0.48789	1028	0.103943	0.938762
PG1096	459.293	425.665	288.864	419.442	342.547	587.649	333.14	422.066	1.05783	0.715665	0.752763	PG1769	1.04279	0.464599		lipB	0.894499	0.489081	1029	0.104044	0.940139
PG1097	131.047	137.48	104.128	156.145	126.045	136.959	104.333	130.271	0.941012	0.293267	0.566823	PG0883	1.05479	0.465165		tRNA-Val-1	0.542771	0.489699	1030	0.104146	0.940412
PG1098	51.4894	50.0601	70.4891	39.2534	53.1859	59.1144	78.5201	41.3432	1.09878	0.0737836	0.624515	nqrF	0.905912	0.465972		PG0618	0.772595	0.489791	1031	0.104247	0.939677
PG1100	311.797	382.851	314.449	384.663	359.267	361.93	372.257	308.11	1.0056	0.954453	0.940221	PG2092	0.896826	0.466561		dut	0.926073	0.489807	1032	0.104348	0.938796
PG1101	142.108	136.006	112.273	116.515	150.086	196.594	160.57	137.864	1.27266	0.0643928	0.0557468	PG0373	0.779099	0.466828		PG1879	1.13384	0.489849	1033	0.104449	0.937969
PG1102	418.411	404.048	394.58	417.438	461.658	551.129	547.153	373.494	1.18291	0.209111	0.128573	PG0706	1.2656	0.468945		rpsT	0.830759	0.490317	1034	0.10455	0.937956
PG1103	88.9319	154.655	136.959	97.1247	170.733	103.652	153.087	121.828	1.14996	0.557367	0.443235	trx	0.717224	0.47024		PG1894	0.732369	0.492267	1035	0.104651	0.940776
PG1104	114.525	159.093	163.398	116.011	184.262	151.788	162.969	134.815	1.14612	0.329887	0.276196	PG1201	0.955324	0.470437		PG2037	0.880495	0.492457	1036	0.104752	0.940231
PG1107	323.223	101.736	85.7031	240.24	104.333	195.879	101.893	315.965	0.956277	0.916636	0.917619	PG0128	0.862558	0.470622		tRNA-Val-2	0.575108	0.493134	1037	0.104853	0.940617
PG1108	423.868	155.152	144.319	445.444	160.884	290.304	153.301	344.985	0.812361	0.562451	0.585635	PG0823	1.10337	0.47118		PG1359	1.10159	0.493279	1038	0.104954	0.939987
PG1109	16.1171	16.7074	13.5037	9.7824	19.6185	17.4227	20.1208	14.3282	1.2741	0.0520017	0.110624	cobU	0.946718	0.471734		PG1007	1.26211	0.494617	1039	0.105056	0.941628
PG1110	160.884	132.672	146.626	148.349	140.026	199.092	191.346	134.61	1.13006	0.439882	0.323384	PG0902	0.958445	0.471844		rpmJ	1.08869	0.495235	1040	0.105157	0.941899
PG1111	84.9134	72.4994	110.998	65.4247	88.2425	61.9129	104.128	70.2637	0.972176	0.583219	0.87155	PG0126	0.947797	0.472108		PG0285	0.877516	0.495476	1041	0.105258	0.941452
PG1112	36.7902	32.0923	20.7264	47.2207	31.6907	37.2968	27.6123	30.4217	0.928319	0.684202	0.690128	PG0149	0.958751	0.475179		PG0661	1.2179	0.495488	1042	0.105359	0.940571
PG1113	33.759	36.627	45.2354	29.8364	55.7532	36.2372	39.7136	39.9829	1.18032	0.36061	0.274223	recR	1.33853	0.47539		PG2198	0.867416	0.496678	1043	0.10546	0.941927
PG1117	178.877	219.331	215.14	170.568	173.617	284.072	239.249	157.966	1.09056	0.386565	0.597474	PG1302	0.954167	0.47568		manA	0.893779	0.497243	1044	0.105561	0.942095
PG1119	2122.57	2997.78	2078.57	2513.4	2356.2	2078.57	2061.35	1901.63	0.86465	0.302922	0.208928	PG1409	0.8139	0.475793		PG0162	0.760972	0.497724	1045	0.105662	0.942104
PG1124	176.258	237.67	143.656	221.384	398.209	267.88	245.402	485.397	1.79325	0.0640661	0.0431561	tRNA-Ser-1	0.253798	0.475828		pheT	1.10789	0.498353	1046	0.105763	0.942393
PG1125	28.7404	31.3012	48.882	21.5966	43.5726	33.759	56.7755	35.6962	1.30097	0.0431151	0.254859	PG0258	1.28284	0.476332		PG1490	0.86224	0.502316	1047	0.105865	0.948979
PG1127	803.483	1158.03	844.465	906.705	1035.69	978.386	904.471	909.143	1.03098	0.75718	0.747869	tRNA-Thr-3	0.415254	0.47639		PG0019	0.81979	0.502458	1048	0.105966	0.948341
PG1130	248.704	179.691	89.6562	309.456	195.234	104.555	77.6864	294.042	0.811494	0.0837939	0.587388	metK	0.914115	0.477155		PG0731	0.921597	0.50347	1049	0.106067	0.949345
PG1133	51.9007	39.8125	44.7546	30.2997	39.7136	62.0705	51.7606	45.6097	1.1942	0.356384	0.264994	PG1238	0.915429	0.477576		PG1379	1.04212	0.505272	1050	0.106168	0.951836
PG1135	341.823	101.506	142.776	246.795	125.174	229.82	187.129	193.104	0.882732	0.763381	0.689467	PG1035	1.2086	0.479684		PG1478	0.870392	0.505598	1051	0.106269	0.951544
PG1136	401.169	148.564	202.385	268.763	136.761	260.37	174.036	186.347	0.742019	0.459645	0.317131	PG1472	1.14925	0.480051		PG1889	0.79061	0.508078	1052	0.10637	0.955303
PG1139	741.123	327.197	190.466	862.408	288.218	491.117	222.418	709.07	0.806538	0.498668	0.617666	PG1018	1.28047	0.481047		PG0459	0.888197	0.508098	1053	0.106471	0.954433
PG1140	101.98	47.1179	42.026	98.7616	44.6096	58.0899	51.6211	90.5467	0.844703	0.532021	0.576849	PG2164	0.952752	0.481606		PG1371	1.21868	0.508499	1054	0.106572	0.95428
PG1141	2010.65	547.153	553.778	1406.43	576.661	1458.6	800.768	1406.43	0.939011	0.897942	0.87471	folC	0.978568	0.481678		soj	1.1136	0.508537	1055	0.106673	0.953447
PG1142	581.828	209.233	230.252	445.125	215.797	439.571	264.697	473.362	0.950211	0.893214	0.873295	PG0882	1.1872	0.485623		PG0245	0.837452	0.509099	1056	0.106775	0.953597
PG1143	65.0487	55.4781	65.0487	55.0673	75.7757	61.0213	73.4701	68.137	1.15692	0.00986915	0.0718096	murD	0.927749	0.486679		PG0373	0.779099	0.509516	1057	0.106876	0.953475
PG1145	146.097	120.141	164.575	95.5175	147.528	160.105	192.258	124.37	1.18606	0.0577703	0.281338	PG1696	0.815715	0.487305		PG0126	0.947797	0.509539	1058	0.106977	0.952617
PG1148	0	0	0	0	0	0	0	1.82657	#DIV/0!	0.391002	0.355918	PG0816	0.900063	0.487504		PG1536	1.1414	0.510193	1059	0.107078	0.952939
PG1149	298.644	153.507	179.691	283.095	183.961	213.271	197.059	293.544	0.970378	0.868426	0.882512	PG0842	1.10465	0.487791		PG2213	0.684704	0.510509	1060	0.107179	0.952629
PG1150	28.7891	37.2968	16.3413	43.0455	52.1326	16.3413	28.9711	40.6469	1.10057	0.764406	0.754355	carA	0.809133	0.488648		PG5SC	0.682577	0.510523	1061	0.10728	0.951756
PG1151	376.807	732.292	480.233	442.561	1092.97	323.887	432.92	849.238	1.32833	0.548921	0.426758	PG0053	1.08053	0.489144		PG1868	1.15115	0.510978	1062	0.107381	0.951708
PG1152	405.72	275.779	174.191	548.604	166.018	353.158	156.145	333.851	0.718633	0.28887	0.346943	PG0853	0.847238	0.49078		PG0200	0.942192	0.511521	1063	0.107482	0.951823
PG1153	1312.19	2440.34	1806.2	2307.45	1427.75	1658.15	1330.42	1652.8	0.771547	0.108575	0.147362	PG1967	0.954587	0.490881		fabD	0.899957	0.511771	1064	0.107583	0.951395
PG1154	152.648	176.258	260.37	135.747	175.88	98.7616	232.068	149.255	0.90475	0.507031	0.674904	PG0670	1.07331	0.491147		PG1236	0.882894	0.513691	1065	0.107685	0.954066
PG1155	594.455	576.661	943.036	418.411	562.358	736.62	856.954	562.358	1.07334	0.508276	0.737011	PG0174	1.06841	0.491793		PG1969	1.0364	0.513706	1066	0.107786	0.9532
PG1156	1135.83	661.264	716.995	806.834	548.604	1482.99	744.378	943.036	1.11987	0.753002	0.677113	PG0912	0.820525	0.494706		rplX	1.14937	0.5146	1067	0.107887	0.953963
PG1160	17.9681	24.5965	28.7891	22.3786	27.9302	29.9231	24.0837	25.9885	1.15142	0.330247	0.218377	PG0997	1.11684	0.494756		PG1621	0.925201	0.51492	1068	0.107988	0.953662
PG1162	102.736	97.6654	67.4763	91.6173	77.0083	101.893	64.9245	106.142	0.973497	0.798369	0.856299	rplL	1.22497	0.494821		PG0073	0.915148	0.514975	1069	0.108089	0.952872
PG1164	264.018	232.977	282.399	210.054	299.623	261.939	300.112	233.42	1.10677	0.00624551	0.290594	PG0487	1.1587	0.494909		fabF	1.11684	0.515762	1070	0.10819	0.953436
PG1165	103.207	75.3311	71.1448	100.156	98.2524	100.156	72.3076	97.2292	1.05176	0.557818	0.683696	rplW	1.21203	0.495018		PG1202	0.831319	0.516633	1071	0.108291	0.954155
PG1166	0.489615	4.36137	2.81209	2.27738	0	2.00232	0	0	0.201432	0.030403	0.0798535	atpA	1.1746	0.495357		surE	1.18216	0.516713	1072	0.108392	0.953412
PG1167	0	0	0	0	0	4.52099	0	0	#DIV/0!	0.391002	0.355918	tRNA-Pro-3	0.213614	0.496344		PG1363	1.44478	0.516817	1073	0.108493	0.952715
PG1169	1.7261	0	0	0	0	6.39418	2.81209	8.52242	10.271	0.172519	0.0845841	PG1859	0.917818	0.496649		PG0281	1.17706	0.517133	1074	0.108595	0.95241
PG1170	546.32	371.537	476.788	387.139	346.188	641.02	542.121	331.929	1.0446	0.85426	0.82499	PG0866	0.829612	0.497454		PG0433	0.895625	0.517446	1075	0.108696	0.9521
PG1171	120.983	126.537	120.141	117.783	152.648	139.403	178.328	138.341	1.25395	0.0528219	0.0174939	PG0148	0.972927	0.497459		PG0647	0.954623	0.517638	1076	0.108797	0.951568
PG1172	113.637	106.872	110.477	98.2524	128.093	129.094	150.086	108.3	1.20114	0.0452789	0.0565054	rpmE2	0.73161	0.497653		PG1427	0.830531	0.517712	1077	0.108898	0.950821
PG1173	100.156	83.2712	252.411	77.323	73.8456	105.318	184.262	70.908	0.846387	0.374866	0.703288	PG0747	0.922551	0.49771		PG0958	0.898408	0.517796	1078	0.108999	0.950094
PG1174	96.9312	108.566	94.4561	71.1448	61.0213	131.669	65.2402	73.72	0.893701	0.527197	0.608128	PG0479	0.943404	0.498466		ragA	1.22987	0.51883	1079	0.1091	0.951108
PG1175	504.261	337.291	299.222	560.193	206.461	426.833	189.51	499.361	0.777302	0.321148	0.382285	PG1333	0.892474	0.498661		PG1678	0.898636	0.519572	1080	0.109201	0.951587
PG1176	100.942	103.207	121.603	134.383	66.5126	82.1458	67.5462	113.434	0.716394	0.0250189	0.0523077	PG1139	0.806538	0.498668		PG1283	1.16305	0.519883	1081	0.109302	0.951275
PG1177	171.159	184.346	141.935	201.544	116.515	167.204	97.8376	155.627	0.768522	0.0154617	0.0969706	PG1751	0.933972	0.498936		PG1975	0.728373	0.520271	1082	0.109403	0.951105
PG1178	1089.17	1578.82	1439.22	1325.83	1299.79	779.889	760.452	1442.98	0.788345	0.353399	0.208892	tRNA-Trp-1	0.456094	0.499668		PG0250	1.07509	0.520479	1083	0.109505	0.950607
PG1179	719.325	1162.75	1053.95	741.123	947.265	503.21	588.14	960.164	0.815517	0.514968	0.338575	batB	1.12987	0.499814		PG0897	0.89347	0.520857	1084	0.109606	0.950421
PG1180	707.536	1050.12	779.889	889.404	777.363	548.604	562.358	803.483	0.785484	0.226399	0.118496	PG0618	0.772595	0.501805		PG0501	1.10452	0.521752	1085	0.109707	0.951176
PG1181	626.063	826.792	658.989	1186.46	521.033	442.561	485.397	819.507	0.687777	0.0344515	0.14632	PG2026	0.894	0.502195		PG1216	1.17637	0.521836	1086	0.109808	0.950453
PG1184	47.7603	57.4131	65.7117	35.8891	53.542	69.4718	75.7757	56.7755	1.23596	0.0311988	0.191578	fabK	1.10429	0.502904		PG0821	0.687372	0.521857	1087	0.109909	0.949617
PG1185	120.792	106.232	92.4218	128.519	110.312	178.007	143.372	144.319	1.28584	0.178142	0.0917749	rplV	1.25888	0.50296		PG1846	1.95404	0.523159	1088	0.11001	0.951111
PG1186	53.3626	35.0591	63.2169	43.5726	44.8633	71.4098	74.8769	41.1751	1.19012	0.420367	0.417773	fkpA	1.26727	0.503086		PG1361	1.07742	0.52426	1089	0.110111	0.952237
PG1189	330.149	315.965	381.965	264.018	306.579	314.449	305.76	368.26	1.00228	0.985686	0.980179	PG1080	1.1196	0.504209		PG1531	0.823185	0.524924	1090	0.110212	0.952568
PG1196	42.6656	46.3987	36.627	63.9613	21.0995	28.7404	21.225	32.0923	0.543928	0.00957039	0.0157426	PG1254	1.05249	0.505596		rpoA	1.1197	0.525717	1091	0.110313	0.953133
PG1197	160.257	181.014	134.815	209.525	126.537	182.62	100.942	161.872	0.83425	0.0738301	0.283233	PG0442	1.44182	0.505799		PG1061	1.08347	0.525749	1092	0.110415	0.952318
PG1198	3.6017	5.4245	16.5772	3.04685	7.93658	10.2412	11.3294	2.0961	1.10307	0.777158	0.851915	PG1875	0.886939	0.506051		PG0806	1.05814	0.526127	1093	0.110516	0.952132
PG1199	135.747	56.4428	55.7532	104.128	47.1179	127.683	60.018	71.1448	0.869039	0.753815	0.677575	PG2152	0.845994	0.506704		rplY	0.860926	0.52625	1094	0.110617	0.951483
PG1200	5.4245	3.88982	6.12019	7.46071	12.5827	6.12019	9.36223	8.26654	1.58687	0.0902695	0.0717048	PG0018	0.926231	0.506903		PG2192	0.867971	0.526949	1095	0.110718	0.951878
PG1201	13.2206	10.6057	14.9697	12.4849	14.6005	10.0723	13.368	10.949	0.955324	0.470437	0.693507	dnaG	1.07398	0.506977		PG1730	1.13603	0.52881	1096	0.110819	0.954367
PG1202	32.2448	17.5675	11.9683	26.3544	19.4346	17.5675	10.949	25.3172	0.831319	0.308886	0.516633	PG1154	0.90475	0.507031		PG1611	1.22238	0.52889	1097	0.11092	0.953641
PG1203	14.7471	6.18722	3.71606	24.4713	10.6057	4.18105	4.43232	10.5081	0.605177	0.226595	0.372794	engA	1.02406	0.508018		PG1770	0.920544	0.529494	1098	0.111021	0.95386
PG1205	68.6241	32.3885	29.7201	77.7788	36.7902	34.6952	25.0929	56.4428	0.733873	0.172411	0.358923	PG1075	1.35976	0.508251		dacB	1.04834	0.529732	1099	0.111122	0.953421
PG1206	320.939	110.77	147.646	344.985	115.331	204.812	113.434	224.339	0.711767	0.374282	0.353724	PG1155	1.07334	0.508276		rplJ	1.20059	0.530224	1100	0.111223	0.953439
PG1207	61.339	19.1593	9.16734	42.5083	23.4842	42.7438	26.6049	40.5423	1.00909	0.984046	0.981904	infA	0.918302	0.508467		PG0118	1.13424	0.530474	1101	0.111325	0.953022
PG1209	643.187	681.764	926.499	624.828	639.3	637.734	849.238	783.897	1.01178	0.881806	0.92642	PG1049	1.08659	0.508491		PG0093	0.949087	0.530622	1102	0.111426	0.952423
PG1210	633.937	1325.83	906.705	844.465	1191.51	594.455	633.937	1040.66	0.932529	0.837651	0.772996	PG1522	1.17392	0.509425		PG2017	0.800142	0.531493	1103	0.111527	0.953122
PG1211	147.224	405.212	278.079	184.262	372.257	130.582	195.234	320.39	1.00363	0.993969	0.991181	PG0947	1.23819	0.509599		PG1395	1.05722	0.531984	1104	0.111628	0.953138
PG1212	292.858	322.744	261.939	238.16	271.223	274.073	236.171	284.072	0.955041	0.581718	0.575059	mmdB	1.18346	0.511449		PG1900	1.06098	0.532027	1105	0.111729	0.952352
PG1214	85.9276	110.312	91.1137	75.7757	104.892	126.672	86.5056	101.736	1.15608	0.120292	0.245255	dnaN	0.948718	0.513352		PG1328	1.24724	0.532202	1106	0.11183	0.951805
PG1215	1771.9	1794.69	2107.12	2398.45	1607.88	1984.46	2252.37	1733.54	0.938812	0.575017	0.57012	rpsI	1.09381	0.513554		4hbD	1.18387	0.532871	1107	0.111931	0.95214
PG1216	66.8132	164.575	148.806	67.9448	119.621	105.737	166.266	135.553	1.17637	0.534382	0.521836	PG1179	0.815517	0.514968		miaA (NC_002950 369893..370796)	1.15474	0.533135	1108	0.112032	0.951753
PG1217	1511.61	1641.2	1186.46	2078.57	1235.25	2340.96	1284.14	1631.7	1.01156	0.946365	0.954941	PG1240	1.09196	0.515141		PG1451	0.829903	0.533809	1109	0.112133	0.952095
PG1218	390.153	318.702	262.197	461.658	255.435	447.021	339.809	412.116	1.01513	0.933569	0.93168	PG0234	0.848411	0.515456		PG2064	0.758351	0.533874	1110	0.112235	0.951353
PG1219	4967.29	3735.71	5598.83	3510.96	3147.45	5207.41	5906.8	3814.89	1.01481	0.929486	0.937298	PG1449	1.32937	0.515532		PG1308	0.913043	0.534233	1111	0.112336	0.951136
PG1220	496.702	706.224	806.834	460.583	806.834	521.637	707.536	622.93	1.07634	0.708375	0.663085	PG0786	0.708543	0.515586		PG1389	0.897834	0.534442	1112	0.112437	0.950653
PG1221	300.112	454.707	441.926	295.847	421.001	358.146	379.809	338.962	1.00357	0.980311	0.978279	PG0450	0.911381	0.515599		PG0820	0.864641	0.534488	1113	0.112538	0.949881
PG1222	63.2169	60.018	128.093	80.339	64.5861	65.8274	137.324	47.7603	0.951249	0.703404	0.878596	PG0545	0.913471	0.516486		PG0424	0.858657	0.535289	1114	0.112639	0.950451
PG1223	5.25874	0	3.88982	8.52242	1.93231	4.55016	4.55016	2.72571	0.778584	0.69595	0.622236	PG1995	0.918041	0.517148		PG1393	0.917696	0.53605	1115	0.11274	0.950947
PG1224	125.571	167.764	124.179	163.398	146.286	131.219	130.582	143.898	0.950204	0.612496	0.58365	hflX	0.933111	0.517284		nahA	1.13553	0.538382	1116	0.112841	0.954228
PG1225	158.724	262.197	248.429	165.135	261.49	172.585	234.792	197.341	1.03801	0.856835	0.820887	PG1388	1.04908	0.517838		PG0843	1.20259	0.539105	1117	0.112942	0.954654
PG1226	314.449	437.992	323.887	333.14	304.759	515.616	364.33	333.14	1.07689	0.269246	0.640431	pckA	0.886525	0.517877		hflX	0.933111	0.539126	1118	0.113043	0.953838
PG1229	13.0777	8.65739	11.5642	5.25874	16.7997	6.52639	6.75821	8.05534	0.989148	0.962072	0.973242	ftsA	0.942805	0.51852		PG1352	0.955159	0.540007	1119	0.113145	0.954543
PG1230	118.317	223.289	129.86	181.669	180.617	152.862	133.04	187.729	1.00171	0.992479	0.992217	PG1303	1.17679	0.519681		rpsB	1.11499	0.540324	1120	0.113246	0.954251
PG1233	0	0	0	3.38354	3.20774	8.00054	2.27738	3.6017	5.05014	0.129115	0.0662683	PG1237	0.843668	0.520731		metK	0.914115	0.5404	1121	0.113347	0.953534
PG1234	0	0	0	0	0	0	0	0	#DIV/0!	#DIV/0!	#DIV/0!	folP	1.06398	0.522185		cutC	0.930034	0.540451	1122	0.113448	0.952773
PG1235	310.786	396.776	329.055	301.521	422.066	395.159	396.776	343.377	1.16384	0.103241	0.089841	PG1854	1.10234	0.522551		rnhA	1.1421	0.541002	1123	0.113549	0.952895
PG1236	1607.88	2265.91	1961.31	2594.62	1927.18	1388.07	1482.99	2644.3	0.882894	0.424629	0.513691	PG0915	1.63914	0.523068		PG0174	1.06841	0.541045	1124	0.11365	0.952124
PG1237	1013.03	2122.57	1562.63	1631.7	1570.22	1080.38	1068.4	1621.36	0.843668	0.520731	0.399179	lpxK	0.914754	0.523951		PG1860	1.06033	0.541057	1125	0.113751	0.951298
PG1238	211.476	235.478	262.764	247.827	259.77	170.285	214.704	231.805	0.915429	0.477576	0.386022	PG0249	1.04925	0.524121		PG1818	0.937558	0.541927	1126	0.113852	0.951982
PG1240	480.835	302.215	418.411	438.651	380.464	430.313	519.584	460.583	1.09196	0.515141	0.462266	PG0229	1.30416	0.524391		PG0311	1.02437	0.542647	1127	0.113953	0.9524
PG1244	101.893	79.3902	38.013	122.687	39.2534	63.2169	30.0829	64.1107	0.575068	0.0825697	0.120046	PG1503	0.951424	0.525821		PG0196	1.10887	0.543462	1128	0.114055	0.952986
PG1248	556.571	665.741	619.917	468.292	630.077	683.654	673.493	523.253	1.08654	0.0230958	0.409097	PG1013	0.936567	0.526249		rpmG	0.810941	0.54373	1129	0.114156	0.95261
PG1249	166.64	245.725	185.895	147.224	230.252	169.35	227.266	210.937	1.12384	0.541088	0.400358	PG1174	0.893701	0.527197		PG0449	1.03457	0.544158	1130	0.114257	0.952518
PG1250	92.4218	93.0965	73.72	109.599	88.4658	108.566	62.7004	99.2501	0.97328	0.717077	0.848153	PG1810	1.15168	0.527372		PG1021	0.885329	0.544776	1131	0.114358	0.952756
PG1251	30.2997	35.3163	57.627	48.2041	37.6623	57.8659	84.1325	31.6907	1.23275	0.381357	0.483609	rnhB	1.17159	0.527506		PG0487	1.1587	0.544787	1132	0.114459	0.951934
PG1252	115.524	89.6562	101.506	73.8456	90.2217	128.952	99.6806	78.8387	1.0451	0.769039	0.768094	PG2123	0.810769	0.528558		PG0683	1.18548	0.545128	1133	0.11456	0.951689
PG1254	402.152	356.075	473.362	311.461	436.104	408.836	414.199	364.908	1.05249	0.505596	0.610091	cobQ	1.06987	0.528628		PG1995	0.918041	0.545599	1134	0.114661	0.95167
PG1256	174.191	166.418	207.223	132.672	223.976	157.966	232.977	184.973	1.17544	0.124541	0.245853	PG1280	1.15695	0.529919		PG1030	0.803362	0.546116	1135	0.114762	0.951733
PG1257	235.478	216.254	189.51	200.065	160.257	224.339	176.258	167.48	0.865717	0.209324	0.159596	PG0371	2.70151	0.530007		PG0435	1.07757	0.546272	1136	0.114863	0.951167
PG1260	308.11	268.763	241.358	355.618	187.381	238.906	141.363	222.733	0.673326	0.025211	0.0269181	PG0076	0.813051	0.530315		PG1530	0.797258	0.547431	1137	0.114965	0.952348
PG1261	330.369	131.047	219.331	386.532	186.184	357.184	304.174	312.684	1.08709	0.797407	0.743279	PG1490	0.86224	0.530916		frr	1.11004	0.547731	1138	0.115066	0.952031
PG1262	216.254	185.895	344.985	361.278	103.322	222.733	683.654	174.524	1.0684	0.88087	0.895856	PG0516	0.875567	0.531096		PG0986	0.875488	0.548209	1139	0.115167	0.952025
PG1264	570.481	275.396	646.731	321.719	307.055	595.473	882.185	337.85	1.16989	0.595902	0.651195	PG1140	0.844703	0.532021		PG1482	0.867834	0.549354	1140	0.115268	0.953178
PG1265	76.238	60.1282	231.184	13.368	100.156	74.9931	226.899	67.7271	1.23327	0.166718	0.724319	clpB	0.877577	0.532042		PG1893	0.808203	0.549355	1141	0.115369	0.952344
PG1266	387.759	324.501	426.833	218.51	456.1	336.181	594.455	408.836	1.3226	0.0799196	0.173603	PG0021	1.084	0.532372		nagB	1.07077	0.549554	1142	0.11547	0.951854
PG1267	3147.45	1973.11	2476.68	3214.03	1631.7	3121.79	2411.52	2061.35	0.853402	0.556271	0.393852	dut	0.926073	0.53263		rpsL	1.13221	0.550374	1143	0.115571	0.95244
PG1268	48.882	43.5726	62.4199	36.0394	78.5201	30.5451	37.1093	72.861	1.1473	0.679091	0.619147	PG0655	0.77813	0.53275		PG1467	0.905973	0.550395	1144	0.115672	0.951644
PG1270	96.2295	126.045	167.48	87.2389	265.829	53.542	53.1859	182.175	1.16298	0.791988	0.736743	tRNA-Tyr-1	0.502226	0.532952		mreB	0.967199	0.552247	1145	0.115774	0.954012
PG1271	972.192	685.492	936.528	880.057	1258.71	631.845	357.184	1297.35	1.02039	0.941556	0.943998	PG0296	0.885084	0.533777		PG1859	0.917818	0.552449	1146	0.115875	0.953528
PG1273	4.03487	4.12757	2.46066	0	0	1.82657	0.918079	2.18897	0.464424	0.357632	0.23661	PG0006	0.843926	0.534091		rpmE2	0.73161	0.553291	1147	0.115976	0.954149
PG1276	85.7031	34.4476	47.2207	77.0083	41.8748	78.6694	54.1632	59.0082	0.956363	0.895962	0.858524	PG0938	0.922684	0.534189		recG	0.957606	0.553508	1148	0.116077	0.953692
PG1277	788.923	392.506	363.405	750.358	364.908	546.32	360.053	595.473	0.813333	0.447952	0.437658	PG1216	1.17637	0.534382		PG5SD	0.705284	0.553607	1149	0.116178	0.953032
PG1279	1839.83	3147.45	2714.23	1927.18	3599.36	1536.04	2526.65	2963.35	1.10351	0.758186	0.658521	PG0607	0.766438	0.534681		PG2212	0.737372	0.553699	1150	0.116279	0.952362
PG1280	607.581	919.098	871.275	719.325	1128.95	635.515	866.622	975.458	1.15695	0.529919	0.368854	PG0199	0.891915	0.534698		PG0839	0.817615	0.554112	1151	0.11638	0.952244
PG1281	1984.46	1621.36	1491.05	1782.87	1413.11	2411.52	1839.83	1578.82	1.05284	0.781821	0.721467	PG1599	0.923713	0.535043		PG0955	0.945627	0.554551	1152	0.116481	0.952172
PG1282	90.9179	123.007	170.986	57.1943	227.266	65.5759	205.053	129.094	1.41819	0.336517	0.335785	PG2175	1.15279	0.535153		PG0562	0.931383	0.555018	1153	0.116582	0.952147
PG1283	778.745	1076.77	1325.83	614.688	1491.05	715.094	1191.51	1017.33	1.16305	0.573069	0.519883	PG1802	1.18786	0.535577		PG0883	1.05479	0.555023	1154	0.116684	0.951331
PG1285	665.741	871.275	909.143	739.413	779.889	734.506	712.996	621.823	0.894412	0.305166	0.24819	PG5SC	0.682577	0.536055		PG1484	1.10014	0.555059	1155	0.116785	0.950569
PG1291	50.0601	44.2903	43.5726	55.7532	54.5788	38.6111	39.2534	67.4763	1.03224	0.727062	0.841282	PG2099	1.07006	0.536978		bioD	0.911703	0.555466	1156	0.116886	0.950443
PG1296	24.0837	36.6881	33.0074	34.2242	36.6881	38.4117	34.8162	24.9753	1.05381	0.725236	0.687215	PG2063	1.11701	0.537006		PG1952	1.09289	0.556173	1157	0.116987	0.950831
PG1300	54.7899	32.7948	109.599	47.7603	44.2903	51.6211	85.7031	42.6656	0.915636	0.603124	0.80045	PG1530	0.797258	0.537165		PG2103	1.47244	0.556614	1158	0.117088	0.950762
PG1301	184.773	184.262	277.365	169.089	214.427	138.626	227.572	170.02	0.920485	0.458999	0.631836	tRNA-Tyr-2	0.515092	0.537832		PG0997	1.11684	0.557211	1159	0.117189	0.95096
PG1302	479.773	607.581	693.677	532.692	542.121	571.889	599.029	494.641	0.954167	0.47568	0.625778	rpsB	1.11499	0.538341		PG0542	1.23133	0.557652	1160	0.11729	0.950893
PG1303	215.797	186.804	229.504	207.926	162.969	356.075	294.688	174.81	1.17679	0.519681	0.466686	PG2213	0.684704	0.538783		PG5SA	0.733164	0.558507	1161	0.117391	0.951531
PG1304	204.151	191.539	187.988	229.504	174.987	259.77	258.466	180.617	1.07459	0.663619	0.571035	PG2006	0.806298	0.53888		PG0489	1.14868	0.559016	1162	0.117492	0.951578
PG1306	1278.18	1406.43	1406.43	1290.91	1297.35	1771.9	1733.54	1224.61	1.11993	0.233554	0.315111	gltX	1.17627	0.539513		vacB	0.932178	0.559474	1163	0.117594	0.951539
PG1308	485.397	359.267	432.92	581.828	313.449	500.236	451.119	432.92	0.913043	0.62213	0.534233	PG1648	0.888797	0.53999		PG1587	1.13564	0.560351	1164	0.117695	0.952211
PG1310	27.7977	29.3796	26.5037	38.4117	39.5842	45.5072	51.3341	32.2448	1.38149	0.172421	0.0548249	PG0056	0.905018	0.540261		PG1060	0.915466	0.560583	1165	0.117796	0.951789
PG1311	30.4217	31.4195	29.1032	17.5675	40.2452	36.6881	32.6715	31.8078	1.3032	0.0416587	0.0715656	PG0787	0.911003	0.54072		gcvT	1.06536	0.561171	1166	0.117897	0.951969
PG1312	31.6907	39.5842	42.3802	49.2624	37.2968	54.5788	49.0933	46.6722	1.15176	0.184195	0.272793	PG1249	1.12384	0.541088		PG0670	1.07331	0.563345	1167	0.117998	0.954839
PG1313	158.528	234.792	190.279	182.175	204.482	173.617	173.18	217.319	1.00369	0.979072	0.972214	hmuR	1.22869	0.542007		proS	1.06832	0.563591	1168	0.118099	0.954438
PG1316	68.3038	75.5589	66.6596	103.207	55.4781	106.482	82.3216	91.6173	1.07066	0.640674	0.699256	PG2082	1.06029	0.542427		PG1525	1.11096	0.563639	1169	0.1182	0.953703
PG1317	3905.99	2714.23	2010.65	4791.82	2340.96	3735.71	2676.2	3316.92	0.899208	0.655988	0.642902	PG1403	0.946093	0.542722		PG0782	1.23001	0.563934	1170	0.118301	0.953386
PG1318	289.12	214.427	279.543	320.105	236.776	219.714	269.386	280.209	0.911974	0.164182	0.391353	PG2076	1.05712	0.543143		dapA	0.964986	0.564679	1171	0.118402	0.95383
PG1320	880.057	926.499	665.741	1050.12	447.021	815.04	488.672	664.238	0.685602	0.0384903	0.0551682	PG0302	1.05817	0.543215		PG0492	1.15967	0.564713	1172	0.118504	0.953074
PG1323	547.153	627.243	525.499	724.279	462.692	429.009	381.965	653.949	0.795164	0.0241742	0.148056	PG1525	1.11096	0.543339		PG1072	1.08146	0.564941	1173	0.118605	0.952645
PG1325	338.962	246.367	200.344	352.674	207.597	434.622	284.072	268.763	1.04982	0.860549	0.822744	yaaA	1.26194	0.543411		PG2101	0.940167	0.565367	1174	0.118706	0.952553
PG1326	28.5597	43.0455	30.0829	36.4255	36.4255	28.7891	32.3885	35.1429	0.961136	0.793751	0.730475	coaD	1.15891	0.543468		PG2006	0.806298	0.565429	1175	0.118807	0.951846
PG1327	686.709	1299.79	837.128	1030.33	1406.43	649.564	639.3	1201.28	1.01106	0.972986	0.965387	PG1653	1.14645	0.544115		mutB	1.09106	0.56606	1176	0.118908	0.952098
PG1328	245.725	539.523	459.293	302.632	798.198	203.231	374.491	553.778	1.24724	0.656004	0.532202	PG0826	0.804228	0.544292		PG1097	0.941012	0.566823	1177	0.119009	0.952571
PG1333	20.6225	29.275	29.9231	19.7634	25.9885	19.6695	22.6472	20.571	0.892474	0.498661	0.415896	PG1825	1.28932	0.544898		acdA	1.18224	0.567604	1178	0.11911	0.953074
PG1334	2384.13	1862.79	1947.3	2265.91	1675.92	2714.23	1862.79	1700.53	0.940113	0.742996	0.661753	PG1423	0.73317	0.544993		PG1504	0.824622	0.568586	1179	0.119211	0.953913
PG1335	545.605	615.768	587.649	631.845	744.378	569.087	635.515	732.292	1.12617	0.239006	0.151452	PG0093	0.949087	0.545759		PG0613	0.796826	0.569172	1180	0.119312	0.954087
PG1340	215.297	212.943	160.884	279.543	181.014	272.183	149.755	207.223	0.932665	0.633694	0.695453	PG0821	0.687372	0.545915		PG1026	0.871012	0.569323	1181	0.119414	0.953531
PG1341	1450.23	1312.19	1911.02	936.528	1522.47	1341.21	1596.57	1522.47	1.06644	0.650205	0.670591	aroA	1.04725	0.546205		PG1606	0.819811	0.569733	1182	0.119515	0.953411
PG1345	122.687	201.544	147.224	125.384	150.67	198.529	168.175	149.034	1.11656	0.0876562	0.451411	PG0901	1.26045	0.546752		PG1751	0.933972	0.569914	1183	0.119616	0.952908
PG1346	49.2624	65.4247	82.3216	57.4131	77.6864	60.4361	83.4838	64.9245	1.1262	0.34968	0.400586	PG2128	0.931574	0.546795		PG1215	0.938812	0.57012	1184	0.119717	0.952447
PG1347	2107.12	1201.28	1158.03	1388.07	989.696	2252.37	1588.33	1491.05	1.07976	0.814479	0.743344	PG0839	0.817615	0.547319		PG0030	0.91857	0.570241	1185	0.119818	0.951845
PG1348	173.802	170.733	156.721	151.788	160.105	222.176	194.003	156.454	1.12204	0.273072	0.269948	PG2028	1.16839	0.547325		PG2066	1.07288	0.570493	1186	0.119919	0.951463
PG1350	132.237	150.313	122.687	161.872	134.815	124.904	101.98	148.429	0.899523	0.102511	0.320979	PG0543	0.918232	0.548276		PG1304	1.07459	0.571035	1187	0.12002	0.951565
PG1351	39.0174	58.4183	51.7606	33.0074	63.6098	36.4255	45.3262	39.7136	1.01576	0.946686	0.934637	PG0161	0.868387	0.548678		PG1037	1.08075	0.571396	1188	0.120121	0.951365
PG1352	352.674	405.72	341.278	307.055	331.929	371.262	308.11	332.348	0.955159	0.342894	0.540007	PG1151	1.32833	0.548921		PG1945	0.930629	0.571738	1189	0.120222	0.951134
PG1354	31.3012	59.2981	62.3011	26.6049	92.69	45.1111	71.4098	64.3909	1.5242	0.249198	0.132066	rpe	0.974373	0.549246		fabG	1.07965	0.57236	1190	0.120324	0.951369
PG1355	97.6654	136.761	112.939	103.322	137.324	88.6777	121.363	121.603	1.04056	0.822902	0.744324	acpP	0.906214	0.549433		clpB	0.877577	0.572377	1191	0.120425	0.950597
PG1356	475.679	529.402	415.396	648.237	361.93	555.293	419.442	488.106	0.88208	0.269067	0.383382	pepC	1.14266	0.549678		pyrB	0.940782	0.573006	1192	0.120526	0.950844
PG1357	3.13485	0	0	2.72571	2.86891	0	4.7198	4.55016	2.07128	0.265066	0.300579	PG0144	0.962469	0.550478		PG1407	1.09403	0.573482	1193	0.120627	0.950836
PG1358	321.719	183.961	97.4357	448.516	110.998	175.88	73.3031	307.789	0.635174	0.141554	0.341177	PG0444	0.887074	0.55102		PG2099	1.07006	0.573749	1194	0.120728	0.950482
PG1359	162.526	193.366	113.921	144.964	171.159	198.895	133.377	173.802	1.10159	0.0608499	0.493279	yngK-2	0.928561	0.551269		PG0177	1.17713	0.573908	1195	0.120829	0.949951
PG1361	367.281	499.361	506.031	376.807	540.899	387.139	500.236	456.658	1.07742	0.617169	0.52426	PG0544	1.11905	0.551555		ragB	1.07489	0.574116	1196	0.12093	0.9495
PG1362	178.007	138.341	189.711	155.627	142.363	185.297	192.502	161.261	1.02983	0.789032	0.771248	PG1848	1.21047	0.551775		PG1212	0.955041	0.575059	1197	0.121031	0.950264
PG1363	8.35948	9.36223	21.9592	12.0654	12.8052	15.0861	41.1751	5.69586	1.44478	0.352664	0.516817	PG0933	0.793458	0.552158		batD	0.93388	0.575113	1198	0.121132	0.94956
PG1367	710.95	546.32	706.224	595.473	519.12	837.128	750.358	685.492	1.0911	0.597765	0.48721	cbiGF	0.858749	0.552459		ansA	0.932597	0.576319	1199	0.121234	0.950757
PG1371	86.2582	127.463	138.341	55.4781	178.328	56.9763	122.142	139.217	1.21868	0.612228	0.508499	PG0820	0.864641	0.553253		PG1410	1.24835	0.576643	1200	0.121335	0.9505
PG1372	327.197	304.759	300.112	315.965	296.401	352.674	333.851	311.461	1.03714	0.564479	0.432526	rpsS	1.24569	0.553597		PG1140	0.844703	0.576849	1201	0.121436	0.950047
PG1373	33.0074	23.4842	17.1643	44.7546	19.8884	52.1326	20.8051	36.9296	1.09581	0.780039	0.780308	PG0879	1.06427	0.554017		PG2125	1.13715	0.577048	1202	0.121537	0.949584
PG1374	347.382	265.365	285.134	424.92	238.906	332.348	263.698	227.266	0.803006	0.335061	0.180155	mreB	0.967199	0.554363		infB	1.04815	0.577351	1203	0.121638	0.949293
PG1375	537.169	361.93	270.605	679.924	266.333	774.989	344.985	387.139	0.958812	0.916295	0.900115	PG0948	1.07879	0.554745		dnaK	1.20627	0.577487	1204	0.121739	0.948729
PG1379	169.777	148.429	134.139	165.716	155.152	173.18	157.456	158.306	1.04212	0.569821	0.505272	PG1267	0.853402	0.556271		PG1980	1.10406	0.578584	1205	0.12184	0.949742
PG1380	73.3031	67.5462	89.2801	59.8682	74.4692	67.5462	98.2524	63.2169	1.04651	0.189037	0.747328	PG1072	1.08146	0.55666		PG5SB	0.726779	0.578977	1206	0.121941	0.949599
PG1381	181.669	137.611	131.219	183.168	125.571	207.926	135.226	154.912	0.984167	0.93235	0.91693	PG0359	1.09485	0.556663		PG1854	1.10234	0.57917	1207	0.122042	0.949128
PG1382	207.926	147.646	142.363	224.809	191.539	224.809	159.615	189.06	1.0585	0.698149	0.684845	PG1103	1.14996	0.557367		PG0545	0.913471	0.579479	1208	0.122144	0.948849
PG1383	83.2712	103.035	50.2975	92.8903	63.9613	121.363	77.8655	66.0573	0.999252	0.996647	0.997319	PG0434	0.961471	0.557416		PG1027	0.887331	0.579612	1209	0.122245	0.948282
PG1385	2526.65	3166.77	2046.11	2569.72	3478.58	1973.11	2010.65	2841.86	0.999511	0.99793	0.997746	PG2199	1.08123	0.557423		PG2128	0.931574	0.581198	1210	0.122346	0.95009
PG1387	90.2217	102.189	150.914	83.0504	146.45	99.2501	177.7	111.252	1.25395	0.110943	0.292142	manA	0.893779	0.557539		fetB	1.07738	0.581269	1211	0.122447	0.949422
PG1388	93.0965	120.983	128.354	95.7159	114.525	106.872	133.701	104.555	1.04908	0.517838	0.644569	PG1165	1.05176	0.557818		PG0400	0.956707	0.582539	1212	0.122548	0.950711
PG1389	104.892	93.5986	83.2712	121.363	69.8181	128.519	74.4692	89.1329	0.897834	0.569785	0.534442	PG0999	1.08497	0.558574		PG0770	1.22367	0.58293	1213	0.122649	0.950566
PG1391	287.725	294.042	343.377	234.792	257.328	295.847	355.618	227.572	0.979679	0.562786	0.873451	PG0132	1.29345	0.558861		dxs	0.901569	0.583315	1214	0.12275	0.95041
PG1392	43.8835	44.8633	72.861	32.6715	37.4765	34.4476	67.9448	26.6049	0.856879	0.0101867	0.597347	PG1587	1.13564	0.559935		PG0002	0.893851	0.583518	1215	0.122851	0.949958
PG1393	267.495	239.668	302.632	214.427	198.165	267.495	290.304	183.961	0.917696	0.37299	0.53605	PG0965	1.07188	0.560124		PG1224	0.950204	0.58365	1216	0.122952	0.949392
PG1394	82.1458	79.7466	107.835	78.9771	97.4357	69.3014	101.323	84.407	1.01079	0.882576	0.92824	PG1683	0.955884	0.560201		PG1634	0.821975	0.583991	1217	0.123054	0.949165
PG1395	62.7004	50.8746	72.3076	71.6493	73.3031	67.1145	69.9385	61.9129	1.05722	0.57854	0.531984	PG0073	0.915148	0.560892		PG0750	0.869224	0.584354	1218	0.123155	0.948975
PG1398	8.41791	20.6225	11.17	7.37279	9.02041	14.8574	15.0861	10.2412	1.03408	0.863703	0.908908	mmdA	1.22195	0.561781		PG1618	1.09717	0.585578	1219	0.123256	0.950184
PG1402	43.1619	62.0705	73.0317	36.6881	72.3076	60.1282	69.3014	58.0899	1.20877	0.268224	0.26243	PG0243	1.19703	0.562092		PG1108	0.812361	0.585635	1220	0.123357	0.949496
PG1403	70.6851	84.407	73.3031	86.2582	70.4891	93.3227	68.3038	65.5759	0.946093	0.542722	0.591348	PG1809	1.09174	0.56244		PG1966	0.904559	0.586326	1221	0.123458	0.949838
PG1404	310.475	279.833	317.559	340.761	248.704	356.665	308.844	278.079	0.954881	0.696825	0.611145	PG1108	0.812361	0.562451		PG2087	1.18639	0.58663	1222	0.123559	0.949553
PG1405	143.656	144.786	140.887	169.35	126.672	166.418	154.276	131.047	0.966148	0.738676	0.676104	PG1391	0.979679	0.562786		PG1130	0.811494	0.587388	1223	0.12366	0.950003
PG1407	14.476	30.8026	24.4713	24.6991	27.7977	25.9885	28.2199	21.324	1.09403	0.629521	0.573482	PG1634	0.821975	0.563609		PG1528	0.841667	0.587677	1224	0.123761	0.949694
PG1408	78.6694	107.096	106.142	77.8655	97.8376	84.9134	92.69	76.8176	0.952637	0.658807	0.657435	nqrC	1.11411	0.564093		rplQ	0.877405	0.588402	1225	0.123862	0.950089
PG1409	374.491	157.456	209.233	354.887	193.104	265.829	190.67	242.485	0.8139	0.475793	0.40306	PG0936	1.17147	0.564175		PG0308	1.13931	0.588657	1226	0.123964	0.949725
PG1410	23.0049	6.79435	35.0591	13.1294	21.324	16.1171	19.6695	40.2452	1.24835	0.627259	0.576643	iorA	1.08042	0.564471		upp	1.07737	0.589012	1227	0.124065	0.949523
PG1411	259.331	344.661	337.291	308.382	416.672	299.222	407.057	359.267	1.18609	0.256582	0.129778	PG1372	1.03714	0.564479		umuD	1.13936	0.589099	1228	0.124166	0.94889
PG1414	653.949	728.093	781.766	500.236	882.185	646.731	895.198	558.272	1.1195	0.303845	0.474746	tRNA-Val-1	0.542771	0.564548		ftsA	0.942805	0.591079	1229	0.124267	0.951305
PG1419	17.5675	26.1877	19.6695	17.9681	17.1643	27.6123	19.7634	16.7997	0.999347	0.982087	0.996834	PG1528	0.841667	0.564858		PG1403	0.946093	0.591348	1230	0.124368	0.950964
PG1420	23.6297	34.2242	40.2452	25.3172	31.4195	24.6991	31.9409	31.1407	0.965838	0.832172	0.812682	cdsA	1.20537	0.568357		PG2019	0.810762	0.592318	1231	0.124469	0.95175
PG1421	41.7258	28.2962	23.6297	45.5072	25.6278	47.7603	21.8359	27.392	0.881122	0.665766	0.616387	PG1900	1.06098	0.568696		PG0971	0.871876	0.593572	1232	0.12457	0.952991
PG1423	0.229632	6.52639	13.368	6.01149	4.85873	0	8.18289	6.12019	0.73317	0.544993	0.605621	PG0662	1.2268	0.568698		PG0700	1.1222	0.59376	1233	0.124671	0.952521
PG1424	2176.27	2356.2	1746.43	2714.23	1887.8	2398.45	1491.05	1848.39	0.847947	0.169535	0.259401	tRNA-Val-2	0.575108	0.569361		PG0423	0.95709	0.594155	1234	0.124772	0.952382
PG1426	3.88982	4.03487	2.4099	1.82657	11.6604	5.59214	0.86405	4.9899	1.90002	0.253578	0.277407	groES	1.1224	0.56976		PG0426	0.92439	0.594551	1235	0.124874	0.952244
PG1427	442.561	260.118	228.827	521.033	192.502	444.196	242.485	327.197	0.830531	0.580368	0.517712	PG1389	0.897834	0.569785		PG2022	0.928918	0.595365	1236	0.124975	0.952777
PG1429	9.36223	0	23.0049	3.46682	8.65739	8.05534	16.7997	7.64902	1.14867	0.695186	0.817187	PG1379	1.04212	0.569821		PG0243	1.19703	0.595667	1237	0.125076	0.952489
PG1430	4654.77	2734.75	3265.62	3060.17	2223.85	4121.08	3478.58	2875.54	0.925904	0.771232	0.680055	smpB	0.950724	0.570636		frdB	0.923257	0.595697	1238	0.125177	0.951768
PG1431	432.92	238.16	304.759	478.743	254.92	214.427	261.939	416.672	0.789201	0.114034	0.323625	PG0177	1.17713	0.570643		PG0234	0.848411	0.596031	1239	0.125278	0.951533
PG1432	383.806	149.603	151.303	364.908	177.236	249.562	219.714	289.12	0.8914	0.713582	0.693676	PG0560	0.777931	0.572196		PG1866	0.777665	0.596447	1240	0.125379	0.95143
PG1433	86.5056	143.898	117.193	114.198	82.942	113.637	111.677	75.1849	0.830326	0.114509	0.247938	PG0759	0.990248	0.572629		PG0786	0.708543	0.596999	1241	0.12548	0.951543
PG1435	856.954	549.533	571.889	716.995	532.692	765.96	569.087	644.441	0.932035	0.708546	0.62171	xerD	0.895343	0.572744		PG1392	0.856879	0.597347	1242	0.125581	0.951331
PG1436	16.7997	10.4093	5.8983	13.6428	8.91424	13.1294	9.57291	15.6487	1.01102	0.964864	0.964971	PG1283	1.16305	0.573069		PG0117	0.877866	0.597405	1243	0.125683	0.950658
PG1439	104.333	45.1111	34.2242	135.226	39.4843	65.2402	34.0978	87.876	0.71089	0.329544	0.42751	PG0452	1.01977	0.573164		PG1117	1.09056	0.597474	1244	0.125784	0.950003
PG1440	45.6097	21.5966	25.4458	77.6864	17.5675	25.3172	18.6119	29.8364	0.536185	0.183277	0.183888	PG0483	1.12407	0.573547		PG0031	0.8972	0.599379	1245	0.125885	0.952266
PG1441	0	0	0	4.77331	0	1.7261	0.593597	0.489615	0.588546	0.733486	0.707578	gdh	0.94611	0.573859		PG1874	0.825627	0.600043	1246	0.125986	0.952556
PG1442	1.33335	7.57937	1.22307	0.86405	3.30774	0.86405	1.38802	3.04685	0.782434	0.793183	0.740169	PG0459	0.888197	0.574516		rpsI	1.09381	0.6008	1247	0.126087	0.952993
PG1444	56.0402	22.2813	24.5965	51.7606	31.1407	56.1879	25.1987	43.8835	1.0112	0.974239	0.970471	PG0860	0.905462	0.574668		rfbD	1.07159	0.601673	1248	0.126188	0.953613
PG1445	15.6487	6.12019	7.84896	6.06355	11.3294	11.4514	7.5289	9.16734	1.10638	0.682835	0.713749	PG1215	0.938812	0.575017		PG2199	1.08123	0.603882	1249	0.126289	0.956347
PG1446	19.6695	47.4098	33.2855	16.5772	35.0591	21.7114	31.6907	21.8359	0.943177	0.861366	0.839324	PG1968	1.06955	0.576014		PG0946	1.07577	0.604121	1250	0.12639	0.955961
PG1447	118.572	42.026	79.2282	78.5201	48.5996	73.4701	66.8132	55.2066	0.766743	0.438363	0.306316	PG0940	1.82761	0.576467		spoT	0.95466	0.605183	1251	0.126491	0.956875
PG1448	165.497	178.428	134.954	198.165	119.105	169.596	98.5029	164.35	0.814649	0.0293646	0.200766	fetB	1.07738	0.577722		PG1423	0.73317	0.605621	1252	0.126593	0.956804
PG1449	9.70653	4.52099	4.36137	8.00054	4.2817	13.6428	6.58951	10.833	1.32937	0.515532	0.411342	batC	0.821484	0.577726		recQ-2	1.07372	0.606585	1253	0.126694	0.957562
PG1450	15.3352	8.26654	6.43013	14.7471	8.00054	10.833	5.59214	11.9683	0.812749	0.38504	0.462844	PG1395	1.05722	0.57854		PG1623	0.952013	0.607083	1254	0.126795	0.957583
PG1451	13.368	4.55016	7.13379	11.4514	7.13379	6.75821	5.33396	11.0684	0.829903	0.444476	0.533809	PG0710	1.24981	0.578768		PG1701	1.03725	0.607096	1255	0.126896	0.956842
PG1452	1.93231	0	2.27738	4.55016	2.14509	3.20774	3.20774	0.417293	1.02489	0.973903	0.963477	PG1427	0.830531	0.580368		PG0041	0.795773	0.607265	1256	0.126997	0.956346
PG1453	140.026	85.9276	65.2402	144.786	74.3129	142.363	76.238	129.335	0.968504	0.901513	0.901273	PG0323	0.967661	0.581715		PG0671	1.10293	0.607289	1257	0.127098	0.955623
PG1454	9.88042	15.9563	11.7717	10.0723	11.17	8.75061	10.833	6.79435	0.787488	0.257227	0.195434	PG1212	0.955041	0.581718		murG	0.909956	0.607705	1258	0.127199	0.955516
PG1456	4.12757	9.57291	2.0961	3.88982	0	0	5.8983	2.81209	0.442457	0.399568	0.247404	PG1007	1.26211	0.582053		PG1174	0.893701	0.608128	1259	0.1273	0.955422
PG1457	6.43013	4.18105	3.20774	16.7074	4.77331	7.13379	6.68219	9.7824	0.929416	0.83821	0.87445	PG1111	0.972176	0.583219		PG1653	1.14645	0.60993	1260	0.127401	0.957494
PG1458	13.6428	8.35948	6.06355	11.6604	4.2127	3.13485	5.81577	10.0723	0.584894	0.138886	0.119827	slyD	0.824598	0.584094		PG1254	1.05249	0.610091	1261	0.127503	0.956987
PG1459	0	0	0	2.4099	0	0	1.48183	0	0.614894	0.792097	0.754019	PG0789	0.93315	0.584185		PG0901	1.26045	0.610744	1262	0.127604	0.957252
PG1460	2.72571	2.86891	3.13485	3.13485	0	1.22307	0.445329	0.445329	0.178158	0.00268958	0.000111953	PG0998	2.26235	0.584376		PG1404	0.954881	0.611145	1263	0.127705	0.957122
PG1461	6.12019	3.75739	2.35454	3.82306	2.18897	2.18897	3.38354	1.22307	0.559604	0.19093	0.0960445	PG0986	0.875488	0.584379		PG1474	1.24733	0.611336	1264	0.127806	0.956664
PG1462	4.52099	3.30774	3.38354	9.4444	0	5.25874	2.14509	4.43232	0.572994	0.266416	0.284325	cysS	1.02944	0.58477		smpB	0.950724	0.612892	1265	0.127907	0.958341
PG1463	6.39418	0	6.85699	9.16734	4.43232	5.33396	4.36137	6.43013	0.917001	0.825932	0.825764	PG1801	0.86329	0.586101		murD	0.927749	0.613352	1266	0.128008	0.958302
PG1465	487.108	572.765	291.446	683.654	560.193	624.828	343.765	566.107	1.02945	0.758308	0.889475	PG1020	0.911314	0.587773		PG0543	0.918232	0.613377	1267	0.128109	0.957585
PG1466	305.345	372.865	257.925	364.33	496.186	228.827	239.668	436.813	1.07769	0.745003	0.74219	PG0955	0.945627	0.587797		maf	0.952633	0.613479	1268	0.12821	0.956989
PG1467	1040.66	804.975	604.548	1076.77	880.057	847.558	587.649	880.057	0.905973	0.242283	0.550395	ragB	1.07489	0.588653		PG0795	1.10349	0.613561	1269	0.128311	0.956362
PG1469	783.897	295.387	246.795	637.734	259.331	538.719	244.896	765.96	0.921119	0.833979	0.837296	PG2066	1.07288	0.588703		PG0160	1.18427	0.613658	1270	0.128413	0.955759
PG1470	26.8214	20.8051	20.4599	43.3992	5.4245	12.0654	8.26654	13.9258	0.355941	0.0312118	0.0199136	PG1095	1.08212	0.5898		PG1029	2.00072	0.61452	1271	0.128514	0.95635
PG1471	208.268	139.403	249.562	189.51	159.093	154.912	240.24	207.597	0.968349	0.716441	0.845823	PG1846	1.95404	0.590167		PG0893	0.931823	0.61473	1272	0.128615	0.955925
PG1472	308.382	195.475	339.809	186.483	235.159	343.765	341.278	263.698	1.14925	0.480051	0.451309	PG0613	0.796826	0.591197		PG0229	1.30416	0.614999	1273	0.128716	0.955592
PG1473	81.604	74.9931	186.483	67.4763	76.4951	110.77	209.233	55.0673	1.09989	0.434457	0.824227	lacZ-2	1.03441	0.591626		PG0334	0.904492	0.615073	1274	0.128817	0.954956
PG1474	7.5289	10.5081	17.8887	1.65485	7.57937	12.2093	19.2377	7.84896	1.24733	0.180858	0.611336	PG0433	0.895625	0.591994		megL	0.925059	0.615267	1275	0.128918	0.954509
PG1475	8.18289	14.1178	7.05367	12.5827	10.2412	6.18722	6.12019	7.13379	0.707785	0.264653	0.168362	PG1623	0.952013	0.592435		PG1579	1.08904	0.616243	1276	0.129019	0.955273
PG1476	9.57291	14.8574	11.3294	16.97	12.2093	10.6057	11.5642	9.88042	0.83937	0.4044	0.271995	PG0423	0.95709	0.592465		PG1421	0.881122	0.616387	1277	0.12912	0.954748
PG1477	5.05594	14.6005	10.5081	18.531	4.36137	9.30012	6.85699	13.5037	0.69867	0.0401303	0.332291	PG2018	0.929901	0.593341		prtQ	1.04019	0.616542	1278	0.129221	0.954241
PG1478	7.64902	10.6989	10.2412	6.39418	9.88042	4.2817	8.91424	7.37279	0.870392	0.594481	0.505598	PG2103	1.47244	0.594435		cobQ	1.06987	0.616597	1279	0.129323	0.95358
PG1479	12.5827	11.6604	13.6428	14.476	14.476	11.9683	14.7471	13.8046	1.0503	0.316362	0.481079	PG1478	0.870392	0.594481		rpmF	0.855608	0.616858	1280	0.129424	0.953238
PG1480	0.918079	4.9899	5.05594	1.38802	4.52099	4.2127	1.93231	2.4099	1.05861	0.906755	0.893285	pyrB	0.940782	0.595035		PG0823	1.10337	0.617267	1281	0.129525	0.953126
PG1481	11.9683	13.1294	8.75061	14.6873	9.97213	9.4444	9.97213	6.68219	0.743183	0.203267	0.0805659	PG1264	1.16989	0.595902		PG1139	0.806538	0.617666	1282	0.129626	0.952998
PG1482	7.37279	5.81577	3.6017	7.57937	6.75821	3.38354	6.79435	4.2127	0.867834	0.617384	0.549354	PG0321	0.929042	0.596163		ispG	1.14399	0.618201	1283	0.129727	0.953081
PG1483	2.46066	8.52242	2.66984	0	6.39418	2.81209	1.04006	3.88982	1.03539	0.9621	0.95654	dapB	1.1448	0.596969		PG0383	1.04972	0.618729	1284	0.129828	0.953151
PG1484	5.81577	6.31779	5.25874	5.05594	7.05367	4.12757	8.00054	5.51445	1.10014	0.624095	0.555059	PG0191	0.861296	0.597049		PG1268	1.1473	0.619147	1285	0.129929	0.953052
PG1485	19.4346	20.3046	24.6991	11.7717	20.8051	14.9697	17.8887	4.62451	0.764835	0.109745	0.350929	PG1367	1.0911	0.597765		PG2207	1.09207	0.619409	1286	0.13003	0.952715
PG1486	23.2932	21.5221	28.6214	16.7997	15.8379	13.2206	17.5675	9.97213	0.62722	0.00287199	0.0291302	PG0308	1.13931	0.598669		PG1501	0.878895	0.61985	1287	0.130131	0.952651
PG1487	2.14509	11.5642	6.52639	6.31779	7.5289	2.35454	7.57937	7.46071	0.938616	0.903837	0.866374	PG0041	0.795773	0.599666		ribH	0.87077	0.620802	1288	0.130233	0.953374
PG1488	11.7717	6.39418	8.26654	19.2377	9.36223	9.7824	12.2093	8.41791	0.870849	0.696294	0.634716	PG0731	0.921597	0.59991		groEL	1.17495	0.621264	1289	0.130334	0.953344
PG1489	5.33396	8.91424	3.30774	4.52099	6.52639	6.43013	8.52242	6.01149	1.24521	0.452771	0.348141	PG0582	1.09327	0.60001		PG1435	0.932035	0.62171	1290	0.130435	0.953289
PG1490	4.62451	8.05534	4.85873	6.79435	3.75739	5.81577	7.37279	4.03487	0.86224	0.530916	0.502316	nqrD	1.02826	0.601552		PG1978	1.06413	0.621885	1291	0.130536	0.952818
PG1491	77.6864	54.5788	59.2981	126.884	49.2624	31.3012	12.4849	103.322	0.61665	0.0118846	0.278507	fimA	0.820255	0.602458		PG1223	0.778584	0.622236	1292	0.130637	0.952619
PG1492	47.4098	65.0487	24.3586	94.7376	61.7213	25.0929	17.7983	99.9729	0.883529	0.60967	0.788465	PG5SA	0.733164	0.602952		PG1968	1.06955	0.622974	1293	0.130738	0.95301
PG1493	124.179	112.939	60.7158	253.378	77.538	75.5589	42.3802	175.88	0.673709	0.035662	0.403727	PG1300	0.915636	0.603124		kdsB	1.09461	0.623296	1294	0.130839	0.952766
PG1494	26.6049	37.6623	39.8125	28.7891	34.3358	26.0698	41.8748	27.6123	0.977601	0.866207	0.883273	ispF	1.06177	0.603154		PG0232	0.876847	0.623487	1295	0.13094	0.952322
PG1496	12.4849	7.2321	8.05534	15.3352	4.55016	19.017	17.4227	5.05594	1.06816	0.905997	0.870889	PG2212	0.737372	0.603573		PG1503	0.951424	0.62416	1296	0.131041	0.952614
PG1497	154.655	117.588	65.4247	265.365	117.441	120.359	72.4994	142.363	0.750644	0.301133	0.433771	recG	0.957606	0.605099		PG1098	1.09878	0.624515	1297	0.131143	0.952422
PG1498	156.454	141.935	105.486	197.059	152.045	153.507	101.736	194.614	1.00161	0.953137	0.993085	PG0287	1.04999	0.605883		fabH	0.930533	0.624865	1298	0.131244	0.952222
PG1499	316.432	252.411	187.381	566.107	186.804	248.006	146.766	320.939	0.682518	0.145294	0.29314	PG1701	1.03725	0.606295		PG1302	0.954167	0.625778	1299	0.131345	0.952879
PG1500	24.9753	22.819	41.0111	19.6695	33.1064	32.6715	52.1326	23.7745	1.30615	0.0122238	0.318555	PG0647	0.954623	0.606387		lysA	0.923518	0.627027	1300	0.131446	0.954046
PG1501	82.762	29.8364	55.0673	80.8365	39.0174	53.9094	73.72	51.7606	0.878895	0.687709	0.61985	PG1079	1.13547	0.606733		PG0582	1.09327	0.62879	1301	0.131547	0.955994
PG1503	6.31779	7.5289	5.59214	7.13379	6.43013	5.8983	5.4245	7.5289	0.951424	0.525821	0.62416	rprY	0.936617	0.607339		PG2038	0.846043	0.628809	1302	0.131648	0.955287
PG1504	8.26654	7.37279	5.81577	15.4236	5.25874	8.60721	4.77331	11.7717	0.824622	0.238123	0.568586	thiE	1.1103	0.608383		PG2028	1.16839	0.629947	1303	0.131749	0.956282
PG1505	3.46682	2.66984	6.01149	3.71606	4.7198	4.03487	3.71606	4.85873	1.09236	0.707794	0.650107	PG5SD	0.705284	0.609306		PG0056	0.905018	0.631417	1304	0.13185	0.957778
PG1507	39.4843	46.7641	42.6656	42.7438	27.6123	23.0049	30.5451	17.9681	0.577488	0.0145052	0.00115685	PG1492	0.883529	0.60967		PG2174	1.07127	0.631565	1305	0.131951	0.957268
PG1508	7.57937	10.2412	5.20205	6.75821	3.71606	1.65485	6.18722	3.13485	0.49337	0.149178	0.0372351	mrp	1.04567	0.610499		PG1301	0.920485	0.631836	1306	0.132053	0.956946
PG1509	7.46071	5.8983	6.68219	8.26654	6.85699	6.06355	4.62451	10.6989	0.997745	0.987484	0.991236	PG1026	0.871012	0.611379		PG1802	1.18786	0.632116	1307	0.132154	0.956637
PG1510	0	0	0	0	0	0	0	0	#DIV/0!	#DIV/0!	#DIV/0!	PG0011	0.977366	0.611954		PG2129	0.877301	0.6326	1308	0.132255	0.956638
PG1511	9.02041	10.949	4.7198	0	7.74755	5.51445	3.6017	8.00054	1.00709	0.988654	0.987343	PG1371	1.21868	0.612228		PG1599	0.923713	0.632762	1309	0.132356	0.956152
PG1512	23.9426	28.9711	9.57291	24.3586	12.9058	16.5772	8.35948	19.6695	0.662236	0.0692493	0.18194	PG1224	0.950204	0.612496		PG0610	1.11589	0.63282	1310	0.132457	0.95551
PG1513	109.599	43.8835	50.5712	94.9722	29.1032	62.7004	45.1111	60.4361	0.659978	0.319511	0.207699	fbp	1.11994	0.612575		PG1488	0.870849	0.634716	1311	0.132558	0.957642
PG1514	16.1953	13.9258	6.79435	11.5642	4.9899	11.17	4.18105	9.57291	0.617038	0.124741	0.129202	mtn	1.05834	0.612923		PG0535	0.85	0.635004	1312	0.132659	0.957347
PG1515	19.6185	19.2377	8.35948	25.8406	13.1294	18.531	14.2147	21.5221	0.922537	0.636627	0.743034	PG0810	0.937942	0.613677		PG0313	1.10926	0.635189	1313	0.13276	0.956895
PG1516	42.026	19.017	31.9409	38.013	14.0203	25.1987	30.9569	29.4456	0.760488	0.364944	0.260658	dxs	0.901569	0.61416		thyA	0.928935	0.637496	1314	0.132861	0.95964
PG1517	24.6991	16.1171	14.0203	23.4842	15.3352	19.7634	12.3648	20.3046	0.865262	0.397024	0.448612	PG5SB	0.726779	0.614454		PG1739	1.03186	0.637672	1315	0.132963	0.959175
PG1519	21.324	19.7634	6.75821	28.2199	13.8046	12.3648	6.39418	23.1223	0.732077	0.0555897	0.402817	nagB	1.07077	0.615162		PG0945	1.05496	0.638143	1316	0.133064	0.959154
PG1521	38.1405	50.2975	46.9256	47.1179	57.8659	43.2903	44.2903	58.2402	1.1162	0.453226	0.319032	gmk	0.911298	0.615317		PG0963	1.06959	0.639153	1317	0.133165	0.959943
PG1522	9.30012	14.9697	19.8884	14.1178	18.6119	13.0777	15.3352	21.3867	1.17392	0.509425	0.405698	PG1635	1.04635	0.61575		PG1655	1.29431	0.640147	1318	0.133266	0.960706
PG1525	14.0203	23.0049	16.1171	9.70653	19.017	18.1111	16.5772	16.1171	1.11096	0.543339	0.563639	PG0535	0.85	0.616145		PG1226	1.07689	0.640431	1319	0.133367	0.960404
PG1526	268.111	119.275	182.62	187.381	131.669	266.604	194.614	190.466	1.03428	0.917891	0.879823	PG1361	1.07742	0.617169		PG2186	1.13039	0.641397	1320	0.133468	0.961124
PG1527	4.55016	5.69586	5.4245	0	0	0	2.18897	3.38354	0.355605	0.302456	0.159434	PG1482	0.867834	0.617384		PG1735	1.07835	0.641649	1321	0.133569	0.960774
PG1528	78.2959	36.4255	23.7745	62.6125	34.6952	47.5644	29.3796	57.627	0.841667	0.564858	0.587677	maf	0.952633	0.617837		PG0065	1.14457	0.641909	1322	0.13367	0.960436
PG1529	29.7201	17.8887	14.6873	33.6022	19.7634	18.7256	10.6057	35.3163	0.880213	0.36306	0.691059	fabF	1.11684	0.618902		xseA	0.94896	0.641971	1323	0.133771	0.959803
PG1530	146.766	58.2402	43.3992	128.093	51.7606	92.4218	45.5072	110.477	0.797258	0.537165	0.547431	PG0770	1.22367	0.619381		PG1547	0.941335	0.642049	1324	0.133873	0.959193
PG1531	21.225	12.5827	12.8052	28.2962	14.2147	12.9058	10.0723	24.4713	0.823185	0.116501	0.524924	PG0285	0.877516	0.619596		PG1317	0.899208	0.642902	1325	0.133974	0.959743
PG1532	16.97	12.2093	9.36223	8.91424	2.0961	4.7198	4.85873	11.4514	0.487319	0.19026	0.0667871	PG2022	0.928918	0.619867		PG1056	0.940725	0.643727	1326	0.134075	0.96025
PG1533	13.8046	13.2206	7.93658	17.6733	10.5081	8.26654	9.4444	12.8052	0.77941	0.151938	0.239289	PG0727	0.830015	0.621156		PG0569	1.0377	0.643736	1327	0.134176	0.95954
PG1534	2.35454	3.46682	1.38802	4.12757	4.12757	2.27738	2.86891	7.57937	1.48658	0.246381	0.340391	PG2037	0.880495	0.621305		PG0161	0.868387	0.64401	1328	0.134277	0.959225
PG1535	21.7114	14.2147	7.5289	9.97213	22.0866	19.2377	11.17	13.368	1.23275	0.0502726	0.467528	PG0897	0.89347	0.621562		PG0189	0.952972	0.644022	1329	0.134378	0.958522
PG1536	360.053	306.579	400.013	232.977	321.719	407.057	504.261	250.357	1.1414	0.275225	0.510193	PG1308	0.913043	0.62213		PG0203	1.05649	0.644479	1330	0.134479	0.95848
PG1537	242.485	310.475	198.165	305.76	222.733	217.611	223.976	235.159	0.851066	0.23516	0.197823	PG0453	0.957343	0.622398		lysS	1.02877	0.644551	1331	0.13458	0.957867
PG1538	314.018	338.962	412.116	216.652	315.39	331.033	469.511	241.358	1.05894	0.285236	0.772422	rpmG	0.810941	0.623227		PG1388	1.04908	0.644569	1332	0.134681	0.957175
PG1543	143.162	104.333	113.637	133.701	106.142	187.729	124.652	194.97	1.2398	0.350575	0.262925	PG1969	1.0364	0.623546		murF	0.969936	0.644831	1333	0.134783	0.956846
PG1546	12.8052	13.0777	12.0654	11.0684	21.7114	19.1593	23.1223	19.1593	1.69641	0.00367612	0.000219348	PG1484	1.10014	0.624095		PG0021	1.084	0.646265	1334	0.134884	0.958255
PG1547	59.1144	60.4361	64.1107	80.1336	45.3262	72.861	70.2637	59.8682	0.941335	0.654604	0.642049	infB	1.04815	0.625234		thiC	1.10666	0.648129	1335	0.134985	0.960298
PG1549	2.81209	4.43232	0	5.51445	0	0	6.06355	4.2548	0.80872	0.809343	0.76468	PG1980	1.10406	0.625378		cydA	1.11401	0.648668	1336	0.135086	0.960378
PG1553	1032.19	1545.35	1901.63	1002.71	1901.63	923.747	1641.2	1235.25	1.04012	0.875673	0.863312	PG0245	0.837452	0.625832		PG1505	1.09236	0.650107	1337	0.135187	0.961788
PG1554	364.908	664.238	614.688	463.556	657.643	461.658	586.114	498.279	1.0457	0.82965	0.778281	4hbD	1.18387	0.625895		PG2102	1.12383	0.650192	1338	0.135288	0.961196
PG1555	231.184	301.521	293.544	190.063	262.197	301.195	273.377	192.258	1.01251	0.782654	0.930987	radA	0.959554	0.626196		PG0069	0.948282	0.650852	1339	0.135389	0.961453
PG1556	28.2199	46.9256	52.6038	28.5597	24.6991	29.275	36.2372	27.2982	0.751777	0.106859	0.200598	guaB	1.05603	0.62623		PG1264	1.16989	0.651195	1340	0.13549	0.961241
PG1564	213.69	137.324	174.524	178.566	143.656	232.315	178.566	149.755	1.00027	0.999007	0.99858	PG0449	1.03457	0.62658		batB	1.12987	0.652005	1341	0.135592	0.96172
PG1565	152.35	205.228	195.475	194.38	210.514	175.455	200.344	176.258	1.02025	0.858521	0.805144	rluD	0.97544	0.627012		trpG	1.10072	0.652633	1342	0.135693	0.961929
PG1570	2.4099	0	1.48183	0	2.96826	3.71606	3.96065	1.48183	3.11604	0.0559103	0.0447598	lysA	0.923518	0.627253		PG1742	1.12866	0.652741	1343	0.135794	0.961372
PG1571	4.2127	7.05367	7.2321	7.5289	8.60721	6.79435	11.8454	6.39418	1.29253	0.297284	0.240667	PG1410	1.24835	0.627259		PG1610	1.05581	0.652876	1344	0.135895	0.960855
PG1572	25.9885	23.2932	21.3867	32.3885	19.6695	22.5701	17.6733	19.4346	0.769939	0.107501	0.0633318	ftsY	1.0462	0.627285		PG0466	1.03167	0.652883	1345	0.135996	0.96015
PG1573	287.08	115.099	76.068	436.813	107.152	184.773	59.1144	247.827	0.654457	0.300952	0.427961	PG0961	0.92986	0.627576		pepO	0.944803	0.653171	1346	0.136097	0.95986
PG1574	14.9697	4.2548	12.4849	10.833	4.2548	7.84896	4.12757	11.6604	0.655621	0.368822	0.254	PG1626	0.966883	0.627836		mrp	1.04567	0.653399	1347	0.136198	0.959483
PG1579	1299.79	884.28	796.661	1271.06	898.895	1491.05	1151.24	1089.17	1.08904	0.711929	0.616243	PG0281	1.17706	0.627896		PG1626	0.966883	0.654039	1348	0.136299	0.959709
PG1580	46.7641	53.9094	62.6125	56.7755	92.2479	50.2975	65.7117	73.0317	1.27823	0.253902	0.151309	PG1407	1.09403	0.629521		gmk	0.911298	0.654198	1349	0.1364	0.959231
PG1581	174.524	130.097	194.38	173.802	144.106	177.7	200.065	155.777	1.0072	0.948221	0.949517	PG1029	2.00072	0.629537		PG0287	1.04999	0.654663	1350	0.136502	0.959203
PG1587	724.279	456.1	886.835	571.889	527.313	916.567	962.868	590.334	1.13564	0.559935	0.560351	PG0400	0.956707	0.629929		PG0727	0.830015	0.654886	1351	0.136603	0.958819
PG1588	240.61	257.328	244.896	187.729	213.271	248.429	237.67	210.514	0.977779	0.652465	0.783214	PG1904	1.1082	0.630163		PG0382	0.843487	0.655387	1352	0.136704	0.958843
PG1591	983.016	286.718	320.939	732.292	251.785	681.764	369.64	722.414	0.87199	0.773847	0.728123	msrA	1.0407	0.631634		PG0780	0.907644	0.65586	1353	0.136805	0.958826
PG1592	385.364	381.343	388.912	375.07	378.136	456.1	453.421	372.257	1.08442	0.232807	0.213129	PG0963	1.06959	0.632064		PG0886	1.12038	0.655903	1354	0.136906	0.95818
PG1594	112.939	91.6173	194.003	68.137	82.3216	101.98	170.733	63.9613	0.89779	0.289292	0.751357	PG0235	0.969259	0.632167		PG0724	0.95646	0.657241	1355	0.137007	0.959426
PG1597	137.864	136.308	103.322	148.108	117.588	122.142	116.784	122.924	0.91217	0.273641	0.285437	lpxB	1.01517	0.633191		PG1408	0.952637	0.657435	1356	0.137108	0.959002
PG1598	410.586	194.614	373.494	259.033	223.289	374.491	412.116	261.49	1.02719	0.918442	0.904512	PG1340	0.932665	0.633694		PG0453	0.957343	0.657626	1357	0.137209	0.958574
PG1599	157.074	94.4561	162.969	116.784	105.486	109.599	156.721	118.948	0.923713	0.535043	0.632762	fabG	1.07965	0.633779		PG1635	1.04635	0.657952	1358	0.13731	0.958342
PG1600	136.587	134.139	181.014	125.571	115.099	155.627	169.089	122.142	0.973405	0.704958	0.838232	upp	1.07737	0.634029		PG1279	1.10351	0.658521	1359	0.137412	0.958465
PG1601	69.9385	74.4692	99.4446	74.6055	78.6694	89.2801	77.1339	66.6596	0.978915	0.854256	0.843466	PG1879	1.13384	0.63449		PG0088	1.04611	0.659267	1360	0.137513	0.958845
PG1602	175.455	250.022	188.285	208.268	199.415	280.564	176.594	178.007	1.01526	0.842499	0.91866	PG1655	1.29431	0.634636		radA	0.959554	0.659697	1361	0.137614	0.958766
PG1603	182.83	212.126	259.77	186.953	227.572	196.078	285.971	215.797	1.09949	0.205427	0.454638	PG1945	0.930629	0.635768		PG0548	1.15732	0.659714	1362	0.137715	0.958087
PG1604	202.723	195.879	213.69	192.873	204.151	241.358	223.613	210.054	1.09192	0.148102	0.0983963	PG1975	0.728373	0.636067		PG1000	0.927268	0.660096	1363	0.137816	0.957939
PG1606	200.065	67.7271	70.908	141.101	58.4183	137.324	84.6647	112.939	0.819811	0.662099	0.569733	PG2073	1.0976	0.636291		ilvE	1.03453	0.660308	1364	0.137917	0.957544
PG1610	2547.93	4121.08	3060.17	3147.45	3905.99	3265.62	2997.78	3425.95	1.05581	0.721628	0.652876	PG1515	0.922537	0.636627		PG0235	0.969259	0.660334	1365	0.138018	0.95688
PG1611	1074.49	2078.57	2162.4	1158.03	3060.17	840.848	1990.01	2022.06	1.22238	0.638572	0.52889	proS	1.06832	0.636949		PG1334	0.940113	0.661753	1366	0.138119	0.958233
PG1613	694.693	521.637	487.108	794.287	497.615	435.272	465.775	575.076	0.790215	0.0675564	0.146428	frdB	0.923257	0.637477		PG0228	0.956166	0.661759	1367	0.13822	0.957541
PG1616	249.562	375.07	330.369	204.812	431.002	284.45	358.146	356.665	1.23319	0.357672	0.214651	PG0782	1.23001	0.637555		PG2130	1.19685	0.66229	1368	0.138322	0.957609
PG1617	14.3282	18.3037	15.0861	23.0049	18.4545	12.5827	13.8046	14.0203	0.832292	0.373521	0.254747	PG1818	0.937558	0.637569		PG1220	1.07634	0.663085	1369	0.138423	0.958059
PG1618	212.943	178.877	235.159	129.335	220.977	158.528	261.49	188.808	1.09717	0.352364	0.585578	rfbD	1.07159	0.638131		PG0257	1.07826	0.663559	1370	0.138524	0.958044
PG1619	192.502	177.7	280.564	135.553	208.268	186.184	272.183	175.455	1.07093	0.258393	0.722064	rplY	0.860926	0.638286		fcl	1.04583	0.663822	1371	0.138625	0.957724
PG1620	105.318	131.823	114.525	105.17	107.563	109.806	94.4561	109.042	0.921264	0.287816	0.260256	PG1061	1.08347	0.638393		selD	1.03353	0.663924	1372	0.138726	0.957174
PG1621	190.063	209.525	285.609	191.733	198.529	209.525	218.51	184.773	0.925201	0.410532	0.51492	PG1611	1.22238	0.638572		PG1904	1.1082	0.66409	1373	0.138827	0.956716
PG1622	416.672	487.108	496.186	490.372	409.513	441.018	359.267	425.665	0.865169	0.100872	0.0484688	rpoA	1.1197	0.638916		PG0125	0.973001	0.664603	1374	0.138928	0.956758
PG1623	134.139	178.328	169.777	124.652	149.255	146.097	145.66	136.761	0.952013	0.592435	0.607083	PG2087	1.18639	0.639407		PG1636	0.971659	0.664905	1375	0.139029	0.956496
PG1624	168.644	178.566	126.537	219.331	111.677	180.316	105.737	165.497	0.812645	0.103744	0.270945	PG0795	1.10349	0.640441		PG2216	0.958068	0.66527	1376	0.13913	0.956325
PG1625	858.178	1220.87	715.094	1354.56	965.22	698.211	643.187	1151.24	0.833479	0.284485	0.401456	PG1316	1.07066	0.640674		hmuY	0.955597	0.665352	1377	0.139232	0.955748
PG1626	141.101	152.862	121.363	149.755	154.276	125.816	125.174	141.101	0.966883	0.627836	0.654039	PG0739	1.03377	0.640686		PG0396	0.944738	0.665542	1378	0.139333	0.955328
PG1630	0.103504	0	1.7261	1.04006	1.7261	1.33335	1.33335	0.918079	1.8507	0.315347	0.216173	PG0228	0.956166	0.641134		PG0033	1.04533	0.666987	1379	0.139434	0.956708
PG1634	200.344	148.806	116.011	338.962	103.207	257.328	104.555	195.879	0.821975	0.563609	0.583991	miaA (NC_002950 369893..370796)	1.15474	0.643718		PG2036	1.04633	0.667112	1380	0.139535	0.956194
PG1635	648.237	774.989	639.3	783.897	669.79	912.289	741.123	655.141	1.04635	0.61575	0.657952	nth	0.975754	0.644946		PG0516	0.875567	0.668531	1381	0.139636	0.957533
PG1636	260.37	323.887	307.055	329.055	315.965	283.633	313.449	272.732	0.971659	0.754216	0.664905	megL	0.925059	0.646594		PG0225	1.11932	0.668917	1382	0.139737	0.957394
PG1638	163.965	310.786	277.195	191.178	331.033	350.115	310.786	330.149	1.40181	0.0693383	0.037696	PG0958	0.898408	0.647756		PG0773	1.36774	0.669781	1383	0.139838	0.957937
PG1639	72.1302	129.644	125.174	66.998	170.02	137.611	157.074	171.159	1.61409	0.0857623	0.0169895	PG1978	1.06413	0.64862		PG1341	1.06644	0.670591	1384	0.139939	0.958403
PG1641	430.313	712.996	523.253	545.605	788.923	686.709	590.334	755.291	1.27534	0.168136	0.0833494	PG0660	1.01712	0.648634		uvrA-2	1.05251	0.670986	1385	0.14004	0.958274
PG1642	251.962	373.494	310.475	291.721	551.129	449.377	456.658	568.464	1.65	0.0331954	0.00250753	PG1897	0.961049	0.648847		PG1852	1.06102	0.671119	1386	0.140142	0.957773
PG1644	125.384	156.145	123.727	139.403	141.101	124.37	120.359	142.477	0.969976	0.711285	0.679749	PG1341	1.06644	0.650205		PG0827	0.906329	0.671134	1387	0.140243	0.957104
PG1645	4.77331	21.324	9.4444	10.6057	5.81577	8.18289	11.9683	14.6005	0.879082	0.748016	0.739542	PG2038	0.846043	0.65022		PG0860	0.905462	0.671584	1388	0.140344	0.957056
PG1648	75.7757	116.992	96.0185	98.0457	102.352	73.1579	68.6241	99.6806	0.888797	0.53999	0.410379	ragA	1.22987	0.651631		PG1683	0.955884	0.672294	1389	0.140445	0.957377
PG1649	5.20205	14.6873	9.02041	2.86891	5.05594	4.9899	0	4.77331	0.466324	0.25098	0.188914	PG1588	0.977779	0.652465		thiE	1.1103	0.672727	1390	0.140546	0.957305
PG1651	146.45	290.78	221.181	219.714	292.858	168.872	190.063	243.634	1.0197	0.943389	0.918534	bioD	0.911703	0.653003		PG2076	1.05712	0.673052	1391	0.140647	0.95708
PG1652	80.339	138.626	112.699	99.4446	118.317	88.4658	104.457	107.563	0.971455	0.877722	0.829886	uvrA-2	1.05251	0.654005		PG0171	1.04024	0.673187	1392	0.140748	0.956583
PG1653	106.872	123.727	223.289	102.352	193.63	89.6562	197.341	157.074	1.14645	0.544115	0.60993	PG0750	0.869224	0.654344		PG2040	1.12054	0.673258	1393	0.140849	0.955998
PG1654	161.872	83.609	172.857	100.942	96.6854	135.553	153.923	105.486	0.946785	0.795372	0.79753	PG1547	0.941335	0.654604		PG1087	0.940561	0.673704	1394	0.14095	0.955945
PG1655	0.143427	0	3.75739	5.59214	3.38354	2.72571	2.35454	3.82306	1.29431	0.634636	0.640147	PG2125	1.13715	0.654702		dcp-1	1.0836	0.674677	1395	0.141052	0.956639
PG1658	98.0457	71.1448	49.3225	125.174	64.7874	138.055	57.627	101.98	1.05459	0.848544	0.856223	rpmF	0.855608	0.655702		PG1154	0.90475	0.674904	1396	0.141153	0.956276
PG1659	19.1593	31.1407	26.3544	23.9426	30.2997	36.0394	38.013	21.7114	1.25315	0.145132	0.200263	PG1317	0.899208	0.655988		murC	0.952264	0.675121	1397	0.141254	0.955898
PG1660	154.276	139.669	147.528	106.142	187.729	369.64	302.215	181.014	1.90024	0.066267	0.0397957	PG1328	1.24724	0.656004		PG0926	1.0628	0.675773	1398	0.141355	0.956137
PG1661	16.5772	33.759	21.5966	18.6119	41.7258	45.9637	35.8891	22.6472	1.61496	0.0492761	0.0715188	PG0382	0.843487	0.656609		PG1405	0.966148	0.676104	1399	0.141456	0.955921
PG1662	110.312	108.3	92.2479	90.7985	163.708	251.785	210.054	119.105	1.85394	0.0499692	0.0258963	batD	0.93388	0.656999		guaB	1.05603	0.676672	1400	0.141557	0.95604
PG1663	167.036	94.9722	98.2524	95.3358	126.368	309.456	256.749	123.007	1.79014	0.221912	0.123288	PG0489	1.14868	0.657891		PG1156	1.11987	0.677113	1401	0.141658	0.955981
PG1664	26.9685	29.1032	29.8364	25.0929	52.0291	73.3031	69.1034	36.7902	2.08309	0.0263578	0.0119668	mutB	1.09106	0.658028		ssb	0.967794	0.677221	1402	0.141759	0.955452
PG1665	20.7264	22.0866	20.6225	21.225	32.0923	44.2903	36.627	23.6297	1.61396	0.0526257	0.0240214	PG1408	0.952637	0.658807		PG1826	0.926706	0.677472	1403	0.14186	0.955125
PG1666	31.1407	44.7546	42.5083	28.9711	67.5462	39.2534	53.542	42.026	1.37315	0.209013	0.119169	PG0542	1.23133	0.659506		PG1199	0.869039	0.677575	1404	0.141962	0.95459
PG1667	32.0923	47.9441	43.1619	45.1111	63.0299	49.6019	64.7874	47.4098	1.33581	0.147189	0.0470124	PG2102	1.12383	0.659683		bioB	1.03048	0.678021	1405	0.142063	0.954537
PG1669	549.533	285.971	707.536	358.146	314.449	523.253	851.942	360.053	1.07812	0.742002	0.818204	PG0492	1.15967	0.660259		PG1880	1.06856	0.678799	1406	0.142164	0.954954
PG1670	78.8387	82.1458	211.476	46.3987	130.892	64.9245	212.943	61.339	1.12233	0.446238	0.809981	PG2223	0.976381	0.661642		lacZ-2	1.03441	0.6792	1407	0.142265	0.954839
PG1671	448.516	354.255	471.664	224.339	457.347	364.908	604.548	445.444	1.24919	0.16768	0.260443	PG0225	1.11932	0.661834		PG1644	0.969976	0.679749	1408	0.142366	0.954931
PG1672	3121.79	2061.35	2605.95	3316.92	1458.6	3166.77	2365.05	1862.79	0.797155	0.442682	0.269833	PG0313	1.10926	0.662093		PG1430	0.925904	0.680055	1409	0.142467	0.954684
PG1673	20.571	33.0074	16.7074	29.5575	16.7074	20.4599	8.41791	21.9592	0.676504	0.0200457	0.147732	PG1606	0.819811	0.662099		rnpA	1.07639	0.680264	1410	0.142568	0.954299
PG1674	17.1643	21.225	21.5221	9.57291	20.1208	16.1953	22.2813	12.5827	1.02441	0.837089	0.907916	nahA	1.13553	0.663037		PG0448	1.07561	0.680758	1411	0.142669	0.954316
PG1675	0	0	0	0	0	0	0	0	#DIV/0!	#DIV/0!	#DIV/0!	vacB	0.932178	0.663189		PG0999	1.08497	0.681097	1412	0.14277	0.954114
PG1678	158.151	155.777	179.256	155.777	133.377	145.66	208.268	95.874	0.898636	0.437385	0.519572	PG1304	1.07459	0.663619		mutY	0.959696	0.681154	1413	0.142872	0.953519
PG1679	25.1987	41.1751	55.4781	26.9685	58.2402	43.7179	61.4362	39.0174	1.36011	0.144893	0.184001	frr	1.11004	0.663911		PG1165	1.05176	0.683696	1414	0.142973	0.956401
PG1680	65.4247	86.2582	69.4718	66.8132	76.068	77.538	78.6694	53.9094	0.993808	0.945928	0.95529	ddl	0.976066	0.663983		atpD	1.12605	0.683861	1415	0.143074	0.955955
PG1681	221.384	358.146	289.42	252.411	348.62	234.792	241.358	297.44	1.00076	0.997142	0.995912	PG1421	0.881122	0.665766		fur	0.969748	0.683876	1416	0.143175	0.955301
PG1682	183.961	249.12	195.879	234.091	225.964	178.877	154.912	220.642	0.904228	0.450708	0.403239	PG0771	1.12567	0.665861		pyrG	0.951051	0.684644	1417	0.143276	0.955699
PG1683	128.354	170.568	121.99	162.526	148.429	143.656	116.011	149.603	0.955884	0.560201	0.672294	umuD	1.13936	0.666131		PG1382	1.0585	0.684845	1418	0.143377	0.955306
PG1684	121.363	135.553	99.9729	165.497	104.457	144.786	96.0185	170.986	0.988251	0.809345	0.947379	rnhA	1.1421	0.667445		PG0810	0.937942	0.685187	1419	0.143478	0.955109
PG1685	77.8655	51.7606	69.3014	93.3227	60.4361	83.4838	55.4781	85.9276	0.976306	0.888387	0.886865	dnaX	0.969311	0.668201		PG0173	0.905086	0.685654	1420	0.143579	0.955087
PG1687	186.184	134.815	95.7159	153.923	129.644	262.764	172.335	167.036	1.28239	0.387187	0.280751	PG2020	0.919096	0.668571		PG0749	1.23059	0.686395	1421	0.14368	0.955446
PG1690	140.273	200.752	157.674	161.261	149.755	136.587	97.1247	136.587	0.788007	0.136316	0.0870079	PG2036	1.04633	0.669374		hutH	0.926342	0.686637	1422	0.143782	0.955111
PG1691	95.0784	123.473	114.859	119.275	91.6173	86.2582	81.9228	102.736	0.800853	0.0623679	0.0267139	pepO	0.944803	0.669451		PG1296	1.05381	0.687215	1423	0.143883	0.955243
PG1692	331.929	422.066	529.402	261.49	425.665	345.562	416.672	340.761	0.989496	0.943688	0.950118	ksgA	0.948528	0.670654		PG2200	0.963484	0.687507	1424	0.143984	0.954978
PG1693	224.809	281.291	402.152	194.003	318.167	183.542	316.432	259.331	0.977517	0.908818	0.915196	gcvT	1.06536	0.671119		PG1095	1.08212	0.688456	1425	0.144085	0.955625
PG1694	1990.01	1990.01	2288.32	1874.33	1700.53	2265.91	2340.96	1596.57	0.970686	0.69281	0.786215	PG0773	1.36774	0.671914		PG1778	1.12272	0.688626	1426	0.144186	0.95519
PG1695	65.7117	12.9058	26.0698	42.207	11.0684	21.9592	30.4217	30.8026	0.641631	0.431073	0.325021	adk	0.956472	0.67322		PG0333	0.963903	0.688732	1427	0.144287	0.954669
PG1696	301.521	140.273	159.837	245.402	135.226	201.885	170.285	183.542	0.815715	0.487305	0.368961	PG0546	0.861437	0.674313		nqrC	1.11411	0.689013	1428	0.144388	0.954389
PG1697	129.86	116.784	102.736	134.61	118.948	110.312	94.9722	114.525	0.906544	0.0346881	0.248833	PG0171	1.04024	0.674379		PG1135	0.882732	0.689467	1429	0.144489	0.95435
PG16SA	1820.19	3013.62	2252.37	1578.82	2061.35	1848.39	2122.57	2356.2	0.968091	0.876866	0.841871	PG1880	1.06856	0.675055		PG1112	0.928319	0.690128	1430	0.14459	0.954596
PG16SB	1848.39	2875.54	2206.33	1562.63	1990.01	1794.69	2107.12	2307.45	0.965429	0.859113	0.8166	PG0466	1.03167	0.675282		PG1529	0.880213	0.691059	1431	0.144692	0.955217
PG16SC	1761.75	2896.3	2234.27	1607.88	2046.11	1820.19	2094.94	2365.05	0.979541	0.91825	0.893196	PG0189	0.952972	0.675669		PG0204	1.06067	0.69151	1432	0.144793	0.955173
PG16SD	1794.69	2941.93	2176.27	1552.9	2010.65	1862.79	2078.57	2340.96	0.979586	0.918984	0.896898	PG0125	0.973001	0.675996		PG0566	1.13582	0.691768	1433	0.144894	0.954863
PG1701	47.1179	48.5996	52.0291	40.6469	54.7899	49.5049	45.6097	45.5072	1.03725	0.606295	0.607096	rpoC	0.973607	0.676629		PG0253	1.1533	0.692475	1434	0.144995	0.955172
PG1704	758.19	938.626	950.737	847.558	1076.77	889.404	1000.91	968.712	1.12609	0.251529	0.112736	PG0069	0.948282	0.677442		prtRII	0.880856	0.692706	1435	0.145096	0.954824
PG1705	292.325	343.765	315.965	357.782	469.511	253.931	378.136	415.396	1.15814	0.413741	0.322619	PG1021	0.885329	0.677661		pepD-1	1.07574	0.69276	1436	0.145197	0.954233
PG1706	421.001	264.018	301.521	332.348	387.759	404.048	367.281	407.766	1.18801	0.181503	0.124512	PG2174	1.07127	0.678858		PG1201	0.955324	0.693507	1437	0.145298	0.954597
PG1707	975.458	569.087	569.087	904.471	646.731	968.712	658.989	812.92	1.02294	0.917366	0.899897	PG1268	1.1473	0.679091		PG1432	0.8914	0.693676	1438	0.145399	0.954167
PG1709	23.7745	22.5701	24.2303	16.9016	22.3786	39.4843	29.275	19.7634	1.26778	0.232145	0.26077	PG0926	1.0628	0.680352		PG0694	0.960462	0.693868	1439	0.145501	0.953767
PG1710	1.38802	5.51445	2.96826	4.7198	3.6017	2.4099	4.9899	2.14509	0.901036	0.817713	0.759845	PG1950	0.972048	0.680443		mtn	1.05834	0.694268	1440	0.145602	0.953654
PG1711	86.9245	110.998	101.736	99.2501	101.506	103.322	93.0965	99.8352	0.997121	0.960726	0.959606	PG1445	1.10638	0.682835		PG0302	1.05817	0.694506	1441	0.145703	0.953319
PG1712	244.354	207.359	213.271	212.126	194.003	262.197	220.977	197.573	0.997309	0.980292	0.97466	acdA	1.18224	0.682959		PG1761	1.0794	0.695179	1442	0.145804	0.953581
PG1713	72.861	101.113	99.8352	75.1849	146.097	35.1429	107.563	81.9228	1.06227	0.860675	0.831877	aroK	1.05392	0.68376		PG1340	0.932665	0.695453	1443	0.145905	0.953296
PG1715	1168.87	551.129	765.96	1128.95	804.975	1450.23	1442.98	994.449	1.29813	0.444016	0.266815	mutY	0.959696	0.683853		ksgA	0.948528	0.696643	1444	0.146006	0.954266
PG1718	2.96826	0	4.12757	12.2093	2.66984	1.48183	1.65485	2.00232	0.404496	0.345638	0.315244	PG0031	0.8972	0.684108		PG0149	0.958751	0.697261	1445	0.146107	0.954452
PG1719	186.953	211.701	227.881	185.895	198.895	203.734	213.69	190.063	0.992554	0.81384	0.898033	PG1112	0.928319	0.684202		adk	0.956472	0.697329	1446	0.146208	0.953884
PG1720	183.168	211.476	220.157	185.297	206.761	200.065	207.926	182.62	0.996592	0.940252	0.952504	PG1735	1.07835	0.687344		PG0781	1.09831	0.698273	1447	0.146309	0.954516
PG1722	17.7983	11.3294	8.41791	18.7256	2.4099	8.65739	5.05594	11.17	0.485031	0.0892728	0.0617788	lysS	1.02877	0.687568		PG1734	1.06238	0.698915	1448	0.146411	0.954733
PG1725	146.286	158.528	158.528	131.047	169.777	214.704	217.319	150.999	1.26651	0.0315379	0.0672612	ansA	0.932597	0.687658		PG1316	1.07066	0.699256	1449	0.146512	0.954539
PG1726	344.661	483.019	391.432	408.836	445.444	402.997	366.197	389.532	0.985392	0.885941	0.863806	PG1501	0.878895	0.687709		PG0053	1.08053	0.700629	1450	0.146613	0.955755
PG1728	122.142	111.479	107.152	143.898	113.434	112.699	107.41	115.75	0.927006	0.284945	0.33252	PG0124	0.978726	0.687853		pyrH	0.963428	0.700693	1451	0.146714	0.955183
PG1729	257.328	272.183	109.806	274.073	257.925	519.12	196.594	436.104	1.54342	0.0993911	0.19508	kdsB	1.09461	0.689786		PG0856	1.08574	0.701598	1452	0.146815	0.955758
PG1730	73.0317	65.7117	90.5467	45.9637	79.2282	85.7031	98.7616	49.0038	1.13603	0.0854338	0.52881	PG1745	0.966417	0.690301		PG0462	1.08933	0.702144	1453	0.146916	0.955843
PG1733	11.3294	19.4346	15.6487	18.1111	23.0049	14.7471	7.93658	13.1294	0.911572	0.768095	0.705452	PG0605	1.06666	0.690575		ftsE	0.954674	0.702514	1454	0.147017	0.95569
PG1734	10.833	18.4545	9.97213	17.1643	15.0861	14.6873	15.4236	14.7471	1.06238	0.730018	0.698915	rplQ	0.877405	0.691615		PG0605	1.06666	0.703024	1455	0.147118	0.955727
PG1735	34.4476	45.3262	51.0683	54.5788	47.5644	59.8682	58.4183	34.0978	1.07835	0.687344	0.641649	yajC	1.05893	0.69261		PG1173	0.846387	0.703288	1456	0.147219	0.955428
PG1738	109.248	119.824	125.571	129.094	128.952	157.456	149.603	119.824	1.14905	0.165204	0.114874	PG1694	0.970686	0.69281		polA	0.959948	0.703742	1457	0.147321	0.955389
PG1739	197.341	206.761	221.883	178.328	197.341	206.005	233.717	192.873	1.03186	0.204027	0.637672	PG1027	0.887331	0.69282		msrA	1.0407	0.70487	1458	0.147422	0.956264
PG1742	40.2452	89.2801	73.4701	26.6996	78.9771	50.5712	66.998	62.7004	1.12866	0.716727	0.652741	PG1429	1.14867	0.695186		PG1733	0.911572	0.705452	1459	0.147523	0.956398
PG1745	26.0698	34.3358	33.1064	37.2968	29.8364	36.7902	26.5037	33.2855	0.966417	0.690301	0.746972	spoT	0.95466	0.695734		clpP	0.943042	0.706225	1460	0.147624	0.956789
PG1746	131.219	151.303	121.828	141.935	138.055	109.248	90.5467	139.403	0.873633	0.232895	0.247225	bioB	1.03048	0.695813		PG0722	0.81226	0.707006	1461	0.147725	0.957193
PG1747	420.143	936.528	621.823	610.223	712.996	314.852	344.661	546.32	0.741228	0.446614	0.282515	PG1223	0.778584	0.69595		PG1441	0.588546	0.707578	1462	0.147826	0.957312
PG1750	108.921	105.737	104.457	112.939	99.8352	108.921	103.035	80.8365	0.908746	0.297399	0.172166	PG0117	0.877866	0.69601		panB	1.07864	0.709713	1463	0.147927	0.959543
PG1751	291.446	322.14	417.438	297.44	335.767	250.815	349.407	304.759	0.933972	0.498936	0.569914	PG1488	0.870849	0.696294		PG0902	0.958445	0.710121	1464	0.148028	0.959439
PG1752	201.544	182.317	341.823	148.429	181.669	186.953	282.399	144.786	0.910416	0.262476	0.717897	PG1404	0.954881	0.696825		ruvC	1.0767	0.71023	1465	0.148129	0.958931
PG1754	147.528	215.797	206.166	150.67	217.994	200.752	199.092	197.786	1.13256	0.3341	0.246695	PG0333	0.963903	0.697245		malQ	1.05294	0.711859	1466	0.148231	0.960475
PG1757	173.18	220.642	169.35	176.258	206.166	193.104	170.02	172.335	1.00297	0.967623	0.97163	PG0598	1.03249	0.697527		PG0964	1.04532	0.711998	1467	0.148332	0.960009
PG1759	165.135	233.717	255.435	211.701	179.988	179.518	175.455	186.184	0.832742	0.172964	0.11173	PG0448	1.07561	0.697861		PG1445	1.10638	0.713749	1468	0.148433	0.961713
PG1760	15.8379	33.453	36.7902	19.8884	42.3802	26.9685	28.7404	38.6111	1.29	0.446129	0.27014	PG1866	0.777665	0.698059		PG0840	0.901504	0.713972	1469	0.148534	0.961359
PG1761	30.8026	41.8748	27.6123	47.9441	36.9296	49.3225	26.1877	47.5644	1.0794	0.281467	0.695179	PG1382	1.0585	0.698149		PG0909	1.02706	0.714543	1470	0.148635	0.961473
PG1767	319.72	390.153	396.776	439.571	356.075	441.926	442.561	325.504	1.01284	0.908681	0.902666	dnaJ	1.07614	0.698481		PG1002	0.882024	0.715731	1471	0.148736	0.962417
PG1768	262.197	291.446	401.169	248.006	344.985	318.702	459.293	268.111	1.15653	0.0475073	0.411066	PG0610	1.11589	0.699059		PG0779	0.945743	0.717825	1472	0.148837	0.964578
PG1769	153.923	187.381	229.82	160.105	178.566	185.895	251.962	146.097	1.04279	0.464599	0.790254	PG0548	1.15732	0.701797		PG1752	0.910416	0.717897	1473	0.148938	0.964019
PG1770	615.768	1032.19	987.568	829.764	673.493	856.954	844.465	815.04	0.920544	0.296595	0.529494	PG0278	0.961366	0.702996		PG2145	1.02725	0.719025	1474	0.149039	0.964878
PG1773	160.105	112.699	174.81	111.252	124.37	194.97	224.809	128.093	1.20287	0.34243	0.377881	PG1222	0.951249	0.703404		PG0771	1.12567	0.719653	1475	0.149141	0.965067
PG1777	157.456	56.0402	120.792	82.4702	137.611	70.908	141.935	64.7874	0.996359	0.973947	0.990455	aroB	1.02676	0.703607		rpsP	1.1324	0.7207	1476	0.149242	0.965816
PG1778	149.603	96.2295	177.7	107.152	174.191	117.964	229.504	74.1531	1.12272	0.427091	0.688626	PG0946	1.07577	0.703971		PG1281	1.05284	0.721467	1477	0.149343	0.966189
PG1779	151.483	103.652	152.35	129.644	143.162	134.954	174.987	85.7031	1.00312	0.981953	0.985262	PG0807	0.990019	0.704086		cysS	1.02944	0.721535	1478	0.149444	0.965626
PG1782	311.461	383.806	379.809	347.382	275.011	376.807	327.197	251.535	0.865087	0.0812401	0.19187	fabH	0.930533	0.70429		lacZ-1	1.04767	0.72167	1479	0.149545	0.965154
PG1783	28.6214	51.4894	49.5049	31.3012	57.1943	21.8359	49.8927	38.8	1.04229	0.896603	0.867002	atpD	1.12605	0.704614		PG1619	1.07093	0.722064	1480	0.149646	0.965029
PG1784	176.039	162.07	191.178	170.02	147.224	192.873	164.35	140.536	0.922317	0.426628	0.343134	PG1600	0.973405	0.704958		PG0113	1.05345	0.724055	1481	0.149747	0.967036
PG1786	257.925	134.954	126.368	186.184	168.394	326.664	201.544	221.384	1.30131	0.427113	0.288406	PG0943	1.03389	0.707729		PG1265	1.23327	0.724319	1482	0.149848	0.966737
PG1787	19.8884	23.6297	14.6005	21.0995	22.5701	35.8891	29.4456	16.5772	1.31891	0.251746	0.218558	PG1505	1.09236	0.707794		aroA	1.04725	0.726048	1483	0.149949	0.968391
PG1788	1631.7	2234.27	1641.2	1675.92	2234.27	972.192	1181.04	2422.3	0.948033	0.856344	0.820687	PG2186	1.13039	0.707958		yajC	1.05893	0.726213	1484	0.150051	0.967958
PG1790	219.331	234.091	232.977	210.514	190.279	229.504	185.895	212.126	0.911799	0.177106	0.139381	PG1220	1.07634	0.708375		PG0961	0.92986	0.726549	1485	0.150152	0.967754
PG1791	146.626	241.188	324.501	179.988	174.036	153.301	235.478	170.733	0.822083	0.266366	0.391558	PG0065	1.14457	0.708434		PG1982	0.92288	0.726985	1486	0.150253	0.967683
PG1792	197.059	248.429	273.377	263.23	216.254	215.297	225.078	231.184	0.904	0.20787	0.223496	PG1435	0.932035	0.708546		PG1034	1.07968	0.727483	1487	0.150354	0.967694
PG1795	661.264	527.313	548.604	613.249	484.302	604.548	452.398	611.616	0.915944	0.438046	0.37083	ispG	1.14399	0.709543		PG0132	1.29345	0.727534	1488	0.150455	0.967112
PG1797	333.851	290.304	279.833	430.313	235.478	344.661	251.535	331.033	0.871397	0.323912	0.367312	PG1087	0.940561	0.709921		PG1591	0.87199	0.728123	1489	0.150556	0.967245
PG1798	119.621	98.7616	96.6854	136.006	72.6182	107.096	57.4131	118.317	0.787996	0.14965	0.21078	PG2216	0.958068	0.710855		PG0310	0.952245	0.72918	1490	0.150657	0.967999
PG1799	2.86891	9.16734	3.82306	1.48183	0	4.2548	2.4099	0	0.384329	0.0472456	0.224853	PG0426	0.92439	0.710976		purN	1.08511	0.729529	1491	0.150758	0.967812
PG1801	1641.2	1085.77	1248.65	1536.04	787.414	1641.2	1297.35	1032.19	0.86329	0.586101	0.431277	PG0241	1.07219	0.711272		PG2083	0.952955	0.7297	1492	0.150859	0.96739
PG1802	145.66	200.997	331.033	76.238	270.605	115.524	319.72	189.711	1.18786	0.535577	0.632116	PG1644	0.969976	0.711285		PG0739	1.03377	0.730203	1493	0.150961	0.967409
PG1809	164.902	116.208	104.555	143.162	136.308	165.497	142.363	133.174	1.09174	0.56244	0.461228	PG1579	1.08904	0.711929		PG1326	0.961136	0.730475	1494	0.151062	0.967122
PG1810	461.658	686.709	492.919	521.637	810.251	473.362	597.152	610.223	1.15168	0.527372	0.376435	PG0123	0.967258	0.712445		dnaX	0.969311	0.733544	1495	0.151163	0.970535
PG1811	8.91424	7.13379	21.225	0	10.4093	9.70653	20.4599	4.36137	1.20562	0.171704	0.741462	PG1091	1.04714	0.712919		PG0144	0.962469	0.73367	1496	0.151264	0.970053
PG1812	177.381	340.761	271.223	174.036	479.773	176.594	315.39	324.501	1.3455	0.458261	0.30293	PG0232	0.876847	0.713292		aspA	1.05373	0.733788	1497	0.151365	0.96956
PG1813	149.755	278.989	166.018	106.232	330.149	144.581	260.37	205.053	1.34117	0.442101	0.310841	murG	0.909956	0.713582		PG0655	0.77813	0.734784	1498	0.151466	0.970229
PG1816	294.688	445.444	333.851	347.127	408.836	297.44	308.382	351.934	0.961637	0.816709	0.749893	PG1432	0.8914	0.713582		PG1052	0.910367	0.736088	1499	0.151567	0.971302
PG1817	66.2467	48.3785	56.7755	81.9228	46.7641	76.8176	48.5996	78.9771	0.991453	0.961235	0.963415	PG0383	1.04972	0.713962		engA	1.02406	0.736164	1500	0.151668	0.970755
PG1818	143.898	94.2378	119.824	112.699	107.096	123.204	99.9729	110.998	0.937558	0.637569	0.541927	PG2145	1.02725	0.714202		PG1270	1.16298	0.736743	1501	0.151769	0.970872
PG1819	49.5049	77.1339	80.0058	75.5589	77.323	70.1475	62.4199	74.8769	1.00909	0.951506	0.937172	PG0160	1.18427	0.714654		PG1155	1.07334	0.737011	1502	0.151871	0.970578
PG1823	184.346	115.75	105.17	166.64	105.17	187.988	106.232	147.224	0.955778	0.852522	0.826081	PG2094	1.04444	0.715555		PG0439	0.959677	0.738124	1503	0.151972	0.971397
PG1825	11.4514	30.0829	26.6996	10.2412	30.5451	13.2796	29.5575	27.7977	1.28932	0.544898	0.417675	PG1096	1.05783	0.715665		rluD	0.97544	0.73936	1504	0.152073	0.972377
PG1826	60.1282	135.226	98.9952	89.1329	98.7616	81.1452	82.1458	93.3227	0.926706	0.741345	0.677472	PG0869	0.976455	0.716202		cydB	1.09132	0.739443	1505	0.152174	0.97184
PG1827	790.94	923.747	655.141	2896.3	592.218	679.924	537.169	734.506	0.483053	0.26241	0.247462	PG1471	0.968349	0.716441		PG1645	0.879082	0.739542	1506	0.152275	0.971323
PG1828	3599.36	1213.64	1089.17	3478.58	972.192	3214.03	1143.49	2896.3	0.876904	0.781872	0.759862	PG1742	1.12866	0.716727		PG1442	0.782434	0.740169	1507	0.152376	0.971503
PG1829	252.411	192.502	156.454	226.899	248.429	274.401	262.197	182.83	1.16853	0.39605	0.276952	PG0569	1.0377	0.716743		PG0110	0.918424	0.740752	1508	0.152477	0.971622
PG1834	882.185	1138.75	1733.54	895.198	1305.75	796.661	1688.25	936.528	1.01667	0.910009	0.947522	PG1250	0.97328	0.717077		aroQ	1.02809	0.740935	1509	0.152578	0.971219
PG1835	2411.52	2223.85	2061.35	3334.92	1771.9	2513.4	1939.34	2078.57	0.827702	0.286461	0.233325	panB	1.07864	0.718354		PG1811	1.20562	0.741462	1510	0.152679	0.971267
PG1837	188.285	594.455	320.39	349.407	658.989	168.394	183.961	437.992	0.997796	0.99689	0.995748	PG2207	1.09207	0.720689		PG0482	0.968597	0.741937	1511	0.152781	0.971245
PG1840	1.04006	0	3.46682	0	0	0	0	3.46682	0.769229	0.868128	0.83449	PG0116	0.954052	0.721467		efp-1	0.942987	0.742101	1512	0.152882	0.970817
PG1841	184.262	261.49	190.063	124.37	480.835	329.055	360.865	376.807	2.03577	0.0297398	0.00386719	PG1610	1.05581	0.721628		porS	0.952551	0.742178	1513	0.152983	0.970276
PG1842	199.415	182.62	168.644	223.976	318.702	279.543	259.331	295.387	1.48836	0.00240828	0.00156106	PG0945	1.05496	0.722392		PG1466	1.07769	0.74219	1514	0.153084	0.969651
PG1846	0.86405	0	2.86891	0	4.62451	0	0	2.66984	1.95404	0.590167	0.523159	PG0242	1.04793	0.723397		groES	1.1224	0.742467	1515	0.153185	0.969373
PG1847	1536.04	1901.63	1794.69	1278.18	1652.8	2569.72	1848.39	1675.92	1.18989	0.116227	0.273886	PG0365	0.972118	0.724377		PG0744	1.04879	0.742594	1516	0.153286	0.968899
PG1848	114.859	166.64	175.455	95.874	231.805	90.5467	169.596	177.236	1.21047	0.551775	0.437568	xseA	0.94896	0.724484		PG0970	1.09777	0.742678	1517	0.153387	0.96837
PG1850	399.108	371.262	385.008	343.377	353.158	365.3	320.939	361.93	0.934994	0.284953	0.169784	PG1296	1.05381	0.725236		PG0659	0.960325	0.742944	1518	0.153488	0.968078
PG1852	155.152	200.065	201.885	156.721	237.67	138.341	181.304	200.065	1.06102	0.75756	0.671119	PG1291	1.03224	0.727062		PG1515	0.922537	0.743034	1519	0.153589	0.967558
PG1854	61.4362	73.3031	85.3596	37.4765	73.0317	60.8479	82.942	67.1145	1.10234	0.522551	0.57917	polA	0.959948	0.728086		PG1261	1.08709	0.743279	1520	0.153691	0.967241
PG1855	285.971	245.402	345.562	268.111	284.45	387.759	364.908	279.833	1.15013	0.288569	0.264878	murF	0.969936	0.728982		PG1347	1.07976	0.743344	1521	0.153792	0.966689
PG1856	1210.33	844.465	1284.14	1258.71	904.471	1063.58	1092.97	1000.91	0.883481	0.345754	0.272721	rplE	0.977832	0.729143		PG1355	1.04056	0.744324	1522	0.153893	0.967328
PG1857	2513.4	1733.54	1927.18	2460.13	1482.99	2422.3	1746.43	1570.22	0.836431	0.436136	0.265931	PG0547	1.0622	0.72982		PG0366	1.04518	0.744348	1523	0.153994	0.966724
PG1858	28357.3	28357.3	28357.3	28357.3	18630.3	28357.3	18630.3	28357.3	0.828492	0.18169	0.133975	PG1734	1.06238	0.730018		galK	0.969428	0.744415	1524	0.154095	0.966177
PG1859	38.4117	55.8964	47.5644	31.4195	42.7438	40.2452	41.7258	34.3358	0.917818	0.496649	0.552449	purE	0.961186	0.730414		PG1009	0.973037	0.744837	1525	0.154196	0.96609
PG1860	57.8659	59.1144	62.0705	43.7179	64.1107	59.0082	63.0299	50.0601	1.06033	0.14378	0.541057	PG0893	0.931823	0.73042		PG2058	0.928867	0.745259	1526	0.154297	0.966004
PG1861	2.0961	3.96065	4.2817	12.6862	7.37279	7.05367	3.46682	7.2321	1.09124	0.838045	0.843042	era	0.990973	0.731742		PG0787	0.911003	0.746325	1527	0.154398	0.966753
PG1862	52.0291	59.0082	46.7641	35.1429	48.882	51.3341	41.5269	50.8746	0.998306	0.98878	0.988678	PG0048	1.02125	0.732125		PG1745	0.966417	0.746972	1528	0.154499	0.966957
PG1863	195.475	164.35	122.142	222.418	109.248	172.335	91.6173	124.652	0.706791	0.127794	0.111052	PG0964	1.04532	0.73333		PG0564	0.931204	0.747009	1529	0.154601	0.966372
PG1864	150.999	129.335	115.331	175.455	88.6777	122.687	87.876	147.528	0.78227	0.0740621	0.162325	PG1441	0.588546	0.733486		PG1380	1.04651	0.747328	1530	0.154702	0.966154
PG1866	49.0038	10.0723	29.275	53.9094	9.7824	55.2066	16.9016	28.7404	0.777665	0.698059	0.596447	efp-1	0.942987	0.733597		PG2073	1.0976	0.747833	1531	0.154803	0.966174
PG1868	280.209	479.773	240.61	404.689	422.783	448.516	253.931	492.461	1.15115	0.262911	0.510978	PG2129	0.877301	0.733844		PG1127	1.03098	0.747869	1532	0.154904	0.96559
PG1869	1522.47	3334.92	1068.4	4423.74	3316.92	5063.41	1973.11	5598.83	1.54135	0.00743539	0.265726	PG0827	0.906329	0.735141		purE	0.961186	0.748801	1533	0.155005	0.966164
PG1870	187.988	561.177	314.018	444.196	327.197	156.721	140.887	303.437	0.615799	0.28454	0.174827	selD	1.03353	0.736387		PG0783	1.01575	0.749605	1534	0.155106	0.96657
PG1871	1330.42	1887.8	1191.51	3265.62	932.68	1000.91	561.177	1498.83	0.520315	0.054326	0.121862	mmdC	1.0428	0.736413		PG1816	0.961637	0.749893	1535	0.155207	0.966311
PG1874	35.1429	45.7378	72.1302	21.3867	39.9829	22.3786	58.6208	23.0049	0.825627	0.332938	0.600043	PG2057	0.988606	0.736454		tuf	0.971686	0.750012	1536	0.155308	0.965836
PG1875	50.5712	77.8655	74.9931	61.9129	67.4763	52.6038	52.8428	62.4199	0.886939	0.506051	0.343422	PG0566	1.13582	0.736625		PG1012	1.04852	0.750534	1537	0.15541	0.965879
PG1876	64.3909	83.4838	87.6307	56.4428	68.137	77.7788	90.2217	58.7528	1.01008	0.756905	0.944134	galK	0.969428	0.737579		PG0785	0.94095	0.750774	1538	0.155511	0.96556
PG1879	412.116	744.378	537.169	492.461	783.897	459.293	563.83	671.703	1.13384	0.63449	0.489849	pyrH	0.963428	0.737899		PG0242	1.04793	0.750903	1539	0.155612	0.965098
PG1880	466.838	622.93	451.119	608.335	694.693	478.743	424.92	698.211	1.06856	0.675055	0.678799	PG2027	1.03294	0.738073		PG1594	0.89779	0.751357	1540	0.155713	0.965055
PG1881	1068.4	747.757	521.033	1305.75	681.764	1235.25	566.107	904.471	0.929907	0.781931	0.788192	PG1405	0.966148	0.738676		dapB	1.1448	0.751695	1541	0.155814	0.964863
PG1884	81.9228	65.5759	69.9385	79.3902	70.1475	89.8027	78.8387	65.0487	1.02362	0.859889	0.801164	PG0203	1.05649	0.738751		mutA	1.05911	0.751813	1542	0.155915	0.964388
PG1887	819.507	798.198	768.842	826.792	696.103	829.764	728.093	668.955	0.909619	0.18637	0.100838	htpG	0.930165	0.739444		PG2127	1.05847	0.751925	1543	0.156016	0.963906
PG1888	323.887	321.719	267.88	296.401	248.006	334.396	293.544	242.757	0.924634	0.42566	0.400378	PG1987	0.921611	0.739866		PG0833	0.866096	0.752054	1544	0.156117	0.963447
PG1889	250.022	168.175	100.942	354.255	116.992	242.757	107.152	223.613	0.79061	0.441193	0.508078	ruvC	1.0767	0.740121		PG0452	1.01977	0.752276	1545	0.156218	0.963108
PG1890	265.829	148.108	68.437	294.042	133.04	174.191	95.5175	201.885	0.77875	0.371743	0.482798	PG0779	0.945743	0.740937		PG0619	0.879279	0.752595	1546	0.15632	0.962894
PG1891	43.3992	54.1632	42.7438	37.1093	89.8027	28.2962	58.0899	61.1437	1.33772	0.394466	0.29528	PG1826	0.926706	0.741345		murB	0.930288	0.752624	1547	0.156421	0.962308
PG1892	42.7438	27.9302	15.8379	76.068	29.275	20.1208	26.6996	39.8125	0.712929	0.315508	0.42562	PG0970	1.09777	0.741735		PG1096	1.05783	0.752763	1548	0.156522	0.961864
PG1893	40.3962	18.8909	12.2093	48.882	26.6996	25.6278	16.3413	28.6214	0.808203	0.447961	0.549355	trpG	1.10072	0.742001		PG1459	0.614894	0.754019	1549	0.156623	0.962847
PG1894	78.154	36.0394	28.5597	119.621	31.8078	56.0402	27.2982	77.0083	0.732369	0.356762	0.492267	PG1669	1.07812	0.742002		PG1150	1.10057	0.754355	1550	0.156724	0.962654
PG1895	65.5759	49.6019	52.8428	65.8274	56.5677	74.3129	53.9094	83.609	1.14775	0.343406	0.337516	PG2130	1.19685	0.742766		lpxA	1.04899	0.755241	1551	0.156825	0.963164
PG1897	42.207	34.0978	61.339	22.6472	37.1093	41.3432	54.7899	20.8051	0.961049	0.648847	0.889227	PG0482	0.968597	0.742962		PG0515	0.970415	0.755643	1552	0.156926	0.963055
PG1898	60.4361	64.1107	63.6098	61.339	66.6596	66.5126	73.1579	59.2981	1.06466	0.204561	0.222752	PG1334	0.940113	0.742996		PG0329	0.952358	0.758777	1553	0.157027	0.966427
PG1899	71.4098	80.339	95.5175	72.4994	112.273	85.3596	120.792	78.154	1.24022	0.11211	0.151829	cydA	1.11401	0.742999		nrd	0.943036	0.758907	1554	0.157128	0.96597
PG1900	167.204	225.078	220.977	220.157	223.613	207.223	257.328	196.078	1.06098	0.568696	0.532027	PG1466	1.07769	0.745003		PG0011	0.977366	0.75894	1555	0.15723	0.965391
PG1903	243.634	253.931	242.059	256.749	264.018	179.691	191.178	238.16	0.876225	0.230208	0.17686	mraW	1.03207	0.745126		PG0434	0.961471	0.758963	1556	0.157331	0.9648
PG1904	12.9058	7.93658	23.2932	12.8052	17.7983	14.6005	16.97	13.7328	1.1082	0.630163	0.66409	PG1645	0.879082	0.748016		coaBC	0.952082	0.759287	1557	0.157432	0.964592
PG1906	166.418	190.466	133.701	198.529	123.473	162.526	109.248	153.923	0.796922	0.00646901	0.118585	PG0724	0.95646	0.75025		PG1710	0.901036	0.759845	1558	0.157533	0.964681
PG1908	521.637	289.42	197.059	834.271	268.763	260.892	180.316	580.39	0.700374	0.130178	0.440752	fur	0.969748	0.750557		PG1828	0.876904	0.759862	1559	0.157634	0.964084
PG1943	194.38	208.992	217.611	215.297	201.544	184.346	206.166	184.262	0.9283	0.173664	0.101194	ilvE	1.03453	0.750826		lepA	1.02795	0.760209	1560	0.157735	0.963907
PG1945	147.646	220.977	148.349	184.773	187.988	148.564	143.656	172.857	0.930629	0.635768	0.571738	purN	1.08511	0.751132		PG1018	1.28047	0.760523	1561	0.157836	0.963687
PG1946	112.273	207.597	167.204	144.106	169.35	147.006	152.862	140.887	0.96661	0.841689	0.810015	PG0856	1.08574	0.751326		PG0598	1.03249	0.760631	1562	0.157937	0.963207
PG1947	240.24	244.001	299.623	230.901	221.384	235.478	251.785	206.761	0.902088	0.0584036	0.223446	PG0840	0.901504	0.751632		PG2166	1.16148	0.761344	1563	0.158038	0.963492
PG1948	575.076	849.238	677.568	734.506	758.19	590.334	539.523	619.917	0.88421	0.446216	0.308957	purH	1.01651	0.751958		PG0546	0.861437	0.762164	1564	0.15814	0.963913
PG1950	46.6722	70.4891	59.8682	56.9763	43.1619	79.3902	55.2066	49.7061	0.972048	0.680443	0.866155	PG1988	0.951201	0.752168		ddl	0.976066	0.763894	1565	0.158241	0.965484
PG1952	312.684	309.456	437.992	261.939	379.809	324.501	441.926	298.644	1.09289	0.114523	0.556173	PG2172	0.989965	0.752661		rpmB	1.09694	0.764357	1566	0.158342	0.965452
PG1953	1901.63	1511.61	1570.22	1652.8	1688.25	1607.88	1675.92	1641.2	0.996532	0.943026	0.949861	PG0204	1.06067	0.752704		PG1549	0.80872	0.76468	1567	0.158443	0.965243
PG1954	307.055	294.688	407.766	343.765	314.018	285.609	353.158	279.543	0.910627	0.178337	0.358928	PG1156	1.11987	0.753002		rplI	1.04313	0.766465	1568	0.158544	0.96688
PG1961	183.542	140.536	159.093	145.224	136.959	148.349	129.86	141.935	0.886549	0.244221	0.137913	PG1199	0.869039	0.753815		PG0648	1.03731	0.767203	1569	0.158645	0.967195
PG1963	178.328	190.063	200.065	167.204	168.644	227.572	176.039	173.18	1.01329	0.864899	0.880279	PG1636	0.971659	0.754216		tkt	0.968723	0.768026	1570	0.158746	0.967615
PG1964	285.609	367.281	360.053	308.844	301.521	311.797	303.437	274.702	0.901399	0.150655	0.178362	pyrG	0.951051	0.754663		PG1252	1.0451	0.768094	1571	0.158847	0.967085
PG1965	295.387	293.544	265.365	345.562	224.339	265.365	198.529	217.994	0.755278	0.0371201	0.0151222	PG0855	0.892031	0.754747		grpE	1.06036	0.768199	1572	0.158948	0.966602
PG1966	93.7436	110.477	155.627	94.2378	99.2501	97.2292	135.747	78.5201	0.904559	0.149293	0.586326	PG2040	1.12054	0.754825		PG1984	1.1704	0.768859	1573	0.15905	0.966817
PG1967	125.816	197.059	118.572	157.074	129.094	183.961	129.335	128.952	0.954587	0.490881	0.773145	murC	0.952264	0.75498		obgE	1.05076	0.770603	1574	0.159151	0.968394
PG1968	16.3413	17.1643	19.4346	16.1171	12.0654	21.5966	20.9607	19.2377	1.06955	0.576014	0.622974	PG1009	0.973037	0.75558		PG2139	1.05497	0.771154	1575	0.159252	0.968472
PG1969	28.9711	26.6049	32.3885	30.4217	32.3885	30.9569	27.9302	31.4195	1.0364	0.623546	0.513706	PG2185	0.972778	0.755709		PG1362	1.02983	0.771248	1576	0.159353	0.967975
PG1970	57.1943	100.942	60.1282	73.4701	55.2066	53.3626	35.0591	49.0933	0.660606	0.0763705	0.0649746	rnpA	1.07639	0.75663		PG1538	1.05894	0.772422	1577	0.159454	0.968833
PG1972	2422.3	3121.79	2340.96	2785.75	2398.45	2365.05	1652.8	2547.93	0.840071	0.0947907	0.16365	PG1876	1.01008	0.756905		PG1210	0.932529	0.772996	1578	0.159555	0.96894
PG1974	439.571	194.003	194.97	316.432	200.536	148.429	208.992	330.369	0.775846	0.363002	0.395621	PG1127	1.03098	0.75718		PG1967	0.954587	0.773145	1579	0.159656	0.968512
PG1975	3.20774	6.85699	4.77331	14.8574	6.79435	3.82306	8.65739	2.35454	0.728373	0.636067	0.520271	PG2086	1.01255	0.757414		rpe	0.974373	0.773934	1580	0.159757	0.968887
PG1977	70.908	52.0291	77.1339	52.0291	68.6241	77.1339	77.323	55.8964	1.10661	0.361587	0.444184	PG1852	1.06102	0.75756		tpiA	1.07531	0.774289	1581	0.159858	0.968718
PG1978	63.5439	49.2624	71.8514	84.6647	63.2169	74.1531	80.5995	68.6241	1.06413	0.64862	0.621885	PG1279	1.10351	0.758186		PG0934	0.956196	0.776339	1582	0.15996	0.970669
PG1979	20.8051	42.207	101.113	65.7117	76.238	41.7258	66.2467	66.2467	1.08972	0.800384	0.792095	PG1465	1.02945	0.758308		trmE	1.04626	0.776458	1583	0.160061	0.970205
PG1980	22.0866	33.2855	18.7256	31.1407	23.6297	33.1064	35.5113	23.9426	1.10406	0.625378	0.578584	PG0909	1.02706	0.760333		aroK	1.05392	0.777582	1584	0.160162	0.970995
PG1982	101.506	171.665	117.588	131.219	175.455	85.9276	78.9771	141.363	0.92288	0.787541	0.726985	tgt	0.978738	0.763134		PG1554	1.0457	0.778281	1585	0.160263	0.971255
PG1983	172.857	370.178	289.12	227.572	483.019	129.86	163.708	355.618	1.06839	0.893162	0.852451	PG1135	0.882732	0.763381		PG2082	1.06029	0.778891	1586	0.160364	0.971404
PG1984	62.4199	167.48	97.8376	82.762	244.001	14.1178	57.1943	165.135	1.1704	0.825792	0.768859	PG1150	1.10057	0.764406		PG1373	1.09581	0.780308	1587	0.160465	0.972557
PG1985	168.872	287.08	207.926	278.079	329.055	131.047	140.536	306.579	0.963121	0.906092	0.889531	PG0934	0.956196	0.764986		rpoC	0.973607	0.781212	1588	0.160566	0.973071
PG1986	177.236	271.823	210.514	227.266	322.744	107.563	110.477	322.14	0.973034	0.941274	0.929359	dcp-1	1.0836	0.766137		PG0116	0.954052	0.781677	1589	0.160667	0.973037
PG1987	172.585	197.573	132.672	271.223	231.184	92.2479	66.0573	323.887	0.921611	0.739866	0.828903	PG0781	1.09831	0.766312		PG0320	0.967903	0.782318	1590	0.160768	0.973223
PG1988	153.087	128.519	90.7985	174.524	157.456	82.762	63.3689	216.652	0.951201	0.752168	0.871693	hutH	0.926342	0.76669		PG2079	1.03695	0.783097	1591	0.16087	0.97358
PG1989	309.456	238.906	198.529	382.851	217.611	200.997	97.6654	356.075	0.772166	0.041251	0.372748	PG0834	0.930781	0.767304		PG1588	0.977779	0.783214	1592	0.160971	0.973114
PG1995	307.789	387.139	259.331	449.377	349.407	342.547	280.209	316.432	0.918041	0.517148	0.545599	PG0722	0.81226	0.768044		tgt	0.978738	0.784113	1593	0.161072	0.973619
PG1997	55.0673	34.6952	44.6096	39.0174	20.571	46.2088	39.8125	34.2242	0.812139	0.45813	0.289603	PG1733	0.911572	0.768095		PG1694	0.970686	0.786215	1594	0.161173	0.975617
PG1998	45.3262	44.6096	83.609	46.2088	46.9256	49.8927	73.8456	46.7641	0.989417	0.868389	0.961595	porS	0.952551	0.768113		PG0351	1.0603	0.787087	1595	0.161274	0.976087
PG1999	43.0455	61.1437	50.8746	68.7604	36.2372	49.0933	40.6469	43.1619	0.755679	0.045155	0.0715592	malQ	1.05294	0.768719		PG2185	0.972778	0.787808	1596	0.161375	0.976369
PG2000	148.564	152.045	187.729	150.914	157.966	136.006	141.634	106.872	0.848614	0.16262	0.138489	PG1252	1.0451	0.769039		fbaB	0.969702	0.787921	1597	0.161476	0.975897
PG2004	105.486	111.252	103.207	105.737	92.8903	120.792	94.1046	77.7788	0.90576	0.283824	0.312786	PG0027	1.02122	0.769198		pyrC	0.987228	0.787944	1598	0.161577	0.975314
PG2006	5598.83	3265.62	1782.87	6665.07	2384.13	5394.75	1874.33	4305.75	0.806298	0.53888	0.565429	aroQ	1.02809	0.770986		PG1881	0.929907	0.788192	1599	0.161678	0.975012
PG2008	135.553	193.104	192.502	144.319	431.739	169.777	245.725	259.033	1.66237	0.204161	0.103419	PG1430	0.925904	0.771232		mraW	1.03207	0.788333	1600	0.16178	0.974576
PG2009	59.2981	53.1859	53.9094	82.3216	50.8746	46.6722	46.2088	65.7117	0.842197	0.0236312	0.278492	PG2083	0.952955	0.771507		PG1492	0.883529	0.788465	1601	0.161881	0.974131
PG2010	826.792	873.646	778.745	851.942	1013.03	597.152	678.917	962.868	0.976237	0.862302	0.856581	clpP	0.943042	0.772422		PG0325	1.0918	0.789091	1602	0.161982	0.974295
PG2017	1370.7	895.198	815.04	1570.22	1002.71	527.313	445.125	1746.43	0.800142	0.18651	0.531493	PG0785	0.94095	0.772443		PG23SA	1.07482	0.789807	1603	0.162083	0.974572
PG2018	373.494	267.88	180.316	497.615	347.127	178.428	116.992	584.276	0.929901	0.593341	0.859305	PG1591	0.87199	0.773847		PG2094	1.04444	0.790205	1604	0.162184	0.974455
PG2019	404.689	291.721	174.987	575.076	324.501	204.482	124.179	519.584	0.810762	0.00470672	0.592318	PG0173	0.905086	0.774467		PG1769	1.04279	0.790254	1605	0.162285	0.973908
PG2020	755.291	730.432	477.592	965.22	709.07	416.672	322.14	1243.72	0.919096	0.668571	0.805474	PG0110	0.918424	0.774551		dnaJ	1.07614	0.791657	1606	0.162386	0.975029
PG2021	223.613	247.209	254.92	295.387	177.381	221.181	197.786	195.475	0.775438	0.0348218	0.0166345	PG2079	1.03695	0.774616		PG1979	1.08972	0.792095	1607	0.162487	0.974961
PG2022	817.333	851.942	819.507	912.289	624.828	1087.34	790.94	656.208	0.928918	0.619867	0.595365	cydB	1.09132	0.77648		rplS	0.911959	0.792517	1608	0.162588	0.974875
PG2026	1552.9	1330.42	1658.15	1522.47	983.016	1761.75	1427.75	1248.65	0.894	0.502195	0.399247	PG2166	1.16148	0.776659		PG0658	0.958042	0.793163	1609	0.16269	0.975063
PG2027	204.812	214.704	274.702	182.317	252.411	173.802	267.495	211.701	1.03294	0.738073	0.811039	glnS	0.979745	0.777107		htpG	0.930165	0.794616	1610	0.162791	0.976242
PG2028	66.6596	106.482	167.036	66.0573	142.776	62.3011	170.568	98.9952	1.16839	0.547325	0.629947	PG1198	1.10307	0.777158		epsD	0.964664	0.795981	1611	0.162892	0.977312
PG2029	916.567	1607.88	1545.35	1074.49	1667.37	987.568	1290.91	1316.63	1.02297	0.927367	0.89784	murB	0.930288	0.77951		PG0241	1.07219	0.796134	1612	0.162993	0.976894
PG2030	78.9771	76.8176	66.8132	111.479	59.0082	90.9179	48.2041	84.1325	0.844878	0.254641	0.391037	PG0366	1.04518	0.779817		PG0148	0.972927	0.796827	1613	0.163094	0.977139
PG2031	59.0082	73.1579	115.524	91.1137	83.4838	66.0573	87.2389	92.8903	0.973043	0.847813	0.871228	PG1373	1.09581	0.780039		PG1654	0.946785	0.79753	1614	0.163195	0.977395
PG2034	563.83	562.358	595.473	555.293	543.382	506.031	622.93	491.117	0.950156	0.267743	0.39257	PG0210	1.01888	0.781007		PG0740	0.968713	0.798354	1615	0.163296	0.977799
PG2036	121.603	173.18	162.526	139.669	171.914	164.575	161.261	126.884	1.04633	0.669374	0.667112	prtRII	0.880856	0.781479		PG0645	1.02983	0.798807	1616	0.163397	0.977748
PG2037	225.078	156.454	157.456	182.83	109.599	223.613	168.644	133.701	0.880495	0.621305	0.492457	PG1281	1.05284	0.781821		aroB	1.02676	0.799757	1617	0.163498	0.978305
PG2038	9.4444	9.70653	13.2796	4.03487	3.96065	4.62451	11.6604	10.6057	0.846043	0.65022	0.628809	PG1828	0.876904	0.781872		PG0973	0.982848	0.80012	1618	0.1636	0.978144
PG2040	98.5029	51.6211	88.6777	70.1475	62.4199	140.026	80.1336	63.6098	1.12054	0.754825	0.673258	PG1881	0.929907	0.781931		PG1300	0.915636	0.80045	1619	0.163701	0.977943
PG2041	61.9129	54.3935	60.4361	44.2903	45.5072	66.998	63.6098	51.3341	1.02903	0.815693	0.812017	PG0013	1.04234	0.782043		PG1884	1.02362	0.801164	1620	0.163802	0.978211
PG2042	51.6211	72.3076	38.6111	89.8027	48.3785	44.8633	39.9829	60.8479	0.769084	0.163624	0.275257	PG1555	1.01251	0.782654		dcp-2	1.03909	0.801273	1621	0.163903	0.977741
PG2043	38.6111	45.9637	34.3358	42.026	41.3432	41.0111	27.7977	48.3785	0.98505	0.857527	0.907379	pepD-1	1.07574	0.782696		PG0949	0.973882	0.802044	1622	0.164004	0.978078
PG2044	276.289	187.988	207.359	241.358	130.097	237.67	173.617	179.256	0.789315	0.319528	0.153392	PG0113	1.05345	0.784707		PG2105	0.91538	0.802627	1623	0.164105	0.978186
PG2046	32.6715	35.6962	38.8	40.5423	26.6049	33.6022	38.8	28.5597	0.86363	0.151984	0.171024	PG0932	0.973642	0.786327		pheS	0.984056	0.803028	1624	0.164206	0.978072
PG2047	180.617	305.345	335.767	223.613	225.078	163.708	179.988	230.252	0.764369	0.313581	0.169572	rpsP	1.1324	0.787158		ftsY	1.0462	0.804599	1625	0.164307	0.979383
PG2048	155.919	300.112	251.167	257.328	247.209	118.317	123.727	259.77	0.776572	0.448327	0.313174	PG1982	0.92288	0.787541		PG1565	1.02025	0.805144	1626	0.164408	0.979444
PG2049	45.1111	167.036	149.255	73.3031	174.524	49.7061	76.8176	134.383	1.00167	0.997675	0.996584	bcp	1.0348	0.78765		PG0834	0.930781	0.805311	1627	0.16451	0.979045
PG2050	635.515	383.41	507.676	542.121	290.78	466.838	338.962	465.775	0.755228	0.251907	0.115128	PG1362	1.02983	0.789032		PG0855	0.892031	0.805321	1628	0.164611	0.978455
PG2054	435.272	389.532	294.688	477.592	259.033	485.397	284.802	302.215	0.833674	0.393109	0.345152	PG0354	0.904956	0.789674		PG2020	0.919096	0.805474	1629	0.164712	0.978041
PG2055	129.335	146.45	144.786	137.085	185.895	120.983	181.014	162.07	1.16553	0.277813	0.181563	PG0648	1.03731	0.790327		PG2104	0.687956	0.805704	1630	0.164813	0.977719
PG2057	83.0504	105.318	134.383	104.892	86.9245	106.142	123.473	106.232	0.988606	0.736454	0.92789	PG0462	1.08933	0.791199		PG0024	1.02997	0.805853	1631	0.164914	0.977301
PG2058	5.59214	6.58951	8.52242	7.64902	8.26654	8.91424	2.96826	6.18722	0.928867	0.810452	0.745259	PG1270	1.16298	0.791988		recN	1.02346	0.8068	1632	0.165015	0.97785
PG2063	76.3209	39.7136	180.617	27.6123	59.2981	79.2282	206.005	17.6733	1.11701	0.537006	0.864915	PG1459	0.614894	0.792097		PG0932	0.973642	0.807342	1633	0.165116	0.977908
PG2064	14.8574	19.6185	35.8891	8.60721	17.6733	11.5642	25.3172	5.33396	0.758351	0.203932	0.533874	PG0873	0.949509	0.792735		PG0323	0.967661	0.809635	1634	0.165217	0.980085
PG2065	65.8274	69.7471	82.1458	45.6097	91.5199	84.407	96.6854	73.1579	1.31307	0.00970218	0.0649245	PG1442	0.782434	0.793183		PG1670	1.12233	0.809981	1635	0.165319	0.979904
PG2066	677.568	710.95	613.249	781.766	671.703	975.458	693.677	645.567	1.07288	0.588703	0.570493	lpxA	1.04899	0.793279		PG1946	0.96661	0.810015	1636	0.16542	0.979346
PG2069	441.018	386.532	344.379	505.072	341.823	457.347	326.664	393.403	0.905925	0.419368	0.420547	tagD	0.976606	0.793286		rpsG	1.07498	0.810343	1637	0.165521	0.979144
PG2070	509.43	521.033	504.261	549.533	509.43	494.641	454.707	441.926	0.911933	0.139139	0.0516693	ftsE	0.954674	0.793486		PG2027	1.03294	0.811039	1638	0.165622	0.979387
PG2071	631.845	719.325	898.895	519.12	819.507	739.413	815.04	719.325	1.11704	0.322672	0.372859	PG1034	1.07968	0.793629		PG0768	1.05295	0.81148	1639	0.165723	0.979322
PG2072	75.3311	117.441	133.174	96.3991	124.904	95.874	173.802	111.479	1.19821	0.280576	0.357989	PG1326	0.961136	0.793751		PG2041	1.02903	0.812017	1640	0.165824	0.979372
PG2073	587.649	332.348	724.279	322.14	397.641	586.114	810.251	364.33	1.0976	0.636291	0.747833	lacZ-1	1.04767	0.794678		hup-2	0.936157	0.812547	1641	0.165925	0.979414
PG2074	90.7985	98.2524	204.151	42.6656	116.208	69.1034	231.184	65.8274	1.10658	0.45622	0.829	PG0363	0.953919	0.79488		PG1420	0.965838	0.812682	1642	0.166026	0.97898
PG2075	378.136	362.287	461.658	248.704	500.236	322.744	568.464	439.571	1.26209	0.144559	0.212206	thiS	0.932428	0.795272		kdsA	0.961654	0.814362	1643	0.166127	0.980407
PG2076	5906.8	5394.75	7588.96	5207.41	5063.41	6915.32	7588.96	5906.8	1.05712	0.543143	0.673052	PG1654	0.946785	0.795372		spo0J	0.970015	0.814399	1644	0.166229	0.979854
PG2077	156.145	248.704	162.07	253.931	182.83	133.174	114.859	117.964	0.668608	0.161978	0.0704257	PG1052	0.910367	0.795943		PG0470	0.785078	0.814909	1645	0.16633	0.979872
PG2078	804.975	880.057	505.072	788.923	746.034	994.449	581.828	631.845	0.991651	0.927102	0.961459	spo0J	0.970015	0.796518		feoB-2	1.02248	0.816099	1646	0.166431	0.980707
PG2079	77.0083	113.191	93.3227	101.98	108.3	122.924	89.1329	79.3902	1.03695	0.774616	0.783097	PG0439	0.959677	0.797376		PG16SB	0.965429	0.8166	1647	0.166532	0.980713
PG2082	706.224	892.56	653.025	1097.89	889.404	787.414	607.581	1267.27	1.06029	0.542427	0.778891	PG1261	1.08709	0.797407		PG1429	1.14867	0.817187	1648	0.166633	0.980823
PG2083	4305.75	3425.95	3121.79	4560.39	2963.35	4654.77	3334.92	3735.71	0.952955	0.771507	0.7297	PG1162	0.973497	0.798369		PG0123	0.967258	0.818062	1649	0.166734	0.981277
PG2086	2288.32	2490.95	2875.54	2094.94	2476.68	2676.2	2734.75	1984.46	1.01255	0.757414	0.902154	PG1979	1.08972	0.800384		PG1669	1.07812	0.818204	1650	0.166835	0.980853
PG2087	317.559	490.372	679.924	335.037	834.271	251.962	600.751	475.679	1.18639	0.639407	0.58663	PG0564	0.931204	0.803124		PG0365	0.972118	0.820533	1651	0.166936	0.983049
PG2089	849.238	746.034	862.408	947.265	728.093	844.465	783.897	679.924	0.891756	0.308419	0.141423	pheS	0.984056	0.804416		mmdC	1.0428	0.820566	1652	0.167037	0.982493
PG2090	247.827	187.129	154.276	310.786	182.62	305.345	177.236	220.157	0.98371	0.943182	0.938385	PG0320	0.967903	0.804746		PG1788	0.948033	0.820687	1653	0.167139	0.982044
PG2092	120.359	99.4446	94.2378	138.055	84.9134	126.045	85.9276	108.566	0.896826	0.466561	0.440032	PG0619	0.879279	0.806772		thiF	0.951324	0.820839	1654	0.16724	0.981632
PG2094	198.165	160.884	225.964	158.528	170.285	221.384	247.827	137.085	1.04444	0.715555	0.790205	PG0352	1.02163	0.807107		PG1225	1.03801	0.820887	1655	0.167341	0.981097
PG2095	179.256	257.925	256.156	202.723	209.233	216.254	217.994	159.388	0.896	0.281626	0.370722	aspA	1.05373	0.808305		PG23SC	1.06549	0.821057	1656	0.167442	0.980706
PG2096	189.711	197.786	226.899	195.234	182.317	192.502	187.729	168.644	0.90312	0.093893	0.0923492	PG1549	0.80872	0.809343		PG0602	0.95603	0.821775	1657	0.167543	0.980972
PG2098	76.4951	94.7376	71.4098	106.482	77.1339	115.75	103.207	89.6562	1.1049	0.459009	0.461984	PG1684	0.988251	0.809345		PG0102	1.11224	0.822564	1658	0.167644	0.981321
PG2099	658.989	581.828	758.19	580.39	575.076	806.834	792.082	586.114	1.07006	0.536978	0.573749	PG0949	0.973882	0.809373		PG1325	1.04982	0.822744	1659	0.167745	0.980945
PG2100	6915.32	5207.41	6464.25	6119.31	8515.55	4000.81	5394.75	6119.31	0.972644	0.811292	0.872814	PG2058	0.928867	0.810452		PG0083	0.965336	0.824144	1660	0.167846	0.982022
PG2101	4220.59	3599.36	4560.39	4121.08	4220.59	3599.36	4654.77	3039.37	0.940167	0.441732	0.565367	PG0119	0.965334	0.811081		PG1473	1.09989	0.824227	1661	0.167947	0.98153
PG2102	6665.07	9553.4	12521.4	6464.25	12521.4	4967.29	12521.4	9553.4	1.12383	0.659683	0.650192	PG2100	0.972644	0.811292		PG0112	0.958112	0.824251	1662	0.168049	0.980968
PG2103	10.5081	4.62451	0	2.46066	2.81209	11.6604	1.7261	9.70653	1.47244	0.594435	0.556614	PG0744	1.04879	0.811395		PG1170	1.0446	0.82499	1663	0.16815	0.981257
PG2104	3.04685	0	0	0	0	2.0961	0	0	0.687956	0.836788	0.805704	tuf	0.971686	0.812525		PG0943	1.03389	0.825602	1664	0.168251	0.981395
PG2105	8515.55	2816.66	3166.77	6595.53	2307.45	6464.25	4073.54	6464.25	0.91538	0.843836	0.802627	PG0329	0.952358	0.813285		PG1463	0.917001	0.825764	1665	0.168352	0.980998
PG2106	82.3216	56.1879	41.3432	85.7031	41.0111	56.7755	45.9637	75.5589	0.82585	0.347115	0.411641	PG1719	0.992554	0.81384		PG1823	0.955778	0.826081	1666	0.168453	0.980785
PG2112	336.871	206.005	193.366	421.001	144.786	318.167	166.418	222.176	0.735842	0.379745	0.296872	mutA	1.05911	0.813885		mutS	0.970729	0.826629	1667	0.168554	0.980847
PG2114	10.2412	3.6017	12.9058	14.3282	3.88982	10.5081	3.30774	6.52639	0.58992	0.344827	0.195231	PG1347	1.07976	0.814479		PG1091	1.04714	0.827806	1668	0.168655	0.981655
PG2115	3.38354	3.13485	6.31779	2.81209	7.46071	7.2321	8.75061	2.96826	1.68783	0.0629267	0.122057	nrd	0.943036	0.814748		ribD	0.96349	0.828059	1669	0.168756	0.981367
PG2116	10.6057	8.41791	9.7824	10.949	8.41791	9.97213	13.9258	12.9058	1.13751	0.374855	0.365021	rpmB	1.09694	0.815147		PG0198	0.956862	0.828539	1670	0.168857	0.981347
PG2119	61.1437	70.908	108.3	68.3038	73.4701	68.437	112.005	53.3626	0.995524	0.955752	0.983844	PG2041	1.02903	0.815693		PG2197	0.973731	0.82878	1671	0.168959	0.981046
PG2120	173.617	179.518	201.544	174.81	158.724	146.626	168.872	138.626	0.840104	0.00907495	0.0203144	PG0112	0.958112	0.816692		PG1987	0.921611	0.828903	1672	0.16906	0.980604
PG2123	3510.96	1820.19	2384.13	3039.37	1325.83	2963.35	2440.34	1990.01	0.810769	0.528558	0.354981	PG1816	0.961637	0.816709		PG2074	1.10658	0.829	1673	0.169161	0.980133
PG2125	359.267	180.316	178.428	324.501	234.091	398.209	244.354	308.844	1.13715	0.654702	0.577048	PG1710	0.901036	0.817713		pabB	0.976837	0.82936	1674	0.169262	0.979973
PG2126	72.3076	70.6851	80.1336	49.0933	101.736	75.7757	88.4658	94.9722	1.32595	0.103177	0.0426101	tpiA	1.07531	0.818168		PG1652	0.971455	0.829886	1675	0.169363	0.980009
PG2127	141.935	84.1325	94.7376	110.477	87.6307	154.655	109.042	105.17	1.05847	0.822814	0.751925	PG0219	0.958006	0.819522		PG1004	1.03535	0.83126	1676	0.169464	0.981045
PG2128	56.9763	82.762	56.9763	72.861	70.908	63.9613	49.2624	66.998	0.931574	0.546795	0.581198	PG0783	1.01575	0.820769		PG1713	1.06227	0.831877	1677	0.169565	0.981188
PG2129	6.18722	12.3648	11.6604	7.74755	12.3648	7.74755	3.88982	9.30012	0.877301	0.733844	0.6326	PG0319	0.971242	0.821313		PG1840	0.769229	0.83449	1678	0.169666	0.983684
PG2130	6.75821	18.7256	7.64902	6.18722	17.9681	5.69586	15.6487	7.74755	1.19685	0.742766	0.66229	PG0645	1.02983	0.822488		PG1469	0.921119	0.837296	1679	0.169767	0.986404
PG2131	29.1032	41.3432	35.1429	31.6907	23.2932	22.819	18.7256	18.1111	0.604231	0.0164263	0.00380485	PG0659	0.960325	0.822593		PG2202	0.969802	0.837325	1680	0.169869	0.985851
PG2133	31.8078	58.7528	42.207	57.627	42.207	14.0203	38.1405	24.6991	0.625369	0.255155	0.0988496	PG2127	1.05847	0.822814		nth	0.975754	0.837596	1681	0.16997	0.985583
PG2134	30.5451	38.6111	56.4428	22.2813	34.8162	19.8884	42.7438	23.2932	0.816481	0.310815	0.47938	PG1355	1.04056	0.822902		rpsF	1.04727	0.837632	1682	0.170071	0.98504
PG2135	50.6475	74.6055	49.2624	63.5439	49.8927	32.9385	38.6111	37.2968	0.666805	0.114101	0.0294939	PG0985	0.958994	0.823202		PG1600	0.973405	0.838232	1683	0.170172	0.98516
PG2136	72.6182	57.8659	36.0394	96.6854	44.7546	43.3992	25.9885	52.6038	0.633513	0.0512897	0.134025	coaBC	0.952082	0.823483		PG1446	0.943177	0.839324	1684	0.170273	0.985857
PG2139	895.198	459.293	661.264	688.844	491.117	884.28	781.766	696.103	1.05497	0.842331	0.771154	rplI	1.04313	0.823637		PG0217	1.0409	0.839533	1685	0.170374	0.985517
PG2144	490.372	611.616	671.703	395.159	643.187	561.177	698.211	509.43	1.11211	0.274105	0.447249	PG1004	1.03535	0.823676		PG0427	1.03212	0.839807	1686	0.170475	0.985253
PG2145	503.21	678.917	673.493	615.768	644.441	648.237	664.238	581.828	1.02725	0.714202	0.719025	PG0794	0.98673	0.824907		PG0841	1.02993	0.840477	1687	0.170576	0.985455
PG2146	113.191	90.9179	123.473	97.6654	74.8769	126.368	128.519	87.2389	0.980612	0.90193	0.898571	dcp-2	1.03909	0.825634		PG0363	0.953919	0.841143	1688	0.170677	0.985652
PG2148	92.8903	107.41	124.37	83.4838	183.542	113.191	212.501	138.055	1.5859	0.0567199	0.0472537	PG1984	1.1704	0.825792		glnS	0.979745	0.841235	1689	0.170779	0.985176
PG2149	987.568	610.223	1040.66	772.488	641.02	1097.89	1030.33	726.213	1.02478	0.910424	0.892482	PG1463	0.917001	0.825932		PG1291	1.03224	0.841282	1690	0.17088	0.984649
PG2150	561.177	683.654	611.616	597.152	571.889	597.961	580.39	569.087	0.945275	0.188889	0.25247	pyrC	0.987228	0.826279		PG16SA	0.968091	0.841871	1691	0.170981	0.984755
PG2152	1388.07	978.386	804.975	1205.23	653.949	1330.42	732.292	985.962	0.845994	0.506704	0.429237	PG0740	0.968713	0.827431		PG0119	0.965334	0.842128	1692	0.171082	0.984473
PG2153	354.255	161.872	161.261	383.806	125.816	174.524	134.954	151.303	0.552771	0.165678	0.100327	PG0139	0.982542	0.82817		PG0219	0.958006	0.842927	1693	0.171183	0.984825
PG2154	27.2982	21.9592	16.97	11.17	14.9697	24.9753	15.8379	21.0995	0.993346	0.979705	0.976372	yadS	0.978787	0.828458		PG1861	1.09124	0.843042	1694	0.171284	0.984379
PG2155	358.146	457.347	407.057	341.823	383.41	492.461	399.108	401.169	1.07145	0.138775	0.466868	PG0658	0.958042	0.829357		PG1601	0.978915	0.843466	1695	0.171385	0.984292
PG2156	174.987	270.605	311.461	175.88	211.178	244.001	307.055	160.57	0.989144	0.864966	0.957984	PG1554	1.0457	0.82965		rplE	0.977832	0.843911	1696	0.171486	0.984231
PG2157	237.364	379.126	336.871	266.604	309.456	272.732	350.115	284.45	0.997367	0.984322	0.983207	PG1420	0.965838	0.832172		omp28	1.03002	0.844129	1697	0.171587	0.983905
PG2158	567.109	655.141	741.123	509.43	653.025	726.213	765.96	551.129	1.09039	0.0273161	0.450824	PG0973	0.982848	0.833815		PG0651	1.03229	0.844308	1698	0.171689	0.983534
PG2159	571.889	658.989	810.251	599.029	633.937	540.899	669.79	521.637	0.896258	0.228802	0.327052	PG1469	0.921119	0.833979		yitL	1.02904	0.844938	1699	0.17179	0.983689
PG2161	126.884	119.462	165.716	118.948	102.189	155.152	182.175	82.942	0.983894	0.907397	0.936012	truA	0.953248	0.835758		PG0585	1.0541	0.845013	1700	0.171891	0.983198
PG2164	2440.34	2340.96	2569.72	2365.05	2107.12	2644.3	2398.45	2107.12	0.952752	0.481606	0.442219	trmE	1.04626	0.83591		PG0849	0.935335	0.845675	1701	0.171992	0.98339
PG2166	3.75739	10.833	23.1223	3.6017	5.8983	16.97	9.7824	15.3352	1.16148	0.776659	0.761344	PG2104	0.687956	0.836788		PG1471	0.968349	0.845823	1702	0.172093	0.982983
PG2167	1398.58	904.471	972.192	1087.34	962.868	819.507	778.745	1191.51	0.860185	0.268862	0.32947	PG1674	1.02441	0.837089		truA	0.953248	0.846149	1703	0.172194	0.982785
PG2168	246.367	274.073	296.106	209.233	480.233	170.568	275.396	429.009	1.32115	0.404792	0.304828	PG1210	0.932529	0.837651		PG0278	0.961366	0.847018	1704	0.172295	0.983217
PG2170	101.113	125.571	88.2425	101.893	100.942	79.6366	72.1302	104.333	0.856586	0.271356	0.22646	PG1861	1.09124	0.838045		rpmI	0.940484	0.847115	1705	0.172396	0.982753
PG2171	344.379	438.651	285.971	420.143	334.396	274.702	217.611	391.432	0.818015	0.142696	0.236263	PG1457	0.929416	0.83821		radC	1.04491	0.847643	1706	0.172497	0.982789
PG2172	103.035	150.086	114.198	116.208	111.479	148.108	111.252	107.835	0.989965	0.752661	0.933383	PG0024	1.02997	0.838636		PG0081	0.968431	0.847933	1707	0.172599	0.98255
PG2174	810.251	1065.38	1162.75	777.363	1218.8	781.766	1121.91	965.22	1.07127	0.678858	0.631565	omp28	1.03002	0.839353		PG1250	0.97328	0.848153	1708	0.1727	0.982229
PG2175	1733.54	1000.91	1621.36	1065.38	1186.46	1901.63	1820.19	1341.21	1.15279	0.535153	0.451871	PG0849	0.935335	0.84016		PG0139	0.982542	0.848193	1709	0.172801	0.9817
PG2176	123.473	146.626	125.031	159.837	135.553	111.479	92.4218	143.372	0.870008	0.195273	0.262029	PG1946	0.96661	0.841689		tmk	0.970997	0.848943	1710	0.172902	0.981994
PG2185	108.3	138.969	107.41	120.792	120.792	133.701	116.515	91.5199	0.972778	0.755709	0.787808	PG2139	1.05497	0.842331		rprY	0.936617	0.849215	1711	0.173003	0.981734
PG2186	33.6022	43.1619	40.8202	20.6225	54.3935	17.7983	42.5083	41.5269	1.13039	0.707958	0.641397	PG0585	1.0541	0.842339		PG0985	0.958994	0.849383	1712	0.173104	0.981354
PG2192	619.917	538.719	484.302	790.94	471.664	496.186	337.85	806.834	0.867971	0.141495	0.526949	PG0427	1.03212	0.842459		PG1198	1.10307	0.851915	1713	0.173205	0.983705
PG2194	17.4227	20.7264	10.949	20.8051	13.5037	17.6733	9.70653	16.7074	0.823866	0.0180763	0.334154	PG0016	1.02496	0.842496		PG1983	1.06839	0.852451	1714	0.173306	0.98375
PG2197	104.128	168.394	143.162	153.301	153.507	117.783	128.093	154.655	0.973731	0.868643	0.82878	PG1602	1.01526	0.842499		PG0289	0.982074	0.852528	1715	0.173407	0.983266
PG2198	681.764	987.568	538.719	919.098	706.224	693.677	417.438	895.198	0.867416	0.236718	0.496678	ompH-1	0.939695	0.842553		eno	0.982894	0.852788	1716	0.173509	0.982992
PG2199	1248.65	962.868	1378.28	1000.91	1057.37	1427.75	1522.47	956.027	1.08123	0.557423	0.603882	PG2105	0.91538	0.843836		PG0873	0.949509	0.854286	1717	0.17361	0.984146
PG2200	462.692	450.224	561.177	437.992	476.788	422.066	538.719	404.689	0.963484	0.202823	0.687507	rplS	0.911959	0.844431		pgm	1.02845	0.855324	1718	0.173711	0.984768
PG2202	1181.04	994.449	1213.64	1316.63	851.942	1398.58	1406.43	906.705	0.969802	0.869223	0.837325	epsD	0.964664	0.844589		PG1658	1.05459	0.856223	1719	0.173812	0.985229
PG2204	94.7376	147.528	98.0457	127.177	167.48	174.81	115.099	162.526	1.32605	0.0516743	0.0844952	PG2031	0.973043	0.847813		PG1162	0.973497	0.856299	1720	0.173913	0.984744
PG2206	698.211	637.734	712.996	627.243	622.93	578.57	661.264	543.382	0.899096	0.00271724	0.0902902	PG1658	1.05459	0.848544		PG2010	0.976237	0.856581	1721	0.174014	0.984496
PG2207	588.14	1024.84	851.942	764.16	1017.33	664.238	730.432	1114.38	1.09207	0.720689	0.619409	fbaB	0.969702	0.848678		rho	0.977447	0.85702	1722	0.174115	0.984429
PG2208	25.3172	51.3341	76.238	38.8	113.191	61.7213	113.921	93.0965	1.99244	0.0607309	0.0270013	PG0470	0.785078	0.849767		bcp	1.0348	0.857578	1723	0.174216	0.984498
PG2209	47.2207	81.604	68.137	53.3626	121.603	101.506	107.835	115.331	1.78279	0.0269072	0.00148123	PG0325	1.0918	0.850607		ompH-1	0.939695	0.858139	1724	0.174317	0.98457
PG2212	101.736	22.6472	40.3962	154.912	29.7201	94.2378	42.026	69.7471	0.737372	0.603573	0.553699	hup-2	0.936157	0.852049		rpmH	1.05845	0.858453	1725	0.174419	0.98436
PG2213	14.6005	16.1953	8.18289	54.1632	18.3037	17.1643	13.2206	15.0861	0.684704	0.538783	0.510509	PG1823	0.955778	0.852522		PG1276	0.956363	0.858524	1726	0.17452	0.983871
PG2214	42.3802	95.3358	61.0213	53.542	79.6366	53.1859	56.9763	69.1034	1.02625	0.927975	0.902112	PG23SA	1.07482	0.852786		PG2018	0.929901	0.859305	1727	0.174621	0.984195
PG2216	88.2425	117.193	104.333	78.3976	98.9952	87.2389	94.7376	90.9179	0.958068	0.710855	0.66527	rho	0.977447	0.852935		PG0757	0.967529	0.860172	1728	0.174722	0.984618
PG2220	13.7328	11.4514	13.9258	5.4245	12.6862	16.7074	24.4713	13.0777	1.50316	0.107748	0.148235	PG0086	1.01879	0.853386		pntB	1.04019	0.860235	1729	0.174823	0.984121
PG2221	994.449	989.696	929.226	978.386	778.745	1271.06	1017.33	810.251	0.99631	0.977265	0.976026	folA	1.01823	0.853538		PG0854	0.953271	0.860325	1730	0.174924	0.983654
PG2222	296.106	319.72	314.852	314.018	302.215	336.871	345.562	262.764	1.00218	0.972326	0.973426	PG1601	0.978915	0.854256		tagD	0.976606	0.862022	1731	0.175025	0.985026
PG2223	250.357	303.437	414.199	206.005	281.291	271.823	387.759	205.397	0.976381	0.661642	0.909748	PG1170	1.0446	0.85426		PG0087	0.95465	0.862319	1732	0.175126	0.984797
PG2224	247.209	171.159	290.304	238.906	151.303	289.42	335.767	177.7	1.00698	0.975283	0.974965	PG0091	0.990819	0.854956		PG23SB	1.04716	0.862323	1733	0.175228	0.984232
PG2225	26.3544	15.4236	20.3046	29.7201	26.0698	35.5113	34.2242	31.3012	1.38456	0.169548	0.0595192	rpsM	1.01097	0.855976		PG0013	1.04234	0.862506	1734	0.175329	0.983874
PG2226	29.5575	38.4117	39.2534	25.6278	38.013	38.013	50.8746	26.0698	1.15145	0.18868	0.439066	PG1788	0.948033	0.856344		PG0660	1.01712	0.86297	1735	0.17543	0.983835
PG2227	90.5467	68.3038	78.3976	55.8964	49.7061	80.0058	71.1448	51.4894	0.860824	0.423437	0.367685	thiF	0.951324	0.85667		PG1553	1.04012	0.863312	1736	0.175531	0.983658
PG23SA	3060.17	6464.25	5063.41	2816.66	6595.53	2997.78	3905.99	5207.41	1.07482	0.852786	0.789807	PG1225	1.03801	0.856835		PG1726	0.985392	0.863806	1737	0.175632	0.983655
PG23SB	3039.37	6595.53	4654.77	2841.86	6119.31	2941.93	3814.89	5063.41	1.04716	0.903697	0.862323	PG2043	0.98505	0.857527		rpsM	1.01097	0.863911	1738	0.175733	0.983208
PG23SC	2963.35	6665.07	5207.41	2767.51	6464.25	2896.3	4000.81	5394.75	1.06549	0.875827	0.821057	PG1565	1.02025	0.858521		PG0312	0.97249	0.864329	1739	0.175834	0.983118
PG23SD	2997.78	6915.32	4791.82	2734.75	6665.07	2841.86	3735.71	4967.29	1.04417	0.91849	0.884708	PG16SB	0.965429	0.859113		PG2063	1.11701	0.864915	1740	0.175935	0.98322
PG5SA	1087.34	272.732	191.346	778.745	168.175	602.188	231.805	706.224	0.733164	0.602952	0.558507	PG1884	1.02362	0.859889		PG0650	1.03675	0.865646	1741	0.176036	0.983486
PG5SB	1107.11	210.514	179.518	866.622	169.089	653.025	188.285	707.536	0.726779	0.614454	0.578977	PG1325	1.04982	0.860549		PG0016	1.02496	0.865664	1742	0.176138	0.982942
PG5SC	1035.69	215.297	172.585	882.185	136.587	556.571	188.808	691.888	0.682577	0.536055	0.510523	PG1713	1.06227	0.860675		PG1950	0.972048	0.866155	1743	0.176239	0.982934
PG5SD	1138.75	241.358	154.912	747.757	156.721	665.741	172.857	614.688	0.705284	0.609306	0.553607	pabB	0.976837	0.860747		PG1487	0.938616	0.866374	1744	0.17634	0.98262
pgaA	664.238	419.442	331.929	972.192	288.864	535.066	284.45	588.14	0.710495	0.257751	0.333481	recN	1.02346	0.860956		PG1783	1.04229	0.867002	1745	0.176441	0.982768
pgi	539.523	434.622	572.765	431.739	513.41	537.169	572.765	513.41	1.07991	0.293552	0.347291	PG0768	1.05295	0.861122		PG1022	0.982889	0.868413	1746	0.176542	0.983804
pgk	470.41	671.703	581.828	527.313	569.087	450.224	468.292	459.293	0.864805	0.335874	0.186393	PG1446	0.943177	0.861366		purH	1.01651	0.870611	1747	0.176643	0.98573
pgm	348.62	517.074	500.236	329.547	525.499	347.382	475.679	395.159	1.02845	0.879706	0.855324	PG2010	0.976237	0.862302		PG1496	1.06816	0.870889	1748	0.176744	0.985479
pheS	450.224	435.272	478.743	469.511	434.622	467.569	513.41	388.912	0.984056	0.804416	0.803028	feoB-2	1.02248	0.863088		PG2031	0.973043	0.871228	1749	0.176845	0.9853
pheT	205.053	213.69	276.289	153.814	260.892	205.228	275.779	198.529	1.10789	0.249064	0.498353	PG1398	1.03408	0.863703		PG0553	0.973183	0.871356	1750	0.176946	0.984881
pncB	384.663	363.405	325.504	492.919	314.852	368.26	266.333	348.62	0.828645	0.115621	0.163562	nqrA	1.0094	0.863906		PG1111	0.972176	0.87155	1751	0.177048	0.984538
pnpA	985.962	943.036	1080.38	871.275	760.452	1181.04	1218.8	724.279	1.00101	0.993525	0.994629	eno	0.982894	0.864286		PG1988	0.951201	0.871693	1752	0.177149	0.984138
pntA	544.655	983.016	576.661	787.414	1010.58	487.108	515.616	847.558	0.989321	0.971337	0.963918	PG1963	1.01329	0.864899		PG0874	0.954253	0.87264	1753	0.17725	0.984644
pntB	117.588	163.708	206.005	100.66	205.228	103.035	165.716	137.611	1.04019	0.87464	0.860235	PG2156	0.989144	0.864966		PG2100	0.972644	0.872814	1754	0.177351	0.984279
polA	246.795	329.055	346.188	235.478	284.802	292.858	260.118	273.377	0.959948	0.728086	0.703742	PG1494	0.977601	0.866207		folC	0.978568	0.872913	1755	0.177452	0.98383
porR	213.271	83.0504	88.9319	195.879	75.5589	127.177	83.609	140.026	0.733691	0.392251	0.347055	PG0083	0.965336	0.868019		PG1142	0.950211	0.873295	1756	0.177553	0.9837
porS	199.79	178.007	163.708	177.381	134.139	240.24	151.303	159.093	0.952551	0.768113	0.742178	PG1840	0.769229	0.868128		PG1391	0.979679	0.873451	1757	0.177654	0.983315
porT	142.935	140.026	99.6806	146.766	113.921	151.303	108.3	161.641	1.01088	0.897035	0.936232	PG1998	0.989417	0.868389		PG1457	0.929416	0.87445	1758	0.177755	0.983881
ppdK	229.504	259.033	238.906	272.183	278.079	354.887	288.864	296.401	1.21869	0.0353645	0.0323282	PG1149	0.970378	0.868426		PG0794	0.98673	0.87464	1759	0.177856	0.983535
ppk	267.88	357.782	382.851	242.757	336.181	293.544	332.348	287.08	0.998307	0.988312	0.988836	PG2197	0.973731	0.868643		PG1141	0.939011	0.87471	1760	0.177958	0.983055
ppnK	646.731	800.768	812.92	706.224	741.123	741.123	829.764	637.734	0.994303	0.91859	0.94208	PG2202	0.969802	0.869223		PG0563	0.959967	0.876198	1761	0.178059	0.984168
prfA	198.529	228.827	317.22	187.988	285.134	156.454	301.521	202.723	1.01423	0.926535	0.943833	PG0602	0.95603	0.869544		thiS	0.932428	0.876796	1762	0.17816	0.98428
prfB	99.4446	88.4658	76.8176	87.876	101.323	104.333	88.2425	90.7985	1.09102	0.0980098	0.233893	PG0769	1.01863	0.870386		PG1005	1.02651	0.878013	1763	0.178261	0.985088
prfC	507.676	354.887	447.021	323.887	405.212	603.635	608.335	409.513	1.24073	0.280017	0.216571	kdsA	0.961654	0.870387		PG1222	0.951249	0.878596	1764	0.178362	0.985183
priA	70.2637	82.3216	75.3311	65.0487	89.1329	91.5199	95.874	76.068	1.20354	0.0131538	0.0382085	lepB	0.983113	0.871095		folA	1.01823	0.87953	1765	0.178463	0.985672
prmA	52.1326	77.538	78.8387	55.2066	61.4362	105.17	117.193	64.5861	1.32106	0.0599159	0.229444	PG0198	0.956862	0.871931		PG1526	1.03428	0.879823	1766	0.178564	0.985442
proS	2307.45	1570.22	1939.34	1839.83	1874.33	2234.27	2356.2	1715.17	1.06832	0.636949	0.563591	PG0541	1.03625	0.872167		PG0399	0.991258	0.879952	1767	0.178665	0.985028
prsA	1017.33	1297.35	978.386	1162.75	923.747	1316.63	834.271	932.68	0.899345	0.120364	0.420441	mutS	0.970729	0.872819		glyA	0.982582	0.879986	1768	0.178766	0.984509
prtC	45.5072	52.1326	53.3626	59.1144	69.9385	63.3689	67.1145	71.8514	1.29582	0.0140812	0.00352418	rpsF	1.04727	0.873204		PG1963	1.01329	0.880279	1769	0.178868	0.98428
prtQ	130.271	122.142	138.055	118.572	131.047	140.273	149.255	108.921	1.04019	0.461881	0.616542	ribD	0.96349	0.87352		PG1149	0.970378	0.882512	1770	0.178969	0.98622
prtRII	1065.38	1947.3	1874.33	1114.38	2206.33	615.768	875.93	1588.33	0.880856	0.781479	0.692706	pntB	1.04019	0.87464		PG0432	1.02592	0.882891	1771	0.17907	0.986086
prtT	451.119	301.195	269.386	435.272	451.119	553.778	436.104	519.12	1.34534	0.103264	0.0584374	PG0217	1.0409	0.874746		lepB	0.983113	0.883185	1772	0.179171	0.985858
pruA	138.055	186.347	264.697	170.285	326.664	98.0457	101.113	258.466	1.0328	0.943214	0.924981	PG1553	1.04012	0.875673		PG1494	0.977601	0.883273	1773	0.179272	0.9854
pta	339.809	462.692	466.838	277.195	664.238	373.494	519.12	445.125	1.29449	0.284962	0.193943	PG23SC	1.06549	0.875827		PG23SD	1.04417	0.884708	1774	0.179373	0.986445
pth	83.4838	82.942	79.7466	62.0705	102.736	96.0185	115.524	68.3038	1.24117	0.0604208	0.147619	ogt	1.01356	0.876641		PG1024	0.870835	0.884902	1775	0.179474	0.986105
purA	683.654	972.192	912.289	985.962	781.766	898.895	764.16	774.989	0.905943	0.299463	0.318839	PG16SA	0.968091	0.876866		PG0721	1.02141	0.885189	1776	0.179575	0.985869
purB	320.39	207.223	203.231	331.929	305.345	383.806	292.325	407.057	1.30652	0.129446	0.120841	PG0788	1.01952	0.877064		PG0807	0.990019	0.885208	1777	0.179676	0.985335
purD	194.97	251.785	199.092	258.466	226.899	213.69	178.007	221.181	0.928634	0.400093	0.453001	PG1652	0.971455	0.877722		PG0352	1.02163	0.886061	1778	0.179778	0.98573
purE	250.815	285.134	323.223	203.734	280.564	211.476	285.609	244.001	0.961186	0.730414	0.748801	PG0150	1.00638	0.878966		PG1685	0.976306	0.886865	1779	0.179879	0.98607
purH	630.077	542.121	599.029	707.536	665.741	483.019	676.234	694.693	1.01651	0.751958	0.870611	pgm	1.02845	0.879706		era	0.990973	0.887569	1780	0.17998	0.986299
purN	80.1336	122.924	55.8964	93.5986	134.383	72.6182	69.8181	105.737	1.08511	0.751132	0.729529	PG0861	0.990534	0.879708		asd	1.01309	0.888349	1781	0.180081	0.986611
pyrB	519.12	679.924	645.567	456.658	602.188	519.584	545.605	497.615	0.940782	0.595035	0.573006	PG0081	0.968431	0.88023		nspC	1.02363	0.888693		0	#DIV/0!
pyrC	465.775	468.292	419.442	447.021	449.377	445.125	483.019	400.013	0.987228	0.826279	0.787944	PG0854	0.953271	0.880424		PG1897	0.961049	0.889227		0	#DIV/0!
pyrD	91.8992	61.9129	96.2295	76.4951	87.2389	93.5986	151.483	74.6055	1.24619	0.255531	0.325108	PG1262	1.0684	0.88087		PG1064	1.01891	0.889312		0	#DIV/0!
pyrE	405.212	500.236	389.532	387.759	501.496	477.592	398.209	501.496	1.11651	0.235778	0.225715	PG0312	0.97249	0.880884		PG1465	1.02945	0.889475		0	#DIV/0!
pyrG	290.304	191.938	238.16	230.252	206.005	263.698	249.12	185.297	0.951051	0.754663	0.684644	PG1209	1.01178	0.881806		PG1985	0.963121	0.889531		0	#DIV/0!
pyrH	116.515	144.106	166.266	119.824	140.273	119.824	134.383	132.237	0.963428	0.737899	0.700693	PG0942	1.03645	0.882471		PG0048	1.02125	0.890524		0	#DIV/0!
pyrI	388.912	376.807	475.679	333.851	385.364	470.41	422.066	421.001	1.07846	0.452176	0.404738	PG1394	1.01079	0.882576		PG0942	1.03645	0.890631		0	#DIV/0!
queA	253.378	250.357	177.381	290.304	358.146	301.521	254.92	378.136	1.33075	0.00561976	0.0706302	PG0349	0.978973	0.882614		PG0784	1.01686	0.891218		0	#DIV/0!
radA	305.76	311.797	338.306	279.833	338.962	235.159	331.033	280.564	0.959554	0.626196	0.659697	nspC	1.02363	0.883334		PG2149	1.02478	0.892482		0	#DIV/0!
radC	14.2147	30.2997	18.3037	13.7328	24.5965	15.6487	20.7264	19.017	1.04491	0.884202	0.847643	yitL	1.02904	0.883426		fumB	0.988076	0.892589		0	#DIV/0!
ragA	1491.05	3039.37	2644.3	1498.83	4000.81	1224.61	2176.27	3265.62	1.22987	0.651631	0.51883	fumB	0.988076	0.883754		PG16SC	0.979541	0.893196		0	#DIV/0!
ragB	2858.55	2046.11	2841.86	1806.2	2714.23	2223.85	2513.4	2816.66	1.07489	0.588653	0.574116	radC	1.04491	0.884202		PG1480	1.05861	0.893285		0	#DIV/0!
rbfA	206.005	225.964	143.898	288.864	176.594	239.668	167.48	168.394	0.869792	0.45455	0.446166	rpmI	0.940484	0.884797		PG0788	1.01952	0.89359		0	#DIV/0!
recA	1267.27	1675.92	1498.83	1688.25	1284.14	1370.7	1341.21	1398.58	0.879998	0.090625	0.119808	PG0399	0.991258	0.885359		PG0737	1.01575	0.893989		0	#DIV/0!
recF	291.721	186.184	211.178	270.605	176.258	259.033	160.884	194.003	0.82337	0.374046	0.244196	PG0841	1.02993	0.885818		PG0319	0.971242	0.895652		0	#DIV/0!
recG	159.837	166.266	153.301	174.987	186.347	142.108	148.108	150.086	0.957606	0.605099	0.553508	tmk	0.970997	0.885819		PG1262	1.0684	0.895856		0	#DIV/0!
recJ	122.924	184.773	158.151	164.575	136.006	115.331	99.2501	142.935	0.782842	0.16639	0.0801567	PG1726	0.985392	0.885941		PG16SD	0.979586	0.896898		0	#DIV/0!
recN	120.591	150.67	152.045	120.591	161.261	118.948	134.815	141.634	1.02346	0.860956	0.8068	PG0432	1.02592	0.887019		hagE	0.953099	0.89745		0	#DIV/0!
recQ-1	219.714	160.57	177.236	188.285	208.992	182.317	204.812	194.38	1.05993	0.284361	0.449492	PG0499	1.01914	0.888083		PG2029	1.02297	0.89784		0	#DIV/0!
recQ-2	349.407	351.934	422.066	265.829	364.33	360.865	466.838	299.623	1.07372	0.0539153	0.606585	PG1685	0.976306	0.888387		PG1719	0.992554	0.898033		0	#DIV/0!
recR	66.998	124.179	156.145	63.0299	194.38	63.8269	146.097	144.964	1.33853	0.47539	0.363278	PG0651	1.03229	0.890432		PG0869	0.976455	0.898287		0	#DIV/0!
recX	43.7179	67.4763	72.4994	35.0591	67.1145	58.7528	74.9931	55.7532	1.17308	0.303241	0.382716	PG0289	0.982074	0.890571		ogt	1.01356	0.898326		0	#DIV/0!
rfbA	716.995	588.14	630.077	758.19	685.492	707.536	685.492	787.414	1.06406	0.261575	0.383517	PG0236	0.995802	0.890628		PG2146	0.980612	0.898571		0	#DIV/0!
rfbB	315.39	345.562	364.908	404.048	436.813	382.851	334.396	427.478	1.10604	0.314425	0.252475	topB-1	0.985191	0.891312		PG1707	1.02294	0.899897		0	#DIV/0!
rfbC	98.2524	78.5201	99.2501	66.2467	120.359	88.9319	116.208	89.2801	1.21185	0.00824751	0.170979	PG1983	1.06839	0.893162		PG1375	0.958812	0.900115		0	#DIV/0!
rfbD	165.716	202.385	242.485	153.087	236.171	167.48	215.797	198.895	1.07159	0.638131	0.601673	PG1142	0.950211	0.893214		PG0124	0.978726	0.90067		0	#DIV/0!
rho	2785.75	2422.3	3425.95	2356.2	2176.27	3147.45	2941.93	2476.68	0.977447	0.852935	0.85702	PG1005	1.02651	0.89327		PG0286	1.04387	0.900714		0	#DIV/0!
ribBA	445.444	566.107	420.143	506.031	478.743	479.773	407.766	456.1	0.940475	0.342444	0.462405	PG1022	0.982889	0.893992		PG1453	0.968504	0.901273		0	#DIV/0!
ribD	88.4658	169.089	135.553	138.626	144.964	91.1137	125.571	150.67	0.96349	0.87352	0.828059	PG0737	1.01575	0.895014		ruvB	1.02628	0.901725		0	#DIV/0!
ribE	524.638	645.567	637.734	546.32	627.243	732.292	734.506	615.768	1.15102	0.00117453	0.0947137	LYS1	1.00921	0.895785		aspS	1.02193	0.902006		0	#DIV/0!
ribF	144.964	152.35	138.626	142.477	110.77	153.923	122.411	112.005	0.862886	0.0922943	0.107035	PG0721	1.02141	0.895828		PG2214	1.02625	0.902112		0	#DIV/0!
ribH	217.319	161.641	344.661	193.63	159.615	177.236	318.702	143.162	0.87077	0.171023	0.620802	PG1276	0.956363	0.895962		PG2086	1.01255	0.902154		0	#DIV/0!
rimM	91.1137	101.893	119.275	99.8352	120.141	101.323	126.672	116.208	1.12673	0.131959	0.152859	rpmH	1.05845	0.896337		xth	1.02246	0.902299		0	#DIV/0!
rluB	956.027	648.237	938.626	768.842	1068.4	1040.66	1316.63	1087.34	1.36274	0.0188155	0.021203	PG1783	1.04229	0.896603		PG1767	1.01284	0.902666		0	#DIV/0!
rluD	208.992	181.669	224.339	211.178	207.359	189.06	230.901	178.566	0.97544	0.627012	0.73936	porT	1.01088	0.897035		nqrD	1.02826	0.903375		0	#DIV/0!
rnc	1570.22	1114.38	1128.95	1621.36	895.198	1258.71	722.414	926.499	0.699702	0.128138	0.0608968	PG1141	0.939011	0.897942		yadS	0.978787	0.90403		0	#DIV/0!
rnhA	44.0551	89.8027	72.6182	46.6722	94.7376	57.627	60.4361	76.3209	1.1421	0.667445	0.541002	glgB	0.980509	0.898743		PG0176	0.954565	0.904247		0	#DIV/0!
rnhB	117.193	196.078	204.482	122.411	239.249	144.319	189.06	177.381	1.17159	0.527506	0.402815	PG0563	0.959967	0.898996		PG1598	1.02719	0.904512		0	#DIV/0!
rnpA	70.1475	42.7438	54.5788	67.7271	54.1632	67.4763	84.407	47.1179	1.07639	0.75663	0.680264	panC	1.01559	0.899182		topB-1	0.985191	0.904626		0	#DIV/0!
rpe	101.323	121.828	105.318	99.9729	101.893	121.828	108.566	85.1745	0.974373	0.549246	0.773934	PG0757	0.967529	0.899866		PG0555	0.966728	0.904895		0	#DIV/0!
rplA	1000.91	817.333	1522.47	514.497	1498.83	688.844	1700.53	1299.79	1.34571	0.190408	0.315345	mscL	0.983914	0.900685		nqrA	1.0094	0.906161		0	#DIV/0!
rplB	515.616	513.41	736.62	373.494	667.25	542.121	779.889	477.592	1.1532	0.0632682	0.446941	PG0874	0.954253	0.901066		PG0202	0.975579	0.906873		0	#DIV/0!
rplC	1806.2	1522.47	2858.55	987.568	2594.62	1621.36	3166.77	1688.25	1.26429	0.0619909	0.415466	PG1453	0.968504	0.901513		PG2043	0.98505	0.907379		0	#DIV/0!
rplD	506.031	593.442	696.103	370.178	929.226	390.153	710.95	630.077	1.2284	0.434869	0.381578	PG0362	0.988548	0.901637		PG0349	0.978973	0.907776		0	#DIV/0!
rplE	2816.66	2162.4	2963.35	2490.95	2547.93	2384.13	3147.45	2122.57	0.977832	0.729143	0.843911	PG2146	0.980612	0.90193		PG1674	1.02441	0.907916		0	#DIV/0!
rplF	368.26	531.257	608.335	360.053	871.275	303.437	677.568	665.741	1.34805	0.377888	0.268958	glyA	0.982582	0.901989		PG1398	1.03408	0.908908		0	#DIV/0!
rplI	228.39	121.603	166.418	171.914	160.57	202.723	167.764	186.953	1.04313	0.823637	0.766465	PG0650	1.03675	0.903399		PG0769	1.01863	0.909681		0	#DIV/0!
rplJ	3166.77	1482.99	3814.89	1071.27	2411.52	3039.37	3599.36	2398.45	1.20059	0.462416	0.530224	PG0553	0.973183	0.903428		PG2223	0.976381	0.909748		0	#DIV/0!
rplK	926.499	889.404	1348.53	873.646	1388.07	722.414	1312.19	1363.15	1.18517	0.34902	0.37526	PG23SB	1.04716	0.903697		PG0541	1.03625	0.910492		0	#DIV/0!
rplL	497.615	649.564	691.888	429.009	856.954	402.152	645.567	873.646	1.22497	0.494821	0.352875	PG1487	0.938616	0.903837		LYS1	1.00921	0.910674		0	#DIV/0!
rplM	350.115	395.159	421.001	330.149	485.397	310.786	486.144	372.865	1.1061	0.450013	0.44109	PG0087	0.95465	0.904385		PG0499	1.01914	0.912066		0	#DIV/0!
rplN	595.473	796.661	1267.27	335.767	1641.2	308.844	1378.28	919.098	1.41809	0.410434	0.408264	PG0495	0.993269	0.904814		PG0362	0.988548	0.913354		0	#DIV/0!
rplO	159.615	123.204	213.939	114.525	219.331	123.727	206.461	203.231	1.23143	0.225589	0.302655	PG1496	1.06816	0.905997		PG0210	1.01888	0.913358		0	#DIV/0!
rplP	901.884	1151.24	1468.07	576.661	1947.3	746.034	1667.37	1220.87	1.36207	0.31886	0.295774	PG1985	0.963121	0.906092		PG1693	0.977517	0.915196		0	#DIV/0!
rplQ	862.408	429.009	456.1	691.888	375.07	758.19	479.773	527.313	0.877405	0.691615	0.588402	PG0784	1.01686	0.906115		PG0611	0.949817	0.915284		0	#DIV/0!
rplR	655.141	641.02	866.622	471.664	844.465	826.792	1080.38	683.654	1.30399	0.000108841	0.133178	asd	1.01309	0.906368		PG0547	1.0622	0.915558		0	#DIV/0!
rplS	207.223	56.5677	78.9771	126.672	68.7604	150.914	94.2378	114.198	0.911959	0.844431	0.792517	PG1480	1.05861	0.906755		PG0354	0.904956	0.91614		0	#DIV/0!
rplT	51.7606	21.7114	29.5575	54.3935	30.8026	29.8364	21.3867	33.0074	0.730727	0.224873	0.258477	PG2161	0.983894	0.907397		glgB	0.980509	0.916281		0	#DIV/0!
rplU	1325.83	736.62	989.696	1053.95	724.279	1354.56	978.386	989.696	0.985586	0.956443	0.93623	PG1058	0.991163	0.907585		PG1381	0.984167	0.91693		0	#DIV/0!
rplV	269.386	417.438	498.279	208.992	614.688	221.883	498.279	420.143	1.25888	0.50296	0.427253	PG0176	0.954565	0.908075		PG1107	0.956277	0.917619		0	#DIV/0!
rplW	453.421	635.515	603.635	467.569	943.036	423.868	610.223	641.02	1.21203	0.495018	0.365866	PG1767	1.01284	0.908681		PG1651	1.0197	0.918534		0	#DIV/0!
rplX	2714.23	2547.93	3905.99	1911.02	3510.96	2288.32	4220.59	2714.23	1.14937	0.19907	0.5146	PG1693	0.977517	0.908818		PG1602	1.01526	0.91866		0	#DIV/0!
rplY	2078.57	1146.61	1138.75	1939.34	938.626	1927.18	1248.65	1312.19	0.860926	0.638286	0.52625	PG0327	1.01135	0.909946		def	0.990255	0.918822		0	#DIV/0!
rpmA	99.9729	91.1137	87.876	56.1879	105.318	82.3216	113.191	82.1458	1.1427	0.250231	0.373379	PG1834	1.01667	0.910009		PG0086	1.01879	0.919431		0	#DIV/0!
rpmB	12521.4	6119.31	5906.8	8515.55	4560.39	12521.4	6665.07	12521.4	1.09694	0.815147	0.764357	PG2149	1.02478	0.910424		PG0290	0.988876	0.919888		0	#DIV/0!
rpmC	847.558	765.96	1427.75	563.83	1588.33	798.198	1621.36	947.265	1.37449	0.113572	0.277767	PG1064	1.01891	0.910986		PG0027	1.02122	0.919916		0	#DIV/0!
rpmD	68.7604	69.3014	71.6493	49.5049	94.1046	67.7271	89.6562	101.323	1.36107	0.124382	0.0387189	aspS	1.02193	0.911027		panC	1.01559	0.92106		0	#DIV/0!
rpmE2	3214.03	1284.14	499.361	4073.54	978.386	2526.65	618.056	2513.4	0.73161	0.497653	0.553291	PG1024	0.870835	0.912521		pruA	1.0328	0.924981		0	#DIV/0!
rpmF	274.073	152.648	147.006	344.379	126.884	299.623	138.055	220.977	0.855608	0.655702	0.616858	PG0572	1.02149	0.913769		PG0838	1.00698	0.925773		0	#DIV/0!
rpmG	395.159	142.363	158.306	337.85	122.924	300.614	157.966	256.749	0.810941	0.623227	0.54373	PG0265	1.02669	0.914733		PG1058	0.991163	0.926097		0	#DIV/0!
rpmH	102.189	33.6022	63.0299	41.3432	32.2448	71.6493	82.762	67.5462	1.05845	0.896337	0.858453	PG0838	1.00698	0.915464		PG1209	1.01178	0.92642		0	#DIV/0!
rpmI	1213.64	563.83	512.167	968.712	474.195	1267.27	646.731	676.234	0.940484	0.884797	0.847115	PG1375	0.958812	0.916295		PG1048	0.980203	0.926461		0	#DIV/0!
rpmJ	2941.93	3214.03	2314.63	2997.78	2460.13	3814.89	2875.54	3334.92	1.08869	0.38749	0.495235	PG1107	0.956277	0.916636		PG0495	0.993269	0.927856		0	#DIV/0!
rpoA	222.176	308.382	312.684	251.535	392.506	189.711	299.222	344.379	1.1197	0.638916	0.525717	PG1707	1.02294	0.917366		PG2057	0.988606	0.92789		0	#DIV/0!
rpoB	806.834	829.764	904.471	856.954	916.567	700.656	919.098	866.622	1.00145	0.981611	0.98306	PG1526	1.03428	0.917891		PG1394	1.01079	0.92824		0	#DIV/0!
rpoC	592.218	491.117	515.616	529.402	578.57	404.689	496.702	592.218	0.973607	0.676629	0.781212	PG16SC	0.979541	0.91825		mscL	0.983914	0.928285		0	#DIV/0!
rpoD	2365.05	1761.75	2223.85	1545.35	2314.63	2460.13	2858.55	1939.34	1.21234	0.0900581	0.172069	PG1598	1.02719	0.918442		PG0265	1.02669	0.928837		0	#DIV/0!
rpoN	111.479	102.352	120.359	127.463	94.4561	109.042	85.3596	92.69	0.82648	0.13495	0.0346768	PG23SD	1.04417	0.91849		PG1986	0.973034	0.929359		0	#DIV/0!
rprY	452.398	262.764	209.525	630.077	311.797	317.559	233.42	593.442	0.936617	0.607339	0.849215	ppnK	0.994303	0.91859		PG0861	0.990534	0.930864		0	#DIV/0!
rpsA	387.139	430.313	485.397	331.033	524.638	372.257	512.167	381.343	1.0958	0.402223	0.483857	PG16SD	0.979586	0.918984		PG1555	1.01251	0.930987		0	#DIV/0!
rpsB	303.437	316.432	303.437	251.785	470.41	248.704	321.719	269.386	1.11499	0.538341	0.540324	PG0286	1.04387	0.920222		PG0872	1.11416	0.931463		0	#DIV/0!
rpsC	513.41	707.536	875.93	334.396	1205.23	400.013	960.164	781.766	1.37672	0.370855	0.309336	ruvB	1.02628	0.922527		PG1218	1.01513	0.93168		0	#DIV/0!
rpsD	301.195	331.033	381.343	201.885	441.018	297.929	357.782	353.158	1.19287	0.328073	0.267453	xth	1.02246	0.925973		PG2172	0.989965	0.933383		0	#DIV/0!
rpsE	471.664	464.782	622.93	390.153	593.442	621.823	758.19	480.233	1.2586	0.00290265	0.144475	hagE	0.953099	0.925995		PG0678	0.988895	0.933528		0	#DIV/0!
rpsF	6119.31	4220.59	6119.31	5598.83	3334.92	8515.55	6595.53	4654.77	1.04727	0.873204	0.837632	prfA	1.01423	0.926535		pepD-2	0.982922	0.934203		0	#DIV/0!
rpsG	4791.82	4305.75	8515.55	3121.79	5394.75	4305.75	8515.55	4073.54	1.07498	0.197318	0.810343	PG2078	0.991651	0.927102		PG1351	1.01576	0.934637		0	#DIV/0!
rpsH	275.011	361.278	469.511	273.377	688.844	317.22	595.473	463.556	1.49734	0.167858	0.115416	PG2029	1.02297	0.927367		maeB	1.00651	0.935912		0	#DIV/0!
rpsI	427.478	465.775	454.707	260.37	572.765	381.965	450.224	354.255	1.09381	0.513554	0.6008	PG0202	0.975579	0.927486		PG2161	0.983894	0.936012		0	#DIV/0!
rpsJ	764.16	960.164	1243.72	405.72	1658.15	510.466	1363.15	1046.88	1.35713	0.386212	0.357166	PG2214	1.02625	0.927975		rplU	0.985586	0.93623		0	#DIV/0!
rpsK	205.397	266.874	233.42	156.454	330.369	191.539	274.073	253.931	1.21779	0.367804	0.251159	PG0555	0.966728	0.929426		porT	1.01088	0.936232		0	#DIV/0!
rpsL	4121.08	4560.39	5394.75	2963.35	4305.75	4560.39	6915.32	3510.96	1.13221	0.195007	0.550374	PG1219	1.01481	0.929486		serB	1.00625	0.936882		0	#DIV/0!
rpsM	671.703	676.234	627.243	709.07	656.208	788.923	621.823	646.731	1.01097	0.855976	0.863911	PG1381	0.984167	0.93235		PG0561	0.989074	0.936938		0	#DIV/0!
rpsN	611.616	656.208	772.488	436.104	732.292	560.193	787.414	677.568	1.11349	0.402272	0.440152	PG1218	1.01513	0.933569		PG1819	1.00909	0.937172		0	#DIV/0!
rpsO	67.4763	28.0733	39.9829	70.6851	22.819	47.9441	33.1064	43.3992	0.714143	0.366274	0.259575	PG0561	0.989074	0.934464		PG1219	1.01481	0.937298		0	#DIV/0!
rpsP	206.461	81.1452	115.099	68.437	83.609	212.126	122.687	115.099	1.1324	0.787158	0.7207	PG0611	0.949817	0.934863		PG2090	0.98371	0.938385		0	#DIV/0!
rpsQ	965.22	1097.89	1652.8	686.709	2022.06	592.218	1761.75	1258.71	1.27986	0.423412	0.442441	clpX	0.992912	0.936287		PG0759	0.990248	0.938996		0	#DIV/0!
rpsR	437.992	352.674	342.547	356.075	396.776	431.002	380.464	385.008	1.06981	0.372359	0.336062	PG0039	1.01776	0.936812		PG0091	0.990819	0.939187		0	#DIV/0!
rpsS	191.938	256.749	307.789	108.3	404.689	130.271	274.401	267.88	1.24569	0.553597	0.480789	def	0.990255	0.937495		PG0572	1.02149	0.940137		0	#DIV/0!
rpsT	2265.91	1961.31	1035.69	2340.96	1224.61	2490.95	1065.38	1536.04	0.830759	0.443099	0.490317	PG0857	1.00799	0.938838		PG1100	1.0056	0.940221		0	#DIV/0!
rpsU	9553.4	4791.82	3533.14	12521.4	2841.86	6119.31	3316.92	7588.96	0.653526	0.260394	0.31071	PG0071	1.00815	0.939065		tlr	0.986555	0.94194		0	#DIV/0!
ruvA	286.718	407.766	291.721	350.115	329.547	249.12	268.763	291.721	0.852454	0.325744	0.189272	PG1720	0.996592	0.940252		ppnK	0.994303	0.94208		0	#DIV/0!
ruvB	732.292	449.377	641.02	517.074	402.997	817.333	726.213	454.707	1.02628	0.922527	0.901725	PG1986	0.973034	0.941274		clpX	0.992912	0.942219		0	#DIV/0!
ruvC	108.566	153.301	169.596	78.6694	163.398	99.6806	153.507	132.672	1.0767	0.740121	0.71023	PG0872	1.11416	0.941528		PG0413	1.00888	0.943226		0	#DIV/0!
sda	116.208	122.411	135.226	107.835	151.483	141.363	146.626	123.473	1.16871	0.0300874	0.0520803	PG1271	1.02039	0.941556		prfA	1.01423	0.943833		0	#DIV/0!
sdhA	154.912	194.38	232.315	122.142	266.604	170.986	241.188	178.428	1.21806	0.283172	0.295886	PG1953	0.996532	0.943026		PG1271	1.02039	0.943998		0	#DIV/0!
secA	1146.61	823.372	997.257	858.178	1087.34	1024.84	968.712	1121.91	1.09865	0.328652	0.289047	PG2090	0.98371	0.943182		PG1876	1.01008	0.944134		0	#DIV/0!
secDF	772.488	898.895	916.567	694.693	968.712	792.082	916.567	862.408	1.07833	0.435443	0.360684	pruA	1.0328	0.943214		lpxB	1.01517	0.945286		0	#DIV/0!
secY	379.809	469.511	597.961	263.698	840.848	330.149	627.243	627.243	1.4176	0.293628	0.207685	PG1651	1.0197	0.943389		PG0868	1.01478	0.94603		0	#DIV/0!
selD	73.1579	96.3991	95.0784	96.0185	99.4446	97.8376	90.7985	84.6647	1.03353	0.736387	0.663924	maeB	1.00651	0.943656		PG0071	1.00815	0.946786		0	#DIV/0!
serB	283.095	274.401	304.174	246.367	317.22	245.402	254.409	297.929	1.00625	0.947857	0.936882	PG1692	0.989496	0.943688		PG1684	0.988251	0.947379		0	#DIV/0!
serC	2490.95	2676.2	2676.2	1990.01	2816.66	2734.75	2767.51	2605.95	1.111	0.124543	0.155935	PG0413	1.00888	0.945182		PG1834	1.01667	0.947522		0	#DIV/0!
serS	58.4183	73.72	61.4362	62.3011	72.4994	71.1448	81.604	56.5677	1.10138	0.379039	0.333742	PG0290	0.988876	0.945412		PG0114	1.00491	0.94901		0	#DIV/0!
slyD	230.901	95.0784	139.669	152.35	93.7436	174.987	114.198	126.672	0.824598	0.584094	0.444526	PG1680	0.993808	0.945928		PG0274	0.984441	0.949395		0	#DIV/0!
smpB	259.033	221.384	236.171	297.929	212.501	213.939	277.195	260.892	0.950724	0.570636	0.612892	PG0678	0.988895	0.946317		PG1581	1.0072	0.949517		0	#DIV/0!
sodB	5394.75	4423.74	2734.75	5394.75	4121.08	9553.4	6119.31	6915.32	1.48814	0.208104	0.139849	PG1217	1.01156	0.946365		PG1953	0.996532	0.949861		0	#DIV/0!
soj	1746.43	1806.2	2422.3	1413.11	2162.4	1652.8	2605.95	1806.2	1.1136	0.20982	0.508537	PG1351	1.01576	0.946686		PG1692	0.989496	0.950118		0	#DIV/0!
spo0J	3265.62	2644.3	3510.96	2526.65	2644.3	3478.58	3214.03	2252.37	0.970015	0.796518	0.814399	serB	1.00625	0.947857		dprA	1.01129	0.951241		0	#DIV/0!
spoT	190.67	231.184	244.001	193.104	233.717	176.258	205.228	204.812	0.95466	0.695734	0.605183	PG1581	1.0072	0.948221		PG0327	1.01135	0.951563		0	#DIV/0!
sppA	884.28	1087.34	880.057	1220.87	829.764	871.275	817.333	901.884	0.839832	0.0837449	0.104579	PG0140	0.995571	0.948336		PG1720	0.996592	0.952504		0	#DIV/0!
ssb	168.394	143.162	141.101	162.969	158.306	139.669	128.952	168.872	0.967794	0.309663	0.677221	PG1048	0.980203	0.9485		PG0293	0.988994	0.954382		0	#DIV/0!
sucD	1961.31	2460.13	2547.93	2206.33	2785.75	2122.57	3039.37	2411.52	1.12898	0.315587	0.266784	dprA	1.01129	0.948551		PG0140	0.995571	0.95477		0	#DIV/0!
surE	211.178	274.702	404.048	169.596	363.405	189.51	408.836	290.78	1.18216	0.442221	0.516713	tlr	0.986555	0.94905		PG1217	1.01156	0.954941		0	#DIV/0!
tagD	1911.02	1839.83	1316.63	2010.65	1596.57	2162.4	1370.7	1782.87	0.976606	0.793286	0.862022	PG1819	1.00909	0.951506		PG1680	0.993808	0.95529		0	#DIV/0!
tgt	306.579	280.209	322.744	285.609	267.88	322.14	330.149	249.562	0.978738	0.763134	0.784113	PG0704	0.995592	0.952743		PG1483	1.03539	0.95654		0	#DIV/0!
thiC	21.3867	30.4217	31.3012	14.0203	28.9711	26.5037	34.4476	17.5675	1.10666	0.357774	0.648129	PG1498	1.00161	0.953137		PG2156	0.989144	0.957984		0	#DIV/0!
thiE	7.08425	11.9683	12.5827	4.62451	12.4849	10.4093	10.5081	6.85699	1.1103	0.608383	0.672727	pepD-2	0.982922	0.953168		PG0756	1.00804	0.959212		0	#DIV/0!
thiF	73.4701	112.005	126.884	65.5759	121.363	60.018	91.8992	86.2582	0.951324	0.85667	0.820839	PG0293	0.988994	0.954198		PG0668	0.998426	0.95958		0	#DIV/0!
thiG	8.75061	12.4849	7.57937	8.05534	13.0777	9.02041	14.3282	8.75061	1.2253	0.419838	0.292914	PG1100	1.0056	0.954453		PG1711	0.997121	0.959606		0	#DIV/0!
thiH	11.5642	25.8406	25.3172	15.6487	16.9016	16.7997	15.9563	12.6862	0.795498	0.328905	0.319477	PG0114	1.00491	0.955652		PG0226	0.992152	0.961192		0	#DIV/0!
thiL	45.2354	49.0038	81.1452	39.1492	69.1034	55.4781	78.154	46.9256	1.16374	0.21308	0.480837	PG2119	0.995524	0.955752		PG2078	0.991651	0.961459		0	#DIV/0!
thiS	9.97213	14.7471	35.3163	14.6005	21.8359	10.6989	30.2997	6.75821	0.932428	0.795272	0.876796	rplU	0.985586	0.956443		PG1998	0.989417	0.961595		0	#DIV/0!
thrS	943.036	764.16	901.884	653.025	1046.88	1068.4	1235.25	1076.77	1.35719	0.0228884	0.0103423	PG0274	0.984441	0.958439		PG0702	1.00703	0.962487		0	#DIV/0!
thyA	1063.58	1107.11	1552.9	1224.61	886.835	1290.91	1468.07	950.737	0.928935	0.437668	0.637496	PG0868	1.01478	0.959185		efp-2	1.00842	0.962503		0	#DIV/0!
tkt	1097.89	1243.72	1278.18	932.68	1000.91	1284.14	1201.28	923.747	0.968723	0.341585	0.768026	PG0075	1.00275	0.959879		PG1817	0.991453	0.963415		0	#DIV/0!
tlr	2476.68	2841.86	3478.58	2176.27	3735.71	1806.2	2714.23	2569.72	0.986555	0.94905	0.94194	PG1711	0.997121	0.960726		PG1452	1.02489	0.963477		0	#DIV/0!
tmk	1174.46	862.408	965.22	1439.22	826.792	1297.35	1158.03	1030.33	0.970997	0.885819	0.848943	PG1817	0.991453	0.961235		pntA	0.989321	0.963918		0	#DIV/0!
tnaA	1621.36	1746.43	1588.33	2122.57	1278.18	1413.11	1174.46	1354.56	0.737468	0.0202102	0.0128799	PG1229	0.989148	0.962072		PG1436	1.01102	0.964971		0	#DIV/0!
topA	500.236	444.196	399.108	413.573	387.139	421.001	467.569	311.797	0.903474	0.387207	0.326737	PG1483	1.03539	0.9621		PG1327	1.01106	0.965387		0	#DIV/0!
topB-1	272.183	394.58	338.962	319.72	307.789	330.369	405.72	261.939	0.985191	0.891312	0.904626	deoC	0.996588	0.963815		PG0338	0.990016	0.966066		0	#DIV/0!
topB-2	2.18897	7.64902	3.96065	3.20774	5.59214	5.4245	6.31779	4.7198	1.29682	0.378653	0.345785	efp-2	1.00842	0.963825		PG0172	0.99153	0.967968		0	#DIV/0!
tpiA	787.414	1135.83	1312.19	544.655	1370.7	580.39	1050.12	1063.58	1.07531	0.818168	0.774289	PG1436	1.01102	0.964864		deoC	0.996588	0.968122		0	#DIV/0!
tpr	1224.61	2022.06	1218.8	2107.12	1378.28	810.251	715.094	1065.38	0.603873	0.124756	0.0628411	PG0668	0.998426	0.96701		panD	0.993532	0.968722		0	#DIV/0!
trkA	315.965	287.725	349.407	208.566	200.065	220.157	266.874	164.902	0.733429	0.0144207	0.080229	PG1757	1.00297	0.967623		PG1444	1.0112	0.970471		0	#DIV/0!
trkH	279.833	297.929	360.865	300.614	191.178	246.795	290.78	170.285	0.725474	0.0151813	0.0397227	PG0702	1.00703	0.968691		PG0150	1.00638	0.970813		0	#DIV/0!
trmB	195.879	174.191	167.764	226.395	170.568	139.217	174.191	168.078	0.853219	0.127759	0.119873	PG0624	0.99572	0.96889		abfT-2	0.995048	0.971619		0	#DIV/0!
trmD	212.501	265.829	256.749	205.397	244.896	253.378	335.037	234.792	1.1357	0.183768	0.291747	PG0756	1.00804	0.970989		PG1757	1.00297	0.97163		0	#DIV/0!
trmE	499.361	360.865	383.806	457.347	366.197	607.581	448.516	357.782	1.04626	0.83591	0.776458	pntA	0.989321	0.971337		PG1313	1.00369	0.972214		0	#DIV/0!
tRNA-Ala-1	0	0	0	0	0	0	0	0	#DIV/0!	#DIV/0!	#DIV/0!	PG2222	1.00218	0.972326		PG1229	0.989148	0.973242		0	#DIV/0!
tRNA-Ala-2	0	0	0	0	0	0	0	0	#DIV/0!	#DIV/0!	#DIV/0!	PG0338	0.990016	0.972963		PG2222	1.00218	0.973426		0	#DIV/0!
tRNA-Ala-3	0	0	0	0	0	0	0	0	#DIV/0!	#DIV/0!	#DIV/0!	PG1327	1.01106	0.972986		PG0857	1.00799	0.973678		0	#DIV/0!
tRNA-Ala-4	0	0	0	0	0	0	0	0	#DIV/0!	#DIV/0!	#DIV/0!	PG0226	0.992152	0.973284		PG0236	0.995802	0.973771		0	#DIV/0!
tRNA-Ala-5	0	0	0	0	0	0	0	0	#DIV/0!	#DIV/0!	#DIV/0!	PG1452	1.02489	0.973903		hagD	0.989554	0.974516		0	#DIV/0!
tRNA-Arg-1	0	0	0	0	0	0	0	0	#DIV/0!	#DIV/0!	#DIV/0!	PG1777	0.996359	0.973947		PG1712	0.997309	0.97466		0	#DIV/0!
tRNA-Arg-2	0	0	0	0	0	0	0	0	#DIV/0!	#DIV/0!	#DIV/0!	PG1444	1.0112	0.974239		PG2224	1.00698	0.974965		0	#DIV/0!
tRNA-Arg-3	0	0	0	0	0	0	0	0	#DIV/0!	#DIV/0!	#DIV/0!	panD	0.993532	0.974834		PG2221	0.99631	0.976026		0	#DIV/0!
tRNA-Arg-4	0	0	0	0	0	0	0	0	#DIV/0!	#DIV/0!	#DIV/0!	PG2224	1.00698	0.975283		PG2154	0.993346	0.976372		0	#DIV/0!
tRNA-Arg-5	0	0	0	0	0	0	0	0	#DIV/0!	#DIV/0!	#DIV/0!	abfT-2	0.995048	0.975428		PG0704	0.995592	0.977203		0	#DIV/0!
tRNA-Asn-1	0	0	0	0	0	0	0	0	#DIV/0!	#DIV/0!	#DIV/0!	PG2221	0.99631	0.977265		PG1221	1.00357	0.978279		0	#DIV/0!
tRNA-Asn-2	0	0	0	0	0	0	0	0	#DIV/0!	#DIV/0!	#DIV/0!	uppS	1.00269	0.977685		PG0559	1.00834	0.978442		0	#DIV/0!
tRNA-Asp-1	0	0	0	0	0	0	0	0	#DIV/0!	#DIV/0!	#DIV/0!	PG0172	0.99153	0.97773		PG0039	1.01776	0.978582		0	#DIV/0!
tRNA-Asp-2	0	0	0	0	0	0	0	0	#DIV/0!	#DIV/0!	#DIV/0!	PG1313	1.00369	0.979072		uppS	1.00269	0.97942		0	#DIV/0!
tRNA-Cys-1	0	0	0	0	0	0	0	0	#DIV/0!	#DIV/0!	#DIV/0!	PG2154	0.993346	0.979705		iorB	0.996872	0.979821		0	#DIV/0!
tRNA-Gln-1	0	0	0	0	0	0	0	0	#DIV/0!	#DIV/0!	#DIV/0!	PG1712	0.997309	0.980292		PG1189	1.00228	0.980179		0	#DIV/0!
tRNA-Gln-2	0	0	0	0	0	0	0	0	#DIV/0!	#DIV/0!	#DIV/0!	PG1221	1.00357	0.980311		PG0075	1.00275	0.981135		0	#DIV/0!
tRNA-Glu-1	0	0	0	0	0	0	0	0	#DIV/0!	#DIV/0!	#DIV/0!	rpoB	1.00145	0.981611		PG1207	1.00909	0.981904		0	#DIV/0!
tRNA-Glu-2	0	0	0	0	0	0	0	0	#DIV/0!	#DIV/0!	#DIV/0!	PG1779	1.00312	0.981953		PG0624	0.99572	0.982166		0	#DIV/0!
tRNA-Gly-1	0	0	0	0	0	0	0	0	#DIV/0!	#DIV/0!	#DIV/0!	PG1419	0.999347	0.982087		rpoB	1.00145	0.98306		0	#DIV/0!
tRNA-Gly-2	0	0	0	0	0	0	0	0	#DIV/0!	#DIV/0!	#DIV/0!	hagD	0.989554	0.982465		PG2157	0.997367	0.983207		0	#DIV/0!
tRNA-Gly-3	0	0	0	0	0	0	0	0	#DIV/0!	#DIV/0!	#DIV/0!	iorB	0.996872	0.984032		PG2119	0.995524	0.983844		0	#DIV/0!
tRNA-Gly-4	0	0	0	0	0	0	0	0	#DIV/0!	#DIV/0!	#DIV/0!	PG1207	1.00909	0.984046		mdsC	1.00193	0.984092		0	#DIV/0!
tRNA-His-1	0	0.0766402	0	0	0	0	0	0	0	0.391002	0.355918	PG0559	1.00834	0.984301		PG1779	1.00312	0.985262		0	#DIV/0!
tRNA-Ile-1	0	0.103504	0	0	0	0	0	0	0	0.391002	0.355918	PG2157	0.997367	0.984322		PG0147	0.996778	0.98557		0	#DIV/0!
tRNA-Ile-2	0	0.105683	0	0	0	0	0	0	0	0.391002	0.355918	PG1189	1.00228	0.985686		PG0871	1.00469	0.986431		0	#DIV/0!
tRNA-Ile-3	0	0.143427	0	0	0	0	0	0	0	0.391002	0.355918	PG1509	0.997745	0.987484		PG1511	1.00709	0.987343		0	#DIV/0!
tRNA-Ile-4	0	0.229632	0	0	0	0	0	0	0	0.391002	0.355918	PG0147	0.996778	0.987687		batA	0.997848	0.98752		0	#DIV/0!
tRNA-Leu-1	0	0.376074	0	0	0	0	0	0	0	0.391002	0.355918	PG0050	1.00423	0.987889		nadB	0.99801	0.988588		0	#DIV/0!
tRNA-Leu-2	0	0.417293	0	0	0	0	0	0	0	0.391002	0.355918	mdsC	1.00193	0.98799		PG1862	0.998306	0.988678		0	#DIV/0!
tRNA-Leu-3	0	0.445329	0	0	0	0	0	0	0	0.391002	0.355918	ppk	0.998307	0.988312		ppk	0.998307	0.988836		0	#DIV/0!
tRNA-Leu-4	0	0.465266	0	0	0	0	0	0	0	0.391002	0.355918	PG1511	1.00709	0.988654		PG0261	0.996304	0.989103		0	#DIV/0!
tRNA-Leu-5	0	0.489615	0	0	0	0	0	0	0	0.391002	0.355918	batA	0.997848	0.988676		PG0050	1.00423	0.98954		0	#DIV/0!
tRNA-Lys-1	0	0.593597	0	0	0	0	0	0	0	0.391002	0.355918	PG1862	0.998306	0.98878		PG0428	0.992221	0.989862		0	#DIV/0!
tRNA-Lys-2	0	0.86405	0	0	0	0	0	0	0	0.391002	0.355918	PG0428	0.992221	0.988926		PG0195	1.00406	0.990229		0	#DIV/0!
tRNA-Met-1	0	0.918079	0	0	0	0	0	0	0	0.391002	0.355918	PG0197	1.00222	0.989766		PG1777	0.996359	0.990455		0	#DIV/0!
tRNA-Met-2	0	1.04006	0	0	0.0766402	0	0	0	0.0736884	0.433525	0.391225	PG0261	0.996304	0.990176		PG1211	1.00363	0.991181		0	#DIV/0!
tRNA-Met-3	0	1.22307	0	0	0.103504	0	0	0	0.0846263	0.440139	0.396876	PG0871	1.00469	0.990616		PG1509	0.997745	0.991236		0	#DIV/0!
tRNA-Phe-1	0	1.33335	0	0	0.105683	0	0	0	0.0792609	0.436886	0.394091	nadB	0.99801	0.990696		PG1230	1.00171	0.992217		0	#DIV/0!
tRNA-Pro-1	0	1.38802	0.0766402	0	0.143427	0	0	0	0.0979252	0.421363	0.372707	PG0195	1.00406	0.992407		PG0197	1.00222	0.992678		0	#DIV/0!
tRNA-Pro-2	0	1.48183	0.103504	0	0.229632	0	0	0	0.144848	0.445908	0.391576	PG1230	1.00171	0.992479		PG1498	1.00161	0.993085		0	#DIV/0!
tRNA-Pro-3	0	1.65485	0.105683	0	0.376074	0	0	0	0.213614	0.496344	0.437702	PG0008	1.00081	0.993311		PG0008	1.00081	0.99403		0	#DIV/0!
tRNA-Ser-1	0	1.7261	0.143427	0.0766402	0.417293	0.0766402	0	0	0.253798	0.475828	0.426807	pnpA	1.00101	0.993525		pnpA	1.00101	0.994629		0	#DIV/0!
tRNA-Ser-2	0	1.82657	0.229632	0.103504	0.445329	0.103504	0	0	0.254124	0.449168	0.399525	PG0156	1.00075	0.993608		PG0456	0.99808	0.995349		0	#DIV/0!
tRNA-Ser-3	0	1.93231	0.376074	0.105683	0.465266	0.105683	0	0	0.23651	0.414618	0.358341	PG0898	0.999535	0.993864		PG0156	1.00075	0.995576		0	#DIV/0!
tRNA-Thr-1	0	2.00232	0.417293	0.143427	0.489615	0.143427	0	0	0.246988	0.402865	0.350103	PG0456	0.99808	0.993947		PG1837	0.997796	0.995748		0	#DIV/0!
tRNA-Thr-2	0	2.0961	0.445329	0.229632	0.593597	0.229632	0	0	0.297081	0.411256	0.364766	PG1211	1.00363	0.993969		PG1681	1.00076	0.995912		0	#DIV/0!
tRNA-Thr-3	0	2.14509	0.465266	0.376074	0.86405	0.376074	0	0	0.415254	0.47639	0.432539	PG1383	0.999252	0.996647		PG0188	0.999542	0.996204		0	#DIV/0!
tRNA-Trp-1	0	2.18897	0.489615	0.417293	0.918079	0.417293	0	0.0766402	0.456094	0.499668	0.454922	PG1837	0.997796	0.99689		PG2049	1.00167	0.996584		0	#DIV/0!
tRNA-Tyr-1	0	2.27738	0.593597	0.445329	1.04006	0.445329	0.0766402	0.103504	0.502226	0.532952	0.47914	PG0188	0.999542	0.997139		PG0326	0.999148	0.996618		0	#DIV/0!
tRNA-Tyr-2	0	2.35454	0.86405	0.465266	1.22307	0.465266	0.103504	0.105683	0.515092	0.537832	0.46583	PG1681	1.00076	0.997142		PG1419	0.999347	0.996834
tRNA-Val-1	0	2.4099	0.918079	0.489615	1.33335	0.489615	0.105683	0.143427	0.542771	0.564548	0.489699	PG0360	0.999862	0.997458		PG1383	0.999252	0.997319
tRNA-Val-2	0	2.46066	1.04006	0.593597	1.38802	0.593597	0.143427	0.229632	0.575108	0.569361	0.493134	PG0326	0.999148	0.997521		PG0898	0.999535	0.997721
trpG	426.833	284.072	332.348	368.26	245.402	558.272	434.622	315.39	1.10072	0.742001	0.652633	PG2049	1.00167	0.997675		PG1385	0.999511	0.997746
trpS	207.359	190.279	305.76	152.862	273.377	190.063	314.449	216.254	1.16103	0.144396	0.453321	uraA	0.999454	0.99786		uraA	0.999454	0.998027
truA	347.127	223.976	356.665	255.435	211.476	341.278	418.411	156.721	0.953248	0.835758	0.846149	PG1385	0.999511	0.99793		PG1564	1.00027	0.99858
truB	192.258	140.887	212.501	168.644	146.766	166.64	207.597	120.591	0.898224	0.379251	0.477025	PG1564	1.00027	0.999007		PG0360	0.999862	0.998979
trx	1290.91	424.92	340.761	1458.6	356.665	882.185	329.547	952.781	0.717224	0.47024	0.484281	PG0554	#DIV/0!	#DIV/0!		PG0554	#DIV/0!	#DIV/0!
trxB	355.618	368.26	430.313	303.437	418.411	572.765	499.361	426.833	1.3154	0.0393972	0.0415765	PG0844	#DIV/0!	#DIV/0!		PG0844	#DIV/0!	#DIV/0!
tsf	679.924	498.279	531.257	602.188	553.778	584.276	514.497	410.586	0.892496	0.384392	0.304288	PG0994	#DIV/0!	#DIV/0!		PG0994	#DIV/0!	#DIV/0!
tuf	2605.95	3533.14	2997.78	2644.3	3214.03	2605.95	2841.86	2785.75	0.971686	0.812525	0.750012	PG0995	#DIV/0!	#DIV/0!		PG0995	#DIV/0!	#DIV/0!
typA	606.02	556.571	669.79	535.066	494.641	496.702	653.025	380.464	0.85528	0.0650186	0.225836	PG1234	#DIV/0!	#DIV/0!		PG1234	#DIV/0!	#DIV/0!
tyrS	456.1	519.12	356.075	728.093	390.153	480.835	340.761	476.788	0.819922	0.183711	0.321119	PG1510	#DIV/0!	#DIV/0!		PG1510	#DIV/0!	#DIV/0!
ubiE	56.5677	72.861	93.0965	47.4098	93.3227	61.4362	98.9952	63.8269	1.17651	0.322294	0.427335	PG1675	#DIV/0!	#DIV/0!		PG1675	#DIV/0!	#DIV/0!
udk	254.409	304.174	274.073	225.964	279.833	206.461	262.764	208.566	0.904597	0.402174	0.350571	tRNA-Ala-1	#DIV/0!	#DIV/0!		tRNA-Ala-1	#DIV/0!	#DIV/0!
umuC	21.0995	32.9385	39.5842	21.5221	32.9385	30.2997	43.7179	25.8406	1.15331	0.232464	0.483365	tRNA-Ala-2	#DIV/0!	#DIV/0!		tRNA-Ala-2	#DIV/0!	#DIV/0!
umuD	1341.21	916.567	1146.61	975.458	764.16	1874.33	1413.11	938.626	1.13936	0.666131	0.589099	tRNA-Ala-3	#DIV/0!	#DIV/0!		tRNA-Ala-3	#DIV/0!	#DIV/0!
ung	174.81	200.536	149.755	192.502	128.354	158.724	124.37	137.48	0.764946	0.00658279	0.0211928	tRNA-Ala-4	#DIV/0!	#DIV/0!		tRNA-Ala-4	#DIV/0!	#DIV/0!
upp	1442.98	1248.65	1030.33	1191.51	1143.49	1715.17	1354.56	1080.38	1.07737	0.634029	0.589012	tRNA-Ala-5	#DIV/0!	#DIV/0!		tRNA-Ala-5	#DIV/0!	#DIV/0!
uppS	203.231	129.86	170.733	169.777	159.837	152.35	178.877	184.346	1.00269	0.977685	0.97942	tRNA-Arg-1	#DIV/0!	#DIV/0!		tRNA-Arg-1	#DIV/0!	#DIV/0!
uraA	39.7136	63.8269	54.7899	27.9302	56.7755	39.5842	56.0402	33.759	0.999454	0.99786	0.998027	tRNA-Arg-2	#DIV/0!	#DIV/0!		tRNA-Arg-2	#DIV/0!	#DIV/0!
[truncated: 16 more rows]
