# Supplementary material for: The Porphyromonas gingivalis RNA-binding protein is required for growth in high levels of zinc and persistence with host cells
Source: Front Cell Infect Microbiol. 2025 May 15;15:1569544. doi: 10.3389/fcimb.2025.1569544 (PMC12119571; doi:10.3389/fcimb.2025.1569544)
Supplement: Supplementary Table 10 — P. gingivalis whole proteome quantification. All proteins identified. [file Table10.xlsx]

## Sheet: 3139 vs WT
Relative Abundance (Log2)										Statistics						Protein Information
WT	WT	WT	WT	3139	3139	3139	3139	3236	3236	Statistically significant (q value < 0.05)	-LOG10(P value)	p value	q-value	Log2(3139/WT)	Fold change (3139/WT)	Accession	Description	emPAI	# Razor Peptides	Score Sequest HT	Coverage Sequest HT	# Peptides Sequest HT	# PSMs Sequest HT	Modifications	Sum PEP Score	# Decoy Proteins	Coverage	# Peptides	# PSMs	# Protein Unique Peptides	# Unique Peptides	# Protein Groups	# AAs	MW [kDa]	calc. pI
-1.6581	-1.85744	-1.79858	-2.02881	0.189063	0.294801	0.293293	0.117406	0.198296	-0.154921	+	6.39649	4.01342e-07	0	2.05937	4.16804	Q7MT60	Transcriptional regulator, AraC family OS=Porphyromonas gingivalis (strain ATCC BAA-308 / W83) GN=PG_2125 PE=4 SV=1	0.35	0	8.58	8.90411	3	3		11.82	0	8.90411	3	3	3	3	1	292	33.4	7.21
-1.43489	-1.77224	-1.43228	-1.57368	0.315302	0.0180847	0.18765	0.0729242	-0.0461308	0.0152406	+	5.48608	3.26527e-06	0	1.70177	3.25299	Q7MX07	Uncharacterized protein OS=Porphyromonas gingivalis (strain ATCC BAA-308 / W83) GN=PG_0421 PE=4 SV=1	3.642	0	71.03	26.6667	6	17		70.554	0	26.6667	6	17	6	6	1	285	30.1	9.63
0.989472	0.105629	0.287542	0.00575371	-1.32208	-1.32843	-0.942692	-1.52863	2.34341	2.21858	+	3.17187	0.00067318	0	-1.62756	0.323635	Q7MWI3	RNA-binding protein OS=Porphyromonas gingivalis (strain ATCC BAA-308 / W83) GN=PG_0627 PE=4 SV=1	24.119	0	36.91	46.3918	3	9		45.505	0	46.3918	3	9	3	3	1	97	11.5	5.6
-1.26991	-1.46268	-1.21189	-1.42002	0.293123	0.223571	0.155007	0.212913	-0.0150076	-0.0158867	+	6.42496	3.75872e-07	0	1.56228	2.9532	Q7MTU7	Uncharacterized protein OS=Porphyromonas gingivalis (strain ATCC BAA-308 / W83) GN=PG_1841 PE=4 SV=1	1.783	0	34.94	21.4984	5	8		45.181	0	21.4984	5	8	5	5	1	307	35	6.24
1.44905	1.62419	1.27439	1.38067	-0.232828	-0.0582702	-0.141688	-0.073833	-0.0110032	-0.052715	+	5.81662	1.52539e-06	0	-1.55873	0.33945	Q7MXG5	UPF0056 inner membrane protein OS=Porphyromonas gingivalis (strain ATCC BAA-308 / W83) GN=PG_0224 PE=3 SV=1	1.31	0	14.19	14.1509	3	5		18.11	0	14.1509	3	5	3	3	1	212	23.1	6.11
-1.41555	-1.52951	-1.3858	-1.43698	0.0306695	0.0244561	0.015517	0.104738	0.185829	0.309466	+	7.7839	1.64475e-08	0	1.48581	2.80073	Q7MWD6	Uncharacterized protein OS=Porphyromonas gingivalis (strain ATCC BAA-308 / W83) GN=PG_0686 PE=4 SV=1	4.125	0	82.3	25.1451	12	25		124.707	0	25.1451	12	25	12	12	1	517	59.5	5.22
-1.29133	-1.37681	-1.19698	-1.3619	0.176315	0.039652	0.162617	0.169898	-0.0683701	0.0366812	+	6.81896	1.51721e-07	0	1.44388	2.72051	Q7MU37	Probable thiol peroxidase OS=Porphyromonas gingivalis (strain ATCC BAA-308 / W83) GN=tpx PE=3 SV=1	11.115	0	63.27	38.5475	6	22		58.438	0	38.5475	6	22	6	6	1	179	19.2	5.35
-1.21053	-1.05401	-1.10869	-1.10126	0.135592	0.367717	0.26811	0.299646	-0.122373	0.0871841	+	6.41772	3.82187e-07	0	1.38639	2.61424	F5HE54	Ferritin OS=Porphyromonas gingivalis (strain ATCC BAA-308 / W83) GN=ftn PE=3 SV=1	38.811	0	126.28	53.75	8	38		94.585	0	53.75	8	38	8	8	1	160	18.5	4.93
1.22258	1.11935	0.995825	1.11511	-0.125204	0.0358769	-0.333958	-0.529947	-0.246899	-0.0408893	+	4.30244	4.98384e-05	0	-1.35152	0.391878	Q7MWZ4	Uncharacterized protein OS=Porphyromonas gingivalis (strain ATCC BAA-308 / W83) GN=PG_0434 PE=4 SV=1	0.438	0	10.21	9.7493	2	3		17.164	0	9.7493	2	3	2	2	1	359	40.7	7.66
1.00488	1.03255	1.0781	1.1356	-0.213741	-0.269152	-0.254127	-0.28544	-0.0188041	-0.0120173	+	7.82835	1.48473e-08	0	-1.3184	0.40098	Q7MVS2	McrBC restriction endonuclease system, McrB subunit, putative OS=Porphyromonas gingivalis (strain ATCC BAA-308 / W83) GN=PG_0971 PE=4 SV=1	1.434	0	64.38	21.0158	12	18		98.433	0	21.0158	12	18	12	12	1	571	65.7	6.35
-1.02365	-0.554412	-0.716574	-0.576708	-0.0343561	0.976226	0.729362	0.659387	0.0771163	0.0789209	+	2.76755	0.00170786	0	1.30049	2.46313	Q7MX08	Uncharacterized protein OS=Porphyromonas gingivalis (strain ATCC BAA-308 / W83) GN=PG_0419 PE=4 SV=1	0.668	0	30.73	8.63787	3	12		21.651	0	8.63787	3	12	3	3	1	301	31.9	9.74
-0.934679	-0.880991	-0.956581	-0.963152	0.0266396	0.570364	0.301407	0.421719	0.0977978	0.0221605	+	4.43714	3.65481e-05	0	1.26388	2.40141	Q7MVQ9	Uncharacterized protein OS=Porphyromonas gingivalis (strain ATCC BAA-308 / W83) GN=PG_0987 PE=4 SV=1	53.117	0	132.28	51.938	13	46		132.925	0	51.938	13	46	13	13	1	258	30.7	9.63
0.525681	1.00575	0.664018	0.987835	-0.570487	-0.390167	-0.411947	-0.480295	-0.022719	-0.00804824	+	4.23179	5.86426e-05	0	-1.25905	0.41782	Q7MTF0	CRISPR-associated helicase Cas3 OS=Porphyromonas gingivalis (strain ATCC BAA-308 / W83) GN=cas3 PE=4 SV=1	0.212	0	12.77	5.01285	3	4		12.077	0	5.01285	3	4	3	3	1	778	90	7.71
-1.34048	-1.17992	-1.24501	-0.969151	0.0885633	-0.0408479	0.216791	-0.0178179	0.204043	0.238536	+	4.82844	1.48442e-05	0	1.24531	2.3707	Q7MTV5	RNA polymerase sigma-70 factor, ECF subfamily OS=Porphyromonas gingivalis (strain ATCC BAA-308 / W83) GN=PG_1827 PE=3 SV=1	0.778	0	17.85	22.5352	2	4		27.201	0	22.5352	2	4	2	2	1	213	24.5	7.39
-1.1567	-1.26903	-1.2122	-1.22961	0.101274	0.0289779	-0.0363574	0.0146325	0.117345	0.121991	+	7.35357	4.43025e-08	0	1.24402	2.36857	Q7MUZ8	Formate--tetrahydrofolate ligase OS=Porphyromonas gingivalis (strain ATCC BAA-308 / W83) GN=fhs PE=3 SV=1	8.38	0	483.73	41.4414	19	120		212.133	0	41.4414	19	120	19	19	1	555	60	6.67
-1.06673	-1.18618	-1.18237	-1.27673	0.0487011	0.00902334	0.164136	-0.0533935	0.420229	0.509804	+	5.91829	1.207e-06	0	1.22012	2.32966	Q7MUA7	Uncharacterized protein OS=Porphyromonas gingivalis (strain ATCC BAA-308 / W83) GN=PG_1625 PE=4 SV=1	1.929	0	31.22	9.25	5	8		36.345	0	9.25	5	8	5	5	1	400	45.9	9.42
-1.27702	-1.0333	-1.18168	-1.08749	0.0104485	0.0340762	0.0734704	0.12036	0.0832703	0.0858716	+	6.05473	8.81603e-07	0	1.20446	2.30451	P19665	Superoxide dismutase [Mn/Fe] OS=Porphyromonas gingivalis (strain ATCC BAA-308 / W83) GN=sodB PE=1 SV=2	656.933	0	328.74	95.8115	18	80		195.084	0	95.8115	18	80	18	18	1	191	21.5	6.43
-0.207237	-0.874801	0.181936	-1.03628	0.41113	1.11646	0.772721	0.555689	-0.623262	-0.272887	+	1.99483	0.0101198	0	1.19809	2.29436	Q7MTJ5	50S ribosomal protein L33 OS=Porphyromonas gingivalis (strain ATCC BAA-308 / W83) GN=rpmG PE=3 SV=1	3.642	0	7.96	32.2581	2	2		11.184	0	32.2581	2	2	2	2	1	62	7.3	10.45
-0.808931	1.32225	0.14954	2.03961	-0.51372	-0.748677	-0.487616	-0.28206	1.72833	0.775762	+	0.94886	0.112497	0.00756231	-1.18364	0.44024	Q7MX17	Uncharacterized protein OS=Porphyromonas gingivalis (strain ATCC BAA-308 / W83) GN=PG_0409 PE=4 SV=1	0.701	0	13.19	15.7509	2	3		16.105	0	15.7509	2	3	2	2	1	273	29.6	7.61
-0.626291	-0.871153	0.106468	-0.787378	0.155652	0.880015	0.760602	0.455905	-0.360322	-0.114971	+	2.1552	0.00699524	0	1.10763	2.15492	Q7MV71	Uncharacterized protein OS=Porphyromonas gingivalis (strain ATCC BAA-308 / W83) GN=PG_1219 PE=4 SV=1	2.162	0	6.64	23.301	2	4		11.908	0	23.301	2	4	2	2	1	103	11.8	5.45
-1.42755	-1.05032	-0.677365	-0.811344	0.0142589	0.266445	0.0313344	0.120859	0.183694	0.327568	+	3.13092	0.00073974	0	1.09987	2.14335	Q51843	Pyridoxine 5'-phosphate synthase OS=Porphyromonas gingivalis (strain ATCC BAA-308 / W83) GN=pdxJ PE=3 SV=1	12.895	0	74.1	54.2017	9	19		80.272	0	54.2017	9	19	9	9	1	238	26.9	5.95
-0.8691	-0.972338	-1.07957	-0.964344	0.196003	-0.00729526	0.000666795	0.139204	0.0772286	0.14065	+	5.39628	4.01535e-06	0	1.05348	2.07554	Q7MTU6	Acetyltransferase, GNAT family OS=Porphyromonas gingivalis (strain ATCC BAA-308 / W83) GN=PG_1842 PE=4 SV=1	0.334	0	5.67	5.15152	2	2		7.232	0	5.15152	2	2	2	2	1	330	37	6.52
-1.3904	0.0744324	-0.5698	-0.339017	0.265517	0.434866	0.236195	0.93108	-0.292131	0.0365313	+	1.58705	0.025879	0	1.02311	2.03229	Q7MU20	Uncharacterized protein OS=Porphyromonas gingivalis (strain ATCC BAA-308 / W83) GN=PG_1752 PE=4 SV=1	0.585	0	1.78	12.1622	1	1		2.345	14	12.1622	1	1	1	1	1	74	8.4	6.27
-0.83148	-0.885285	-0.984859	-0.951982	0.111786	0.00977156	0.0965308	0.18321	0.0286182	-0.0137928	+	6.05878	8.73421e-07	0	1.01373	2.01912	Q7MVE3	ATP:cob(I)alamin adenosyltransferase, putative OS=Porphyromonas gingivalis (strain ATCC BAA-308 / W83) GN=PG_1124 PE=4 SV=1	11.115	0	47.91	45.3552	7	15		62.782	0	45.3552	7	15	7	7	1	183	21.2	5.87
-0.885445	-0.769987	-0.939421	-0.873993	-0.0681037	0.104809	0.168372	0.376376	0.491758	0.39718	+	4.30855	4.91414e-05	0	1.01257	2.01751	F5HFX8	TonB-dependent receptor, putative OS=Porphyromonas gingivalis (strain ATCC BAA-308 / W83) GN=PG_2008 PE=3 SV=1	3.561	0	102.22	34.934	20	32		164.995	0	34.934	20	32	20	20	1	833	92.7	6.1
-0.565146	-0.761412	0.296874	-0.718849	0.148232	0.895364	0.680413	0.441773	-0.44595	-0.10637	+	1.79041	0.0162027	0	0.978579	1.97052	Q7MXB9	Uncharacterized protein OS=Porphyromonas gingivalis (strain ATCC BAA-308 / W83) GN=PG_0286 PE=4 SV=1	2.162	0	12.57	23.5294	2	5		11.244	0	23.5294	2	5	2	2	1	85	10	3.9
-0.429971	-0.969594	-0.931664	-1.01579	0.414371	0.194786	-0.233154	0.171727	0.505661	0.465992	+	2.64035	0.00228904	0	0.973687	1.96385	Q7MWH9	Uncharacterized protein OS=Porphyromonas gingivalis (strain ATCC BAA-308 / W83) GN=PG_0633 PE=4 SV=1	0.585	0	14.68	15.6364	3	3		24.699	0	15.6364	3	3	3	3	1	275	29.3	9.5
0.122592	0.431699	0.11374	0.566949	-0.704879	-0.779723	-0.556786	-0.612618	0.0343654	-0.0509655	+	3.64865	0.000224571	0	-0.972246	0.509712	Q7MTH1	Uncharacterized protein OS=Porphyromonas gingivalis (strain ATCC BAA-308 / W83) GN=PG_1988 PE=4 SV=1	1.021	0	64.71	14.5833	7	20		50.346	0	14.5833	7	20	7	7	1	480	56	8.38
-0.746741	-1.12322	-0.865851	-0.975221	0.0581473	0.109144	-0.011778	-0.0275852	0.109432	0.249341	+	4.5046	3.12895e-05	0	0.959739	1.94496	Q7MWH8	ThiJ/PfpI family protein OS=Porphyromonas gingivalis (strain ATCC BAA-308 / W83) GN=PG_0634 PE=4 SV=1	2.981	0	54.15	54.6961	5	14		45.694	0	54.6961	5	14	5	5	1	181	19	5.05
-0.251528	0.997029	0.0755234	0.749872	-0.144489	-1.27869	-0.619128	-0.136812	0.530299	0.0781853	+	1.25498	0.0555933	0.00238683	-0.937503	0.522136	Q7MXA4	Electron transport complex subunit D OS=Porphyromonas gingivalis (strain ATCC BAA-308 / W83) GN=PG_0305 PE=3 SV=1	2.162	0	9.22	5.50459	1	2		20.489	0	5.50459	1	2	1	1	1	327	34.8	8.24
-0.379421	-0.568409	-0.417703	-0.541156	0.440502	0.790342	0.36338	0.19487	0.136441	-0.189064	+	3.34572	0.000451108	0	0.923946	1.8973	Q7MWK3	Uncharacterized protein OS=Porphyromonas gingivalis (strain ATCC BAA-308 / W83) GN=PG_0607 PE=4 SV=1	0.931	0	4.72	17.5	2	2		7.642	0	17.5	2	2	2	2	1	120	13.7	7.52
-0.842245	-0.859715	-0.796826	-0.81714	0.0790664	-0.0341506	0.100377	0.168859	0.172044	0.219986	+	6.05131	8.88574e-07	0	0.90752	1.87582	Q7MVY1	Alkaline phosphatase, putative OS=Porphyromonas gingivalis (strain ATCC BAA-308 / W83) GN=PG_0890 PE=3 SV=1	21.758	0	235.2	46.714	23	63		228.389	0	46.714	23	63	23	23	1	563	62.6	6.95
-0.758323	-0.833615	-0.954072	-0.922829	0.168813	-0.00945652	0.00281467	-0.0067018	0.140027	0.110542	+	5.18838	6.48069e-06	0	0.906077	1.87394	Q7MT04	2-dehydropantoate 2-reductase OS=Porphyromonas gingivalis (strain ATCC BAA-308 / W83) GN=panE PE=1 SV=1	6.079	0	67	36.6242	11	20		103.718	0	36.6242	11	20	11	11	1	314	34.8	5.17
-0.881724	-0.898079	-0.740153	-0.758187	0.0848556	-0.0402112	0.0437432	0.142917	0.18548	0.183473	+	5.35972	4.36792e-06	0	0.877362	1.83701	Q7MXE2	Uncharacterized protein OS=Porphyromonas gingivalis (strain ATCC BAA-308 / W83) GN=PG_0257 PE=4 SV=1	8.237	0	213.36	38.6694	12	57		179.476	0	38.6694	12	57	12	12	1	481	53.5	5.43
0.32444	0.682837	0.380708	0.684566	-0.00918519	-0.797465	-0.372934	-0.128117	0.0256188	-0.0848056	+	2.2675	0.00540132	0	-0.845063	0.556686	Q7MUX2	Acyltransferase, putative OS=Porphyromonas gingivalis (strain ATCC BAA-308 / W83) GN=PG_1355 PE=4 SV=1	0.52	0	5	8.52273	2	2		4.801	1	8.52273	2	2	2	2	1	176	20.2	9.63
-0.259576	-0.993444	-0.769488	-0.882845	0.374878	-0.0191383	0.0123563	0.0604987	0.185064	0.240611	+	2.38004	0.00416829	0	0.833487	1.78199	Q7MWD7	ABC transporter, ATP-binding protein OS=Porphyromonas gingivalis (strain ATCC BAA-308 / W83) GN=PG_0685 PE=4 SV=1	1.683	0	29.78	18.2648	4	12		26.527	0	18.2648	4	12	4	4	1	219	23.9	6.95
-0.764185	-0.664573	-0.791431	-0.662435	0.242456	-0.0174166	0.0106688	0.2002	0.446882	0.530076	+	4.53127	2.94258e-05	0	0.829633	1.77723	Q7MXW5	Thioredoxin OS=Porphyromonas gingivalis (strain ATCC BAA-308 / W83) GN=trx PE=3 SV=1	25.827	0	108.11	47.1154	5	42		56.593	0	47.1154	5	42	5	5	1	104	11.4	5.01
-0.225927	-0.851085	0.131228	-0.741529	0.282803	0.677465	0.400073	0.26377	-0.339655	-0.203992	+	1.80335	0.0157273	0	0.827856	1.77505	Q7MX43	50S ribosomal protein L13 OS=Porphyromonas gingivalis (strain ATCC BAA-308 / W83) GN=rplM PE=3 SV=1	6.943	0	57.59	33.7748	4	15		50.815	0	33.7748	4	15	4	4	1	151	17	9.85
-0.604417	-0.816525	-0.720311	-0.838595	0.0495521	0.128405	0.0376864	0.105757	0.037873	-0.000401635	+	5.13565	7.31735e-06	0	0.825312	1.77192	Q7MXV8	ATP-dependent zinc metalloprotease FtsH OS=Porphyromonas gingivalis (strain ATCC BAA-308 / W83) GN=ftsH PE=3 SV=1	3.479	0	100.46	37.5929	22	29		145.331	0	37.5929	22	29	22	22	1	673	74.7	5.96
-0.752	-0.842607	-0.722062	-0.810506	0.0235435	0.021548	0.0668066	0.0325087	0.0512028	0.0770902	+	6.85423	1.39883e-07	0	0.817895	1.76283	Q7MXE1	ABC transporter, ATP-binding protein OS=Porphyromonas gingivalis (strain ATCC BAA-308 / W83) GN=PG_0258 PE=4 SV=1	10.659	0	117.29	34.4	7	33		97.339	0	34.4	7	33	7	7	1	250	27.6	5.67
0.451241	0.571105	0.523722	1.24705	0.152732	-0.162282	-0.238428	-0.223732	-0.142013	-0.176337	+	2.1278	0.00745071	0	-0.816207	0.567933	Q7MT71	Phosphomethylpyrimidine synthase OS=Porphyromonas gingivalis (strain ATCC BAA-308 / W83) GN=thiC PE=3 SV=1	0.274	0	22.35	6.64395	3	6		30.628	0	6.64395	3	6	3	3	1	587	66.7	6.24
0.313017	0.605769	0.169211	0.520863	-0.462064	-0.404494	-0.346307	-0.389419	0.0126503	-0.0447102	+	3.65437	0.000221631	0	-0.802786	0.573241	Q7MUL5	Uncharacterized protein OS=Porphyromonas gingivalis (strain ATCC BAA-308 / W83) GN=PG_1493 PE=4 SV=1	0.653	0	45.04	11.56	9	13		61.36	0	11.56	9	13	9	9	1	891	100.4	9.2
0.0617496	-0.72229	-0.970846	-0.74544	0.759601	0.25426	-0.491644	0.289513	0.100373	0.0115117	+	1.22723	0.0592606	0.0033213	0.797139	1.73765	Q7MVY4	Uncharacterized protein OS=Porphyromonas gingivalis (strain ATCC BAA-308 / W83) GN=PG_0886 PE=4 SV=1	0.585	0	6.99	12.2047	3	3		6.835	0	12.2047	3	3	3	3	1	254	28.6	6.54
0.11474	0.479419	0.192952	0.579727	-0.527196	-0.524781	-0.345869	-0.42039	0.114213	-0.0425979	+	3.25021	0.000562067	0	-0.796269	0.575836	Q7MTF1	CRISPR-associated protein Cas4 OS=Porphyromonas gingivalis (strain ATCC BAA-308 / W83) GN=cas4 PE=4 SV=1	0.468	0	7.06	5.88235	1	2		9.559	0	5.88235	1	2	1	1	1	170	20	5.99
-0.590496	-0.556495	-0.313034	-0.264607	0.241471	0.28573	0.429387	0.437753	-0.149801	0.109972	+	3.70539	0.000197063	0	0.779743	1.71683	P25806	Thiol protease OS=Porphyromonas gingivalis (strain ATCC BAA-308 / W83) GN=tpr PE=3 SV=2	9	0	280.68	34.9272	15	85		127.43	0	34.9272	15	85	15	15	1	481	55	5.76
0.429784	0.373592	0.0209937	0.274622	-0.18823	-0.679566	-0.830688	-0.263392	0.179828	-0.0718878	+	2.25986	0.00549717	0	-0.765217	0.588365	Q7MV52	Uncharacterized protein OS=Porphyromonas gingivalis (strain ATCC BAA-308 / W83) GN=PG_1248 PE=4 SV=1	0.166	0	3.12	3.29218	1	1		3.818	3	3.29218	1	1	1	1	1	243	27.9	8.19
-0.700238	-0.526942	-0.475541	-0.539786	0.191097	0.0777219	0.310042	0.221614	-0.0370743	0.00632094	+	4.50708	3.11115e-05	0	0.760745	1.69437	Q7MVD5	Thioredoxin reductase OS=Porphyromonas gingivalis (strain ATCC BAA-308 / W83) GN=trxB PE=3 SV=1	9	0	193.64	30.6709	10	50		89.884	0	30.6709	10	50	10	10	1	313	33.4	5.31
-0.733527	-0.502032	-0.765432	-0.642093	0.0453552	0.000177475	0.151165	0.18025	0.0571516	0.112053	+	4.32614	4.71915e-05	0	0.755008	1.68764	Q7MV92	Glycerate dehydrogenase OS=Porphyromonas gingivalis (strain ATCC BAA-308 / W83) GN=hprA PE=3 SV=1	0.896	0	14.16	10.7256	4	5		15.007	0	10.7256	4	5	4	4	1	317	35	6.54
0.146797	-0.911387	-0.124573	-0.823233	0.384682	0.533738	0.117468	0.252825	-0.552048	-0.434239	+	1.46498	0.0342785	0.00108213	0.750278	1.68212	Q7MTM9	50S ribosomal protein L18 OS=Porphyromonas gingivalis (strain ATCC BAA-308 / W83) GN=rplR PE=3 SV=1	12.335	0	64.71	50.8772	6	19		50.713	0	50.8772	6	19	6	6	1	114	12.5	10.32
-0.615405	-0.656121	-0.628755	-0.724442	-0.0486434	0.182262	0.0888395	0.108567	0.136513	0.131146	+	5.02565	9.4264e-06	0	0.738937	1.66895	Q7MWI0	Biopolymer transport protein ExbD, putative OS=Porphyromonas gingivalis (strain ATCC BAA-308 / W83) GN=PG_0632 PE=3 SV=1	2.594	0	17.93	27.3381	3	5		23.717	0	27.3381	3	5	3	3	1	139	15.6	8.91
0.608769	0.712238	0.562195	0.652598	-0.172209	0.0117558	-0.126984	-0.123796	-0.0462556	-0.133999	+	5.16098	6.90269e-06	0	-0.736758	0.600086	Q7MU59	Glutamine amidotransferase, class II/dipeptidase OS=Porphyromonas gingivalis (strain ATCC BAA-308 / W83) GN=PG_1701 PE=4 SV=1	0.848	0	34.74	12.7907	6	10		43.13	0	12.7907	6	10	6	6	1	602	65.8	5.6
0.731536	0.830466	0.540976	0.570772	-0.175839	-0.00122572	-0.00539813	-0.0833382	-0.0432701	-0.262672	+	4.03664	9.19097e-05	0	-0.734888	0.600865	Q7MUT1	Rhomboid family protein OS=Porphyromonas gingivalis (strain ATCC BAA-308 / W83) GN=PG_1403 PE=4 SV=1	1.61	0	16.54	11.8056	3	5		26.455	0	11.8056	3	5	3	3	1	288	33.1	10.07
0.0279202	0.359498	0.153249	0.541535	-0.509515	-0.573913	-0.369387	-0.384456	0.0719744	0.0440402	+	2.97946	0.00104844	0	-0.729869	0.602959	Q7MTH2	CRISPR-associated protein, TM1811 family OS=Porphyromonas gingivalis (strain ATCC BAA-308 / W83) GN=PG_1987 PE=4 SV=1	2.875	0	94.17	26.8248	14	28		100.088	0	26.8248	14	28	14	14	1	548	63.6	5.11
-0.892383	-0.652007	0.156237	-0.464275	-0.044723	0.356377	0.36214	0.391589	-0.221583	0.0881195	+	1.59204	0.0255835	0.000489362	0.729453	1.65801	Q7MVM6	Uncharacterized protein OS=Porphyromonas gingivalis (strain ATCC BAA-308 / W83) GN=PG_1026 PE=4 SV=1	0.179	0	3.64	5.34979	1	1		6.076	1	5.34979	1	1	1	1	1	243	27.9	5.99
-0.461412	-0.798879	0.417737	-0.451187	0.271618	0.495414	0.494273	0.324416	-0.372158	-0.263082	+	1.4508	0.0354159	0.00102752	0.719865	1.64703	Q7MTN8	30S ribosomal protein S11 OS=Porphyromonas gingivalis (strain ATCC BAA-308 / W83) GN=rpsK PE=3 SV=1	1.154	0	5.92	5.46875	2	2		5.326	1	5.46875	2	2	2	2	1	128	13.8	10.21
-0.550526	-0.619142	-0.57644	-0.70795	-0.00129303	0.0451222	0.133974	0.24236	0.0375987	0.0594877	+	4.5323	2.93564e-05	0	0.718555	1.64553	Q7MXK2	Uncharacterized protein OS=Porphyromonas gingivalis (strain ATCC BAA-308 / W83) GN=PG_0179 PE=4 SV=1	1.404	0	29.36	26.5432	7	8		35.303	0	26.5432	7	8	7	7	1	324	36.8	5.54
-0.731527	-0.662352	-0.6577	-0.680963	0.00769219	0.0366847	0.0768978	-2.1154e-05	0.175745	0.225441	+	6.98841	1.02705e-07	0	0.713449	1.63972	Q7M7B5	ISPg1, transposase OS=Porphyromonas gingivalis (strain ATCC BAA-308 / W83) GN=PG_0184 PE=4 SV=1	1.089	0	30.71	14.6814	5	10		39.523	0	14.6814	5	10	0	5	1	361	41.7	9.38
-0.466216	-0.781289	-0.581623	-0.732624	0.0511681	0.144966	-0.00474661	0.0879454	0.0037152	0.109985	+	3.9893	0.000102494	0	0.710271	1.63611	Q7MXE0	Uncharacterized protein OS=Porphyromonas gingivalis (strain ATCC BAA-308 / W83) GN=PG_0259 PE=4 SV=1	2.29	0	66.21	27.9642	9	18		98.445	0	27.9642	9	18	9	9	1	447	50.6	5.69
-0.705091	-0.616939	-0.599719	-0.566999	0.0575704	-0.012075	0.131331	0.13242	0.130595	0.130163	+	5.32287	4.75479e-06	0	0.699499	1.62394	Q7MVY2	Peptidase, M24 family OS=Porphyromonas gingivalis (strain ATCC BAA-308 / W83) GN=PG_0889 PE=4 SV=1	6.197	0	101.4	18.3417	7	25		124.224	0	18.3417	7	25	7	7	1	398	43.6	5.21
-0.338562	-0.811555	-0.583504	-0.698116	0.227469	-0.0802089	0.0697405	0.120676	0.205224	0.226357	+	2.93313	0.00116645	0	0.692353	1.61592	Q7MWE2	Efflux transporter, MFP component, RND family OS=Porphyromonas gingivalis (strain ATCC BAA-308 / W83) GN=PG_0680 PE=3 SV=1	1.154	0	40.49	16.307	6	11		50.131	0	16.307	6	11	6	6	1	417	47.9	8.95
-0.675138	-0.623166	-0.631913	-0.674481	0.0221827	0.0228605	0.0671573	0.0492601	0.00934786	0.0812942	+	7.74452	1.80084e-08	0	0.69154	1.61501	Q7MU15	Adhesion protein, putative OS=Porphyromonas gingivalis (strain ATCC BAA-308 / W83) GN=PG_1759 PE=4 SV=1	1.069	0	19.09	13.3333	4	8		27.776	0	13.3333	4	8	4	4	1	315	35	6.47
0.354372	0.37138	0.0547812	0.2273	-0.244139	-0.306313	-0.982588	-0.200429	-0.00299543	-0.0282668	+	1.86818	0.0135464	0	-0.685325	0.621866	F5HG90	PorT protein OS=Porphyromonas gingivalis (strain ATCC BAA-308 / W83) GN=porT PE=4 SV=1	0.359	0	5.24	7.78689	2	2		6.146	0	7.78689	2	2	2	2	1	244	28.1	9.1
0.217215	0.403929	0.291322	0.391178	-0.395164	-0.345889	-0.302733	-0.328875	-0.00174978	-0.0295625	+	5.0589	8.73169e-06	0	-0.669076	0.628909	Q7MSZ3	1-deoxy-D-xylulose-5-phosphate synthase OS=Porphyromonas gingivalis (strain ATCC BAA-308 / W83) GN=dxs PE=3 SV=1	1.31	0	53.01	16.4038	8	17		47.536	0	16.4038	8	17	8	8	1	634	70.2	7.01
0.459639	0.588368	0.604009	0.667911	-0.152269	-0.0673605	-0.0266684	-0.107168	-0.0156383	-0.0152424	+	4.90098	1.2561e-05	0	-0.668348	0.629227	Q7MU11	Ribonuclease 3 OS=Porphyromonas gingivalis (strain ATCC BAA-308 / W83) GN=rnc PE=3 SV=1	1.054	0	19.17	16.4557	3	5		28.468	0	16.4557	3	5	3	3	1	237	27.2	8.81
0.239427	-0.526838	-0.243513	-0.188174	0.848794	0.637456	0.235373	0.23001	-0.693231	-0.21813	+	1.63568	0.0231379	0.000471795	0.667682	1.58852	Q7MUN3	Conjugative transposon protein TraN OS=Porphyromonas gingivalis (strain ATCC BAA-308 / W83) GN=PG_1475 PE=4 SV=1	0.73	0	17.23	13.1965	4	5		32.398	0	13.1965	4	5	4	4	1	341	38.5	8.54
0.235797	0.678979	0.506229	0.986961	-0.0943724	-0.0251799	0.0182465	-0.149874	-0.0530999	-0.102926	+	2.20157	0.00628676	0	-0.664787	0.630782	Q7MTC0	Uncharacterized protein OS=Porphyromonas gingivalis (strain ATCC BAA-308 / W83) GN=PG_2050 PE=4 SV=1	214.443	0	88.98	40.6593	6	24		86.977	0	40.6593	6	24	6	6	1	91	10.4	5.31
0.510828	0.632692	-0.05232	0.196726	-0.438645	-0.260787	-0.364731	-0.296453	0.0524644	0.00480818	+	2.21766	0.00605817	0	-0.662136	0.631942	Q7MUY4	L-lactate permease OS=Porphyromonas gingivalis (strain ATCC BAA-308 / W83) GN=PG_1340 PE=4 SV=1	1.254	0	27.64	15.3101	5	6		40.81	0	15.3101	5	6	5	5	1	516	53.5	9.06
0.409025	0.724471	0.319145	0.768702	-0.171728	-0.0505896	-0.180427	-0.00861915	-0.080825	-0.249254	+	2.80771	0.00155702	0	-0.658177	0.633679	Q7MVP9	Uncharacterized protein OS=Porphyromonas gingivalis (strain ATCC BAA-308 / W83) GN=PG_0999 PE=4 SV=1	0.585	0	3.16	4.41989	1	1		3.81	3	4.41989	1	1	1	1	1	181	21.4	8.16
0.695431	0.708656	0.308087	0.456252	-0.0985551	-0.111998	-0.133865	-0.0812185	-0.00385282	-0.176828	+	3.24537	0.000568369	0	-0.648515	0.637936	Q7MVU7	Xanthine/uracil permease family protein OS=Porphyromonas gingivalis (strain ATCC BAA-308 / W83) GN=PG_0936 PE=4 SV=1	2.162	0	14.07	6.69746	3	4		20.629	0	6.69746	3	4	3	3	1	433	45.8	6.57
0.58585	0.237471	0.308086	0.189771	-0.165409	-0.502862	-0.455148	-0.148033	0.0577087	-0.144027	+	2.623	0.00238233	0	-0.648158	0.638095	F5H948	Lipoprotein RagB OS=Porphyromonas gingivalis (strain ATCC BAA-308 / W83) GN=ragB PE=1 SV=1	14.615	0	307.17	50.499	23	77		240.969	0	50.499	23	77	23	23	1	501	56.4	5.63
-0.0617013	-0.784412	-0.68018	-0.612197	0.190324	-0.0189747	0.124362	0.156411	0.05754	0.0149227	+	2.07526	0.00840888	0	0.647653	1.56662	Q7MWE0	ABC transporter, permease protein, putative OS=Porphyromonas gingivalis (strain ATCC BAA-308 / W83) GN=PG_0682 PE=4 SV=1	1.572	0	47.15	14.9425	12	17		59.957	0	14.9425	12	17	12	12	1	783	88.5	8.31
0.641867	0.524533	0.488493	0.420409	-0.0161547	-0.101132	-0.229897	-0.166297	-0.000710721	-0.0306452	+	4.22261	5.98945e-05	0	-0.647196	0.63852	Q7MWZ6	NOL1/NOP2/sun family protein OS=Porphyromonas gingivalis (strain ATCC BAA-308 / W83) GN=PG_0432 PE=3 SV=1	1.637	0	30.77	8.97436	4	9		33.887	0	8.97436	4	9	4	4	1	468	52.3	5.97
0.565654	0.693357	0.443883	0.62909	0.0447595	0.000769417	-0.186765	-0.108682	-0.28987	-0.372074	+	3.87683	0.000132792	0	-0.645476	0.639282	Q7MTK6	Uncharacterized protein OS=Porphyromonas gingivalis (strain ATCC BAA-308 / W83) GN=PG_1945 PE=4 SV=1	1.371	0	9.22	12.9252	2	3		13.154	0	12.9252	2	3	2	2	1	147	16.7	4.92
-0.487023	-0.653163	0.266388	-0.73993	0.237503	0.471629	0.328119	-0.0780632	-0.241721	0.0235395	+	1.3328	0.0464731	0.00334545	0.643229	1.56182	Q7MX94	50S ribosomal protein L27 OS=Porphyromonas gingivalis (strain ATCC BAA-308 / W83) GN=rpmA PE=3 SV=1	0.389	0	2.56	16.4706	1	1		3.671	4	16.4706	1	1	1	1	1	85	9.2	10.24
-0.532752	-0.549683	-0.645378	-0.585615	0.0111339	0.124983	0.0343068	0.0826558	0.282596	0.315649	+	5.72828	1.86946e-06	0	0.641627	1.56009	Q7MWI1	MotA/TolQ/ExbB proton channel family protein OS=Porphyromonas gingivalis (strain ATCC BAA-308 / W83) GN=PG_0631 PE=3 SV=1	11.915	0	59.54	18.6275	5	19		49.759	0	18.6275	5	19	5	5	1	204	22	8.09
0.622968	0.595967	0.0159132	0.302679	-0.469347	-0.0743882	-0.231077	-0.243588	0.119786	-0.06631	+	2.09392	0.00805523	0	-0.638982	0.642166	Q7MT27	Sugar transporter OS=Porphyromonas gingivalis (strain ATCC BAA-308 / W83) GN=PG_2170 PE=4 SV=1	0.585	0	5.95	3.9627	2	2		5.445	1	3.9627	2	2	2	2	1	429	45.9	8.79
-1.38174	-0.603144	-0.305636	-0.0738426	-0.261831	0.139974	0.0667869	0.244525	0.754818	0.199482	+	1.08949	0.081378	0.0084058	0.638454	1.55666	Q7MUD2	DnaK suppressor protein, putative OS=Porphyromonas gingivalis (strain ATCC BAA-308 / W83) GN=PG_1597 PE=4 SV=1	1.371	0	10.28	16.6667	2	3		16.654	0	16.6667	2	3	2	2	1	126	14.3	8.09
-0.451886	-0.747704	-0.454361	-0.603546	-0.00166937	0.0980226	0.107933	0.083036	0.0186425	0.116104	+	3.83478	0.000146291	0	0.636205	1.55424	Q7MV54	Alanine--tRNA ligase OS=Porphyromonas gingivalis (strain ATCC BAA-308 / W83) GN=alaS PE=3 SV=1	6.017	0	257	34.9315	26	69		241.259	0	34.9315	26	69	26	26	1	876	98.4	5.5
0.564304	0.440056	0.0659477	0.243576	-0.41657	-0.289594	-0.335445	-0.160498	0.0198642	-0.0524165	+	2.67707	0.00210346	0	-0.628998	0.646625	Q7MUU8	Uncharacterized protein OS=Porphyromonas gingivalis (strain ATCC BAA-308 / W83) GN=PG_1382 PE=4 SV=1	7.185	0	87.03	41.9525	14	25		108.743	0	41.9525	14	25	14	14	1	379	42.1	8.25
0.461262	0.323994	0.356805	0.287633	-0.295383	-0.488411	-0.198916	-0.0833508	-0.00180153	-0.196931	+	3.26041	0.000549023	0	-0.623939	0.648897	Q7MXJ7	RagA protein OS=Porphyromonas gingivalis (strain ATCC BAA-308 / W83) GN=ragA PE=3 SV=1	39.754	0	767.43	53.6873	50	224		511.871	0	53.6873	50	224	50	50	1	1017	112.3	6.46
0.625253	0.473069	0.501446	0.584671	0.0175603	-0.0988089	-0.205911	-0.0229355	-0.137247	-0.111477	+	4.30917	4.90713e-05	0	-0.623634	0.649034	Q7MWJ1	Alkyl hydroperoxide reductase, F subunit OS=Porphyromonas gingivalis (strain ATCC BAA-308 / W83) GN=PG_0619 PE=3 SV=1	0.585	0	26.93	16.699	6	8		29.812	0	16.699	6	8	6	6	1	515	54.5	5.21
-0.014873	0.302335	0.0359185	0.47357	-0.489292	-0.560832	-0.263186	-0.38019	0.360214	0.323492	+	2.48519	0.00327201	0	-0.622613	0.649494	Q7MTH6	CRISPR-associated protein, TM1791 family OS=Porphyromonas gingivalis (strain ATCC BAA-308 / W83) GN=PG_1983 PE=4 SV=1	3.217	0	55.3	43.4783	8	13		57.795	0	43.4783	8	13	8	8	1	253	28.9	5.41
0.658029	0.907134	0.107503	0.331618	-0.133746	-0.181644	0.00295713	-0.172222	-0.0364313	-0.425597	+	1.85465	0.0139748	0.000378698	-0.622235	0.649664	Q7MXA1	Electron transport complex subunit A OS=Porphyromonas gingivalis (strain ATCC BAA-308 / W83) GN=PG_0308 PE=3 SV=1	0.931	0	8.48	5.26316	1	3		9.627	0	5.26316	1	3	1	1	1	190	20.4	8.63
0.767195	0.58565	0.170634	0.411302	-0.0226984	-0.272463	-0.216255	-0.0404966	-0.0441974	-0.0388503	+	2.33394	0.00463508	0	-0.621673	0.649917	Q7MVE2	Uncharacterized protein OS=Porphyromonas gingivalis (strain ATCC BAA-308 / W83) GN=PG_1125 PE=4 SV=1	0.54	0	9.03	13.3028	3	3		11.433	0	13.3028	3	3	3	3	1	218	24.9	9.55
0.0803369	-0.735248	-0.50764	-0.707101	0.340045	-0.0140675	0.0141639	0.267257	-0.0374511	0.192074	+	1.59586	0.0253595	0.00108738	0.619263	1.53609	Q7MVW7	FHA domain protein OS=Porphyromonas gingivalis (strain ATCC BAA-308 / W83) GN=PG_0910 PE=4 SV=1	0.468	0	9.61	11.5789	1	2		21.094	0	11.5789	1	2	1	1	1	190	21.2	6.42
-0.140284	-0.702318	-0.185404	-0.633957	0.115992	0.301627	0.208773	0.185803	-0.100513	0.118004	+	2.18513	0.0065293	0	0.618539	1.53532	Q7MUR5	6,7-dimethyl-8-ribityllumazine synthase OS=Porphyromonas gingivalis (strain ATCC BAA-308 / W83) GN=ribH PE=3 SV=1	2.162	0	7.48	9.93789	2	3		7.772	0	9.93789	2	3	2	2	1	161	17.3	4.89
0.419495	0.505994	0.185363	0.390502	-0.27866	-0.165137	-0.233545	-0.292379	0.0366985	-0.0707145	+	3.80396	0.00015705	0	-0.617769	0.651678	Q7MXV2	Conserved domain protein OS=Porphyromonas gingivalis (strain ATCC BAA-308 / W83) GN=PG_0055 PE=4 SV=1	1.955	0	37.44	19.6581	5	11		46.537	0	19.6581	5	11	5	5	1	351	38.9	6.84
0.607583	0.841711	-0.112508	0.295836	-0.348593	-0.179244	-0.108866	-0.184472	0.280422	0.0621974	+	1.55503	0.027859	0.00101818	-0.613449	0.653632	Q7MWX0	Transporter, putative OS=Porphyromonas gingivalis (strain ATCC BAA-308 / W83) GN=PG_0462 PE=4 SV=1	2.875	0	48.89	12.4197	5	16		51.59	0	12.4197	5	16	5	5	1	467	50.6	7.68
0.829019	0.568663	0.0967993	0.207471	-0.15878	-0.200273	-0.28959	-0.0978151	0.0119559	-0.155832	+	1.91406	0.0121882	0	-0.612103	0.654243	Q7MT42	Uncharacterized protein OS=Porphyromonas gingivalis (strain ATCC BAA-308 / W83) GN=PG_2149 PE=4 SV=1	0.778	0	18.14	21.6667	5	5		20.679	0	21.6667	5	5	5	5	1	240	26.7	9.72
0.0596407	0.904764	-0.0336247	0.587066	0.00731066	-0.542564	-0.34005	-0.0348041	0.500994	-0.019583	+	1.24754	0.0565534	0.00503268	-0.606988	0.656566	Q7MW83	Uncharacterized protein OS=Porphyromonas gingivalis (strain ATCC BAA-308 / W83) GN=PG_0757 PE=4 SV=1	0.585	0	7.75	6.51163	1	2		14.844	0	6.51163	1	2	1	1	1	215	23.9	9.89
0.722704	0.600593	0.307169	0.592935	0.0116339	-0.0414095	-0.123499	-0.0172844	-0.260474	-0.241597	+	3.18337	0.000655593	0	-0.59849	0.660445	Q7MXR2	Glycosyl transferase, group 4 family protein OS=Porphyromonas gingivalis (strain ATCC BAA-308 / W83) GN=PG_0106 PE=4 SV=1	0.233	0	3.32	2.38095	1	1		5.372	1	2.38095	1	1	1	1	1	378	42.7	8.68
0.660663	0.41849	-0.0103855	0.213853	-0.0724381	-0.0416885	-0.664733	-0.31658	-0.0730494	0.171983	+	1.57825	0.026409	0.00100901	-0.594515	0.662267	Q7MUJ1	Mandelate racemase/muconate lactonizing enzyme family protein OS=Porphyromonas gingivalis (strain ATCC BAA-308 / W83) GN=PG_1522 PE=4 SV=1	0.155	0	3.87	3.65169	1	1		10.908	0	3.65169	1	1	1	1	1	356	39.3	5.1
-0.0438381	0.387723	0.212629	0.450539	-0.344169	-0.406257	-0.309576	-0.290943	0.257781	0.108365	+	2.69287	0.00202828	0	-0.589499	0.664573	Q7MSZ2	Potassium uptake protein TrkA OS=Porphyromonas gingivalis (strain ATCC BAA-308 / W83) GN=trkA PE=4 SV=1	3.771	0	87.27	28.6996	11	25		110.173	0	28.6996	11	25	11	11	1	446	48.9	6.61
-0.519279	-0.498725	-0.542444	-0.51091	0.137522	-0.0326589	0.054609	0.1178	0.0462206	0.028198	+	5.23993	5.75534e-06	0	0.587158	1.50228	Q7MVE9	Bifunctional protein FolD OS=Porphyromonas gingivalis (strain ATCC BAA-308 / W83) GN=folD PE=3 SV=1	11.743	0	152.23	42.9054	11	45		111.856	0	42.9054	11	45	11	11	1	296	31.9	6.86
0.674206	0.478264	0.534441	0.487937	-0.0232083	-0.0607982	-0.0500695	-0.00828061	-0.210169	-0.234546	+	4.77189	1.69089e-05	0	-0.579301	0.669288	Q7MUQ6	Uncharacterized protein OS=Porphyromonas gingivalis (strain ATCC BAA-308 / W83) GN=PG_1439 PE=4 SV=1	0.693	0	34.45	12.1563	6	9		45.588	0	12.1563	6	9	6	6	1	691	80.6	5.8
0.672697	0.671491	-0.113366	0.128725	-0.304343	0.059375	-0.479738	-0.230981	0.0755621	-0.143601	+	1.35703	0.0439513	0.00408392	-0.578809	0.669516	Q7MU71	Uncharacterized protein OS=Porphyromonas gingivalis (strain ATCC BAA-308 / W83) GN=PG_1684 PE=4 SV=1	0.778	0	7.53	5.06329	1	4		3.753	3	5.06329	1	4	1	1	1	158	16.7	9.04
-0.388022	-0.480077	-0.401254	-0.625541	0.162842	0.0920416	-0.0305797	0.180122	0.00594453	0.0270449	+	3.66826	0.000214655	0	0.57483	1.4895	Q7MU97	Phosphotyrosine protein phosphatase OS=Porphyromonas gingivalis (strain ATCC BAA-308 / W83) GN=PG_1641 PE=4 SV=1	0.931	0	6.18	7.18563	1	2		6.172	0	7.18563	1	2	1	1	1	167	18.7	5.14
0.194598	0.447925	-0.0131611	0.27134	-0.485071	-0.354529	-0.328221	-0.220997	0.106703	-0.0351636	+	2.69995	0.00199547	0	-0.57238	0.672507	Q7MV87	Uncharacterized protein OS=Porphyromonas gingivalis (strain ATCC BAA-308 / W83) GN=PG_1200 PE=4 SV=1	0.292	0	2.81	4.70588	1	1		3.97	2	4.70588	1	1	1	1	1	170	19.8	6.04
-0.232437	0.238105	0.147207	0.437177	-0.245328	-0.806518	-0.447824	-0.192102	0.287052	0.264932	+	1.55499	0.027862	0.00235897	-0.570456	0.673404	Q7MUJ6	Glycerol dehydrogenase-related protein OS=Porphyromonas gingivalis (strain ATCC BAA-308 / W83) GN=PG_1514 PE=4 SV=1	0.274	0	9.88	6.99088	2	3		9.449	0	6.99088	2	3	2	2	1	329	38	6.8
0.338002	0.465016	-0.0329404	0.278455	-0.415501	-0.290531	-0.311321	-0.215747	0.0591393	-0.0146998	+	2.62114	0.00239253	0	-0.570408	0.673426	Q7MTK1	Membrane protein, putative OS=Porphyromonas gingivalis (strain ATCC BAA-308 / W83) GN=PG_1950 PE=4 SV=1	1.955	0	30.02	13.7306	6	9		33.832	0	13.7306	6	9	6	6	1	386	44	9.66
0.117893	0.385082	-0.0931554	0.399279	-0.408105	-0.506563	-0.29935	-0.256684	0.260973	0.202797	+	2.32405	0.00474187	0	-0.56995	0.67364	Q7MTH7	CRISPR-associated endonuclease Cas1 OS=Porphyromonas gingivalis (strain ATCC BAA-308 / W83) GN=cas1 PE=3 SV=1	0.328	0	27.85	6.40155	6	9		42.028	0	6.40155	6	9	6	6	1	1031	118	9
0.370493	0.386337	0.603932	0.452097	-0.12667	-0.124022	-0.0792203	-0.122786	-0.0685148	0.0368185	+	4.33497	4.62412e-05	0	-0.56639	0.675305	Q7MWI2	ABC transporter, ATP-binding protein OS=Porphyromonas gingivalis (strain ATCC BAA-308 / W83) GN=PG_0628 PE=4 SV=1	1.371	0	18.18	14.3426	3	6		33.259	0	14.3426	3	6	3	3	1	251	28.5	7.55
-0.383304	-0.489275	-0.412895	-0.48944	0.0545445	0.123492	0.133062	0.176792	-0.00107426	-0.00541341	+	5.30476	4.95723e-06	0	0.565701	1.48011	Q7MWU7	Membrane protein, putative OS=Porphyromonas gingivalis (strain ATCC BAA-308 / W83) GN=PG_0490 PE=4 SV=1	5.158	0	60.38	23.7668	10	17		78.024	0	23.7668	10	17	10	10	1	446	49.5	9.33
0.256113	-0.670513	-0.331373	-0.297544	0.845026	0.3492	-0.00392206	0.0238508	-0.676807	0.000908814	+	1.06431	0.0862359	0.011084	0.564368	1.47874	Q7MUL4	Uncharacterized protein OS=Porphyromonas gingivalis (strain ATCC BAA-308 / W83) GN=PG_1494 PE=4 SV=1	0.468	0	15.81	9.83982	6	7		15.6	0	9.83982	6	7	6	6	1	437	49.9	9.36
-0.445364	-0.511045	-0.633591	-0.478061	0.0588329	0.0158962	-0.0124724	0.126324	0.0840614	0.0919291	+	4.48824	3.24908e-05	0	0.564161	1.47853	Q7MVL1	Fe(2+) transporter FeoB homolog OS=Porphyromonas gingivalis (strain ATCC BAA-308 / W83) GN=feoB2 PE=3 SV=1	1.154	0	45.27	18.6207	11	11		70.54	0	18.6207	11	11	11	11	1	725	79.4	6.74
0.606881	0.474943	0.426335	0.382862	0.0642494	-0.0438352	-0.311495	-0.0690981	-0.197447	-0.199885	+	3.03673	0.000918912	0	-0.5628	0.676987	Q7MXY7	Uncharacterized protein OS=Porphyromonas gingivalis (strain ATCC BAA-308 / W83) GN=PG_0005 PE=4 SV=1	0.995	0	25.38	14.0625	5	10		19.283	0	14.0625	5	10	5	5	1	384	43.7	9.23
0.475953	0.547318	0.413617	0.490045	-0.0167177	-0.0632183	-0.0940172	-0.141135	0.0265322	-0.127783	+	5.21965	6.03045e-06	0	-0.560505	0.678065	Q7MTD5	Probable primosomal protein N' OS=Porphyromonas gingivalis (strain ATCC BAA-308 / W83) GN=priA PE=3 SV=1	0.139	0	9.27	2.62843	2	3		12.091	0	2.62843	2	3	2	2	1	837	94.9	8.34
-0.505514	-0.449952	-0.322936	-0.423181	0.0804319	0.0782881	0.225167	0.146092	0.0144922	-0.0319685	+	4.43134	3.70388e-05	0	0.55789	1.47212	Q7MUH5	S-adenosylmethionine:tRNA ribosyltransferase-isomerase OS=Porphyromonas gingivalis (strain ATCC BAA-308 / W83) GN=queA PE=3 SV=1	3.833	0	87.93	29.4286	9	33		58.698	0	29.4286	9	33	9	9	1	350	40.6	6.18
-0.191066	-0.466137	-0.162683	-0.420727	0.205314	0.262778	0.264265	0.249741	-0.0210659	-0.00972123	+	3.38647	0.000410706	0	0.555678	1.46986	Q7MVN4	Pyruvate, phosphate dikinase OS=Porphyromonas gingivalis (strain ATCC BAA-308 / W83) GN=ppdK PE=3 SV=1	14.973	0	519.59	53.9648	39	145		430.106	0	53.9648	39	145	39	39	1	908	100.4	5.4
-0.172893	0.348754	0.0867276	0.544612	-0.243373	-0.629201	-0.402885	-0.132073	0.394022	0.0739343	+	1.5729	0.026736	0.00246809	-0.553683	0.681279	Q7MW41	Prolipoprotein diacylglyceryl transferase OS=Porphyromonas gingivalis (strain ATCC BAA-308 / W83) GN=lgt PE=3 SV=1	1.61	0	14.09	16.9611	4	5		24.178	0	16.9611	4	5	4	4	1	283	32.4	9.16
-0.178039	-0.379146	-0.298891	-0.218244	0.528819	0.424622	0.0537141	0.131428	-0.089475	0.23164	+	2.3953	0.0040244	0	0.553226	1.46736	Q7MUM2	Conjugative transposon protein TraA OS=Porphyromonas gingivalis (strain ATCC BAA-308 / W83) GN=PG_1486 PE=4 SV=1	0.501	0	11.81	11.1524	2	3		22.933	0	11.1524	2	3	2	2	1	269	30.4	7.87
0.291011	0.439199	0.333165	0.373686	-0.00592655	-0.14487	-0.487093	-0.130206	0.0226025	-0.407842	+	2.65755	0.00220016	0	-0.551289	0.68241	Q7MT35	Protoporphyrinogen oxidase OS=Porphyromonas gingivalis (strain ATCC BAA-308 / W83) GN=PG_2159 PE=3 SV=1	0.105	0	9.59	3.44086	1	2		8.032	0	3.44086	1	2	1	1	1	465	51.7	7.5
0.0837861	-0.571697	-0.222771	-0.643541	0.139335	0.50617	-0.0132298	0.205173	-0.0409416	0.163171	+	1.46887	0.033973	0.00319691	0.547918	1.46197	Q7MAW7	Transcriptional regulator, Crp/Fnr family OS=Porphyromonas gingivalis (strain ATCC BAA-308 / W83) GN=PG_0396 PE=1 SV=1	0.54	0	7.51	12.931	3	3		12.306	0	12.931	3	3	3	3	1	232	26.3	8.81
0.175836	0.295107	0.148897	0.45186	-0.125975	-0.468368	-0.313235	-0.206756	0.0635475	-0.100845	+	2.77909	0.00166307	0	-0.546509	0.684675	Q7MUN6	Uncharacterized protein OS=Porphyromonas gingivalis (strain ATCC BAA-308 / W83) GN=PG_1472 PE=4 SV=1	0.52	0	4.76	4.18605	1	2		7.739	0	4.18605	1	2	1	1	1	215	25.2	7.93
0.64197	0.415262	0.220754	0.0789256	-0.204998	-0.0677104	-0.251432	-0.298108	0.0306631	-0.170202	+	2.21088	0.00615348	0	-0.54479	0.685491	Q7MT75	Uncharacterized protein OS=Porphyromonas gingivalis (strain ATCC BAA-308 / W83) GN=PG_2106 PE=4 SV=1	1.154	0	18.68	18.5022	4	5		26.047	0	18.5022	4	5	4	4	1	227	24.2	9.42
0.385509	0.672499	0.320439	0.491149	-0.00099664	0.000949204	-0.240245	-0.0587003	-0.21084	-0.426996	+	2.8873	0.00129628	0	-0.542147	0.686748	Q7MVX3	Uncharacterized protein OS=Porphyromonas gingivalis (strain ATCC BAA-308 / W83) GN=PG_0901 PE=4 SV=1	0.389	0	3.94	12.1951	1	1		6.37	0	12.1951	1	1	1	1	1	82	9.7	10.4
-0.204854	-0.320281	-0.154456	-0.15621	0.252956	0.39149	0.381115	0.307218	0.0366447	-0.0706552	+	4.39867	3.9933e-05	0	0.542145	1.45614	Q7MWG8	Uncharacterized protein OS=Porphyromonas gingivalis (strain ATCC BAA-308 / W83) GN=PG_0649 PE=4 SV=1	1.154	0	18.3	22.6804	3	4		30.417	0	22.6804	3	4	3	3	1	194	22.2	5.02
0.112203	0.220348	-0.0871222	0.394195	-0.367198	-0.398303	-0.529322	-0.228932	0.0833529	0.135378	+	2.42285	0.00377699	0	-0.540845	0.687368	Q7MTH0	Uncharacterized protein OS=Porphyromonas gingivalis (strain ATCC BAA-308 / W83) GN=PG_1989 PE=4 SV=1	9	0	13.88	30.5556	3	5		10.91	0	30.5556	3	5	3	3	1	72	8.5	9.04
0.848236	0.38351	-0.0728869	0.294091	-0.0011882	-0.343505	-0.248394	-0.11499	0.309656	0.0249481	+	1.42076	0.0379527	0.00414184	-0.540257	0.687648	Q7MV57	Transcriptional regulator, tetR family OS=Porphyromonas gingivalis (strain ATCC BAA-308 / W83) GN=PG_1240 PE=4 SV=1	1.61	0	21.7	35.1485	4	5		31.935	0	35.1485	4	5	4	4	1	202	22.9	6.68
0.444482	0.496404	0.231862	0.331221	-0.0241365	-0.336567	-0.205154	-0.0780492	-0.00691252	-0.071292	+	2.96661	0.00107992	0	-0.536969	0.689217	Q7MVE1	Uracil permease OS=Porphyromonas gingivalis (strain ATCC BAA-308 / W83) GN=uraA PE=4 SV=1	2.162	0	34.69	14.6835	3	8		43.559	0	14.6835	3	8	3	3	1	395	41.2	9.14
-0.465271	-0.218519	-0.480449	-0.179231	0.23311	0.0737439	0.185397	0.305462	-0.0209492	-0.00983958	+	2.9157	0.00121424	0	0.535296	1.44924	Q7MTW8	Ferredoxin, 4Fe-4S OS=Porphyromonas gingivalis (strain ATCC BAA-308 / W83) GN=PG_1813 PE=4 SV=1	9	0	26.56	28	2	8		21.954	0	28	2	8	2	2	1	75	8.2	8.06
0.381008	0.35593	0.245051	0.336604	-0.0270864	-0.202862	-0.36146	-0.225905	0.0228822	-0.0556642	+	3.42009	0.000380111	0	-0.533977	0.690648	Q7MXV3	Single-stranded-DNA-specific exonuclease RecJ OS=Porphyromonas gingivalis (strain ATCC BAA-308 / W83) GN=recJ PE=4 SV=1	0.753	0	48.59	14.3836	7	12		63.56	0	14.3836	7	12	6	6	1	584	65.3	6.05
0.389897	0.609981	0.324389	0.347629	0.0366931	-0.383266	-0.0722556	-0.0414946	-0.150876	-0.257668	+	2.48348	0.00328488	0	-0.533055	0.69109	Q7MXI5	Putative membrane protein insertion efficiency factor OS=Porphyromonas gingivalis (strain ATCC BAA-308 / W83) GN=PG_0200 PE=3 SV=1	1.512	0	9.12	27.6316	2	3		7.134	0	27.6316	2	3	2	2	1	76	8.6	10.1
-0.188281	-0.600275	0.155036	-0.334061	0.142495	0.355537	0.422185	0.230953	-0.270852	-0.0997843	+	1.69025	0.0204058	0.00103226	0.529688	1.44362	Q7MWL3	30S ribosomal protein S6 OS=Porphyromonas gingivalis (strain ATCC BAA-308 / W83) GN=rpsF PE=3 SV=1	0.931	0	6.59	5.98291	1	4		4.247	1	5.98291	1	4	1	1	1	117	13.6	9.17
-0.0443087	0.323386	0.0615586	0.464575	-0.335019	-0.453813	-0.197798	-0.248914	0.381125	0.375602	+	2.11542	0.00766614	0	-0.510189	0.702131	Q7MTH4	CRISPR-associated protein, TM1792 family OS=Porphyromonas gingivalis (strain ATCC BAA-308 / W83) GN=PG_1985 PE=4 SV=1	4.179	0	64.02	20.1717	4	16		56.927	0	20.1717	4	16	4	4	1	233	26.4	5.35
-0.370281	-0.337633	0.0218658	-0.284382	-0.00526582	0.48085	0.176511	0.402417	-0.269223	0.0524276	+	1.92074	0.0120021	0.000476684	0.506236	1.42034	Q7MTI4	Uncharacterized protein OS=Porphyromonas gingivalis (strain ATCC BAA-308 / W83) GN=PG_1974 PE=4 SV=1	0.468	0	13.38	7.7135	2	3		19.872	0	7.7135	2	3	2	2	1	363	40.5	7.56
-0.0517199	0.265368	0.067862	0.40165	-0.324087	-0.43233	-0.283418	-0.256751	0.246662	0.199254	+	2.42274	0.00377799	0	-0.494937	0.709593	Q7MTH3	CRISPR-associated protein, TM1793 family OS=Porphyromonas gingivalis (strain ATCC BAA-308 / W83) GN=PG_1986 PE=4 SV=1	1.913	0	44.11	24.7475	11	15		62.18	0	24.7475	11	15	11	11	1	396	46.1	6.95
-0.409891	-0.286219	-0.0911213	-0.174993	0.194933	0.277395	0.350307	0.1866	-0.0658916	0.0343238	+	3.09984	0.000794618	0	0.492865	1.40724	Q7MX33	Site-specific recombinase, phage integrase family/ribosomal subunit interface protein OS=Porphyromonas gingivalis (strain ATCC BAA-308 / W83) GN=PG_0386 PE=3 SV=1	0.931	0	75.31	15.5	5	19		54.4	0	15.5	5	19	5	5	1	400	46.2	9.04
-0.522433	-0.49301	-0.369185	-0.397404	0.0426835	0.0188698	0.00371022	0.118596	0.0633288	0.150201	+	4.46576	3.42171e-05	0	0.491473	1.40588	Q7MXJ8	Lipoprotein, putative OS=Porphyromonas gingivalis (strain ATCC BAA-308 / W83) GN=PG_0183 PE=4 SV=1	2.318	3	242.93	19.8276	33	61		310.934	0	19.8276	33	61	30	30	1	2204	240	5.27
0.356927	0.133984	0.113945	0.136323	0.0948354	-0.530833	-0.357721	-0.429501	-0.05284	-0.0299777	+	1.77506	0.0167858	0.00103704	-0.4911	0.711483	Q7MV40	Anaerobic ribonucleoside-triphosphate reductase, putative OS=Porphyromonas gingivalis (strain ATCC BAA-308 / W83) GN=PG_1260 PE=4 SV=1	8.067	0	234.45	40.8521	27	69		251.561	0	40.8521	27	69	27	27	1	798	89.7	7.02
0.527818	0.424298	0.14317	0.407187	-0.0612421	-0.147075	-0.249288	0.00171897	-0.0885232	-0.197084	+	2.60033	0.00250996	0	-0.48959	0.712228	Q7MUC0	Uncharacterized protein OS=Porphyromonas gingivalis (strain ATCC BAA-308 / W83) GN=PG_1611 PE=4 SV=1	2.831	0	47.8	15.3355	4	13		43.004	0	15.3355	4	13	4	4	1	313	34.8	7.59
0.197621	0.177076	-0.115432	0.203919	-0.594915	-0.38904	-0.360456	-0.13393	0.163191	0.0713195	+	2.13782	0.00728089	0.000369942	-0.485381	0.714308	Q7MT69	Uncharacterized protein OS=Porphyromonas gingivalis (strain ATCC BAA-308 / W83) GN=PG_2112 PE=4 SV=1	0.995	0	27.62	10.2703	3	6		44.186	0	10.2703	3	6	3	3	1	370	41.1	9.73
0.234312	0.491629	0.392606	0.49367	-0.124827	-0.132748	0.0257893	-0.0832251	-0.0796483	-0.12803	+	3.29761	0.000503955	0	-0.481807	0.71608	Q7MU64	HesA/MoeB/ThiF family protein OS=Porphyromonas gingivalis (strain ATCC BAA-308 / W83) GN=PG_1693 PE=4 SV=1	0.968	0	24.67	13.6546	3	8		24.723	0	13.6546	3	8	3	3	1	249	27.1	6.8
0.150869	0.418682	0.184172	0.374001	-0.285213	-0.175931	-0.148948	-0.188287	0.0442539	-0.0790736	+	3.22407	0.000596939	0	-0.481526	0.71622	Q7MVR3	TPR domain protein OS=Porphyromonas gingivalis (strain ATCC BAA-308 / W83) GN=PG_0982 PE=4 SV=1	2.162	0	94.54	28.6667	16	26		122.344	0	28.6667	16	26	16	16	1	750	86.4	5.74
0.695521	0.0858383	-0.0215945	0.138365	-0.188508	-0.354281	-0.266037	-0.218257	1.0004	1.43294	+	1.5777	0.0264421	0.00316031	-0.481303	0.71633	Q7MUG5	Uncharacterized protein OS=Porphyromonas gingivalis (strain ATCC BAA-308 / W83) GN=PG_1556 PE=4 SV=1	0.468	0	2.18	6.48148	1	1		2.909	7	6.48148	1	1	1	1	1	108	12	4.97
0.454649	0.453656	0.349923	0.425889	-0.0703698	-0.109143	-0.0580282	-0.000858277	-0.196881	-0.190339	+	5.16009	6.91684e-06	0	-0.480629	0.716665	Q7MUN9	Type I restriction-modification system, M subunit, putative OS=Porphyromonas gingivalis (strain ATCC BAA-308 / W83) GN=PG_1469 PE=4 SV=1	1.683	0	110.63	23.2535	22	33		151.28	0	23.2535	22	33	22	22	1	1002	116.5	8.34
-0.302529	-0.348498	0.00697062	-0.254003	0.215238	0.325165	0.256646	0.22304	-0.0878125	-0.056591	+	2.9195	0.00120365	0	0.479537	1.3943	Q7MWR7	CTP synthase OS=Porphyromonas gingivalis (strain ATCC BAA-308 / W83) GN=pyrG PE=3 SV=1	1.438	0	54.03	18.5529	7	15		80.707	0	18.5529	7	15	7	7	1	539	60.5	6.49
-0.165077	-0.471984	0.298494	-0.348263	0.155996	0.504701	0.107865	0.460725	-0.300267	-0.115372	+	1.28903	0.051401	0.00710976	0.479029	1.39381	Q7MWL2	30S ribosomal protein S18 OS=Porphyromonas gingivalis (strain ATCC BAA-308 / W83) GN=rpsR PE=3 SV=1	9	0	32.75	26.6667	4	16		21.185	0	26.6667	4	16	4	4	1	90	10.6	10.39
-0.452845	-0.48673	-0.216615	-0.365569	-0.0307106	0.0807304	0.165035	0.173013	0.0452182	0.11627	+	3.10016	0.000794033	0	0.477457	1.39229	Q7MWR9	Inosine-5'-monophosphate dehydrogenase OS=Porphyromonas gingivalis (strain ATCC BAA-308 / W83) GN=guaB PE=4 SV=1	9	0	165.78	38.1526	14	41		173.289	0	38.1526	14	41	14	14	1	498	55	6.38
-0.259695	-0.429156	-0.425768	-0.38529	0.298251	0.0783935	-0.0899741	0.116523	0.407199	0.356419	+	2.75668	0.00175115	0	0.475775	1.39067	Q7MXS6	L-serine dehydratase, iron-sulfur-dependent, single chain form OS=Porphyromonas gingivalis (strain ATCC BAA-308 / W83) GN=sda PE=4 SV=1	1.404	0	59.38	23.0576	6	15		49.776	0	23.0576	6	15	6	6	1	399	43.3	5.95
0.282595	0.324427	-0.0257697	0.0631493	-0.989999	-0.0749669	-0.0740861	-0.11284	0.0547668	-0.022053	+	1.01346	0.0969472	0.0159551	-0.474073	0.719929	Q7MT96	POT family protein OS=Porphyromonas gingivalis (strain ATCC BAA-308 / W83) GN=PG_2082 PE=4 SV=1	5.31	0	70.22	22.4172	11	23		67.954	0	22.4172	11	23	11	11	1	513	56.7	8.65
0.121655	0.374261	-0.0162981	0.22979	-0.000525933	-0.428446	-0.482532	-0.274705	0.125184	-0.0318799	+	1.88264	0.0131025	0.000803922	-0.473904	0.720013	F5HDD2	Alpha-1,2-mannosidase family protein OS=Porphyromonas gingivalis (strain ATCC BAA-308 / W83) GN=PG_1712 PE=4 SV=1	0.292	0	23.46	6.14597	2	5		30.409	0	6.14597	2	5	2	2	1	781	88.6	6.47
-0.571015	-0.350992	-0.395395	-0.439722	0.0766662	-0.0316528	0.0322304	0.0602427	0.32559	0.243461	+	3.95361	0.000111272	0	0.473652	1.38862	Q7MX56	Flavin reductase domain protein OS=Porphyromonas gingivalis (strain ATCC BAA-308 / W83) GN=PG_0359 PE=4 SV=1	9	0	33.2	41.5385	6	9		54.067	0	41.5385	6	9	6	6	1	195	21.9	7.27
0.560352	0.414896	0.182864	0.201633	0.105589	-0.368104	-0.152655	-0.112567	-0.572512	-0.430235	+	1.9227	0.011948	0.00046	-0.471871	0.721029	Q7MTI2	Uncharacterized protein OS=Porphyromonas gingivalis (strain ATCC BAA-308 / W83) GN=PG_1977 PE=4 SV=1	0.054	0	2.54	1.79641	1	1		2.6	7	1.79641	1	1	1	1	1	668	75.7	9.28
0.115962	0.291533	0.203137	0.256123	-0.267958	-0.349291	-0.19284	-0.208072	-0.0138165	-0.0171053	+	3.98842	0.000102702	0	-0.471229	0.72135	Q7MTG1	Signal peptidase I OS=Porphyromonas gingivalis (strain ATCC BAA-308 / W83) GN=PG_2000 PE=3 SV=1	0.585	0	8.48	15.8654	3	3		8.109	0	15.8654	3	3	3	3	1	208	23.9	10.29
-0.296023	-0.275493	-0.538338	-0.308775	0.255744	0.217651	-0.183673	0.176312	0.130066	0.341076	+	2.13372	0.00734981	0.000513966	0.471166	1.38623	Q7MU85	Uncharacterized protein OS=Porphyromonas gingivalis (strain ATCC BAA-308 / W83) GN=PG_1662 PE=4 SV=1	2.162	0	9.13	24.1935	3	3		11.068	0	24.1935	3	3	3	3	1	124	14.2	9.25
0.27011	0.23298	0.175903	0.301249	-0.102321	-0.253943	-0.227593	-0.320137	0.0196832	-0.0522222	+	3.94896	0.000112471	0	-0.471059	0.721435	Q7MUL6	Uncharacterized protein OS=Porphyromonas gingivalis (strain ATCC BAA-308 / W83) GN=PG_1492 PE=4 SV=1	12.895	0	78.97	31.0924	9	30		65.299	0	31.0924	9	30	9	9	1	238	27.1	9.19
-0.282878	-0.490972	-0.0931822	-0.380752	0.0634252	0.298158	0.192905	0.0654064	-0.044853	0.0337073	+	2.43109	0.003706	0	0.46692	1.38216	Q7MX93	Seryl-tRNA synthetase OS=Porphyromonas gingivalis (strain ATCC BAA-308 / W83) GN=serS PE=4 SV=1	9.89	0	130.34	42.3168	13	35		149.934	0	42.3168	13	35	13	13	1	423	47.3	5.88
0.63842	0.00203364	0.0973133	0.0762347	-0.0690761	-0.372663	-0.448403	-0.135202	1.13312	1.52518	+	1.42835	0.0372948	0.00509091	-0.459836	0.727069	Q7MUG6	Conserved domain protein OS=Porphyromonas gingivalis (strain ATCC BAA-308 / W83) GN=PG_1555 PE=3 SV=1	0.389	0	3.13	6.25	1	1		2.353	13	6.25	1	1	1	1	1	192	21.3	9.04
-0.210156	-0.581515	-0.0650479	-0.378442	0.195422	0.172225	0.0576292	0.176822	-0.0130994	-0.0623476	+	2.13549	0.00732005	0.000502732	0.459315	1.37489	Q7MTT8	DNA polymerase III subunit beta OS=Porphyromonas gingivalis (strain ATCC BAA-308 / W83) GN=dnaN PE=4 SV=1	3.833	0	62.46	34.2175	9	19		62.633	0	34.2175	9	19	9	9	1	377	41.4	5
-0.0212848	-0.579591	-0.469488	-0.513571	0.155381	-0.0851903	0.0742181	0.097148	0.202532	0.136131	+	1.80231	0.0157648	0.00238961	0.456373	1.37209	Q7MWD8	ABC transporter, permease protein, putative OS=Porphyromonas gingivalis (strain ATCC BAA-308 / W83) GN=PG_0684 PE=1 SV=1	0.658	0	30.71	10.3666	7	10		37.092	0	10.3666	7	10	7	7	1	791	89.3	8.87
-0.48911	-0.145163	-0.0799438	-0.0396591	-0.0662881	0.303144	0.462891	0.358233	0.0594745	0.031729	+	1.58476	0.026016	0.00415658	0.452964	1.36885	Q7MT80	Immunoreactive 63 kDa antigen PG102 OS=Porphyromonas gingivalis (strain ATCC BAA-308 / W83) GN=PG_2100 PE=4 SV=1	2.562	0	110.84	21.2996	9	29		89.333	0	21.2996	9	29	9	9	1	554	63.1	6.01
0.217093	-0.394227	-0.12977	-0.364613	0.0460454	0.792618	0.161806	0.138472	-0.0413523	0.00309752	+	1.05796	0.0875073	0.0147094	0.452615	1.36852	Q7MW44	Dihydrolipoyl dehydrogenase OS=Porphyromonas gingivalis (strain ATCC BAA-308 / W83) GN=pdhD PE=3 SV=1	4.754	0	69.38	34.7439	13	27		94.733	0	34.7439	13	27	13	13	1	449	47.8	5.76
-0.0802562	-0.436051	0.106969	-0.350108	0.188229	0.325154	0.290404	0.244601	-0.335041	-0.273177	+	1.90658	0.0123998	0.00104673	0.451959	1.3679	Q7MTL8	50S ribosomal protein L22 OS=Porphyromonas gingivalis (strain ATCC BAA-308 / W83) GN=rplV PE=3 SV=2	5.579	0	53.8	38.806	6	16		39.955	0	38.806	6	16	6	6	1	134	15.3	10.51
0.347031	0.354501	0.0908278	0.460131	-0.0952923	-0.140139	-0.189154	-0.126421	-0.00113743	-0.0302003	+	2.85013	0.00141211	0	-0.450874	0.731599	Q7MSZ6	Uncharacterized protein OS=Porphyromonas gingivalis (strain ATCC BAA-308 / W83) GN=PG_2214 PE=4 SV=1	0.509	0	20.55	19.1038	4	5		32.277	0	19.1038	4	5	4	4	1	424	48.6	7.12
0.202562	0.165082	0.461036	0.033654	-0.514607	0.190822	-0.510845	-0.0891272	-0.484718	-0.0999542	+	1.21307	0.0612256	0.0106667	-0.446523	0.733809	Q7MXH1	Uncharacterized protein OS=Porphyromonas gingivalis (strain ATCC BAA-308 / W83) GN=PG_0217 PE=4 SV=1	0.311	0	8.9	13.1313	2	2		18.037	0	13.1313	2	2	2	2	1	297	33.1	9.5
0.0893941	-0.636312	-0.501996	-0.567614	0.256383	-0.10641	-0.018941	0.0338535	0.0958374	0.0501157	+	1.28666	0.0516817	0.00869164	0.445354	1.36165	Q7MWD9	ABC transporter, permease protein, putative OS=Porphyromonas gingivalis (strain ATCC BAA-308 / W83) GN=PG_0683 PE=4 SV=1	1.075	0	52.16	13.5787	9	13		77.874	0	13.5787	9	13	9	9	1	788	89.9	8.85
0.216457	0.445113	0.148109	0.225416	-0.198366	-0.145769	-0.216522	-0.184208	0.0106869	-0.0426265	+	3.27826	0.000526918	0	-0.44499	0.734589	Q7MUT7	Cell shape-determining protein MreC, putative OS=Porphyromonas gingivalis (strain ATCC BAA-308 / W83) GN=PG_1395 PE=4 SV=1	1.054	0	20.97	13.8983	4	6		29.653	0	13.8983	4	6	4	4	1	295	32.7	8.51
0.204076	0.342404	0.290588	0.334322	0.142449	-0.156461	-0.434856	-0.153575	-0.271691	-0.58548	+	1.9616	0.0109244	0.00107177	-0.443458	0.73537	Q7MW54	Adenylate kinase OS=Porphyromonas gingivalis (strain ATCC BAA-308 / W83) GN=adk PE=3 SV=1	11.328	0	108.5	44.8454	5	22		96.639	0	44.8454	5	22	5	5	1	194	21.6	5.85
-0.586476	-0.35831	-0.391898	-0.247618	0.108341	0.0153587	-0.0222346	0.0864298	0.245221	0.215087	+	2.92551	0.00118711	0	0.443049	1.35947	Q7MUS0	Ferredoxin, 4Fe-4S OS=Porphyromonas gingivalis (strain ATCC BAA-308 / W83) GN=PG_1421 PE=4 SV=1	30.623	0	53.63	44.6429	1	12		25.703	0	44.6429	1	12	1	1	1	56	5.7	3.94
0.447083	0.330389	0.379188	0.371101	-0.0563469	-0.0084958	-0.0794907	-0.0972697	-0.0258511	-0.0228255	+	5.1381	7.27606e-06	0	-0.442341	0.735939	Q7MAW3	DNA helicase OS=Porphyromonas gingivalis (strain ATCC BAA-308 / W83) GN=PG_1038 PE=3 SV=1	0.759	0	36.59	15.2941	11	13		59.497	0	15.2941	11	13	11	11	1	765	87	7.01
0.0960419	0.293304	-0.0220159	0.259777	-0.201299	-0.353999	-0.362198	-0.212948	0.0155331	-0.0230436	+	2.66904	0.00214269	0	-0.439387	0.737448	Q7MVM2	Uncharacterized protein OS=Porphyromonas gingivalis (strain ATCC BAA-308 / W83) GN=PG_1030 PE=4 SV=1	4.179	0	70.44	34.3049	11	18		89.121	0	34.3049	11	18	11	11	1	446	50.1	4.93
0.443194	0.405137	0.155524	0.37731	0.0915216	-0.0472517	-0.193475	-0.220344	-0.192938	-0.292032	+	2.39475	0.00402946	0	-0.437678	0.738322	Q7MTC3	Helicase, putative OS=Porphyromonas gingivalis (strain ATCC BAA-308 / W83) GN=PG_2047 PE=4 SV=1	0.199	0	18.23	6.17608	3	4		29.4	0	6.17608	3	4	3	3	1	761	86.1	7.99
0.150931	0.268183	0.200538	0.292203	-0.0548987	-0.15054	-0.310406	-0.322671	0.162697	-0.0819673	+	3.03425	0.000924158	0	-0.437593	0.738366	Q7MUB1	Carboxyl-terminal protease-related protein OS=Porphyromonas gingivalis (strain ATCC BAA-308 / W83) GN=PG_1620 PE=4 SV=1	0.624	0	15.1	6.42458	2	4		20.079	0	6.42458	2	4	2	2	1	358	40.9	6.96
-0.123158	-0.410307	0.228577	-0.26835	0.17943	0.305401	0.377854	0.310884	-0.313809	-0.143193	+	1.64693	0.0225462	0.00330935	0.436702	1.35351	Q7MTM2	30S ribosomal protein S17 OS=Porphyromonas gingivalis (strain ATCC BAA-308 / W83) GN=rpsQ PE=3 SV=1	2.728	0	19.61	29.7619	3	8		14.387	0	29.7619	3	8	3	3	1	84	10	10.17
-0.318966	-0.613246	-0.0422322	-0.384856	-0.183525	0.0823895	0.36831	0.114492	-0.0357189	0.339585	+	1.43216	0.0369691	0.00604389	0.435242	1.35214	Q7MXT6	Orotidine 5'-phosphate decarboxylase OS=Porphyromonas gingivalis (strain ATCC BAA-308 / W83) GN=pyrF PE=3 SV=1	2.415	0	36.73	23.5507	6	9		54.388	0	23.5507	6	9	6	6	1	276	30.6	5.19
-0.538157	-0.357366	-0.213026	-0.328752	-0.038849	0.0875014	0.165847	0.0873996	0.0524846	0.122063	+	2.80707	0.0015593	0	0.4348	1.35172	Q7MW36	Holliday junction ATP-dependent DNA helicase RuvA OS=Porphyromonas gingivalis (strain ATCC BAA-308 / W83) GN=ruvA PE=3 SV=1	1.783	0	22.96	16.3366	3	6		24.886	0	16.3366	3	6	3	3	1	202	21.4	5.67
-0.0833026	-0.426683	0.210731	-0.304974	0.0939122	0.452707	0.362292	0.224619	-0.137433	-0.0461859	+	1.45209	0.0353112	0.0055443	0.43444	1.35139	Q7MVI1	3-hydroxyacyl-CoA dehydrogenase family protein OS=Porphyromonas gingivalis (strain ATCC BAA-308 / W83) GN=PG_1080 PE=4 SV=1	37.312	0	113.28	28.8256	7	33		106.734	0	28.8256	7	33	7	7	1	281	30.4	6.02
-0.0873993	-0.40702	-0.433395	-0.195695	0.0167348	0.0280898	0.20653	0.345882	0.770532	0.795571	+	2.02104	0.0095271	0.0008	0.430186	1.34741	Q7MWP5	DNA-binding protein, histone-like family OS=Porphyromonas gingivalis (strain ATCC BAA-308 / W83) GN=PG_0555 PE=4 SV=1	2.511	0	22.3	38.9535	4	9		23.76	0	38.9535	4	9	4	4	1	172	18.4	9.88
-0.717995	-0.403391	-0.216891	-0.376026	-0.439143	0.191182	0.148825	0.102904	0.21757	0.228732	+	1.25561	0.0555126	0.0104777	0.429518	1.34678	Q59676	Methylmalonyl-CoA mutase small subunit OS=Porphyromonas gingivalis (strain ATCC BAA-308 / W83) GN=mutA PE=3 SV=2	5.244	0	188.8	36.5696	20	50		210.737	0	36.5696	20	50	20	20	1	618	68.7	5.66
0.0482055	-0.361582	0.158413	-0.276084	0.0665484	0.492839	0.40637	0.315995	-0.209697	-0.0176069	+	1.48155	0.032995	0.00524759	0.4282	1.34555	Q7MW70	Acyl-CoA dehydrogenase family protein OS=Porphyromonas gingivalis (strain ATCC BAA-308 / W83) GN=PG_0775 PE=1 SV=1	4.908	0	129.16	32.8098	16	40		140.355	0	32.8098	16	40	16	16	1	573	64.9	5.5
0.214039	0.243698	0.172358	0.296766	-0.188678	-0.272832	-0.158592	-0.164984	-0.0119447	-0.0190235	+	4.59245	2.55593e-05	0	-0.427987	0.743298	Q7MXF9	Uncharacterized protein OS=Porphyromonas gingivalis (strain ATCC BAA-308 / W83) GN=PG_0231 PE=4 SV=1	0.557	0	15.74	8.56481	4	5		23.434	0	8.56481	4	5	4	4	1	432	48.3	8.57
-0.50722	-0.394337	-0.181157	-0.259625	0.0232596	0.0623981	0.215572	0.0667823	0.000943017	0.0254292	+	2.65745	0.00220065	0	0.427588	1.34498	Q7MW98	Nitroreductase family protein OS=Porphyromonas gingivalis (strain ATCC BAA-308 / W83) GN=PG_0734 PE=4 SV=1	14.199	0	57.63	48.6339	9	16		73.131	0	48.6339	9	16	9	9	1	183	20.5	9.1
-0.222907	-0.4154	-0.375974	-0.373213	-0.0343993	0.0753525	0.216865	0.0616705	0.202392	0.221585	+	3.15465	0.000700404	0	0.426746	1.3442	Q7MTK2	Malate dehydrogenase OS=Porphyromonas gingivalis (strain ATCC BAA-308 / W83) GN=mdh PE=3 SV=1	36.276	0	171.01	64.6707	17	49		184.989	0	64.6707	17	49	17	17	1	334	36.2	6.79
-0.261533	-0.29407	-0.459102	-0.314494	0.271081	0.158791	-0.0170412	-0.0399512	0.00562746	0.127971	+	2.58855	0.00257902	0	0.42552	1.34306	Q7MU98	DNA-damage-inducible protein F OS=Porphyromonas gingivalis (strain ATCC BAA-308 / W83) GN=dinF PE=4 SV=1	0.145	0	4.59	3.44037	1	1		11.275	0	3.44037	1	1	1	1	1	436	47.9	10.62
-0.187973	-0.356581	-0.602918	-0.504325	0.101481	0.000931329	-0.00286937	-0.0539855	-0.00118502	0.0907177	+	2.34652	0.00450282	0.000519774	0.424339	1.34196	Q7MXJ9	von Willebrand factor type A domain protein OS=Porphyromonas gingivalis (strain ATCC BAA-308 / W83) GN=PG_0182 PE=4 SV=1	0.359	0	36.83	5.13866	4	9		49.087	0	5.13866	4	9	1	1	1	1226	134.6	6.64
0.46162	0.417722	0.323	0.33208	-0.0301915	-0.0738726	-0.0507678	-0.00762631	-0.100704	-0.10617	+	4.61228	2.44184e-05	0	-0.42422	0.745241	Q7MUJ7	Phosphoribosyltransferase, putative/phosphoglycerate mutase family protein OS=Porphyromonas gingivalis (strain ATCC BAA-308 / W83) GN=PG_1513 PE=4 SV=1	0.086	0	3.11	1.59817	1	1		2.904	7	1.59817	1	1	1	1	1	438	50.3	8.92
0.161978	0.330575	0.0287027	0.300243	0.0826096	-0.504881	-0.362272	-0.0880896	-0.0867374	-0.199969	+	1.52542	0.0298249	0.00504918	-0.423533	0.745596	Q7MV14	Helicase, putative OS=Porphyromonas gingivalis (strain ATCC BAA-308 / W83) GN=PG_1303 PE=4 SV=1	0.292	0	8.29	7.21868	2	3		9.172	0	7.21868	2	3	2	2	1	471	52.5	6.29
-0.315715	-0.285752	-0.173685	-0.244602	0.0892497	0.21051	0.179287	0.193157	0.000247978	-0.0316453	+	4.31767	4.8121e-05	0	0.42299	1.3407	Q7MWS5	Protein translocase subunit SecA OS=Porphyromonas gingivalis (strain ATCC BAA-308 / W83) GN=secA PE=3 SV=1	10.007	0	450.53	42.9088	43	126		390.604	0	42.9088	43	126	43	43	1	1107	126.4	5.97
-0.584561	-0.370977	-0.162876	-0.283148	-0.192037	0.151924	0.184612	0.145733	0.0763739	0.151337	+	1.82197	0.0150671	0.00232	0.422948	1.34066	Q7MVJ2	Alcohol dehydrogenase, zinc-containing, putative OS=Porphyromonas gingivalis (strain ATCC BAA-308 / W83) GN=PG_1069 PE=4 SV=1	37.986	0	411.4	48.9914	13	111		240.554	0	48.9914	13	111	13	13	1	347	37.2	6.13
-0.443785	-0.230433	-0.310678	-0.072428	-0.0224826	0.446235	0.193236	0.014388	0.420471	0.254601	+	1.72638	0.0187768	0.00313636	0.422175	1.33995	Q7MTQ2	Uncharacterized protein OS=Porphyromonas gingivalis (strain ATCC BAA-308 / W83) GN=PG_1894 PE=4 SV=1	0.701	0	11.27	20.8333	3	3		18.138	0	20.8333	3	3	3	3	1	192	21.6	8.9
-0.277782	-0.102905	-0.162205	-0.0129092	0.0873439	0.364418	0.294609	0.384849	-0.0184275	-0.14198	+	2.52537	0.00298282	0	0.421755	1.33956	Q7MVD9	Vitamin B12-dependent ribonucleotide reductase OS=Porphyromonas gingivalis (strain ATCC BAA-308 / W83) GN=nrd PE=3 SV=1	4.505	0	237.74	29.2941	23	66		238.172	0	29.2941	23	66	23	23	1	850	96.2	6.21
-0.0886794	-0.24028	-0.389813	-0.466408	0.263619	-0.174646	0.142907	0.266777	0.333067	0.173445	+	1.70691	0.0196378	0.00339483	0.420959	1.33882	Q7MWE3	Outer membrane efflux protein OS=Porphyromonas gingivalis (strain ATCC BAA-308 / W83) GN=PG_0679 PE=4 SV=1	0.369	0	8.54	8.10811	3	3		18.151	0	8.10811	3	3	3	3	1	444	49.7	7.28
-0.0937289	-0.415263	0.0537128	-0.303048	0.235852	0.290498	0.175535	0.222864	-0.224466	-0.108824	+	2.10332	0.00788272	0.000455446	0.420769	1.33864	Q7MWL6	50S ribosomal protein L31 type B OS=Porphyromonas gingivalis (strain ATCC BAA-308 / W83) GN=rpmE2 PE=3 SV=1	13.678	0	72.15	44.7059	4	21		42.956	0	44.7059	4	21	4	4	1	85	9.8	9.44
-0.135169	0.404589	0.0393722	0.295488	-0.453823	-0.153867	-0.323321	-0.146258	0.0945803	0.179516	+	1.58719	0.0258708	0.00461333	-0.420387	0.747224	Q7MV51	1-acyl-sn-glycerol-3-phosphate acyltransferase OS=Porphyromonas gingivalis (strain ATCC BAA-308 / W83) GN=PG_1249 PE=3 SV=1	1.31	0	12.81	27.451	4	4		21.619	0	27.451	4	4	4	4	1	204	22.7	9.82
0.319636	0.376091	0.198785	0.318144	-0.00458184	-0.212552	-0.0927548	-0.153947	0.0155947	-0.0478461	+	3.44665	0.000357563	0	-0.419123	0.747879	Q7MVS4	Mrr restriction system protein OS=Porphyromonas gingivalis (strain ATCC BAA-308 / W83) GN=mrr PE=4 SV=1	2.511	0	61.02	31.1475	10	19		55.133	0	31.1475	10	19	10	10	1	305	34.4	5.69
-0.169521	-0.477823	-0.0205668	-0.436318	0.331857	0.199912	-0.17218	0.212322	-0.057873	0.249724	+	1.45691	0.034921	0.00647205	0.419035	1.33703	Q7MVV9	Membrane protein, putative OS=Porphyromonas gingivalis (strain ATCC BAA-308 / W83) GN=PG_0922 PE=4 SV=1	0.212	0	2.42	2.7027	1	1		3.458	4	2.7027	1	1	1	1	1	407	44.3	6.32
0.0698791	0.264067	0.0266489	0.269995	0.0408318	-0.588712	-0.414295	-0.0648737	-0.02697	0.0202022	+	1.38011	0.0416762	0.00764179	-0.41441	0.750326	Q7MV48	Membrane protein, putative OS=Porphyromonas gingivalis (strain ATCC BAA-308 / W83) GN=PG_1252 PE=4 SV=1	0.334	0	5.32	4.62287	2	2		6.125	0	4.62287	2	2	2	2	1	411	44.9	8.24
-0.319257	0.107958	-0.151161	-0.114568	0.0533878	0.503188	0.353897	0.262896	0.0194995	-0.14481	+	1.73324	0.0184827	0.00338235	0.4126	1.33108	Q7MVR0	Uncharacterized protein OS=Porphyromonas gingivalis (strain ATCC BAA-308 / W83) GN=PG_0986 PE=4 SV=1	9	0	31.51	27.957	6	9		34.123	0	27.957	6	9	6	6	1	186	21.1	4.49
-0.239988	-0.173887	0.0843132	-0.101441	0.132125	0.351411	0.438976	0.289786	-0.121677	-0.0880217	+	2.29811	0.00503377	0.000491979	0.410825	1.32945	F5HDS0	Peptidyl-prolyl cis-trans isomerase OS=Porphyromonas gingivalis (strain ATCC BAA-308 / W83) GN=PG_0710 PE=3 SV=1	9	0	129.07	24.1026	3	26		81.66	0	24.1026	3	26	3	3	1	195	21.4	5.15
0.521471	0.270612	0.39233	0.225177	-0.0686632	0.0371766	-0.104237	-0.0961072	-0.314575	-0.337529	+	2.83615	0.0014583	0	-0.410355	0.752438	Q7MVD3	Uncharacterized protein OS=Porphyromonas gingivalis (strain ATCC BAA-308 / W83) GN=PG_1136 PE=4 SV=1	0.453	0	12.23	10.1476	6	6		15.436	0	10.1476	6	6	6	6	1	542	62.7	7.56
-0.378825	-0.227786	-0.0907443	-0.35106	0.0786771	0.292541	0.131933	0.0883676	-0.0605759	0.0304036	+	2.59832	0.00252165	0	0.409984	1.32867	Q7MWE8	Indolepyruvate ferredoxin oxidoreductase, beta subunit OS=Porphyromonas gingivalis (strain ATCC BAA-308 / W83) GN=iorB PE=4 SV=1	2.981	0	26.62	27.9188	3	6		50.064	0	27.9188	3	6	3	3	1	197	21.1	5.16
0.22492	0.490239	0.233527	0.464459	-0.0800808	-0.0809981	-0.0831922	0.0193355	-0.116044	-0.210294	+	2.77025	0.00169727	0	-0.40952	0.752874	Q7MUN7	Uncharacterized protein OS=Porphyromonas gingivalis (strain ATCC BAA-308 / W83) GN=PG_1471 PE=4 SV=1	1.512	0	16.85	14.1935	3	6		17.545	0	14.1935	3	6	3	3	1	155	17.7	9.66
-0.0181493	-0.290274	-0.10767	-0.179615	0.224369	0.28579	0.191168	0.338208	-0.0632729	0.0318244	+	3.0832	0.000825648	0	0.408811	1.32759	Q7MTV3	Long-chain-fatty-acid--CoA ligase, putative OS=Porphyromonas gingivalis (strain ATCC BAA-308 / W83) GN=PG_1829 PE=4 SV=1	1.581	0	53.65	20.8259	11	15		73.428	0	20.8259	11	15	11	11	1	557	62.4	6.39
0.187855	0.217417	0.0283481	0.19654	-0.279329	-0.382019	-0.242774	-0.100887	0.010128	-0.0420347	+	2.87146	0.00134443	0	-0.408792	0.753254	Q7MVB6	Cobalamin biosynthesis protein CobD OS=Porphyromonas gingivalis (strain ATCC BAA-308 / W83) GN=cbiB PE=3 SV=1	0.359	0	8.92	5.05952	2	3		8.085	0	5.05952	2	3	2	2	1	336	37.6	9.25
0.00763095	-0.526428	-0.0456909	-0.394658	0.171497	0.258038	0.111681	0.134604	-0.122334	-0.00180557	+	1.64004	0.0229064	0.00447782	0.408741	1.32753	Q7MTX6	V-type ATPase, subunit B OS=Porphyromonas gingivalis (strain ATCC BAA-308 / W83) GN=atpB PE=4 SV=1	11.915	0	240.39	48.7472	15	53		199.497	0	48.7472	15	53	15	15	1	439	48.1	5.12
-0.37122	-0.255837	-0.343145	-0.305993	0.133253	-0.00425579	0.103179	0.124136	0.0552848	0.000362494	+	4.26404	5.44446e-05	0	0.408126	1.32696	Q7MXS5	Alpha-galactosidase OS=Porphyromonas gingivalis (strain ATCC BAA-308 / W83) GN=PG_0085 PE=3 SV=1	0.334	0	14.19	5.76037	2	3		23.446	0	5.76037	2	3	2	2	1	434	48.2	6.84
0.0545717	-0.374667	-0.0286691	-0.257333	0.336818	0.205094	0.220719	0.260139	-0.289934	-0.22558	+	2.11201	0.0077266	0.00107692	0.407217	1.32613	Q7MWZ8	Oxidoreductase, putative OS=Porphyromonas gingivalis (strain ATCC BAA-308 / W83) GN=PG_0430 PE=4 SV=1	11.452	0	164.42	54.9254	14	40		150.132	0	54.9254	14	40	14	14	1	335	37.1	6.76
0.231871	0.482296	0.0729549	0.287916	-0.143575	-0.107852	-0.14031	-0.15876	0.0452952	-0.0802329	+	2.51014	0.00308929	0.000374269	-0.406384	0.754512	Q7MWY5	Oligopeptide transporter, OPT family OS=Porphyromonas gingivalis (strain ATCC BAA-308 / W83) GN=PG_0444 PE=4 SV=1	6.197	0	76.48	12.7466	7	23		65.619	0	12.7466	7	23	7	7	1	659	69.8	8.98
0.516357	0.440735	0.176231	0.316088	-0.0921658	-0.00418904	-0.0254291	-0.0535467	-0.0558184	-0.10716	+	2.72979	0.001863	0	-0.406185	0.754616	Q7MVD4	Bacterial sugar transferase OS=Porphyromonas gingivalis (strain ATCC BAA-308 / W83) GN=PG_1135 PE=4 SV=1	1.848	0	17.73	18.1373	3	5		24.221	0	18.1373	3	5	3	3	1	204	23.7	9.07
0.416353	0.356678	0.291306	0.340804	-0.0430487	-0.0866812	-0.0876777	0.0244366	-0.153458	-0.140483	+	4.43683	3.65734e-05	0	-0.399528	0.758106	Q7MUJ3	Uncharacterized protein OS=Porphyromonas gingivalis (strain ATCC BAA-308 / W83) GN=PG_1519 PE=4 SV=1	0.129	0	6.92	3.84615	2	2		8.291	0	3.84615	2	2	2	2	1	546	64.2	8.28
-0.335574	0.296918	-0.0653932	0.405092	-0.158629	-0.842216	-0.25994	-0.0361668	0.240004	0.0924434	+	0.806159	0.156257	0.0362686	-0.399499	0.758122	Q7MV69	Oxidoreductase, short chain dehydrogenase/reductase family OS=Porphyromonas gingivalis (strain ATCC BAA-308 / W83) GN=PG_1221 PE=4 SV=1	0.334	0	5.39	6.22407	2	2		5.932	1	6.22407	2	2	2	2	1	241	27.3	10.07
0.145005	0.511624	0.136838	0.485194	-0.0321343	0.0281499	-0.0936347	-0.221713	-0.0662051	-0.0327645	+	1.85675	0.0139075	0.00280784	-0.399498	0.758122	Q7MTC1	Uncharacterized protein OS=Porphyromonas gingivalis (strain ATCC BAA-308 / W83) GN=PG_2049 PE=4 SV=1	5.813	0	16.52	19.2	3	5		25.125	0	19.2	3	5	3	3	1	125	14.1	9.38
0.261238	0.242909	0.441148	0.328951	-0.167814	-0.0496564	-0.0011055	-0.104271	-0.158585	-0.00190915	+	3.35679	0.000439751	0	-0.399273	0.75824	Q7MWC0	Peptidyl-prolyl cis-trans isomerase OS=Porphyromonas gingivalis (strain ATCC BAA-308 / W83) GN=fkpA PE=3 SV=1	9	0	92.2	17.7866	5	28		52.889	0	17.7866	5	28	5	5	1	253	27.9	8.66
0.00497633	0.172264	0.112335	0.368732	-0.317284	-0.36033	-0.142476	-0.116808	0.273495	0.308338	+	2.18437	0.00654076	0.000453202	-0.398801	0.758488	Q7MTH5	Uncharacterized protein OS=Porphyromonas gingivalis (strain ATCC BAA-308 / W83) GN=PG_1984 PE=4 SV=1	2.728	0	18.45	14.2857	2	6		21.935	0	14.2857	2	6	2	2	1	147	16.7	8.22
-0.35645	-0.38858	-0.347884	-0.310438	0.0936318	-0.0435737	0.0358844	0.103529	0.169253	0.192546	+	4.39233	4.052e-05	0	0.398206	1.31787	Q7MWU6	Uncharacterized protein OS=Porphyromonas gingivalis (strain ATCC BAA-308 / W83) GN=PG_0491 PE=4 SV=1	14.058	0	349.59	43.2584	26	110		271.81	0	43.2584	26	110	26	26	1	712	80.1	8.12
-0.380333	-0.365669	-0.214639	-0.307916	0.0397287	0.00575132	0.138269	0.129095	0.107629	0.0521358	+	3.66869	0.000214444	0	0.395351	1.31526	Q7MVN7	Acetyl-CoA hydrolase/transferase family protein OS=Porphyromonas gingivalis (strain ATCC BAA-308 / W83) GN=PG_1013 PE=1 SV=1	3.894	0	180.59	29.5181	10	52		114.729	0	29.5181	10	52	10	10	1	498	54.6	6.65
-0.0817685	0.218237	0.0444872	0.372814	-0.34616	-0.343283	-0.181456	-0.15207	0.0918608	0.159561	+	1.90099	0.0125606	0.0025873	-0.394185	0.760919	Q7MTE7	Uncharacterized protein OS=Porphyromonas gingivalis (strain ATCC BAA-308 / W83) GN=PG_2019 PE=4 SV=1	4.412	0	65.81	38.6364	8	17		63.92	0	38.6364	8	17	8	8	1	264	31.3	8.7
-0.316291	-0.331758	-0.0362429	-0.239521	0.149407	0.148583	0.145743	0.206431	-0.0417762	-0.0314574	+	2.88362	0.00130731	0	0.393494	1.31357	P0C939	Uracil phosphoribosyltransferase OS=Porphyromonas gingivalis (strain ATCC BAA-308 / W83) GN=upp PE=3 SV=1	1.31	0	18.5	11.5741	2	4		24.868	0	11.5741	2	4	2	2	1	216	24.4	6.15
-0.211122	-0.22307	-0.460856	-0.211914	0.0433658	0.281028	0.00303385	0.13718	0.421122	0.306057	+	2.39214	0.00405377	0.000486772	0.392893	1.31302	Q7MUA6	Uncharacterized protein OS=Porphyromonas gingivalis (strain ATCC BAA-308 / W83) GN=PG_1626 PE=4 SV=1	0.334	0	12.14	9.56679	3	4		12.865	0	9.56679	3	4	3	3	1	554	60.9	8.02
0.223362	0.307694	0.18944	0.402381	0.0810294	-0.0362003	-0.381255	-0.109789	-0.153312	-0.114677	+	1.94319	0.0113975	0.00234818	-0.392273	0.761928	Q7MVF7	Uncharacterized protein OS=Porphyromonas gingivalis (strain ATCC BAA-308 / W83) GN=PG_1107 PE=4 SV=1	0.269	0	13.08	4.90405	2	3		20.726	0	4.90405	2	3	2	2	1	469	54.7	8.63
-0.197813	-0.366931	-0.224374	-0.385383	0.0705252	0.110034	0.13849	0.0731009	-0.00875575	-0.0216922	+	3.60428	0.000248724	0	0.391663	1.3119	Q7MX67	UDP-glucose 4-epimerase OS=Porphyromonas gingivalis (strain ATCC BAA-308 / W83) GN=galE PE=3 SV=1	1.448	0	31.45	13.7427	5	9		44.157	0	13.7427	5	9	5	5	1	342	37.6	5.34
-0.253489	-0.152583	0.1313	-0.0854212	0.129357	0.412379	0.370266	0.286527	-0.948711	-0.789049	+	2.04491	0.00901754	0.00237931	0.38968	1.3101	Q7MWQ8	Aminoacyl-histidine dipeptidase OS=Porphyromonas gingivalis (strain ATCC BAA-308 / W83) GN=pepD-2 PE=4 SV=1	21.909	0	247.2	47.1193	19	72		196.513	0	47.1193	19	72	19	19	1	486	54.2	5.52
-0.718507	-0.340313	-0.557157	-0.0450463	0.141438	-0.400898	0.0401996	0.113365	0.276354	0.189928	+	1.04265	0.0906463	0.0198373	0.388782	1.30929	Q7MWJ9	Lipoprotein, putative OS=Porphyromonas gingivalis (strain ATCC BAA-308 / W83) GN=PG_0611 PE=4 SV=1	1.054	0	30.73	35.1266	5	6		39.779	0	35.1266	5	6	5	5	1	316	35.6	5.78
0.210224	0.351577	0.14093	0.21839	-0.0910127	-0.215044	-0.248299	-0.0747026	-0.0101574	-0.0548766	+	3.11084	0.000774744	0	-0.387545	0.76443	Q7MXJ5	Uncharacterized protein OS=Porphyromonas gingivalis (strain ATCC BAA-308 / W83) GN=PG_0189 PE=4 SV=1	1.054	0	19.11	15.7447	3	5		32.21	0	15.7447	3	5	3	3	1	235	25.7	9.19
0.930898	0.113028	0.290788	0.164172	0.164214	-0.0488228	-0.102198	-0.0549504	-0.229372	-0.127648	+	0.999857	0.100033	0.0219592	-0.385161	0.765693	Q7MXK3	Pyridine nucleotide-disulphide oxidoreductase family protein OS=Porphyromonas gingivalis (strain ATCC BAA-308 / W83) GN=PG_0174 PE=3 SV=1	1.125	0	85.22	11.8337	12	23		88.657	0	11.8337	12	23	12	12	1	938	103.9	8.62
0.144907	-0.34887	-0.0275909	-0.28845	0.332952	0.374213	-0.0229045	0.328016	-0.177878	-0.332621	+	1.3867	0.0410488	0.00948352	0.38307	1.30411	Q7MTX1	2-oxoglutarate oxidoreductase, beta subunit OS=Porphyromonas gingivalis (strain ATCC BAA-308 / W83) GN=PG_1810 PE=4 SV=1	13.678	0	63.4	54.3478	9	20		71.557	0	54.3478	9	20	9	9	1	230	24.8	6.77
0.166984	0.499823	0.153651	0.418882	0.0215045	-0.0845353	-0.151929	-0.0756654	-0.0092224	-0.133749	+	2.16249	0.0068788	0.00102283	-0.382491	0.767112	Q7MTS7	Leucine-rich protein OS=Porphyromonas gingivalis (strain ATCC BAA-308 / W83) GN=PG_1864 PE=4 SV=1	0.617	0	71.04	10.4265	13	21		105.11	0	10.4265	13	21	13	13	1	1266	145.4	6.16
0.503322	0.309084	-0.143462	0.0930285	-0.194211	-0.134487	-0.322323	-0.113896	0.13892	0.0573782	+	1.3888	0.0408504	0.00969863	-0.381722	0.767521	Q7MU92	Uncharacterized protein OS=Porphyromonas gingivalis (strain ATCC BAA-308 / W83) GN=PG_1652 PE=4 SV=1	1.976	0	64.31	28.3557	14	19		87.624	0	28.3557	14	19	14	14	1	596	67.1	8.21
0.344163	0.213327	0.0421956	0.147621	-0.093764	-0.140241	-0.340453	-0.20364	0.00852009	-0.0403339	+	2.4338	0.00368296	0.000474227	-0.381351	0.767718	Q7MU14	ABC transporter, ATP-binding protein OS=Porphyromonas gingivalis (strain ATCC BAA-308 / W83) GN=PG_1760 PE=4 SV=1	0.585	0	11.93	8.61244	2	4		12.993	0	8.61244	2	4	2	2	1	209	22.7	8.44
0.0223841	0.16143	0.200896	0.29548	-0.109829	-0.301906	-0.21742	-0.213108	0.0319603	0.174509	+	2.82662	0.00149067	0	-0.380613	0.768111	Q7MVQ1	Transcriptional regulator, putative OS=Porphyromonas gingivalis (strain ATCC BAA-308 / W83) GN=PG_0997 PE=4 SV=1	5.31	0	24.12	25	2	6		25.318	0	25	2	6	2	2	1	88	10.2	10.65
-0.285232	-0.314551	-0.0960323	-0.297125	0.0538285	0.177582	0.207141	0.0822787	-0.03443	0.00369513	+	3.01862	0.000958023	0	0.378443	1.29994	P59916	Collagenase OS=Porphyromonas gingivalis (strain ATCC BAA-308 / W83) GN=prtC PE=3 SV=1	1.683	0	36.57	13.7725	5	11		39.654	0	13.7725	5	11	5	5	1	334	37.8	7.44
0.478322	0.22931	0.0285066	0.096876	-0.0783311	-0.176554	-0.238897	-0.185483	0.0686004	-0.0802123	+	1.95023	0.0112143	0.0028189	-0.37807	0.769466	Q7MTE5	Uncharacterized protein OS=Porphyromonas gingivalis (strain ATCC BAA-308 / W83) GN=PG_2021 PE=4 SV=1	0.425	0	16.93	4.66563	2	4		29.68	0	4.66563	2	4	2	2	1	643	71.7	7.91
0.127835	0.276713	0.124115	0.184634	-0.221838	-0.276423	-0.121728	-0.178748	0.0983232	-0.0566053	+	3.63404	0.00023225	0	-0.378008	0.769499	Q7MW66	Uncharacterized protein OS=Porphyromonas gingivalis (strain ATCC BAA-308 / W83) GN=PG_0779 PE=3 SV=1	45.416	0	49.14	25.4777	5	18		29.954	0	25.4777	5	18	5	5	1	157	18.1	9.13
-0.202757	0.23492	-0.0490401	0.233982	-0.0794627	-0.90748	-0.250797	-0.0522991	0.357632	0.0496099	+	0.827507	0.148762	0.0364702	-0.376786	0.770151	Q7MVX6	Uncharacterized protein OS=Porphyromonas gingivalis (strain ATCC BAA-308 / W83) GN=PG_0898 PE=4 SV=1	0.166	0	3.28	3.80228	1	1		5.456	1	3.80228	1	1	1	1	1	263	29.2	8.82
0.0900971	-0.324532	-0.0795463	-0.303857	-0.0759404	0.337223	0.369287	0.256227	-0.047372	0.0623326	+	1.42057	0.0379694	0.00916201	0.376159	1.29788	Q7MT79	Uncharacterized protein OS=Porphyromonas gingivalis (strain ATCC BAA-308 / W83) GN=PG_2101 PE=4 SV=1	5.31	0	78.61	29.003	9	28		71.594	0	29.003	9	28	9	9	1	331	36.8	9.25
0.306231	-0.444526	-0.140239	-0.368276	0.267205	0.204965	0.0818863	0.29527	-0.156536	-0.0901904	+	1.11405	0.076905	0.0175683	0.374034	1.29597	Q7MWV1	Preprotein translocase, YajC subunit OS=Porphyromonas gingivalis (strain ATCC BAA-308 / W83) GN=yajC PE=4 SV=1	30.623	0	30.1	31.25	5	11		29.296	0	31.25	5	11	5	5	1	112	12.6	9.41
0.239383	0.210014	0.032467	0.192553	-0.138427	-0.241358	-0.272827	-0.168753	-0.00216172	-0.029134	+	3.2667	0.000541125	0	-0.373945	0.771669	Q7MUB9	Methylmalonyl-CoA decarboxylase, alpha subunit OS=Porphyromonas gingivalis (strain ATCC BAA-308 / W83) GN=mmdA PE=4 SV=1	13.065	0	284.69	33.8491	13	79		210.293	0	33.8491	13	79	13	13	1	517	56.6	5.67
0.367251	0.253742	0.260321	0.221406	-0.124436	-0.0241586	-0.2095	-0.0338619	-0.0700879	-0.0372487	+	3.35435	0.000442229	0	-0.373669	0.771817	Q7MV18	Uncharacterized protein OS=Porphyromonas gingivalis (strain ATCC BAA-308 / W83) GN=PG_1296 PE=4 SV=1	0.931	0	8.15	7.94702	1	2		14.641	0	7.94702	1	2	1	1	1	151	17.5	10.13
0.381539	0.303905	-0.0213373	0.160856	-0.286361	-0.207689	-0.0929462	-0.0804777	0.0692759	-0.113212	+	1.98867	0.0102643	0.00257708	-0.373109	0.772117	Q7MVU6	Uncharacterized protein OS=Porphyromonas gingivalis (strain ATCC BAA-308 / W83) GN=PG_0937 PE=4 SV=1	6.197	0	17.81	20	4	6		23.853	0	20	4	6	4	4	1	240	27.4	6.33
0.263591	0.410232	0.00100111	0.187812	-0.131341	-0.0461162	-0.261272	-0.185009	0.0105761	-0.0970305	+	2.07413	0.0084308	0.00239669	-0.371593	0.772928	Q7MUB0	Uncharacterized protein OS=Porphyromonas gingivalis (strain ATCC BAA-308 / W83) GN=PG_1621 PE=4 SV=1	0.54	0	8.95	7.61905	2	3		16.234	0	7.61905	2	3	2	2	1	315	35.2	9.66
-0.429825	-0.386599	0.11744	-0.120803	0.00921594	0.19013	0.264003	0.201895	-0.0571754	0.0259698	+	1.43609	0.0366366	0.00918768	0.371257	1.29348	Q7MX50	3'-5' exonuclease domain protein OS=Porphyromonas gingivalis (strain ATCC BAA-308 / W83) GN=PG_0365 PE=4 SV=1	1.424	0	15.77	28.1915	3	5		24.883	0	28.1915	3	5	3	3	1	188	21.2	8.31
0.184254	0.298341	0.200655	0.21682	-0.199756	-0.180043	-0.14907	-0.0554812	-0.0807802	0.00135115	+	4.00515	9.88207e-05	0	-0.371105	0.77319	Q7MUF5	Metallo-beta-lactamase superfamily protein OS=Porphyromonas gingivalis (strain ATCC BAA-308 / W83) GN=PG_1571 PE=4 SV=1	0.304	0	18.99	8.70488	2	4		28.788	0	8.70488	2	4	2	2	1	471	51.6	5.06
-0.325284	-0.277994	-0.205626	-0.26991	-0.0184431	0.121299	0.199779	0.10176	0.034117	0.135861	+	3.44445	0.000359374	0	0.370802	1.29307	Q7MX80	DNA-binding protein, histone-like family OS=Porphyromonas gingivalis (strain ATCC BAA-308 / W83) GN=PG_0330 PE=4 SV=1	52.367	0	210.96	52.6316	9	65		100.124	0	52.6316	9	65	9	9	1	171	18.2	9.54
0.00137744	-0.25717	-0.149363	-0.13556	0.0503751	-0.00483271	0.389809	0.494812	3.3243	3.78415	+	1.46954	0.0339204	0.00866667	0.36772	1.29031	Q7MWU2	Uncharacterized protein OS=Porphyromonas gingivalis (strain ATCC BAA-308 / W83) GN=PG_0495 PE=4 SV=1	14.086	0	170.55	58.4222	23	40		215.519	0	58.4222	23	40	23	23	1	469	53.9	4.92
0.325867	0.156261	0.33323	0.0673623	-0.122412	-0.222227	-0.117161	-0.123416	-0.0761753	0.151612	+	2.70814	0.0019582	0.000516854	-0.366984	0.775402	Q7MVE6	Flavodoxin, putative OS=Porphyromonas gingivalis (strain ATCC BAA-308 / W83) GN=PG_1119 PE=4 SV=1	22.101	0	70.79	34.9462	9	21		85.418	0	34.9462	9	21	9	9	1	186	20.4	9.51
0.00540371	-0.429983	0.0176743	-0.257234	0.232947	0.225781	0.15218	0.188066	-0.383585	-0.262742	+	1.79795	0.0159239	0.00444746	0.365778	1.28858	Q7MWD5	Succinate-semialdehyde dehydrogenase OS=Porphyromonas gingivalis (strain ATCC BAA-308 / W83) GN=sucD PE=4 SV=1	29.2	0	518.85	42.5721	15	123		230.574	0	42.5721	15	123	15	15	1	451	48.3	6.47
-0.697384	-0.312562	-0.206773	-0.273519	-0.457004	0.139794	0.142322	0.145847	0.253634	0.269298	+	1.01115	0.0974656	0.0240162	0.365299	1.28815	Q59677	Methylmalonyl-CoA mutase large subunit OS=Porphyromonas gingivalis (strain ATCC BAA-308 / W83) GN=mutB PE=3 SV=1	6.079	0	170.67	27.972	17	55		189.961	0	27.972	17	55	17	17	1	715	78.7	5.67
0.476256	0.351347	0.0181283	0.145278	-0.0165795	-0.196967	-0.153899	-0.102071	0.0159528	-0.118852	+	1.8014	0.015798	0.00446259	-0.365131	0.776398	Q7MWF2	Heme-binding protein FetB OS=Porphyromonas gingivalis (strain ATCC BAA-308 / W83) GN=fetB PE=4 SV=1	315.228	0	445.35	70.6485	20	112		251.028	0	70.6485	20	112	20	20	1	293	32.6	6.25
0.481773	0.262775	0.103888	0.144499	-0.255501	-0.137211	-0.0266819	-0.0471075	-0.0374923	-0.133604	+	1.9777	0.010527	0.00307813	-0.364859	0.776545	Q7MTK9	30S ribosomal protein S12 OS=Porphyromonas gingivalis (strain ATCC BAA-308 / W83) GN=rpsL PE=3 SV=1	2.594	0	46.91	17.9104	3	20		15.903	0	17.9104	3	20	3	3	1	134	14.8	11.33
-0.111988	-0.453759	0.163739	-0.35742	0.00667055	0.319563	0.275455	0.0983205	-0.141232	0.0412564	+	1.23235	0.0585667	0.0136351	0.364859	1.28776	Q7MX95	50S ribosomal protein L21 OS=Porphyromonas gingivalis (strain ATCC BAA-308 / W83) GN=rplU PE=3 SV=2	12.895	0	64.81	37.1429	4	30		37.82	0	37.1429	4	30	4	4	1	105	11.8	9.5
-0.258355	-0.242097	0.108477	-0.164779	0.0149721	0.307461	0.351232	0.228079	-0.0299534	-0.00077129	+	1.74277	0.0180814	0.00485526	0.364624	1.28755	Q7MT06	Putative pre-16S rRNA nuclease OS=Porphyromonas gingivalis (strain ATCC BAA-308 / W83) GN=PG_2202 PE=3 SV=1	0.334	0	3.33	6.52174	1	1		5.278	1	6.52174	1	1	1	1	1	138	15.7	9.52
-0.091054	-0.39875	0.00190431	-0.277635	0.0332445	0.294	0.21671	0.148278	-0.0662794	0.0157291	+	1.86094	0.013774	0.00411268	0.364442	1.28738	Q7MUG4	Aminomethyltransferase OS=Porphyromonas gingivalis (strain ATCC BAA-308 / W83) GN=gcvT PE=3 SV=1	4.456	0	146.15	30.9392	6	28		111.899	0	30.9392	6	28	6	6	1	362	40	5.77
0.290753	0.554303	-0.0522889	0.0979916	-0.277219	-0.154268	0.00205115	-0.135826	0.0548507	-0.0790065	+	1.36019	0.0436323	0.0112101	-0.364005	0.777005	Q7MUH6	Undecaprenyl-diphosphatase OS=Porphyromonas gingivalis (strain ATCC BAA-308 / W83) GN=uppP PE=3 SV=1	0.54	0	7.62	8.21429	3	3		8.807	0	8.21429	3	3	3	3	1	280	30.8	9.61
-0.139794	-0.164933	-0.0994998	-0.0697235	0.159103	0.250808	0.357389	0.209894	-0.0453625	0.0144884	+	3.60033	0.000250997	0	0.362786	1.28591	Q7MXM2	Signal recognition particle receptor FtsY OS=Porphyromonas gingivalis (strain ATCC BAA-308 / W83) GN=ftsY PE=3 SV=1	4.08	0	56.39	34.0694	7	12		73.931	0	34.0694	7	12	7	7	1	317	34.2	6.09
-0.402044	-0.281381	-0.340849	-0.319839	0.107113	0.00543215	0.0125314	-0.0231547	0.0411046	-0.00938416	+	4.12104	7.56768e-05	0	0.361509	1.28477	Q7MXX2	Uncharacterized protein OS=Porphyromonas gingivalis (strain ATCC BAA-308 / W83) GN=PG_0026 PE=4 SV=1	2.094	0	121.33	25.1113	17	34		146.746	0	25.1113	17	34	17	17	1	1123	124.4	5.57
0.0875549	0.408998	0.147511	0.365545	-0.0793593	-0.193688	-0.0889206	-0.0681793	0.136516	-0.0373418	+	2.27466	0.00531305	0.00162832	-0.359939	0.779197	Q7MAV7	RelA/SpoT family protein OS=Porphyromonas gingivalis (strain ATCC BAA-308 / W83) GN=PG_1648 PE=4 SV=1	1.154	0	68.97	20.7775	12	17		105.16	0	20.7775	12	17	12	12	1	746	84.6	8.47
-0.394857	-0.253446	-0.283922	-0.253599	-0.00581914	0.0529927	0.0502148	0.143489	0.157219	0.115188	+	3.6363	0.000231047	0	0.356675	1.28047	Q7MX92	Peptidase, M49 family OS=Porphyromonas gingivalis (strain ATCC BAA-308 / W83) GN=PG_0317 PE=4 SV=1	1.769	0	80.82	15.5756	14	28		89.302	0	15.5756	14	28	14	14	1	886	100.6	5.64
-0.172794	-0.510998	-0.06462	-0.423065	-0.00994106	0.202319	0.0649877	-0.00338747	0.0271021	0.0169208	+	1.66672	0.0215415	0.0061125	0.356364	1.2802	Q7MVV8	5'-nucleotidase, lipoprotein e(P4) family OS=Porphyromonas gingivalis (strain ATCC BAA-308 / W83) GN=PG_0924 PE=4 SV=1	0.848	0	22.87	21.7712	4	5		28.9	0	21.7712	4	5	4	4	1	271	30.7	6.16
0.121924	-0.205953	-0.143374	-0.342585	0.440064	0.175966	0.214879	0.0191195	-0.148299	-0.0502495	+	1.46005	0.0346701	0.00981622	0.355004	1.27899	Q7MWB0	NLP/P60 family protein OS=Porphyromonas gingivalis (strain ATCC BAA-308 / W83) GN=PG_0721 PE=4 SV=1	1.031	0	17.38	15.8416	3	5		24.058	0	15.8416	3	5	3	3	1	202	22.7	10.11
0.457424	0.11702	-0.0989001	0.156307	-0.566782	-0.088609	-0.0730602	-0.0589587	0.703005	0.7931	+	1.09863	0.0796831	0.0201268	-0.354815	0.78197	Q7MTV9	Uncharacterized protein OS=Porphyromonas gingivalis (strain ATCC BAA-308 / W83) GN=PG_1823 PE=4 SV=1	1.154	0	15.13	29.4931	4	5		20.43	0	29.4931	4	5	4	4	1	217	23.7	9.64
0.268516	0.349373	0.254185	0.229695	-0.104117	-0.0403142	-0.0840184	-0.0867369	0.00144307	-0.0578585	+	4.71494	1.92777e-05	0	-0.354239	0.782282	Q7MU45	Ribonuclease R OS=Porphyromonas gingivalis (strain ATCC BAA-308 / W83) GN=vacB PE=3 SV=1	1.644	0	90.95	15.812	13	31		75.435	0	15.812	13	31	13	13	1	702	80.1	5.43
0.209139	0.386702	0.0672909	0.22019	-0.207247	-0.154816	-0.0569	-0.110521	0.0121684	-0.0441983	+	2.54715	0.00283694	0.000467005	-0.353202	0.782845	Q7MWI8	Uncharacterized protein OS=Porphyromonas gingivalis (strain ATCC BAA-308 / W83) GN=PG_0622 PE=4 SV=1	3.642	0	62.75	22.7907	6	15		96.743	0	22.7907	6	15	6	6	1	430	48.5	6.9
-0.241266	-0.252063	-0.0551516	-0.14834	0.0925592	0.128467	0.26832	0.225707	-0.060204	0.00761504	+	2.91009	0.00123002	0.000528736	0.352969	1.27719	Q7MT61	Glyceraldehyde-3-phosphate dehydrogenase OS=Porphyromonas gingivalis (strain ATCC BAA-308 / W83) GN=gapA PE=3 SV=1	5.31	0	138.94	35.119	11	42		101.917	0	35.119	11	42	11	11	1	336	36	7.25
0.790231	0.08406	0.478649	0.0856689	0.218749	-0.0577036	-0.094816	-0.0265151	-0.880747	-0.801693	+	0.967725	0.107715	0.0298521	-0.349724	0.784734	Q7MWP8	Pyruvate-flavodoxin oxidoreductase OS=Porphyromonas gingivalis (strain ATCC BAA-308 / W83) GN=PG_0548 PE=3 SV=1	15.082	0	512.14	47.0243	46	143		431.901	0	47.0243	46	143	46	46	1	1193	131.8	6.49
0.349082	-0.322775	-0.118175	-0.414165	0.473333	0.153301	0.0646388	0.201564	-0.270823	-0.173685	+	0.928927	0.11778	0.0327985	0.349718	1.27431	Q7MWP9	Uncharacterized protein OS=Porphyromonas gingivalis (strain ATCC BAA-308 / W83) GN=PG_0547 PE=4 SV=1	6.943	0	149.12	56.0302	19	38		139.151	0	56.0302	19	38	19	19	1	398	46.8	8.57
-0.179229	-0.102917	-0.0598891	-0.0533176	0.0617227	-0.0180874	0.374682	0.57949	3.48653	4.02647	+	1.30588	0.0494443	0.0131887	0.34829	1.27305	Q7MTT3	Flavodoxin OS=Porphyromonas gingivalis (strain ATCC BAA-308 / W83) GN=PG_1858 PE=3 SV=1	67.129	0	248.49	50.9091	6	75		75.532	0	50.9091	6	75	6	6	1	165	17.2	4.27
-0.47675	-0.104728	-0.233841	-0.325145	-0.0312328	0.132355	0.0733986	0.0781179	0.0826984	0.0940638	+	2.18601	0.00651611	0.00237705	0.348276	1.27304	Q7MWB1	DNA-binding response regulator OS=Porphyromonas gingivalis (strain ATCC BAA-308 / W83) GN=PG_0720 PE=4 SV=1	0.585	0	6.96	11.7904	3	3		8.447	0	11.7904	3	3	3	3	1	229	26.2	5.44
-0.206609	-0.220857	-0.0250765	-0.139032	0.231636	0.145403	0.267447	0.155128	-0.0587784	-0.0227677	+	3.19572	0.000637212	0	0.347797	1.27262	Q7MWH2	Conserved domain protein OS=Porphyromonas gingivalis (strain ATCC BAA-308 / W83) GN=PG_0645 PE=4 SV=1	1.848	0	44.76	28.4916	8	11		65.85	0	28.4916	8	11	8	8	1	358	38.8	6.98
-0.381201	-0.274181	-0.177138	-0.268993	-0.0613018	0.0989673	0.153723	0.0963029	0.242545	0.271478	+	2.84773	0.00141993	0.000508287	0.347301	1.27218	Q7MWL5	HtrA protein OS=Porphyromonas gingivalis (strain ATCC BAA-308 / W83) GN=htrA PE=4 SV=1	3.299	0	107.91	30.1205	10	32		118.84	0	30.1205	10	32	10	10	1	498	52.7	8.1
0.09804	0.278003	0.204239	0.2775	-0.312254	-0.122488	-0.00612965	-0.0869252	-0.0273282	-0.00340342	+	2.37197	0.00424649	0.00162115	-0.346395	0.786547	Q7MWI5	GTP cyclohydrolase 1 OS=Porphyromonas gingivalis (strain ATCC BAA-308 / W83) GN=folE PE=3 SV=1	9	0	71.65	50.7772	11	19		82.277	0	50.7772	11	19	11	11	1	193	22.3	6.68
-0.242887	-0.204323	0.254636	-0.100254	0.0930424	0.332359	0.34201	0.316173	-0.166328	-0.0452603	+	1.44167	0.0361682	0.0108776	0.344103	1.26936	Q9XCA6	Chaperone protein DnaJ OS=Porphyromonas gingivalis (strain ATCC BAA-308 / W83) GN=dnaJ PE=3 SV=1	4.012	0	66.01	29.5039	9	20		73.402	0	29.5039	9	20	9	9	1	383	41.1	7.34
0.207196	0.193364	0.300273	0.279702	-0.157158	-0.212616	-0.0890259	0.0663088	-0.161826	-0.161469	+	2.70038	0.0019935	0.000469388	-0.343256	0.78826	Q7MUI3	Conserved domain protein OS=Porphyromonas gingivalis (strain ATCC BAA-308 / W83) GN=PG_1530 PE=4 SV=1	0.778	0	13.89	12.5	3	5		25.417	0	12.5	3	5	3	3	1	296	35.1	7.01
0.344521	0.427643	0.170196	0.229986	0.0038068	-0.0927154	-0.101157	-0.00988928	-0.105674	-0.124384	+	2.77104	0.00169417	0.000481675	-0.343075	0.788359	Q7MXX5	Sulfate permease family protein OS=Porphyromonas gingivalis (strain ATCC BAA-308 / W83) GN=PG_0022 PE=3 SV=1	1.721	0	36.44	22.043	9	12		39.623	0	22.043	9	12	9	9	1	558	59.6	6.54
-0.07287	-0.313337	0.216165	-0.17099	0.0746762	0.332562	0.376627	0.246891	-0.145749	-0.0259806	+	1.40941	0.0389577	0.0115236	0.342947	1.26834	Q7MW69	Electron transfer flavoprotein, alpha subunit OS=Porphyromonas gingivalis (strain ATCC BAA-308 / W83) GN=etfA-1 PE=4 SV=1	18.684	0	176.42	40.118	9	37		158.568	0	40.118	9	37	9	9	1	339	36.5	5.55
0.20208	0.223308	-0.137499	0.13937	-0.564207	-0.0983604	-0.124552	-0.154194	0.0816318	0.084701	+	1.31806	0.0480769	0.0131268	-0.342143	0.788869	Q7MT76	Lipoprotein, putative OS=Porphyromonas gingivalis (strain ATCC BAA-308 / W83) GN=PG_2105 PE=4 SV=1	9	0	56.15	28.9157	3	13		42.795	0	28.9157	3	13	3	3	1	166	18.6	5.21
-0.11201	-0.291196	-0.155772	-0.317119	0.19038	0.21347	-0.0320089	0.116271	-0.00201851	0.0349066	+	2.41519	0.00384425	0.00163556	0.341052	1.26668	Q7MWN2	Aspartate-semialdehyde dehydrogenase OS=Porphyromonas gingivalis (strain ATCC BAA-308 / W83) GN=asd PE=3 SV=1	2.875	0	49.36	19.8813	5	15		58.694	0	19.8813	5	15	5	5	1	337	37.2	5.58
0.358838	0.327422	0.190772	0.085782	-0.102432	0.013627	-0.234448	-0.0715744	-0.103137	-0.15002	+	2.22737	0.00592424	0.00259761	-0.33941	0.790364	Q7MTU9	Nucleoside permease NupG OS=Porphyromonas gingivalis (strain ATCC BAA-308 / W83) GN=nupG PE=4 SV=1	0.668	0	3.86	3.16302	2	2		5.503	1	3.16302	2	2	2	2	1	411	45.4	9.09
0.0617456	0.178275	-0.0356927	0.0594473	-0.380123	-0.23278	-0.225262	-0.255016	0.114096	0.0995581	+	3.00557	0.000987253	0.000522727	-0.339239	0.790458	Q7MXP3	Conserved domain protein OS=Porphyromonas gingivalis (strain ATCC BAA-308 / W83) GN=PG_0128 PE=4 SV=1	0.585	0	16.35	5.24691	2	6		14.348	0	5.24691	2	6	2	2	1	324	37.3	10.04
-0.177218	-0.392476	-0.249273	-0.239439	0.137179	0.165695	-0.0964583	0.0909523	0.102601	0.0931462	+	2.40972	0.00389294	0.00160699	0.338944	1.26483	Q7MUV6	Phosphorylase family protein OS=Porphyromonas gingivalis (strain ATCC BAA-308 / W83) GN=PG_1371 PE=4 SV=1	5.31	0	76.52	34.9315	7	16		74.938	0	34.9315	7	16	7	7	1	292	32.6	5.96
-0.0683733	-0.445292	0.00325368	-0.385114	-0.00315167	0.0585084	0.269627	0.13274	-0.179155	0.219217	+	1.43348	0.0368571	0.0115088	0.338312	1.26428	Q7MTG7	D-aminoacyl-tRNA deacylase OS=Porphyromonas gingivalis (strain ATCC BAA-308 / W83) GN=dtd PE=3 SV=1	1.783	0	15.79	24.6667	3	4		26.999	0	24.6667	3	4	3	3	1	150	16.3	6.57
0.128269	0.379639	0.200162	0.417483	-0.0863094	-0.0444275	-0.0623835	-0.0338652	-0.0509863	-0.105183	+	2.51831	0.00303174	0.00105164	-0.338135	0.791063	Q7MUS8	Nitroimidazole resistance protein, putative OS=Porphyromonas gingivalis (strain ATCC BAA-308 / W83) GN=PG_1407 PE=4 SV=1	1.848	0	16.21	33.1461	4	5		24.752	0	33.1461	4	5	4	4	1	178	20	6.06
0.120092	0.215005	-0.0291571	0.118657	-0.201795	-0.291364	-0.263002	-0.168937	-0.0413548	0.0105505	+	2.95937	0.00109808	0.000511111	-0.337424	0.791453	Q7MUV0	ABC transporter, ATP-binding protein OS=Porphyromonas gingivalis (strain ATCC BAA-308 / W83) GN=PG_1380 PE=4 SV=1	1.276	0	17.7	12.931	3	6		20.279	0	12.931	3	6	3	3	1	232	25.8	8.44
0.0801943	-0.489773	-0.180835	-0.292148	0.167349	0.144894	-0.0552538	0.209049	-0.0216619	-0.00686889	+	1.35694	0.04396	0.0127064	0.33715	1.26326	Q7MWB7	Anthranilate synthase component II OS=Porphyromonas gingivalis (strain ATCC BAA-308 / W83) GN=trpG PE=4 SV=1	0.668	0	8.55	10.101	2	3		6.857	0	10.101	2	3	2	2	1	198	22.2	5.71
0.162166	0.123754	-0.245741	0.141435	-0.735312	-0.0687989	-0.293742	-0.0657718	0.257262	0.0905757	+	0.923799	0.119179	0.0345869	-0.33631	0.792065	Q7MT17	Transporter, putative OS=Porphyromonas gingivalis (strain ATCC BAA-308 / W83) GN=PG_2185 PE=4 SV=1	0.738	0	13.62	5.47945	3	6		17.192	0	5.47945	3	6	3	3	1	438	49.3	9.32
0.243753	0.31099	0.0332988	0.00526063	-0.0840689	-0.298533	-0.301291	-0.0599225	0.105036	-0.0300756	+	1.79685	0.0159643	0.00570347	-0.334279	0.79318	Q7MT85	Lipoprotein, putative OS=Porphyromonas gingivalis (strain ATCC BAA-308 / W83) GN=PG_2095 PE=4 SV=1	0.227	0	13.21	4.64516	3	4		21.616	0	4.64516	3	4	3	3	1	775	86.9	9.33
0.409062	0.387839	0.0835167	0.22606	-0.0827411	-0.084178	-0.036053	-0.0243706	-0.0608168	-0.286729	+	2.28604	0.00517556	0.00232932	-0.333455	0.793634	Q7MVS6	Uncharacterized protein OS=Porphyromonas gingivalis (strain ATCC BAA-308 / W83) GN=PG_0963 PE=4 SV=1	3.642	0	17.46	24.6914	2	5		19.169	0	24.6914	2	5	2	2	1	81	9.7	5.55
-0.175304	-0.397874	-0.0669873	-0.253025	0.108567	0.188395	0.071681	0.0700443	-0.1929	0.0192288	+	2.36168	0.00434831	0.00244726	0.332969	1.2596	Q7MTA7	Glycerol-3-phosphate cytidylyltransferase OS=Porphyromonas gingivalis (strain ATCC BAA-308 / W83) GN=tagD PE=4 SV=1	6.943	0	50.18	33.5526	4	12		49.423	0	33.5526	4	12	4	4	1	152	17.5	6.8
0.0870589	0.383231	0.124148	0.261733	-0.137129	-0.158877	-0.0914448	-0.0868873	0.0937443	-0.0138312	+	2.50106	0.00315459	0.00132735	-0.332627	0.794089	Q7MAV9	Transcriptional regulator, Crp family OS=Porphyromonas gingivalis (strain ATCC BAA-308 / W83) GN=PG_1573 PE=4 SV=1	0.833	0	16.47	15.9011	5	5		22.898	0	15.9011	5	5	5	5	1	283	32.7	9.29
-0.388698	-0.345383	-0.0594914	-0.188126	0.00332249	0.161524	0.154374	0.0282464	-0.0185429	0.0670023	+	2.07777	0.0083604	0.00407143	0.332291	1.25901	Q7MAW1	3-oxoacyl-(Acyl-carrier-protein) reductase OS=Porphyromonas gingivalis (strain ATCC BAA-308 / W83) GN=fabG PE=4 SV=1	20.544	0	255.56	42.7419	4	49		134.406	0	42.7419	4	49	4	4	1	248	26	6.8
0.0486169	0.125704	0.162324	0.191536	-0.346683	-0.247003	-0.13181	-0.0677562	0.369763	0.393262	+	2.51406	0.00306153	0.00164286	-0.330358	0.795339	Q7MXG7	DNA-binding protein, histone-like family OS=Porphyromonas gingivalis (strain ATCC BAA-308 / W83) GN=PG_0222 PE=4 SV=1	1.61	0	17.74	25.1613	3	5		20.483	0	25.1613	3	5	3	3	1	155	17.2	9.25
0.309953	0.203343	0.262705	0.241751	-0.12929	-0.111251	-0.0656701	0.00619525	-0.118044	-0.174758	+	3.91947	0.000120374	0	-0.329442	0.795844	Q7MXQ4	Uncharacterized protein OS=Porphyromonas gingivalis (strain ATCC BAA-308 / W83) GN=PG_0116 PE=4 SV=1	1.154	0	28.59	18.6732	7	8		36.012	0	18.6732	7	8	7	7	1	407	47.1	7.14
-0.0314613	0.195977	0.106581	0.293705	-0.199871	-0.309699	-0.0919665	-0.148602	0.23155	0.241028	+	2.1242	0.00751282	0.00351254	-0.328735	0.796234	Q7MTE9	Uncharacterized protein OS=Porphyromonas gingivalis (strain ATCC BAA-308 / W83) GN=PG_2017 PE=4 SV=1	14.849	0	129.27	49.7041	18	49		114.566	0	49.7041	18	49	18	18	1	338	38.1	6.73
-0.611743	-0.313312	-0.0393877	-0.0569439	0.0412852	0.106831	0.039893	0.105291	-0.0385894	0.0324714	+	1.28734	0.0516014	0.0157919	0.328672	1.25586	F5HAC9	Lipoprotein PG3 OS=Porphyromonas gingivalis (strain ATCC BAA-308 / W83) GN=PG_2054 PE=3 SV=1	11.589	0	43.28	31.8386	8	15		44.184	0	31.8386	8	15	8	8	1	223	22.6	9.23
-0.157963	-0.197851	0.0904652	-0.209422	0.098932	0.305928	0.227784	0.205748	-0.081989	-0.124489	+	2.13751	0.00728597	0.00333333	0.328291	1.25552	Q7MXK7	Methionine--tRNA ligase OS=Porphyromonas gingivalis (strain ATCC BAA-308 / W83) GN=metG PE=3 SV=1	8.512	0	255.08	46.0294	25	70		262.799	0	46.0294	25	70	25	25	1	680	76.6	5.44
0.40681	-0.356323	-0.124363	-0.155038	0.561007	0.357629	0.0702382	0.095158	-0.995305	-0.463598	+	0.816802	0.152475	0.0442842	0.328236	1.25548	Q7MUN2	Conjugative transposon protein TraM OS=Porphyromonas gingivalis (strain ATCC BAA-308 / W83) GN=PG_1476 PE=4 SV=1	0.194	0	7.29	7.28477	2	2		13.171	0	7.28477	2	2	2	2	1	453	50.9	5.71
-0.0564233	-0.134403	-0.0964124	-0.146659	0.0419662	0.323139	0.32402	0.18646	-0.0232913	0.164086	+	2.45936	0.0034725	0.0023691	0.327371	1.25472	Q7MTN1	50S ribosomal protein L30 OS=Porphyromonas gingivalis (strain ATCC BAA-308 / W83) GN=rpmD PE=3 SV=1	3.642	0	16.77	44.8276	2	9		10.898	0	44.8276	2	9	2	2	1	58	6.7	10.59
-0.0649944	0.499518	-0.032579	0.449299	-0.162972	-0.139196	-0.0853665	-0.0689112	0.566931	0.215531	+	1.11524	0.0766931	0.0220041	-0.326922	0.797235	Q7MV34	Acetylornithine aminotransferase, putative OS=Porphyromonas gingivalis (strain ATCC BAA-308 / W83) GN=PG_1271 PE=3 SV=1	9	0	124.83	45.2323	15	37		123.851	0	45.2323	15	37	15	15	1	409	45.7	6.3
0.251145	0.277292	0.026399	0.151151	-0.209602	-0.142853	-0.203779	-0.041305	-0.0433741	-0.151952	+	2.48687	0.00325937	0.0024	-0.325881	0.797811	Q7MTE4	Uncharacterized protein OS=Porphyromonas gingivalis (strain ATCC BAA-308 / W83) GN=PG_2022 PE=4 SV=1	1.336	0	59.35	12.7509	9	18		89.698	0	12.7509	9	18	9	9	1	847	94.4	9.04
0.173704	0.291257	0.222362	0.174989	0.0472834	-0.231732	-0.20136	-0.0519785	-0.618224	-0.505659	+	2.42345	0.00377182	0.00241667	-0.325025	0.798285	Q7MWB5	Transporter OS=Porphyromonas gingivalis (strain ATCC BAA-308 / W83) GN=PG_0715 PE=4 SV=1	1.054	0	17.2	20.915	5	5		24.418	0	20.915	5	5	5	5	1	306	34.9	6.18
0.429866	0.101355	0.0872391	0.133939	0.059923	-0.461701	-0.188588	0.0456292	-0.150412	-0.145969	+	1.15788	0.0695221	0.0207933	-0.324284	0.798695	Q7MXQ2	Glycosyl transferase, group 2 family protein OS=Porphyromonas gingivalis (strain ATCC BAA-308 / W83) GN=PG_0118 PE=4 SV=1	1.069	0	19.31	19.6581	6	6		26.918	0	19.6581	6	6	6	6	1	351	41	8.68
-0.087594	-0.291334	0.154078	-0.240144	0.178849	0.264587	0.212515	0.174581	-0.188743	-0.142492	+	1.71524	0.0192646	0.00749398	0.323882	1.25169	Q7MTJ6	4-hydroxybutyrate CoA-transferase OS=Porphyromonas gingivalis (strain ATCC BAA-308 / W83) GN=abfT-2 PE=1 SV=1	1.873	0	49.8	22.9698	7	13		74.628	0	22.9698	7	13	7	7	1	431	47.7	6.37
0.103349	0.213943	0.323017	0.231046	-0.360726	0.135124	-0.0644884	-0.13143	-0.0610617	-0.46461	+	1.55951	0.0275735	0.0103958	-0.323219	0.799285	Q7MWP4	Uncharacterized protein OS=Porphyromonas gingivalis (strain ATCC BAA-308 / W83) GN=PG_0556 PE=4 SV=1	0.311	0	7.25	4	2	2		12.84	0	4	2	2	2	2	1	300	34.9	6.71
-0.108293	-0.131581	-0.0649971	-0.182445	0.189429	0.241124	0.175503	0.196027	-0.0131488	-0.10612	+	4.56288	2.73601e-05	0	0.32235	1.25037	Q7MWQ2	Type I restriction-modification system, M subunit, putative OS=Porphyromonas gingivalis (strain ATCC BAA-308 / W83) GN=PG_0544 PE=4 SV=1	1.818	0	61.7	24.2284	14	21		83.929	0	24.2284	14	21	14	14	1	648	74.3	5.54
-0.254469	-0.295403	-0.213264	-0.359209	0.0506324	0.0501519	-0.00420948	0.0704286	0.146915	0.163069	+	4.03416	9.2436e-05	0	0.322337	1.25035	Q7MVY5	Phospho-2-dehydro-3-deoxyheptonate aldolase/chorismate mutase OS=Porphyromonas gingivalis (strain ATCC BAA-308 / W83) GN=PG_0885 PE=4 SV=1	1.61	0	51.24	31.1475	8	12		56.957	0	31.1475	8	12	8	8	1	366	41.5	6.2
-0.0387345	-0.299268	0.161139	-0.147593	0.107653	0.27203	0.33808	0.239614	-0.162807	-0.0609628	+	1.59716	0.0252838	0.00973727	0.320458	1.24873	Q7MTM5	50S ribosomal protein L5 OS=Porphyromonas gingivalis (strain ATCC BAA-308 / W83) GN=rplE PE=3 SV=1	9	0	134.07	37.0968	5	30		88.841	0	37.0968	5	30	5	5	1	186	20.9	9.74
-0.00754255	0.167821	0.290639	0.317514	-0.234828	-0.0956727	-0.0608687	-0.121158	0.187518	0.077975	+	2.07415	0.0084305	0.00426117	-0.32024	0.800937	Q7MWX5	PHP N-terminal domain protein OS=Porphyromonas gingivalis (strain ATCC BAA-308 / W83) GN=PG_0456 PE=4 SV=1	1.683	0	96.27	23.8586	16	30		90.296	0	23.8586	16	30	16	16	1	679	77.7	6.01
-0.284179	-0.143324	-0.239132	-0.260864	0.204119	-0.032279	0.177109	0.00143345	-0.00260574	0.055276	+	2.48936	0.00324069	0.00245763	0.31947	1.24787	Q7MVL2	Glycogen synthase, putative OS=Porphyromonas gingivalis (strain ATCC BAA-308 / W83) GN=PG_1042 PE=4 SV=1	0.585	0	20.45	13.3212	4	5		28.49	0	13.3212	4	5	4	4	1	548	61.8	5.38
0.114981	0.219344	0.104977	0.226284	-0.178146	-0.144559	-0.125845	-0.158345	0.0654316	-0.0428523	+	4.03835	9.15487e-05	0	-0.31812	0.802114	Q7MT65	Oxidoreductase, Gfo/Idh/MocA family OS=Porphyromonas gingivalis (strain ATCC BAA-308 / W83) GN=PG_2119 PE=4 SV=1	1.683	0	37.88	19.8142	5	10		55.667	0	19.8142	5	10	5	5	1	323	36.9	7.09
0.287801	0.29052	-0.268889	0.0247927	0.0233913	-0.614615	-0.137296	-0.205418	0.460701	0.279058	+	0.834604	0.146351	0.0442157	-0.317041	0.802715	Q7MTC8	Uncharacterized protein OS=Porphyromonas gingivalis (strain ATCC BAA-308 / W83) GN=PG_2041 PE=4 SV=1	0.166	0	3.42	10.2881	1	1		6.881	0	10.2881	1	1	1	1	1	243	27.2	9.28
-0.18507	-0.182183	0.0619699	-0.118942	0.204912	0.209028	0.220891	0.202231	-0.1757	-0.244349	+	2.78637	0.00163542	0.00106667	0.315322	1.24429	Q7MXA5	Electron transport complex subunit C OS=Porphyromonas gingivalis (strain ATCC BAA-308 / W83) GN=PG_0304 PE=3 SV=1	8.152	0	174.6	46.9526	14	44		148.652	0	46.9526	14	44	14	14	1	443	47	8.79
0.652098	0.106859	0.0770241	0.0980753	0.090272	-0.166764	-0.193289	-0.0522545	-0.0323142	-0.0476796	+	1.05856	0.0873866	0.0287574	-0.314023	0.804396	Q7MXQ6	Uncharacterized protein OS=Porphyromonas gingivalis (strain ATCC BAA-308 / W83) GN=PG_0114 PE=4 SV=1	1.069	0	20.08	16.095	5	6		25.719	0	16.095	5	6	5	5	1	379	43.5	7.61
-0.133744	-0.302545	-0.0667866	-0.307856	0.109782	0.118345	0.0526742	0.163065	-0.0241609	-0.00659234	+	2.54023	0.0028825	0.00243697	0.313699	1.24289	Q7MWA1	Uncharacterized protein OS=Porphyromonas gingivalis (strain ATCC BAA-308 / W83) GN=PG_0731 PE=4 SV=1	2.728	0	25.67	38.0734	7	8		43.517	0	38.0734	7	8	7	7	1	218	24	6.13
0.123365	0.296135	-0.0808263	0.193096	-0.0774414	-0.290808	-0.268553	-0.0852042	0.0592154	0.0304144	+	1.72647	0.0187729	0.00812979	-0.313444	0.804718	Q7MWR1	Uncharacterized protein OS=Porphyromonas gingivalis (strain ATCC BAA-308 / W83) GN=PG_0534 PE=4 SV=1	0.554	0	42.01	12.9383	7	10		52.63	0	12.9383	7	10	7	7	1	827	92.4	9.2
-0.0611739	0.40967	0.0963462	0.34862	-0.126637	-0.0759932	-0.112245	-0.144675	0.0382161	0.0796934	+	1.52069	0.0301518	0.0117432	-0.313253	0.804825	Q7MTG4	Uncharacterized protein OS=Porphyromonas gingivalis (strain ATCC BAA-308 / W83) GN=PG_1997 PE=4 SV=1	3.642	0	17.62	20.7547	1	5		13.94	0	20.7547	1	5	1	1	1	53	6.4	8.15
0.178197	0.344394	0.0717008	0.14669	-0.218403	0.125976	-0.252009	-0.166879	-0.243311	-0.249283	+	1.62848	0.0235246	0.00987733	-0.313074	0.804925	Q7MT89	Cation efflux family protein OS=Porphyromonas gingivalis (strain ATCC BAA-308 / W83) GN=PG_2090 PE=4 SV=1	0.701	0	13.4	10.596	2	3		15.545	0	10.596	2	3	2	2	1	302	33.3	8.54
0.0150087	0.168275	0.112641	0.269959	-0.2754	-0.22983	-0.06857	-0.112476	0.282897	0.39122	+	2.3137	0.00485622	0.00314829	-0.31304	0.804944	Q7MUJ5	Ribulose bisphosphate carboxylase-related protein OS=Porphyromonas gingivalis (strain ATCC BAA-308 / W83) GN=PG_1515 PE=4 SV=1	0.438	0	11.15	7.12166	3	4		10.878	0	7.12166	3	4	3	3	1	337	38.8	6.52
0.354188	0.32778	-0.0356846	-0.0124142	-0.203351	-0.163148	-0.220904	-0.0305191	-0.00801901	-0.0860276	+	1.47407	0.0335681	0.0124337	-0.312948	0.804995	Q7MVH1	Uncharacterized protein OS=Porphyromonas gingivalis (strain ATCC BAA-308 / W83) GN=PG_1093 PE=4 SV=1	4.878	0	42.91	57.8125	9	13		50.218	0	57.8125	9	13	9	9	1	192	22.2	7.33
-0.286121	-0.288441	-0.147478	-0.263852	0.0434943	0.00202557	0.132001	0.0808848	0.0830503	0.0950317	+	3.42895	0.000372432	0.000525714	0.311075	1.24063	Q7MTE1	Phosphoglycerate mutase family protein OS=Porphyromonas gingivalis (strain ATCC BAA-308 / W83) GN=PG_2026 PE=4 SV=1	1.154	0	13.99	25.4237	3	5		17.312	0	25.4237	3	5	3	3	1	177	20	4.98
0.238081	-0.37758	-0.353644	-0.349214	0.252915	0.161332	-0.197642	0.185272	0.00244524	-0.0339433	+	0.866528	0.135979	0.0418354	0.311059	1.24062	Q7MWR0	Uncharacterized protein OS=Porphyromonas gingivalis (strain ATCC BAA-308 / W83) GN=PG_0535 PE=4 SV=1	6.017	0	56.41	41.7476	8	13		69.089	0	41.7476	8	13	8	8	1	206	23.6	8.24
0.25481	0.231588	0.0981131	0.222815	-0.18936	-0.0591632	-0.0881383	-0.0955596	0.00982845	-0.106865	+	3.32774	0.000470175	0.000505495	-0.309887	0.806705	Q7MUE2	BatE protein OS=Porphyromonas gingivalis (strain ATCC BAA-308 / W83) GN=batE PE=4 SV=1	0.778	0	15.31	16.5563	3	4		30.341	0	16.5563	3	4	3	3	1	302	33.4	7.24
-0.0499837	-0.180002	-0.0596139	-0.153595	0.203267	0.135375	0.198438	0.258898	-0.0929622	0.0120158	+	3.52982	0.000295244	0.000372093	0.309793	1.23953	Q7MWJ5	GTP-binding protein TypA OS=Porphyromonas gingivalis (strain ATCC BAA-308 / W83) GN=typA PE=4 SV=1	4.946	0	117.93	33.0551	15	29		155.325	0	33.0551	15	29	15	15	1	599	67.2	5.53
0.233964	0.430593	0.0431032	0.139934	-0.206292	-0.116684	-0.0993774	0.0364695	-0.165711	-0.111242	+	1.725	0.0188364	0.00884814	-0.30837	0.807554	Q7MVG3	Sodium:solute symporter family protein OS=Porphyromonas gingivalis (strain ATCC BAA-308 / W83) GN=PG_1101 PE=3 SV=1	0.931	0	10.31	7.81893	3	4		19.255	0	7.81893	3	4	3	3	1	486	54.1	9.09
0.101956	0.104139	-0.0394701	0.122542	-0.288347	-0.184945	-0.306414	-0.163667	0.0585712	0.0754374	+	2.98736	0.00102954	0.000457711	-0.308135	0.807685	Q7MUZ0	NAD(P) transhydrogenase, beta subunit OS=Porphyromonas gingivalis (strain ATCC BAA-308 / W83) GN=pntB PE=4 SV=1	1.254	0	34.95	16.0121	5	14		20.686	0	16.0121	5	14	5	5	1	662	69.5	5.63
-0.215693	-0.0523184	0.356749	-0.0251971	-0.0493734	0.500314	0.488971	0.354813	-0.240716	0.0239912	+	0.878702	0.13222	0.0411298	0.307796	1.23782	P42376	10 kDa chaperonin OS=Porphyromonas gingivalis (strain ATCC BAA-308 / W83) GN=groS PE=3 SV=1	12.335	0	70.82	52.809	5	29		38.435	0	52.809	5	29	5	5	1	89	9.6	5.01
0.37957	0.175519	0.238079	0.255083	0.0154812	-0.10954	-0.0674168	-0.0209478	-0.22307	-0.182187	+	3.04234	0.000907108	0.000464646	-0.307669	0.807946	Q7MXQ8	Capsular polysacharride biosynthesis gene, putative OS=Porphyromonas gingivalis (strain ATCC BAA-308 / W83) GN=PG_0111 PE=4 SV=1	3.894	0	98.57	34.3602	14	29		119.298	0	34.3602	14	29	14	14	1	422	48.8	8.02
-0.171019	-0.166846	0.0766732	-0.108377	0.112384	0.262221	0.279443	0.200809	-0.186971	-0.0661194	+	2.3475	0.00449257	0.00342007	0.306106	1.23637	Q7MX28	50S ribosomal protein L7/L12 OS=Porphyromonas gingivalis (strain ATCC BAA-308 / W83) GN=rplL PE=3 SV=1	165.81	0	406.68	82.4	10	106		125.615	0	82.4	10	106	10	10	1	125	12.7	4.74
0.240748	0.27734	0.146745	0.243353	-0.146873	-0.0860007	-0.0344737	-0.0448851	-0.0397396	-0.0823937	+	3.70709	0.000196296	0.000380952	-0.305104	0.809384	Q7MT13	Aspartokinase OS=Porphyromonas gingivalis (strain ATCC BAA-308 / W83) GN=lysC PE=1 SV=1	2.162	0	52.56	28.4753	9	14		73.575	0	28.4753	9	14	9	9	1	446	49.5	6.42
-0.362333	-0.368597	0.150533	-0.137793	0.153876	0.00618583	0.168163	0.173878	-0.0638957	-0.0101481	+	1.25479	0.0556174	0.0195065	0.305073	1.23548	Q7MTL0	30S ribosomal protein S7 OS=Porphyromonas gingivalis (strain ATCC BAA-308 / W83) GN=rpsG PE=3 SV=1	5.813	0	116.95	28.481	4	33		45.452	0	28.481	4	33	4	4	1	158	18.1	10.1
-0.172257	-0.244865	0.0433055	-0.236793	0.144112	0.178409	0.156953	0.130128	-0.166606	-0.0968814	+	2.37772	0.00419059	0.00310112	0.305053	1.23546	Q7MTM0	50S ribosomal protein L16 OS=Porphyromonas gingivalis (strain ATCC BAA-308 / W83) GN=rplP PE=3 SV=1	9	0	56.91	40.2778	6	46		30.617	0	40.2778	6	46	6	6	1	144	16.3	10.92
0.0228546	0.213476	0.0899365	0.262645	-0.000261093	-0.203674	-0.236452	-0.180211	0.102391	0.0477655	+	2.12665	0.00747055	0.00488742	-0.302378	0.810915	Q7MWH4	Tetraacyldisaccharide 4'-kinase OS=Porphyromonas gingivalis (strain ATCC BAA-308 / W83) GN=lpxK PE=3 SV=1	1.61	0	41.27	19.6078	6	13		47.407	0	19.6078	6	13	6	6	1	357	41	9.25
0.0480667	-0.18882	-0.0450616	-0.201999	0.0469997	0.256608	0.245963	0.271834	0.078624	-0.0875342	+	2.03441	0.00923818	0.00526452	0.302304	1.23311	Q7MTY2	Uncharacterized protein OS=Porphyromonas gingivalis (strain ATCC BAA-308 / W83) GN=PG_1795 PE=4 SV=1	30.623	0	138.51	43.956	8	33		101.178	0	43.956	8	33	8	8	1	273	28.8	4.89
0.119376	0.112064	0.0216681	0.191119	-0.115978	-0.292652	-0.215069	-0.141254	0.100055	-0.000143097	+	2.90845	0.00123467	0.00104186	-0.302295	0.810961	Q7MV63	Uncharacterized protein OS=Porphyromonas gingivalis (strain ATCC BAA-308 / W83) GN=PG_1230 PE=4 SV=1	0.914	0	46.92	15.6695	8	12		61.647	0	15.6695	8	12	8	8	1	702	80	6.3
-0.329047	-0.225632	-0.248985	-0.279137	0.0986209	0.00951804	0.0816388	-0.0673766	0.23376	0.246463	+	3.32035	0.000478247	0.000479167	0.3013	1.23225	Q7MUA0	Thioredoxin family protein OS=Porphyromonas gingivalis (strain ATCC BAA-308 / W83) GN=PG_1638 PE=4 SV=1	2.162	0	60.14	31.0976	7	17		66.696	0	31.0976	7	17	7	7	1	328	37	5.08
0.0386695	0.343879	0.0817043	0.231163	-0.0664047	-0.166085	-0.247492	-0.0199766	0.0863204	-0.0930761	+	1.86464	0.0136572	0.00747147	-0.298843	0.812904	Q7MV77	Ribonuclease H OS=Porphyromonas gingivalis (strain ATCC BAA-308 / W83) GN=rnhA PE=4 SV=1	0.931	0	34.84	18.9815	2	6		35.944	0	18.9815	2	6	2	2	1	216	24.5	7.91
-0.264548	-0.131862	-0.181653	-0.132141	0.0620605	-0.0166315	0.0866288	0.35237	0.0673292	0.223897	+	1.87633	0.0132946	0.00753939	0.298658	1.23	Q7MXY6	MATE efflux family protein OS=Porphyromonas gingivalis (strain ATCC BAA-308 / W83) GN=PG_0006 PE=4 SV=1	0.389	0	4.45	3.16742	2	2		4.854	1	3.16742	2	2	2	2	1	442	48.3	9.41
0.00468425	-0.283276	-0.0770553	-0.259912	0.113637	0.226123	0.0814194	0.157868	-0.0602849	0.0289613	+	2.09177	0.00809517	0.00510749	0.298651	1.22999	Q7MXL4	Conserved domain protein OS=Porphyromonas gingivalis (strain ATCC BAA-308 / W83) GN=PG_0160 PE=1 SV=1	5.813	0	55.68	31.6667	10	19		76.09	0	31.6667	10	19	10	10	1	300	33.6	5.2
0.010146	0.190066	0.0265954	0.233599	-0.231807	-0.329691	-0.105844	-0.0625602	0.0229162	0.00838092	+	1.93442	0.0116301	0.00641231	-0.297577	0.813617	Q7MV86	Uncharacterized protein OS=Porphyromonas gingivalis (strain ATCC BAA-308 / W83) GN=PG_1202 PE=4 SV=1	0.618	0	44.33	11.2281	12	16		63.322	0	11.2281	12	16	12	12	1	1140	133.4	5.45
-0.211245	-0.231912	0.0555223	-0.153302	0.118772	0.198281	0.188529	0.143706	-0.111757	-0.073138	+	2.31831	0.00480492	0.00409825	0.297556	1.22906	Q7MTW9	2-oxoglutarate oxidoreductase, alpha subunit OS=Porphyromonas gingivalis (strain ATCC BAA-308 / W83) GN=PG_1812 PE=4 SV=1	17.33	0	203.05	39.3768	12	73		127.506	0	39.3768	12	73	12	12	1	353	38.7	6.28
-0.305792	-0.153088	-0.283357	-0.213241	0.146712	-0.0347044	0.0274348	0.0935562	0.210384	0.234211	+	2.88146	0.00131382	0.00161404	0.297119	1.22869	Q7MXX3	Fumarylacetoacetate hydrolase family protein OS=Porphyromonas gingivalis (strain ATCC BAA-308 / W83) GN=PG_0025 PE=4 SV=1	0.389	0	5.14	7.76256	2	2		7.935	0	7.76256	2	2	2	2	1	219	24.5	7.11
-0.268697	-0.316455	-0.184358	-0.268565	0.0252395	0.0522981	0.0261578	0.0435277	0.0197193	0.0235163	+	4.35414	4.42444e-05	0	0.296325	1.22801	Q7MWE5	Saccharopine dehydrogenase OS=Porphyromonas gingivalis (strain ATCC BAA-308 / W83) GN=LYS1 PE=4 SV=1	3.329	0	42.96	29.2191	11	20		48.456	0	29.2191	11	20	11	11	1	397	45.2	5.5
-0.0506281	0.272691	0.0293494	0.27162	-0.121018	-0.263699	-0.0838785	-0.193344	0.233997	0.0824047	+	1.73573	0.0183768	0.00982016	-0.296243	0.81437	Q7MUC7	Uncharacterized protein OS=Porphyromonas gingivalis (strain ATCC BAA-308 / W83) GN=PG_1602 PE=4 SV=1	2.728	0	10.48	19.8413	2	4		12.94	0	19.8413	2	4	2	2	1	126	14.4	6.07
-0.158653	-0.289434	-0.0501581	-0.232804	0.0558206	0.181086	0.112728	0.103925	-0.063456	0.00265812	+	2.66498	0.00216283	0.00235772	0.296152	1.22786	Q7MXW0	Serine hydroxymethyltransferase OS=Porphyromonas gingivalis (strain ATCC BAA-308 / W83) GN=glyA PE=3 SV=1	66.002	0	311.24	48.3568	19	134		229.196	0	48.3568	19	134	19	19	1	426	46.6	6.81
0.016347	0.398602	0.114653	0.0861711	-0.187388	-0.0248118	-0.293771	-0.0615323	0.171234	0.00736439	+	1.52898	0.0295814	0.0126762	-0.295819	0.81461	Q7MT18	Na(+)-translocating NADH-quinone reductase subunit B OS=Porphyromonas gingivalis (strain ATCC BAA-308 / W83) GN=nqrB PE=3 SV=1	1.512	0	13.88	11.7794	4	4		20.098	0	11.7794	4	4	4	4	1	399	42.9	8.53
0.154874	0.211411	0.236907	0.220093	-0.0696307	-0.135958	-0.0153168	-0.134696	-0.0182402	-0.032021	+	3.88399	0.00013062	0.000376471	-0.294722	0.81523	Q7MVT5	TPR domain protein OS=Porphyromonas gingivalis (strain ATCC BAA-308 / W83) GN=PG_0954 PE=4 SV=1	1.322	0	75.82	24.8705	10	20		89.411	0	24.8705	10	20	10	10	1	579	66.1	5.17
0.14337	0.252818	-0.142226	0.0810318	-0.197954	-0.18775	-0.327913	-0.127413	0.154652	0.114975	+	1.7027	0.0198289	0.0105285	-0.294006	0.815634	Q7MWY1	Uncharacterized protein OS=Porphyromonas gingivalis (strain ATCC BAA-308 / W83) GN=PG_0448 PE=4 SV=1	4.456	0	49.7	24.1935	7	17		76.078	0	24.1935	7	17	7	7	1	434	48.4	9.41
-0.265491	-0.166673	-0.0244915	-0.0995477	0.0938295	0.107882	0.255821	0.160154	-0.0538093	-0.0808743	+	2.46015	0.00346617	0.00335766	0.293472	1.22559	Q7MTR6	Cysteine--tRNA ligase OS=Porphyromonas gingivalis (strain ATCC BAA-308 / W83) GN=cysS PE=3 SV=1	3.047	0	114.96	26.5306	12	31		121.661	0	26.5306	12	31	12	12	1	490	55.4	6.39
0.22328	0.280313	0.21339	0.325236	-0.00979872	-0.0589913	0.0313546	-0.0890412	-0.0940869	-0.122289	+	3.64215	0.000227955	0.0005	-0.292174	0.81667	Q7MXE9	Translation initation factor SUI1, putative OS=Porphyromonas gingivalis (strain ATCC BAA-308 / W83) GN=PG_0248 PE=4 SV=1	1.512	0	8.83	11.8182	1	2		14.816	0	11.8182	1	2	1	1	1	110	12.5	7.43
0.0700366	0.31161	0.116749	0.193613	0.0231174	-0.10446	-0.21385	-0.181365	0.0390462	0.00331151	+	2.10708	0.00781481	0.00523077	-0.292142	0.816689	Q7MVR7	Demethylmenaquinone methyltransferase OS=Porphyromonas gingivalis (strain ATCC BAA-308 / W83) GN=menG PE=3 SV=1	0.501	0	8.52	6.53061	2	3		7.965	0	6.53061	2	3	2	2	1	245	28.1	5.62
-0.243326	-0.224453	-0.0565093	-0.170988	0.00630211	0.0963939	0.194742	0.175432	-0.00775867	0.00895686	+	2.55015	0.00281738	0.0032093	0.292036	1.22437	Q7MT83	Ribose-phosphate pyrophosphokinase OS=Porphyromonas gingivalis (strain ATCC BAA-308 / W83) GN=prs PE=3 SV=1	2.981	0	85.88	31.9489	8	23		70.654	0	31.9489	8	23	8	8	1	313	34.8	6.62
0.324313	0.23558	-0.196935	0.0400044	-0.225609	-0.23854	-0.201643	-0.0958212	0.275236	0.194864	+	1.28758	0.0515722	0.0201695	-0.291144	0.817254	F5HE64	Zinc carboxypeptidase, putative OS=Porphyromonas gingivalis (strain ATCC BAA-308 / W83) GN=PG_0232 PE=4 SV=1	4.532	0	124.04	24.2387	18	32		153.429	0	24.2387	18	32	18	18	1	821	91.5	5.29
-0.348971	-0.145347	-0.0547844	-0.243954	0.142588	0.0357383	0.171497	0.0197187	-0.0231866	-0.109455	+	2.11549	0.00766501	0.00559744	0.29065	1.22319	P0C936	2-amino-4-hydroxy-6-hydroxymethyldihydropteridine pyrophosphokinase OS=Porphyromonas gingivalis (strain ATCC BAA-308 / W83) GN=folK PE=3 SV=1	0.778	0	7.72	12.9252	1	2		10.816	0	12.9252	1	2	1	1	1	147	16.8	6.4
0.0185437	-0.458119	0.0940484	-0.348675	0.105411	0.200131	0.0500697	0.112144	-0.202158	-0.121778	+	1.08863	0.0815404	0.0304663	0.290489	1.22306	Q7MXS3	SIS domain protein OS=Porphyromonas gingivalis (strain ATCC BAA-308 / W83) GN=PG_0087 PE=4 SV=1	1.512	0	8.82	13.1068	3	4		16.432	0	13.1068	3	4	3	3	1	206	22.1	5.97
-0.221156	0.179618	0.060004	0.326289	-0.166507	-0.426001	-0.098948	-0.124859	0.143889	0.103937	+	1.09365	0.0806034	0.0301277	-0.290268	0.81775	Q7MU42	tRNA N6-adenosine threonylcarbamoyltransferase OS=Porphyromonas gingivalis (strain ATCC BAA-308 / W83) GN=tsaD PE=3 SV=1	1.818	0	45.69	16.4223	4	13		49.678	0	16.4223	4	13	4	4	1	341	36.9	7.09
-0.163765	-0.225054	-0.18706	-0.196944	0.104569	0.0647941	0.112341	0.105866	-0.0569487	0.0257509	+	5.63419	2.3217e-06	0	0.290099	1.22272	Q7MTB3	Histidine--tRNA ligase OS=Porphyromonas gingivalis (strain ATCC BAA-308 / W83) GN=hisS PE=3 SV=1	8.261	1	159.17	39.6476	13	43		174.665	0	39.6476	13	43	12	12	1	454	51.2	5.17
0.331054	0.276094	-0.0669364	0.0617489	-0.187492	-0.117565	-0.200719	-0.0494258	0.0886775	-0.00471736	+	1.57189	0.0267986	0.0125646	-0.289291	0.818304	Q7MW63	MotA/TolQ/ExbB proton channel family protein OS=Porphyromonas gingivalis (strain ATCC BAA-308 / W83) GN=PG_0782 PE=3 SV=1	176.828	0	181.13	39.6296	11	52		167.302	0	39.6296	11	52	11	11	1	270	28.9	4.93
0.384303	0.329316	-0.0168925	0.103255	0.0181772	-0.103579	-0.171961	-0.0950968	0.165331	-0.0657433	+	1.51488	0.0305573	0.0134907	-0.28811	0.818974	Q7MU49	Uncharacterized protein OS=Porphyromonas gingivalis (strain ATCC BAA-308 / W83) GN=PG_1715 PE=4 SV=1	0.817	0	59.11	10.5975	10	17		82.313	0	10.5975	10	17	10	10	1	887	98.6	7.99
0.367708	0.207276	0.0135093	0.067639	-0.109344	-0.114056	-0.184824	-0.0880561	-0.00490985	-0.0262795	+	1.89992	0.0125916	0.00815385	-0.288103	0.818978	Q7MV01	Uncharacterized protein OS=Porphyromonas gingivalis (strain ATCC BAA-308 / W83) GN=PG_1317 PE=4 SV=1	2.594	0	19.46	46.3235	4	5		29.296	0	46.3235	4	5	4	4	1	136	15.3	4.73
-0.105935	-0.197757	0.0318324	-0.161487	0.131649	0.186272	0.215436	0.185377	-0.15845	-0.0839271	+	2.77896	0.00166356	0.00236735	0.28802	1.22096	F5HFD5	30S ribosomal protein S1 OS=Porphyromonas gingivalis (strain ATCC BAA-308 / W83) GN=rpsA PE=3 SV=1	16.013	0	484.6	45.0751	25	141		264.668	0	45.0751	25	141	25	25	1	599	67.4	5.38
0.114531	-0.443733	-0.317239	-0.430112	0.122493	0.0631819	-0.12566	0.0154023	-0.0367445	0.00599368	+	1.05736	0.0876282	0.0337467	0.287993	1.22094	Q7MV32	Elongation factor P 2 OS=Porphyromonas gingivalis (strain ATCC BAA-308 / W83) GN=efp2 PE=3 SV=1	2.981	0	36.65	31.383	5	14		30.412	0	31.383	5	14	0	5	1	188	21.2	5.29
-0.270538	-0.28141	-0.0731787	-0.232829	0.0182009	0.0735163	0.131953	0.0702184	0.0733502	0.0252298	+	2.76963	0.00169969	0.00233871	0.287961	1.22091	Q7MX82	Imidazolonepropionase OS=Porphyromonas gingivalis (strain ATCC BAA-308 / W83) GN=hutI PE=3 SV=1	0.887	0	47.19	17.2577	7	16		38.988	0	17.2577	7	16	7	7	1	423	45.9	5.68
-0.0440911	0.166165	0.0456187	0.288086	-0.219175	-0.26208	-0.104153	-0.110196	0.191875	0.15723	+	1.88871	0.0129207	0.00818659	-0.287846	0.819124	Q7MTE8	Uncharacterized protein OS=Porphyromonas gingivalis (strain ATCC BAA-308 / W83) GN=PG_2018 PE=4 SV=1	4.817	0	102.98	29.4589	15	33		117.344	0	29.4589	15	33	15	15	1	499	56.6	8.82
-0.135925	0.275651	0.163899	0.174244	-0.276984	-0.0627859	-0.131745	-0.200949	0.0261335	0.110135	+	1.54998	0.0281848	0.0131576	-0.287583	0.819273	Q7MVE7	Chaperone protein ClpB OS=Porphyromonas gingivalis (strain ATCC BAA-308 / W83) GN=clpB PE=3 SV=1	2.346	0	141.29	25.029	19	39		166.235	0	25.029	19	39	19	19	1	863	97.7	5.48
0.0660468	-0.417135	-0.0399375	-0.311274	0.190245	0.0867704	0.0416404	0.127921	-0.215298	-0.127556	+	1.30029	0.0500848	0.0200844	0.287219	1.22029	Q7MX42	30S ribosomal protein S9 OS=Porphyromonas gingivalis (strain ATCC BAA-308 / W83) GN=rpsI PE=3 SV=1	22.714	0	112.06	35.1562	6	35		57.515	0	35.1562	6	35	6	6	1	128	14.5	10.65
-0.17727	-0.285686	-0.118867	-0.256054	0.00946388	0.109349	0.10112	0.0898101	0.00817846	0.0459676	+	3.19002	0.000645623	0.00106161	0.286905	1.22002	Q7MWK9	Riboflavin biosynthesis protein RibBA OS=Porphyromonas gingivalis (strain ATCC BAA-308 / W83) GN=ribBA PE=3 SV=1	13.251	0	216.42	43.2099	16	64		165.604	0	43.2099	16	64	16	16	1	405	45.6	6.07
0.187756	0.129137	0.0911123	0.178054	0.111354	-0.252586	-0.344083	-0.0712635	-0.499457	-0.469019	+	1.48498	0.0327358	0.0148545	-0.285659	0.820367	Q7MXA7	Uncharacterized protein OS=Porphyromonas gingivalis (strain ATCC BAA-308 / W83) GN=PG_0302 PE=4 SV=1	2.162	0	14.69	14.2857	3	4		18.091	0	14.2857	3	4	3	3	1	140	15.3	8.62
0.232605	0.227473	0.0196009	0.0915673	-0.1417	-0.1292	-0.243473	-0.0548757	-0.0296913	-0.110142	+	2.32606	0.00471995	0.00459801	-0.285124	0.820671	Q7MWU8	Polysaccharide biosynthesis-related protein OS=Porphyromonas gingivalis (strain ATCC BAA-308 / W83) GN=PG_0489 PE=4 SV=1	0.233	0	10.41	4.46247	2	3		7.915	0	4.46247	2	3	2	2	1	493	56.2	9.33
0.28048	0.211864	0.0319054	0.130333	-0.183069	-0.0876156	-0.256397	0.0421015	-0.144238	-0.168578	+	1.83779	0.0145283	0.00935537	-0.284891	0.820804	Q7MVN9	Uncharacterized protein OS=Porphyromonas gingivalis (strain ATCC BAA-308 / W83) GN=PG_1009 PE=4 SV=1	0.292	0	7.92	4.57746	1	2		8.04	0	4.57746	1	2	1	1	1	284	32	8.66
-0.322641	-0.0756528	-0.0535268	-0.116353	0.000522217	0.23406	0.174153	0.161386	0.0150381	0.00600567	+	1.93896	0.0115092	0.00781009	0.284573	1.21805	Q7MW16	Uncharacterized protein OS=Porphyromonas gingivalis (strain ATCC BAA-308 / W83) GN=PG_0848 PE=4 SV=1	3.507	0	68.46	38.5542	12	22		75.83	0	38.5542	12	22	12	12	1	332	38	4.98
0.271684	0.207229	0.238217	0.17195	-0.046038	-0.00719924	-0.0515281	-0.140348	-0.0271403	-0.119389	+	3.70087	0.000199128	0.000484211	-0.283549	0.821568	Q7MW61	Polyprenyl synthetase OS=Porphyromonas gingivalis (strain ATCC BAA-308 / W83) GN=PG_0784 PE=3 SV=1	4.012	0	49.63	26.1538	7	14		67.955	0	26.1538	7	14	7	7	1	325	36.8	5.2
-0.273562	-0.0867413	-0.236147	-0.118096	0.0678902	0.138276	0.136291	0.0758738	-0.0494211	0.191468	+	2.9338	0.00116467	0.00242678	0.283219	1.21691	F5HDQ9	Elongation factor Tu OS=Porphyromonas gingivalis (strain ATCC BAA-308 / W83) GN=tuf PE=3 SV=1	29.2	0	281.74	68.3544	20	101		184.802	0	68.3544	20	101	20	20	1	395	43.7	5.52
0.356283	0.203968	0.0326155	0.112397	-0.0771137	0.0040157	-0.215659	-0.138367	-0.0383893	-0.216302	+	1.83112	0.014753	0.00984699	-0.283097	0.821825	Q7MUB5	Uncharacterized protein OS=Porphyromonas gingivalis (strain ATCC BAA-308 / W83) GN=PG_1616 PE=4 SV=1	2.981	0	11.01	6.08696	2	5		6.365	0	6.08696	2	5	2	2	1	230	25.7	8.97
0.255876	0.251048	0.012406	0.16628	-0.0442457	-0.144137	-0.169388	-0.0881133	0.00275786	-0.0553781	+	2.36826	0.0042829	0.00462876	-0.282873	0.821952	Q7MW06	Transcriptional regulator, putative OS=Porphyromonas gingivalis (strain ATCC BAA-308 / W83) GN=PG_0860 PE=4 SV=1	2.162	0	9.42	18.8119	2	3		10.24	0	18.8119	2	3	2	2	1	101	11.3	10.46
-0.00693257	0.171388	0.078554	0.213755	-0.225386	-0.229144	-0.0647379	-0.153912	0.289257	0.249821	+	2.39275	0.00404808	0.00467568	-0.282486	0.822173	Q7MVD8	TPR domain protein OS=Porphyromonas gingivalis (strain ATCC BAA-308 / W83) GN=PG_1130 PE=4 SV=1	2.075	0	86.95	22.5564	15	29		88.867	0	22.5564	15	29	15	15	1	665	76.8	7.12
0.0480286	0.249567	0.0966947	0.251824	-0.122888	-0.155753	-0.0617629	-0.143253	0.00328216	0.0248859	+	2.61286	0.00243862	0.00340741	-0.282443	0.822198	Q7MTQ9	Rhodanese-like domain protein OS=Porphyromonas gingivalis (strain ATCC BAA-308 / W83) GN=PG_1887 PE=4 SV=1	0.212	0	10.11	6.39535	2	3		10.276	0	6.39535	2	3	2	2	1	344	38.5	6.98
0.322982	0.192276	0.23833	0.259266	-0.0224975	-0.0115527	0.00489114	-0.0870438	-0.246762	-0.472864	+	3.79582	0.000160021	0.000494624	-0.282264	0.822299	Q7MUR0	Exodeoxyribonuclease 7 small subunit OS=Porphyromonas gingivalis (strain ATCC BAA-308 / W83) GN=PG_1433 PE=3 SV=1	1.154	0	5.96	26.7606	2	2		8.097	0	26.7606	2	2	2	2	1	71	8.2	4.84
0.108924	0.22239	-0.0976673	0.048493	-0.212112	-0.314851	-0.229525	-0.0903024	0.169989	0.1267	+	1.88041	0.01317	0.00890141	-0.282233	0.822317	Q7MUF6	Rhodanese-like domain protein OS=Porphyromonas gingivalis (strain ATCC BAA-308 / W83) GN=PG_1570 PE=4 SV=1	0.931	0	6.33	7.08661	1	2		8.254	0	7.08661	1	2	1	1	1	127	13.6	9.99
0.217493	0.262068	-0.0473517	0.0628271	-0.123755	-0.089446	-0.315674	-0.10479	0.202469	-0.000143097	+	1.71965	0.0190701	0.0115668	-0.282176	0.82235	Q7MWP3	Uncharacterized protein OS=Porphyromonas gingivalis (strain ATCC BAA-308 / W83) GN=PG_0557 PE=4 SV=1	1.61	0	18.94	22.1739	4	6		20.116	0	22.1739	4	6	4	4	1	230	26.9	9.17
-0.319028	-0.223159	-0.0456722	-0.144556	0.0476119	0.0498572	0.20347	0.0936418	0.0238356	-0.0213036	+	2.20056	0.00630141	0.00557962	0.281749	1.21567	Q7MT93	Uncharacterized protein OS=Porphyromonas gingivalis (strain ATCC BAA-308 / W83) GN=PG_2086 PE=4 SV=1	250.189	0	60.24	50.3597	6	16		69.733	0	50.3597	6	16	6	6	1	139	15.7	4.92
0.442269	0.153792	0.26206	0.100374	0.124771	-0.0986714	-0.0909815	-0.0969574	-0.461146	-0.419982	+	1.61832	0.0240813	0.0127981	-0.280084	0.823543	Q7MVD0	Glycosyl transferase, group 2 family protein OS=Porphyromonas gingivalis (strain ATCC BAA-308 / W83) GN=PG_1140 PE=4 SV=1	0.896	0	18.7	12.5874	4	6		25.66	0	12.5874	4	6	4	4	1	286	33.6	8.98
0.229877	0.199191	0.263229	0.221052	-0.050931	-0.0927471	-0.0423978	-0.0155114	-0.228933	-0.155899	+	4.9696	1.0725e-05	0	-0.278734	0.824314	Q7MXL2	RNA polymerase sigma-70 factor, ECF subfamily OS=Porphyromonas gingivalis (strain ATCC BAA-308 / W83) GN=PG_0162 PE=3 SV=1	2.831	0	41.76	33.6788	4	9		55.355	0	33.6788	4	9	4	4	1	193	22.2	4.96
0.0754534	0.262522	-0.0493084	0.155359	-0.329733	-0.100466	-0.0723328	-0.167303	0.351196	0.288156	+	1.72197	0.0189683	0.0117723	-0.278465	0.824468	P95493	Gingipain R2 OS=Porphyromonas gingivalis (strain ATCC BAA-308 / W83) GN=rgpB PE=1 SV=2	87.587	0	1450.19	56.25	34	396		500.73	0	56.25	34	396	15	15	1	736	80.9	5.71
0.123349	0.136641	-0.0182815	0.0660461	-0.111508	-0.235324	-0.292927	-0.165337	-0.0135212	-0.0174073	+	2.71304	0.00193625	0.00312453	-0.278213	0.824612	Q51841	NAD kinase OS=Porphyromonas gingivalis (strain ATCC BAA-308 / W83) GN=nadK PE=3 SV=2	0.719	0	10.77	8.68056	3	5		13.218	0	8.68056	3	5	3	3	1	288	31.7	7.18
0.0721048	0.21559	0.0352654	0.171285	-0.276124	-0.250981	-0.0381449	-0.0525923	0.0388122	-0.0411437	+	1.97592	0.0105702	0.00805848	-0.278022	0.824721	Q7MVG8	Uncharacterized protein OS=Porphyromonas gingivalis (strain ATCC BAA-308 / W83) GN=PG_1096 PE=4 SV=1	0.73	0	17.34	12.5	4	6		21.172	0	12.5	4	6	4	4	1	360	41.4	7.08
-0.0334835	-0.243598	-0.0499979	-0.222849	0.180883	0.160714	0.0923316	0.125601	-0.0338163	0.00249846	+	2.48298	0.00328864	0.00424658	0.277364	1.21198	Q7MV27	Uncharacterized protein OS=Porphyromonas gingivalis (strain ATCC BAA-308 / W83) GN=PG_1281 PE=4 SV=1	2.481	0	47.48	19.8966	7	14		59.197	0	19.8966	7	14	7	7	1	387	44.8	6.76
-0.305483	-0.428826	-0.0770989	-0.209369	-0.0468814	0.0253961	0.073955	0.0361766	0.0417696	0.060963	+	1.90683	0.0123928	0.00928889	0.277356	1.21197	Q7MT51	Uncharacterized protein OS=Porphyromonas gingivalis (strain ATCC BAA-308 / W83) GN=PG_2139 PE=4 SV=1	2.162	0	14.94	31.4465	3	4		16.341	0	31.4465	3	4	3	3	1	159	17.8	4.26
0.0655118	-0.182711	0.0385943	-0.137687	0.0572367	0.447608	0.162101	0.225819	-0.204142	-0.0482613	+	1.43952	0.0363482	0.017646	0.277264	1.21189	P60036	Membrane protein insertase YidC OS=Porphyromonas gingivalis (strain ATCC BAA-308 / W83) GN=yidC PE=3 SV=1	1.829	0	75.76	19.4577	9	21		78.587	0	19.4577	9	21	9	9	1	627	72	9.03
0.38838	0.103159	0.0961756	0.0717144	0.0253045	0.0427191	-0.387572	-0.122707	-0.0217314	-0.125835	+	1.16159	0.0689301	0.0299103	-0.275421	0.826209	Q7MU57	MazG family protein OS=Porphyromonas gingivalis (strain ATCC BAA-308 / W83) GN=PG_1703 PE=4 SV=1	2.594	0	33.83	31.8008	8	14		35.881	0	31.8008	8	14	8	8	1	261	29.8	5.21
-0.140503	-0.330259	-0.0814082	-0.234308	-0.00686189	0.029521	0.163141	0.128296	0.00418411	0.0729392	+	2.1786	0.00662829	0.00645201	0.275143	1.21011	Q7MT63	L-asparaginase OS=Porphyromonas gingivalis (strain ATCC BAA-308 / W83) GN=ansA PE=4 SV=1	1.818	0	73.06	30.6407	6	13		60.033	0	30.6407	6	13	6	6	1	359	39.7	5.12
-0.127881	-0.282796	-0.37055	0.0245263	0.0132884	0.285295	-0.0284952	0.0723917	0.181615	0.054681	+	1.31045	0.0489275	0.0212505	0.274795	1.20982	Q7MWX4	Uncharacterized protein OS=Porphyromonas gingivalis (strain ATCC BAA-308 / W83) GN=PG_0457 PE=4 SV=1	0.585	0	4.6	16.4948	1	1		6.358	0	16.4948	1	1	1	1	1	97	11.5	5.26
0.285663	0.426961	-0.000943547	0.11436	0.00134256	-0.084577	-0.20088	0.0110383	-0.0936127	-0.0835303	+	1.38323	0.0413778	0.0194644	-0.274779	0.826577	Q7MUU0	Rod shape-determining protein RodA, putative OS=Porphyromonas gingivalis (strain ATCC BAA-308 / W83) GN=PG_1392 PE=3 SV=1	0.468	0	5.61	3.91753	2	2		9.137	0	3.91753	2	2	2	2	1	485	53.8	8.44
-0.0551126	-0.272144	0.0997668	-0.153217	0.146503	0.195135	0.188733	0.184844	-0.161405	-0.104379	+	1.86469	0.0136555	0.010423	0.27398	1.20914	Q7MTD8	Uncharacterized protein OS=Porphyromonas gingivalis (strain ATCC BAA-308 / W83) GN=PG_2029 PE=4 SV=1	3.238	0	192.8	23.1665	17	55		185.931	0	23.1665	17	55	17	17	1	859	97.7	8.24
-0.252665	-0.334498	-0.0658025	-0.170577	-0.020532	0.127801	0.0877699	0.0732682	-0.0123633	0.0227092	+	2.23052	0.00588139	0.00631776	0.272963	1.20829	Q51831	UDP-N-acetylmuramate--L-alanine ligase OS=Porphyromonas gingivalis (strain ATCC BAA-308 / W83) GN=murC PE=3 SV=3	1.154	0	46.81	18.2018	7	14		46.956	0	18.2018	7	14	7	7	1	456	50.7	5.63
-0.121141	-0.323471	5.24537e-05	-0.202046	0.0279846	0.0997342	0.158307	0.155704	-0.0614375	0.0208554	+	1.96782	0.0107691	0.0088764	0.272084	1.20755	Q7MAV6	3-oxoacyl-[acyl-carrier-protein] synthase 2 OS=Porphyromonas gingivalis (strain ATCC BAA-308 / W83) GN=fabF PE=3 SV=1	12.895	0	163.5	39.9522	12	48		152.445	0	39.9522	12	48	12	12	1	418	44.5	5.8
-0.218676	-0.218352	0.0634739	-0.122628	0.136058	0.115938	0.206728	0.130045	-0.167479	-0.0924612	+	2.09929	0.00795623	0.0074491	0.271237	1.20684	Q7MX85	Uncharacterized protein OS=Porphyromonas gingivalis (strain ATCC BAA-308 / W83) GN=PG_0325 PE=4 SV=1	62.096	0	216.66	53.11	14	63		129.346	0	53.11	14	63	13	14	1	209	22.4	5.02
0.0648843	0.227272	0.134997	0.249601	-0.127488	-0.124114	0.00569444	-0.160583	0.025268	-0.0203255	+	2.52671	0.00297365	0.0046443	-0.270811	0.828854	Q7MV00	RNA polymerase sigma factor OS=Porphyromonas gingivalis (strain ATCC BAA-308 / W83) GN=PG_1318 PE=3 SV=1	1.154	0	10.88	9.04255	2	4		11.289	0	9.04255	2	4	2	2	1	188	22.2	5.19
0.0141841	-0.272089	-0.0180756	-0.262805	0.155782	0.170061	0.0956455	0.122124	-0.108396	-0.0300254	+	1.85796	0.0138688	0.0106118	0.270599	1.20631	Q7MX40	Elongation factor Ts OS=Porphyromonas gingivalis (strain ATCC BAA-308 / W83) GN=tsf PE=3 SV=1	40.596	0	384.28	62.4088	15	95		212.093	0	62.4088	15	95	15	15	1	274	30.1	5.44
0.158356	0.329437	-0.0583184	0.16075	-0.190356	-0.199273	-0.0591539	-0.0431015	0.0357227	-0.072057	+	1.6284	0.0235287	0.013386	-0.270527	0.829017	Q7MSY7	Glycosyl transferase, group 2 family protein OS=Porphyromonas gingivalis (strain ATCC BAA-308 / W83) GN=PG_2223 PE=4 SV=1	0.136	0	3.25	2.79503	1	1		5.021	1	2.79503	1	1	1	1	1	322	36.9	9.03
0.0531034	0.345814	-0.0272401	0.271092	-0.131994	0.0784471	-0.380666	0.000947485	-0.105146	-0.118005	+	1.04032	0.0911333	0.0364043	-0.269009	0.82989	Q7MWB2	Sensor histidine kinase OS=Porphyromonas gingivalis (strain ATCC BAA-308 / W83) GN=PG_0719 PE=4 SV=1	0.089	0	2.07	1.63934	1	1		2.686	7	1.63934	1	1	1	1	1	427	49.9	6.15
0.129325	0.266254	0.149483	0.17631	-0.135762	-0.0347294	-0.0785224	-0.104481	-0.00741661	-0.0236857	+	3.45995	0.000346774	0.00101357	-0.268717	0.830058	Q7MXF7	Uncharacterized protein OS=Porphyromonas gingivalis (strain ATCC BAA-308 / W83) GN=PG_0236 PE=4 SV=1	3.87	0	96.84	44.0711	17	25		140.401	0	44.0711	17	25	17	17	1	506	55.6	6.73
0.115195	0.212993	0.0630672	0.104804	-0.182286	-0.0451842	-0.14749	-0.201835	0.00969606	-0.0460878	+	2.89551	0.001272	0.00317241	-0.268213	0.830347	Q7MXD1	CBS domain protein OS=Porphyromonas gingivalis (strain ATCC BAA-308 / W83) GN=PG_0272 PE=1 SV=1	2.675	0	45.51	26.969	10	16		56.462	0	26.969	10	16	10	10	1	419	47.6	4.79
-0.546397	-0.042413	-0.232892	-0.059354	-0.22622	0.0526564	0.14637	0.218478	0.195422	0.535143	+	0.890558	0.12866	0.0497432	0.268085	1.20421	Q7MV38	ISPg3, transposase OS=Porphyromonas gingivalis (strain ATCC BAA-308 / W83) GN=PG_1262 PE=4 SV=1	0.129	0	4.61	2.33333	1	2		3.193	5	2.33333	1	2	0	1	1	300	34.9	9.5
-0.127176	-0.227302	0.09176	-0.14644	0.192418	0.171084	0.219523	0.0784129	-0.24831	-0.257877	+	1.93341	0.0116571	0.0102058	0.267649	1.20384	Q7MWG9	Iron compound ABC transporter, periplasmic iron compound-binding protein, putative OS=Porphyromonas gingivalis (strain ATCC BAA-308 / W83) GN=PG_0648 PE=4 SV=1	1.404	0	33.65	16.624	5	8		44.592	0	16.624	5	8	5	5	1	391	45.2	7.17
-0.179568	-0.17629	-0.0407618	-0.141273	0.0426732	0.1761	0.198477	0.114996	0.10615	-0.0481096	+	2.866	0.00136145	0.00308955	0.267535	1.20375	Q7MWV0	Methylated-DNA--protein-cysteine methyltransferase OS=Porphyromonas gingivalis (strain ATCC BAA-308 / W83) GN=ogt PE=3 SV=1	0.389	0	6.15	9.71429	1	1		13.045	0	9.71429	1	1	1	1	1	175	19.6	7.4
-0.154707	-0.133237	-0.150311	-0.141496	0.256373	0.121902	-0.0704326	0.174301	0.033959	0.0657838	+	2.05529	0.0088047	0.00882286	0.265473	1.20203	Q7MWA2	D-alanine--D-alanine ligase OS=Porphyromonas gingivalis (strain ATCC BAA-308 / W83) GN=ddl PE=3 SV=1	0.438	0	7.47	7.27273	3	3		9.345	0	7.27273	3	3	3	3	1	330	36.3	4.89
-0.0635481	0.173813	0.107461	0.218261	-0.151847	-0.266481	-0.0673798	-0.140119	0.147261	0.094011	+	1.93018	0.0117441	0.0105558	-0.265453	0.831937	Q7MUR9	D-alanyl-D-alanine carboxypeptidase OS=Porphyromonas gingivalis (strain ATCC BAA-308 / W83) GN=dacB PE=4 SV=1	1.009	0	44.42	15.2941	6	13		53.822	0	15.2941	6	13	6	6	1	510	56.4	9.1
0.329209	0.309185	0.0556869	0.0882166	-0.0677125	-0.0376215	-0.150451	-0.020891	-0.0841709	-0.224796	+	1.85088	0.0140968	0.01148	-0.264743	0.832347	Q7MTR7	Na(+)/H(+) antiporter NhaA OS=Porphyromonas gingivalis (strain ATCC BAA-308 / W83) GN=nhaA PE=3 SV=1	1.512	0	14.09	3.76106	2	5		13.084	0	3.76106	2	5	2	2	1	452	49.2	9.16
0.17812	0.292533	-0.0561006	0.136693	-0.165097	-0.131725	-0.160115	-0.0452893	0.0325627	-0.0509187	+	1.83369	0.0146659	0.0116855	-0.263368	0.833141	Q7MU47	ABC transporter, ATP-binding protein, MsbA family OS=Porphyromonas gingivalis (strain ATCC BAA-308 / W83) GN=PG_1719 PE=4 SV=1	1.352	0	43.76	17.8571	11	15		51.693	0	17.8571	11	15	11	11	1	616	69.5	7.9
0.00519689	0.223116	-0.0146596	0.180637	-0.252187	-0.274112	-0.0363196	-0.0945777	0.523699	0.451834	+	1.69026	0.0204051	0.0134486	-0.262872	0.833427	Q7MTQ5	Uncharacterized protein OS=Porphyromonas gingivalis (strain ATCC BAA-308 / W83) GN=PG_1891 PE=4 SV=1	1.31	0	6.29	10.6509	2	4		13.233	0	10.6509	2	4	2	2	1	169	19.5	6.93
-0.477165	-0.230382	-0.114801	-0.12893	-0.246094	0.152472	0.0740207	0.112582	0.119307	0.0642933	+	1.09884	0.0796456	0.0355654	0.261065	1.19836	Q7MVJ1	L-lysine 2,3-aminomutase OS=Porphyromonas gingivalis (strain ATCC BAA-308 / W83) GN=kamA PE=4 SV=1	13.454	0	210.79	63.9423	19	52		184.618	0	63.9423	19	52	19	19	1	416	47.5	6.9
-0.236261	0.174067	0.01118	0.19854	-0.320016	-0.256324	-0.0638765	-0.25571	0.421095	0.423467	+	1.20185	0.0628275	0.0303012	-0.260863	0.834589	Q7MUI7	Uncharacterized protein OS=Porphyromonas gingivalis (strain ATCC BAA-308 / W83) GN=PG_1526 PE=4 SV=1	0.089	0	3.61	2.29645	1	1		7.801	0	2.29645	1	1	1	1	1	479	55.2	7.11
0.0892285	0.155339	0.277034	0.269394	-0.0507447	-0.0629367	-0.102907	-0.0313204	-0.0464839	-0.0777551	+	2.77982	0.00166027	0.00427586	-0.259726	0.835246	Q7MUY5	UmuC protein OS=Porphyromonas gingivalis (strain ATCC BAA-308 / W83) GN=umuC PE=4 SV=1	0.389	0	14.45	14.5833	4	4		23.319	0	14.5833	4	4	4	4	1	432	49.3	9.07
0.0395859	0.165957	0.120115	0.165544	0.0168394	-0.161072	-0.274344	-0.126373	0.0424207	0.0315967	+	2.0813	0.00829279	0.00923757	-0.259038	0.835645	Q7MU46	Conserved domain protein OS=Porphyromonas gingivalis (strain ATCC BAA-308 / W83) GN=PG_1720 PE=4 SV=1	0.225	0	12.59	9.03733	3	3		17.117	0	9.03733	3	3	3	3	1	509	57.5	8.46
-0.248983	-0.16139	0.0323823	-0.191219	0.0694098	0.16089	0.151569	0.0832878	-0.0661498	-0.0205438	+	2.12769	0.00745268	0.00879772	0.258591	1.19631	Q7MXY4	ATP-dependent Clp protease, ATP-binding subunit ClpC OS=Porphyromonas gingivalis (strain ATCC BAA-308 / W83) GN=clpC PE=4 SV=1	3.507	0	184.19	31.4319	22	55		186.682	0	31.4319	22	55	22	22	1	859	95.4	5.11
0.182378	0.272448	-0.0201017	0.158364	-0.129446	-0.0535031	-0.172985	-0.0848795	0.0611904	-0.0279177	+	2.0887	0.00815276	0.00926316	-0.258476	0.835971	Q7MWS8	Spore maturation protein A/spore maturation protein B OS=Porphyromonas gingivalis (strain ATCC BAA-308 / W83) GN=PG_0511 PE=4 SV=1	1.512	0	34.09	19.0244	5	9		45.925	0	19.0244	5	9	5	5	1	410	43.8	8.5
0.123739	-0.296836	-0.095646	-0.256505	0.0883881	0.145285	0.148347	0.126355	-0.090181	-0.0403271	+	1.43648	0.0366029	0.0207715	0.258406	1.19616	Q7MU28	Aspartate ammonia-lyase OS=Porphyromonas gingivalis (strain ATCC BAA-308 / W83) GN=aspA PE=4 SV=1	8.006	0	203.83	30.1053	12	49		139.33	0	30.1053	12	49	12	12	1	475	52.2	5.68
0.0986715	0.147775	0.285621	0.172797	-0.14185	-0.0840812	0.00479173	-0.104825	-0.124425	-0.00784504	+	2.66043	0.00218558	0.00487129	-0.257707	0.836416	Q7MU78	Phosphoenolpyruvate carboxykinase (ATP) OS=Porphyromonas gingivalis (strain ATCC BAA-308 / W83) GN=pckA PE=3 SV=1	30.623	0	1030.86	57.9439	30	236		294.893	0	57.9439	30	236	30	30	1	535	59.4	6.49
-0.242895	-0.24478	0.0747254	-0.233596	0.0416346	0.132297	0.14479	0.0626473	-0.229753	0.00747526	+	1.6768	0.0210474	0.0149224	0.256979	1.19497	Q7MUR6	Thiol protease/hemagglutinin PrtT, putative OS=Porphyromonas gingivalis (strain ATCC BAA-308 / W83) GN=PG_1427 PE=4 SV=1	1.598	0	76.92	23.2503	13	17		117.185	0	23.2503	13	17	13	13	1	843	93.1	5.44
0.0545412	0.105772	0.35254	0.238326	-0.0862028	-0.0771561	0.00339507	-0.11424	0.156402	0.0431473	+	1.92937	0.011766	0.0114514	-0.256346	0.837206	F5HAV3	Pigmentation and extracellular proteinase regulator OS=Porphyromonas gingivalis (strain ATCC BAA-308 / W83) GN=porR PE=3 SV=1	0.438	0	13.97	12.2396	3	3		20.4	0	12.2396	3	3	3	3	1	384	42.3	6.47
-0.266775	-0.227608	-0.176397	-0.235089	0.00869225	0.0486661	0.0366205	0.0234901	0.100104	0.0691791	+	4.77824	1.66634e-05	0.000497297	0.255834	1.19403	Q7MSZ5	Mannose-1-phosphate guanylyltransferase OS=Porphyromonas gingivalis (strain ATCC BAA-308 / W83) GN=manC PE=4 SV=1	3.281	0	91.33	27.1468	7	22		65.781	0	27.1468	7	22	7	7	1	361	41.1	5.25
-0.323576	-0.109475	-0.0511993	-0.134787	-0.00730727	0.160328	0.175994	0.073039	-0.0224917	0.00369444	+	1.89926	0.0126108	0.0117848	0.255273	1.19356	Q7MUX1	Uncharacterized protein OS=Porphyromonas gingivalis (strain ATCC BAA-308 / W83) GN=PG_1356 PE=4 SV=1	4.179	0	51.21	19.1358	6	18		33.392	0	19.1358	6	18	6	6	1	162	18.7	8.9
0.0462411	-0.0934973	-0.020599	-0.115701	0.157035	0.353237	0.156444	0.17061	-0.118044	-0.139062	+	2.25216	0.00559554	0.00761905	0.25522	1.19352	Q7MTD4	Glutamate synthase, small subunit OS=Porphyromonas gingivalis (strain ATCC BAA-308 / W83) GN=gltD PE=4 SV=1	1.807	0	56.8	25.1082	8	16		71.167	0	25.1082	8	16	8	8	1	462	49.8	5.34
0.040426	0.199425	0.0731032	0.350463	-0.0315165	-0.138961	-0.0620021	-0.114314	0.0546191	0.0321892	+	1.83218	0.0147169	0.0127678	-0.252553	0.83941	Q7MU67	Sua5/YciO/YrdC/YwlC family protein OS=Porphyromonas gingivalis (strain ATCC BAA-308 / W83) GN=PG_1690 PE=3 SV=1	1.31	0	31.16	23.5	2	7		36.15	0	23.5	2	7	2	2	1	200	22.4	6.06
0.105887	0.299408	0.104148	0.129365	-0.1784	-0.131711	0.0046695	-0.0615639	-0.0751013	-0.112223	+	2.1836	0.00655243	0.00913649	-0.251453	0.84005	Q7MT37	Glutamine cyclotransferase-related protein OS=Porphyromonas gingivalis (strain ATCC BAA-308 / W83) GN=PG_2157 PE=4 SV=1	3.642	0	57.5	24.6246	8	18		59.989	0	24.6246	8	18	8	8	1	333	36.4	5.01
0.0521032	-0.00480485	0.126781	0.305719	0.0170787	-0.175952	-0.330117	-0.0329018	0.172832	0.102323	+	1.28825	0.0514931	0.0291451	-0.250423	0.84065	Q7MXQ1	Glycosyl transferase, WecB/TagA/CpsF family OS=Porphyromonas gingivalis (strain ATCC BAA-308 / W83) GN=PG_0119 PE=3 SV=1	1.031	0	14.45	21.9828	3	4		24.398	0	21.9828	3	4	3	3	1	232	26.5	9.26
-0.250899	-0.264573	-0.106297	-0.138328	0.0386406	0.0392894	0.100003	0.0635218	-0.0168248	0.0104316	+	2.98638	0.00103185	0.00406969	0.250388	1.18953	P77925	Protein RecA OS=Porphyromonas gingivalis (strain ATCC BAA-308 / W83) GN=recA PE=3 SV=2	11.589	0	249.05	33.2353	10	79		121.689	0	33.2353	10	79	10	10	1	340	36.9	5.81
0.178319	0.149444	0.163652	0.150007	-0.0756823	-0.0421252	-0.0962231	-0.146037	0.0162909	-0.0882932	+	4.47051	3.38449e-05	0.000462312	-0.250372	0.840679	Q7MV17	Uncharacterized protein OS=Porphyromonas gingivalis (strain ATCC BAA-308 / W83) GN=PG_1300 PE=4 SV=1	1.31	0	16.33	19.5531	3	4		25.038	0	19.5531	3	4	3	3	1	179	20.9	6.87
0.212735	0.258495	0.0194014	0.162903	-0.211201	-0.0261676	-0.0778738	-0.031911	-0.0774103	-0.131463	+	2.0032	0.00992656	0.0115377	-0.250172	0.840796	Q7MUS9	Uncharacterized protein OS=Porphyromonas gingivalis (strain ATCC BAA-308 / W83) GN=PG_1405 PE=4 SV=1	0.182	0	9.26	3.78549	4	6		11.584	0	3.78549	4	6	4	4	1	951	108	9.2
0.248119	0.130508	0.209731	0.284731	-0.0269364	-0.154681	-0.0215525	0.0812889	-0.200599	-0.183589	+	2.26951	0.0053764	0.00871676	-0.248743	0.84163	Q7MUI4	Uncharacterized protein OS=Porphyromonas gingivalis (strain ATCC BAA-308 / W83) GN=PG_1529 PE=4 SV=1	0.501	0	33.49	9.12921	6	9		43.428	0	9.12921	6	9	6	6	1	712	82.7	5.4
-0.00552674	0.29315	0.0782559	0.244777	0.103963	-0.108294	-0.31699	-0.0544461	-0.030121	-0.184065	+	1.16004	0.0691761	0.0355	-0.246606	0.842877	Q7MTE3	Methionyl-tRNA formyltransferase OS=Porphyromonas gingivalis (strain ATCC BAA-308 / W83) GN=fmt PE=3 SV=1	0.624	0	13.23	8.66873	3	4		17.17	0	8.66873	3	4	3	3	1	323	36.7	7.72
0.0734994	0.218528	0.208694	0.23543	-0.137501	-0.0148419	-0.0396382	-0.0539855	0.0455092	-0.0128263	+	2.76398	0.00172196	0.00528155	-0.24553	0.843506	Q7MXM6	Uncharacterized protein OS=Porphyromonas gingivalis (strain ATCC BAA-308 / W83) GN=PG_0146 PE=4 SV=1	1.61	0	24.03	15.3191	3	6		27.045	0	15.3191	3	6	3	3	1	235	26.4	4.84
-0.122961	-0.148658	-0.0263702	-0.0723504	0.16295	0.102446	0.209207	0.137086	-0.115028	-0.0214341	+	3.35993	0.000436591	0.00311278	0.245507	1.18551	Q7MW39	N utilization substance protein B homolog OS=Porphyromonas gingivalis (strain ATCC BAA-308 / W83) GN=PG_0807 PE=3 SV=1	2.675	0	76.69	26.0989	8	18		80.029	0	26.0989	8	18	8	8	1	364	42.7	5.26
-0.292002	-0.366716	-0.00443355	-0.183447	0.0897219	0.0341846	0.0524324	-0.0412295	-0.0434509	-0.0523256	+	1.58873	0.0257795	0.019046	0.245427	1.18544	Q7MW55	GTPase Obg OS=Porphyromonas gingivalis (strain ATCC BAA-308 / W83) GN=obg PE=3 SV=1	0.369	0	16.58	8.37563	2	4		20.926	0	8.37563	2	4	2	2	1	394	43.6	4.87
-0.00883535	0.354402	0.247063	0.457009	0.0600677	-0.0146057	-0.0692627	0.0919486	-0.0436176	-0.0552565	+	1.21659	0.0607311	0.034015	-0.245373	0.843598	Q7MUA8	Membrane bound regulatory protein, putative OS=Porphyromonas gingivalis (strain ATCC BAA-308 / W83) GN=PG_1623 PE=4 SV=1	1.818	0	43.05	22.9798	6	9		63.511	0	22.9798	6	9	6	6	1	396	44.1	9.33
-0.303355	-0.356726	0.0740276	-0.171708	-0.0774715	0.18531	0.0165965	0.098922	-0.0503132	0.0414618	+	1.15666	0.069717	0.0359196	0.24528	1.18532	Q7MVI7	D-lysine 5,6-aminomutase, beta subunit OS=Porphyromonas gingivalis (strain ATCC BAA-308 / W83) GN=kamE PE=4 SV=1	2.981	0	44.45	35.7414	6	12		54.211	0	35.7414	6	12	6	6	1	263	29.2	4.87
0.16268	0.166231	-0.119474	0.0925926	-0.322739	-0.0600307	-0.100242	-0.196042	0.0565631	0.0971542	+	1.48058	0.0330691	0.0213251	-0.245271	0.843657	Q7MU02	PAP2 superfamily protein OS=Porphyromonas gingivalis (strain ATCC BAA-308 / W83) GN=PG_1773 PE=4 SV=1	0.116	0	4.51	2.47191	1	1		7.102	0	2.47191	1	1	1	1	1	445	49.4	9.36
-0.0479641	-0.354667	-0.0207165	-0.107567	0.0221571	0.291042	0.13382	-0.00119801	-0.152045	0.0352623	+	1.28012	0.0524663	0.0303493	0.244184	1.18442	Q7MUD4	Ribulose-phosphate 3-epimerase OS=Porphyromonas gingivalis (strain ATCC BAA-308 / W83) GN=rpe PE=3 SV=1	0.389	0	11.74	11.4679	2	2		18.42	0	11.4679	2	2	2	2	1	218	24	5.59
-0.281198	-0.235919	-0.0368641	-0.281559	-0.107616	-0.0103438	0.111545	0.147105	-0.0240175	0.0490076	+	1.59641	0.0253273	0.0190655	0.244058	1.18432	Q7MVI8	D-lysine 5,6-aminomutase, alpha subunit OS=Porphyromonas gingivalis (strain ATCC BAA-308 / W83) GN=kamD PE=4 SV=1	2.899	0	51.82	14.914	9	14		65.723	0	14.914	9	14	9	9	1	523	57.3	5.16
0.294173	0.136618	0.152528	0.152907	0.209199	-0.229212	-0.0394133	-0.180353	-0.115835	-0.0251224	+	1.22786	0.0591746	0.0340075	-0.244001	0.8444	Q7MW93	Uncharacterized protein OS=Porphyromonas gingivalis (strain ATCC BAA-308 / W83) GN=PG_0741 PE=4 SV=1	0.778	0	15.57	10.0503	2	5		17.169	0	10.0503	2	5	2	2	1	199	22.8	8.66
-0.203011	-0.163188	-0.0831445	-0.196346	0.0172262	0.0276197	0.171727	0.111832	0.256087	0.366119	+	2.74461	0.00180047	0.0055619	0.243523	1.18388	Q7MW42	Flavodoxin OS=Porphyromonas gingivalis (strain ATCC BAA-308 / W83) GN=PG_0804 PE=3 SV=1	21.387	0	151.35	48.01	16	41		136.816	0	48.01	16	41	16	16	1	402	46	5.59
-0.24619	-0.245395	-0.0503416	-0.216092	0.0522773	0.0803706	0.128375	-0.0450524	-0.0425786	0.00879003	+	2.19375	0.0064011	0.0104503	0.243497	1.18386	Q7MX68	Probable GTP-binding protein EngB OS=Porphyromonas gingivalis (strain ATCC BAA-308 / W83) GN=engB PE=3 SV=1	1.61	0	18.84	23.8806	3	5		28.026	0	23.8806	3	5	3	3	1	201	23	7.24
-0.263589	-0.15641	-0.0296988	-0.0212408	0.162991	0.124125	0.167912	0.046019	-0.0484529	-0.147128	+	2.04175	0.00908351	0.0116569	0.242996	1.18345	Q9AGG3	Rubrerythrin OS=Porphyromonas gingivalis (strain ATCC BAA-308 / W83) GN=rbr PE=2 SV=1	80.113	0	172.31	46	8	38		152.456	0	46	8	38	8	8	1	200	22.4	6.14
0.0558388	0.383986	0.201543	0.336905	0.0341689	-0.0678425	0.0815418	-0.039018	-0.142649	-0.294953	+	1.60857	0.024628	0.019146	-0.242356	0.845364	Q7MXX7	Transcriptional regulator, MarR family OS=Porphyromonas gingivalis (strain ATCC BAA-308 / W83) GN=PG_0020 PE=4 SV=1	1.61	0	21.56	12.3932	3	7		20.974	0	12.3932	3	7	3	3	1	234	26.8	6.87
0.067339	0.195353	-0.0412174	0.096617	-0.169329	-0.165529	-0.182126	-0.132779	0.169406	0.10557	+	2.54877	0.00282637	0.00695706	-0.241964	0.845594	Q7MX70	Purple acid phosphatase OS=Porphyromonas gingivalis (strain ATCC BAA-308 / W83) GN=PG_0344 PE=4 SV=1	2.03	0	60.71	25.3579	9	15		76.606	0	25.3579	9	15	9	9	1	489	56.6	9.92
0.0555261	0.250816	0.0197626	0.217022	-0.192464	-0.0655092	-0.0617629	-0.102895	0.126771	0.0176092	+	2.00143	0.00996706	0.0122415	-0.241439	0.845901	Q7MXV5	Sensor histidine kinase OS=Porphyromonas gingivalis (strain ATCC BAA-308 / W83) GN=PG_0052 PE=4 SV=1	0.334	0	12.68	8.60759	2	3		21.272	0	8.60759	2	3	2	2	1	395	44.7	9.39
0.224923	0.186499	0.111225	0.0396878	-0.180601	-0.0723304	-0.0288054	-0.119532	-0.0115201	-0.0194595	+	2.4307	0.00370938	0.00808211	-0.240901	0.846217	Q7MUF9	Membrane protein, putative OS=Porphyromonas gingivalis (strain ATCC BAA-308 / W83) GN=PG_1564 PE=4 SV=1	0.166	0	5.84	1.84332	2	3		3.672	4	1.84332	2	3	2	2	1	651	74.2	8.4
-0.483295	-0.138284	-0.112517	-0.0946719	-0.0816261	0.0585982	0.129661	0.0278444	0.230935	0.238412	+	1.24501	0.0568841	0.0339435	0.240811	1.18166	Q7MVP7	Uncharacterized protein OS=Porphyromonas gingivalis (strain ATCC BAA-308 / W83) GN=PG_1001 PE=4 SV=1	1.154	0	26.43	21.9101	2	5		28.475	0	21.9101	2	5	2	2	1	178	20.6	8.12
-0.450166	-0.317604	-0.0312381	-0.10514	-0.00585187	0.0844073	0.0283735	-0.0482294	0.148197	-0.00592206	+	1.27392	0.0532202	0.0321448	0.240712	1.18158	Q7MXB3	Secretion activator protein, putative OS=Porphyromonas gingivalis (strain ATCC BAA-308 / W83) GN=PG_0293 PE=1 SV=1	23.245	0	99.6	62.5	11	31		92.43	0	62.5	11	31	11	11	1	192	21.9	6.11
-0.0221052	0.282061	-0.0142744	0.0976144	-0.247595	-0.19799	-0.0859104	-0.087839	0.242912	0.0870495	+	1.58987	0.0257119	0.0196688	-0.240657	0.84636	Q7MXX9	Sensor histidine kinase OS=Porphyromonas gingivalis (strain ATCC BAA-308 / W83) GN=PG_0017 PE=4 SV=1	0.995	0	15.34	13.2584	5	7		26.702	0	13.2584	5	7	5	5	1	445	50	6.73
-0.0921451	-0.0573979	-0.0428786	-0.0279428	0.141881	0.186576	0.219589	0.193413	-0.0350682	-0.066691	+	4.55098	2.812e-05	0.0010566	0.240456	1.18137	Q7MWE7	Indolepyruvate oxidoreductase subunit IorA OS=Porphyromonas gingivalis (strain ATCC BAA-308 / W83) GN=iorA PE=4 SV=1	12.183	0	157.76	34.5794	17	52		140.975	0	34.5794	17	52	17	17	1	535	58.4	5.73
-0.0229377	-0.127425	0.0142029	-0.116652	0.204092	0.180083	0.153662	0.168958	-0.0948797	-0.089205	+	3.22859	0.00059076	0.00405556	0.239902	1.18091	Q7MW80	Trigger factor, putative OS=Porphyromonas gingivalis (strain ATCC BAA-308 / W83) GN=PG_0762 PE=4 SV=1	9.661	0	316.54	43.6681	19	97		161.722	0	43.6681	19	97	19	19	1	458	52.2	4.89
-0.252416	-0.176237	0.100447	-0.103397	-0.0690822	0.265544	0.257992	0.0727514	-0.0635292	0.0320693	+	1.13536	0.0732219	0.0381688	0.239702	1.18075	Q7MXT2	Uncharacterized protein OS=Porphyromonas gingivalis (strain ATCC BAA-308 / W83) GN=PG_0078 PE=4 SV=1	1.371	0	15.46	21.5517	5	6		24.34	0	21.5517	5	6	5	5	1	232	27.5	8.03
0.168167	0.187742	0.245117	0.188752	-0.0980277	-0.0133746	-0.0124938	-0.0444249	-0.152628	-0.0739417	+	4.0315	9.30043e-05	0.00240664	-0.239525	0.847024	Q7MUB2	Malonyl-[acyl-carrier protein] O-methyltransferase OS=Porphyromonas gingivalis (strain ATCC BAA-308 / W83) GN=bioC PE=3 SV=1	0.624	0	16.59	10.9804	3	5		19.922	0	10.9804	3	5	3	3	1	255	29.2	6.61
-0.114312	-0.210529	0.0471692	-0.120166	0.123254	0.147402	0.186549	0.101946	-0.240974	-0.0781013	+	2.25837	0.00551613	0.0105053	0.239247	1.18038	Q7MXK8	50S ribosomal protein L25 OS=Porphyromonas gingivalis (strain ATCC BAA-308 / W83) GN=rplY PE=3 SV=1	22.101	0	89.87	47.9167	8	25		79.506	0	47.9167	8	25	8	8	1	192	21	9.03
-0.140103	-0.240053	-0.0800842	-0.163205	0.1641	0.0666985	-0.0343291	0.135311	0.0255713	0.0306454	+	2.30789	0.00492161	0.00978976	0.238806	1.18002	Q7MWV4	Uncharacterized protein OS=Porphyromonas gingivalis (strain ATCC BAA-308 / W83) GN=PG_0482 PE=4 SV=1	9	0	60.6	52.4476	6	15		55.839	0	52.4476	6	15	6	6	1	143	16.3	4.91
0.0188814	-0.301685	-0.159334	-0.21533	0.198752	0.0295673	-0.0369746	0.106392	0.0368844	0.11095	+	1.51863	0.0302947	0.0219918	0.238801	1.18001	Q7MVJ7	Dihydroorotate dehydrogenase, putative OS=Porphyromonas gingivalis (strain ATCC BAA-308 / W83) GN=PG_1064 PE=4 SV=1	2.162	0	25.63	19.2453	4	7		36.951	0	19.2453	4	7	4	4	1	265	29.3	6.65
-0.26042	-0.27911	-0.104309	-0.142238	-0.0409218	0.0699363	0.0701342	0.0683545	0.0242122	0.0667017	+	2.45696	0.00349176	0.00843023	0.238395	1.17968	Q7MWC1	Peptidyl-prolyl cis-trans isomerase OS=Porphyromonas gingivalis (strain ATCC BAA-308 / W83) GN=PG_0708 PE=3 SV=1	5.494	0	527.21	27.1739	8	141		70.903	0	27.1739	8	141	8	8	1	276	30.3	7.18
-0.000386325	0.175403	-0.00646718	0.231993	-0.101659	-0.220817	-0.13138	-0.0960624	0.260314	0.249736	+	1.90552	0.0124303	0.0137235	-0.237615	0.848146	Q7MUR2	DNA-binding response regulator, LuxR family OS=Porphyromonas gingivalis (strain ATCC BAA-308 / W83) GN=PG_1431 PE=4 SV=1	0.501	0	18.78	7.92952	2	6		14.68	0	7.92952	2	6	2	2	1	227	25.4	6.79
-0.375321	-0.15801	-0.09619	-0.118972	-0.0423709	0.0434889	0.0867182	0.112148	0.0657841	0.131999	+	1.77056	0.0169604	0.0169107	0.23712	1.17864	Q7MWM5	UDP-N-acetylmuramoylalanine--D-glutamate ligase OS=Porphyromonas gingivalis (strain ATCC BAA-308 / W83) GN=murD PE=3 SV=1	5.422	0	117.09	45.3333	15	35		113.966	0	45.3333	15	35	15	15	1	450	50.5	5.64
-0.0683169	0.158295	0.02518	0.205146	-0.156555	-0.20509	-0.164255	-0.101748	0.163287	0.22588	+	1.94059	0.0114658	0.0134172	-0.236988	0.848515	Q7MVB3	Cobyrinic acid a,c-diamide synthase OS=Porphyromonas gingivalis (strain ATCC BAA-308 / W83) GN=cbiA PE=3 SV=1	0.445	0	23.99	7.97267	3	6		20.513	0	7.97267	3	6	3	3	1	439	49.4	6.37
0.0396909	-0.259974	-0.0173585	-0.226481	0.183154	0.15225	0.0587416	0.0827054	-0.0612112	-0.0685715	+	1.58326	0.0261061	0.0207817	0.235243	1.17711	Q7MVR8	Phosphoribosylaminoimidazole-succinocarboxamide synthase OS=Porphyromonas gingivalis (strain ATCC BAA-308 / W83) GN=purC PE=3 SV=1	2.631	0	40.09	30.6709	10	17		47.741	0	30.6709	10	17	10	10	1	313	36	5.78
-0.0492604	-0.298622	-0.0593879	-0.213993	0.172461	0.0726457	0.0209062	0.0530855	-0.0186446	-0.0343238	+	1.84069	0.0144314	0.015991	0.23509	1.17698	Q7MVK7	Uncharacterized protein OS=Porphyromonas gingivalis (strain ATCC BAA-308 / W83) GN=PG_1050 PE=4 SV=1	0.65	0	8.51	14.094	4	5		12.969	0	14.094	4	5	4	4	1	298	33.5	7.96
0.133344	0.0761717	0.223591	0.330111	-0.229782	-0.0647249	-0.0192878	0.141979	-0.124033	0.0160908	+	1.31746	0.0481439	0.0322061	-0.233758	0.850417	Q7MWJ2	Alkyl hydroperoxide reductase, C subunit OS=Porphyromonas gingivalis (strain ATCC BAA-308 / W83) GN=PG_0618 PE=4 SV=1	1.894	0	27.04	21.8085	4	8		27.419	0	21.8085	4	8	4	4	1	188	21.1	5.59
-0.251381	-0.129976	-0.148379	-0.07086	0.0148488	0.0298909	0.142493	0.146128	0.199248	0.261832	+	2.39888	0.00399135	0.00984282	0.233489	1.17568	Q7MX39	UvrABC system protein B OS=Porphyromonas gingivalis (strain ATCC BAA-308 / W83) GN=uvrB PE=3 SV=1	0.995	0	44.41	17.6991	9	12		64.9	0	17.6991	9	12	9	9	1	678	76.4	5.17
-0.128325	-0.280529	0.0433921	-0.173769	0.0859069	0.0302891	0.135527	0.141588	-0.0829673	-0.0350052	+	1.74587	0.0179526	0.0176879	0.233135	1.17539	Q7MWL1	50S ribosomal protein L9 OS=Porphyromonas gingivalis (strain ATCC BAA-308 / W83) GN=rplI PE=3 SV=1	22.101	0	98.18	29.0503	7	31		65.612	0	29.0503	7	31	7	7	1	179	19.5	5.33
-0.162255	0.227781	-0.011041	0.313746	-0.255331	-0.140706	-0.071773	-0.0912339	0.467863	0.352133	+	1.02686	0.0940025	0.0488881	-0.231819	0.851561	Q7MTP2	Uncharacterized protein OS=Porphyromonas gingivalis (strain ATCC BAA-308 / W83) GN=PG_1908 PE=4 SV=1	2.594	0	43.73	23.1317	7	14		46.863	0	23.1317	7	14	7	7	1	281	33.4	8.13
0.200499	0.147432	0.0907025	0.151351	-0.0445875	-0.109437	-0.065348	-0.115314	-0.00600306	-0.025147	+	3.74592	0.000179507	0.00336996	-0.231168	0.851945	Q7MXC7	Uncharacterized protein OS=Porphyromonas gingivalis (strain ATCC BAA-308 / W83) GN=PG_0276 PE=4 SV=1	2.162	0	41.65	13.4177	6	15		39.645	0	13.4177	6	15	6	6	1	395	46.3	8.57
0.0396515	0.145135	0.101512	0.148211	-0.116717	-0.124726	-0.143303	-0.10506	0.208737	0.242713	+	3.89233	0.000128136	0.00322179	-0.231079	0.851997	Q7MUJ2	O-succinylbenzoic acid--CoA ligase OS=Porphyromonas gingivalis (strain ATCC BAA-308 / W83) GN=PG_1521 PE=4 SV=1	0.616	0	13.15	12.3209	4	6		20.805	0	12.3209	4	6	4	4	1	349	39.5	7.81
-0.00205175	-0.00166214	-0.0431516	-0.121221	0.045081	0.271153	0.200775	0.234756	-0.130718	0.026941	+	2.15945	0.00692703	0.0121259	0.229963	1.1728	Q7MWM6	Phospho-N-acetylmuramoyl-pentapeptide-transferase OS=Porphyromonas gingivalis (strain ATCC BAA-308 / W83) GN=mraY PE=3 SV=1	0.311	0	4.98	3.57995	2	2		4.921	1	3.57995	2	2	2	2	1	419	46.6	9.51
-0.131308	-0.114562	0.107279	-0.154927	0.168037	0.156776	0.194172	0.106121	-0.159982	-0.13469	+	1.95221	0.0111633	0.0148209	0.229656	1.17256	Q7MV94	Uncharacterized protein OS=Porphyromonas gingivalis (strain ATCC BAA-308 / W83) GN=PG_1186 PE=4 SV=1	0.202	0	6.56	1.86722	1	2		8.572	0	1.86722	1	2	1	1	1	482	53.7	9.01
-0.38219	-0.26365	-0.073281	-0.080926	-0.101649	0.0217213	0.112025	0.0844462	0.154673	0.385523	+	1.37987	0.0416996	0.0304077	0.229148	1.17214	Q7MV80	Peptidase, M24 family OS=Porphyromonas gingivalis (strain ATCC BAA-308 / W83) GN=PG_1210 PE=4 SV=1	15.037	0	275.09	57.3109	31	76		259.809	0	57.3109	31	76	31	31	1	595	66.5	5.8
-0.106449	-0.120852	-0.141311	-0.0289833	0.0770789	0.0876582	0.0964964	0.254791	0.00551953	-0.0742779	+	2.47174	0.00337491	0.00985106	0.228405	1.17154	Q7MXZ0	Hexapeptide transferase family protein OS=Porphyromonas gingivalis (strain ATCC BAA-308 / W83) GN=PG_0002 PE=4 SV=1	3.217	0	15.82	24.2105	5	7		13.201	0	24.2105	5	7	5	5	1	190	20.6	6.27
0.11767	0.261339	0.129308	0.229264	-0.0597636	-0.0575429	0.00223164	-0.0591046	-0.0656376	-0.178182	+	2.95826	0.00110088	0.0064321	-0.22794	0.853853	Q7MVC4	Glycosyl transferase, group 1 family protein OS=Porphyromonas gingivalis (strain ATCC BAA-308 / W83) GN=PG_1149 PE=4 SV=1	0.905	0	29.27	19.4667	5	9		42.644	0	19.4667	5	9	5	5	1	375	43.1	9.13
0.0649728	0.224071	0.219645	0.247141	-0.0879552	-0.0433965	0.00560725	-0.0295396	-0.0554484	-0.0959187	+	2.58797	0.00258243	0.00895184	-0.227778	0.853949	Q7MUA9	DNA topoisomerase IV, A subunit, putative OS=Porphyromonas gingivalis (strain ATCC BAA-308 / W83) GN=PG_1622 PE=4 SV=1	1.123	0	72.37	19.9332	14	19		88.092	0	19.9332	14	19	14	14	1	898	102.4	5.71
0.104622	0.191383	0.24303	0.226411	0.0253397	0.0198125	-0.0908941	-0.0963345	-0.133699	-0.150934	+	2.5998	0.00251307	0.00892655	-0.226881	0.85448	Q7MWB6	Copper homeostasis protein CutC OS=Porphyromonas gingivalis (strain ATCC BAA-308 / W83) GN=cutC PE=3 SV=1	1.154	0	25.48	19.3548	4	7		38.287	0	19.3548	4	7	4	4	1	248	26.6	6.06
0.290687	0.189428	0.000345128	0.159812	-0.00562075	-0.176709	-0.10761	0.0233789	-0.079909	-0.109236	+	1.61322	0.024366	0.0220611	-0.226708	0.854582	Q7MUF8	3-deoxy-D-manno-octulosonic-acid transferase, putative OS=Porphyromonas gingivalis (strain ATCC BAA-308 / W83) GN=PG_1565 PE=4 SV=1	2.02	0	54	32.767	10	16		73.7	0	32.767	10	16	10	10	1	412	47.3	9.52
-0.473626	-0.238229	-0.0365265	-0.100378	-0.0607952	-0.0146571	0.126654	0.00565419	0.121811	0.140023	+	1.13167	0.0738458	0.0418881	0.226404	1.16991	Q7MTS1	Urocanate hydratase OS=Porphyromonas gingivalis (strain ATCC BAA-308 / W83) GN=hutU PE=3 SV=1	28.663	0	353.77	41.8816	30	110		269.121	0	41.8816	30	110	30	30	1	659	73.7	6.14
0.00963319	0.0451569	-0.0663638	-0.00793487	0.369768	0.242724	-0.0337068	0.305514	0.0221975	0.00710291	+	1.30955	0.0490288	0.0344581	0.225952	1.16955	Q7MWC5	Adenosylcobinamide-GDP ribazoletransferase OS=Porphyromonas gingivalis (strain ATCC BAA-308 / W83) GN=cobS PE=3 SV=1	0.778	0	6.94	13.0769	2	2		9.633	0	13.0769	2	2	2	2	1	260	28.7	8.54
-0.139821	-0.114646	-0.0545543	-0.069067	0.108417	0.12996	0.166417	0.117854	-0.0234144	-0.00951356	+	4.12929	7.42518e-05	0.00318462	0.225184	1.16893	Q7MWC9	Maltodextrin phosphorylase OS=Porphyromonas gingivalis (strain ATCC BAA-308 / W83) GN=malP PE=4 SV=1	2.875	0	122.65	25.9346	19	33		143.46	0	25.9346	19	33	19	19	1	856	98.7	6.07
0.267053	0.260428	-0.058295	0.0102088	-0.0100547	-0.0555448	-0.168259	-0.187135	0.333603	0.167761	+	1.26111	0.0548132	0.0360655	-0.225097	0.855538	Q7MWY2	Type III pantothenate kinase OS=Porphyromonas gingivalis (strain ATCC BAA-308 / W83) GN=coaX PE=3 SV=2	0.848	0	11.81	10.6557	3	5		15.084	0	10.6557	3	5	3	3	1	244	26.1	6.34
-0.0875907	-0.192249	-0.0666211	-0.279798	0.091215	0.153914	0.0161464	0.0111617	0.0168389	-0.0991723	+	2.02024	0.00954473	0.0148884	0.224674	1.16851	Q7MWM0	3-methyl-2-oxobutanoate hydroxymethyltransferase OS=Porphyromonas gingivalis (strain ATCC BAA-308 / W83) GN=panB PE=3 SV=1	6.197	0	40.15	23.8095	7	14		55.538	0	23.8095	7	14	7	7	1	273	29.9	5.85
-0.0946797	-0.177072	-0.0315845	-0.183437	0.098307	0.174403	0.11639	0.0202131	-0.132115	-0.0160847	+	2.45441	0.00351228	0.0109333	0.224022	1.16798	Q7MT66	30S ribosomal protein S16 OS=Porphyromonas gingivalis (strain ATCC BAA-308 / W83) GN=rpsP PE=3 SV=1	20.544	0	222.8	53.6458	10	76		69.311	0	53.6458	10	76	10	10	1	192	20.7	8.22
-0.0507127	-0.153252	0.0710582	-0.112876	0.118208	0.218086	0.170945	0.141259	-0.102954	-0.121734	+	2.23583	0.00580988	0.0125276	0.22357	1.16762	Q7MX26	DNA-directed RNA polymerase subunit beta' OS=Porphyromonas gingivalis (strain ATCC BAA-308 / W83) GN=rpoC PE=3 SV=1	5.28	0	422.51	35.171	46	127		403.785	0	35.171	46	127	46	46	1	1433	160.2	7.24
0.00308757	-0.174486	-0.0797222	-0.105314	0.16558	0.107157	0.114655	0.149642	-0.0232133	-0.00754894	+	2.89657	0.0012689	0.00751662	0.223367	1.16746	Q7MWL4	RNA polymerase sigma-70 factor OS=Porphyromonas gingivalis (strain ATCC BAA-308 / W83) GN=rpoD PE=3 SV=1	18.684	0	154.37	45.6446	11	35		135.634	0	45.6446	11	35	11	11	1	287	32.6	7.17
-0.0117871	-0.253742	-0.17206	-0.255924	0.0429436	0.164363	0.0399331	-0.0476636	0.0783367	0.0995133	+	1.67668	0.0210531	0.0211629	0.223272	1.16738	Q7MU81	Efflux transporter, MFP component, RND family OS=Porphyromonas gingivalis (strain ATCC BAA-308 / W83) GN=PG_1666 PE=3 SV=1	3.329	0	54.29	30.163	9	17		69.538	0	30.163	9	17	9	9	1	368	40.2	7.97
-0.00150968	-0.174408	-0.0338382	-0.0898365	0.161777	0.0728521	0.178151	0.180182	-0.0442225	-0.0426089	+	2.56285	0.00273619	0.0102328	0.223139	1.16727	Q7MXM0	Aspartate--tRNA ligase OS=Porphyromonas gingivalis (strain ATCC BAA-308 / W83) GN=aspS PE=3 SV=1	3.903	0	125.53	33.3901	17	42		131.684	0	33.3901	17	42	17	17	1	587	67	5.38
-0.269467	-0.0414874	-0.133409	-0.0430393	0.0747721	0.0754356	0.198718	0.0543062	0.0157914	-0.0260798	+	1.90925	0.0123239	0.0173836	0.222659	1.16688	Q7MTB4	Dihydrofolate reductase OS=Porphyromonas gingivalis (strain ATCC BAA-308 / W83) GN=folA PE=3 SV=1	3.217	0	24.63	35.1852	4	8		24.596	0	35.1852	4	8	4	4	1	162	18.4	4.89
0.0435423	-0.176021	0.0451286	-0.29409	0.137869	0.277188	0.118059	-0.0246378	-0.0903322	-0.0614913	+	1.11301	0.077088	0.0451931	0.22248	1.16674	Q7MW53	Hypoxanthine phosphoribosyltransferase OS=Porphyromonas gingivalis (strain ATCC BAA-308 / W83) GN=hpt PE=4 SV=1	2.981	0	41.12	17.4157	3	13		32.522	0	17.4157	3	13	3	3	1	178	20.4	5.17
0.140092	0.193181	0.231519	0.193903	0.0112151	-0.0829564	-0.00989301	-0.0469961	-0.0765289	-0.0753175	+	3.66691	0.000215322	0.00465993	-0.221831	0.857476	Q7MVT2	Riboflavin biosynthesis protein OS=Porphyromonas gingivalis (strain ATCC BAA-308 / W83) GN=ribF PE=3 SV=1	2.162	0	51.94	25.387	7	15		58.849	0	25.387	7	15	7	7	1	323	36.1	7.02
-0.0792813	-0.189513	-0.0600041	-0.145895	0.0717134	0.130022	0.0472396	0.156792	-0.0970766	0.0123996	+	2.86497	0.00136468	0.00810588	0.220115	1.16483	Q7MVH9	Phosphotransacetylase OS=Porphyromonas gingivalis (strain ATCC BAA-308 / W83) GN=pta PE=4 SV=1	9	0	256.61	59.5238	13	68		154.153	0	59.5238	13	68	13	13	1	336	35.8	5.63
0.193492	0.0957661	0.289872	0.189069	0.00878063	-0.0649541	-0.0790932	0.0266328	-0.0144659	-0.0309978	+	2.43618	0.00366284	0.0117143	-0.219208	0.859037	Q7MV60	Epimerase/reductase, putative OS=Porphyromonas gingivalis (strain ATCC BAA-308 / W83) GN=PG_1235 PE=4 SV=1	43.367	0	207.43	50.9434	12	49		164.399	0	50.9434	12	49	12	12	1	318	35.1	5.34
-0.100821	-0.157803	0.078179	-0.239315	0.0344145	0.149904	0.197072	0.0746975	-0.025427	-0.00531605	+	1.53906	0.0289028	0.0283162	0.218962	1.1639	Q7MWW7	Uncharacterized protein OS=Porphyromonas gingivalis (strain ATCC BAA-308 / W83) GN=PG_0466 PE=4 SV=1	1.154	0	5.88	7.56972	2	3		12.346	0	7.56972	2	3	2	2	1	251	27.6	4.83
-0.245974	-0.304612	-0.126446	-0.0659739	0.0991852	0.0681199	-0.0545484	0.0147653	0.0256244	0.202701	+	1.83768	0.0145318	0.0197949	0.217632	1.16282	Q7MVI6	Coenzyme A transferase, beta subunit OS=Porphyromonas gingivalis (strain ATCC BAA-308 / W83) GN=PG_1075 PE=4 SV=1	12.335	0	217.94	31.3636	3	43		69.368	0	31.3636	3	43	3	3	1	220	23.2	5.11
-0.382784	-0.285193	-0.0255593	-0.143288	-0.0164276	-0.0168212	0.106716	-0.041032	0.137354	0.230128	+	1.36003	0.0436483	0.0347926	0.217315	1.16257	Q7MUP8	Uncharacterized protein OS=Porphyromonas gingivalis (strain ATCC BAA-308 / W83) GN=PG_1458 PE=4 SV=1	1.512	0	19	21.0526	2	4		22.82	0	21.0526	2	4	2	2	1	152	17.9	4.93
0.10528	0.11782	0.147352	0.0988289	-0.0504777	-0.135662	-0.0850891	-0.127509	-0.0363602	0.00889191	+	4.1443	7.17306e-05	0.00412721	-0.217005	0.86035	Q7MW62	Hydrolase, putative OS=Porphyromonas gingivalis (strain ATCC BAA-308 / W83) GN=PG_0783 PE=4 SV=1	1.424	0	16.03	12.3636	3	5		23.197	0	12.3636	3	5	3	3	1	275	31.4	5.73
-0.21788	-0.221701	0.0626399	-0.154777	0.0526578	0.0953816	0.14855	0.0358925	-0.0538966	-0.00351505	+	1.63089	0.0233944	0.0258008	0.21605	1.16155	Q7MUW7	Phosphoribosylamine--glycine ligase OS=Porphyromonas gingivalis (strain ATCC BAA-308 / W83) GN=purD PE=3 SV=1	5.105	0	118.62	43.3875	14	31		128.348	0	43.3875	14	31	14	14	1	431	46.9	5.33
-0.0902046	0.0483334	-0.10649	-0.0102185	0.136109	0.237484	0.0532347	0.277446	-0.0935451	0.00936051	+	1.87621	0.0132981	0.0198022	0.215713	1.16128	Q7MX49	Uncharacterized protein OS=Porphyromonas gingivalis (strain ATCC BAA-308 / W83) GN=PG_0366 PE=4 SV=1	1.31	0	21.37	18.2796	3	7		19.483	0	18.2796	3	7	3	3	1	186	20.9	4.44
0.115671	0.129287	0.0999677	0.147798	0.0187018	-0.098433	-0.144219	-0.145551	0.0237041	-0.0175745	+	2.77844	0.00166557	0.00979348	-0.215556	0.861214	Q7MUZ7	PhoH family protein OS=Porphyromonas gingivalis (strain ATCC BAA-308 / W83) GN=PG_1323 PE=4 SV=1	12.594	0	218.74	49.3243	16	60		220.13	0	49.3243	16	60	16	16	1	444	49.8	5.53
-0.0787531	-0.266747	-0.128185	-0.198547	0.0825966	0.0925376	0.0406399	-0.0294883	0.0488	-0.0250633	+	2.30791	0.00492138	0.013096	0.21463	1.16041	Q7MX09	ATP-dependent Clp protease proteolytic subunit OS=Porphyromonas gingivalis (strain ATCC BAA-308 / W83) GN=clpP PE=3 SV=1	30.623	0	78.23	41.4414	6	17		80.689	0	41.4414	6	17	6	6	1	222	24.8	5.91
0.182669	0.221898	0.0803309	0.121106	-0.0876362	-0.0660873	-0.103174	0.0057693	-0.100432	-0.176272	+	2.78006	0.00165934	0.0102599	-0.214283	0.861974	Q7MTY1	DNA-binding response regulator/sensor histidine kinase OS=Porphyromonas gingivalis (strain ATCC BAA-308 / W83) GN=PG_1797 PE=4 SV=1	1.276	0	63.36	17.2737	15	21		90.529	0	17.2737	15	21	15	15	1	961	108.2	7.91
0.156199	0.148513	0.0485388	0.145175	0.0553817	-0.145317	-0.125713	-0.140743	-0.0366957	-0.0173293	+	2.10348	0.00787984	0.0163139	-0.213704	0.86232	Q7MT05	Uncharacterized protein OS=Porphyromonas gingivalis (strain ATCC BAA-308 / W83) GN=PG_2204 PE=4 SV=1	1.302	0	168.7	19.7065	30	50		204.344	0	19.7065	30	50	30	30	1	1908	214.1	6.44
0.0821502	0.103361	0.030194	0.138356	-0.111589	-0.157595	-0.147965	-0.0834699	0.205382	0.229107	+	3.54894	0.000282527	0.00587421	-0.21367	0.862341	Q7MTQ1	Uncharacterized protein OS=Porphyromonas gingivalis (strain ATCC BAA-308 / W83) GN=PG_1895 PE=4 SV=1	1.512	0	37.17	19.3966	3	9		26.003	0	19.3966	3	9	3	3	1	232	27.6	8.41
-0.0704767	-0.0588445	0.116007	-0.0720246	0.117301	0.160109	0.239045	0.252473	-0.144468	-0.14474	+	2.05198	0.008872	0.017461	0.213567	1.15955	Q7MXI0	Peptide chain release factor 3 OS=Porphyromonas gingivalis (strain ATCC BAA-308 / W83) GN=prfC PE=3 SV=1	0.911	0	39.28	11.4068	5	12		50.802	0	11.4068	5	12	5	5	1	526	59.8	5.48
-0.165072	-0.194169	-0.0944031	-0.14755	-0.0276867	0.041815	0.146185	0.091744	0.199867	0.25542	+	2.61775	0.00241128	0.0113636	0.213313	1.15935	Q7MVH3	DNA-binding response regulator RprY OS=Porphyromonas gingivalis (strain ATCC BAA-308 / W83) GN=rprY PE=4 SV=1	13.678	0	136.08	52.6531	13	39		106.059	0	52.6531	13	39	13	13	1	245	28.3	5.14
-0.0448323	-0.126272	0.00506699	-0.155853	0.166875	0.151808	0.150228	0.0604385	-0.0849763	-0.116248	+	2.52999	0.00295129	0.0117275	0.21281	1.15894	Q7MXK9	Peptidyl-tRNA hydrolase OS=Porphyromonas gingivalis (strain ATCC BAA-308 / W83) GN=pth PE=3 SV=1	0.848	0	16.27	17.8378	4	5		15.729	0	17.8378	4	5	4	4	1	185	20.8	8.94
0.279788	0.205249	0.0274407	0.110695	-0.0334557	-0.0533322	-0.132838	-0.00841034	-0.0776433	-0.178929	+	1.87852	0.0132277	0.0203697	-0.212802	0.86286	Q7MW04	Type IIS restriction endonuclease, putative OS=Porphyromonas gingivalis (strain ATCC BAA-308 / W83) GN=PG_0862 PE=4 SV=1	1.081	0	97.62	22.0848	17	24		124.952	0	22.0848	17	24	17	17	1	1132	129.9	5.66
0.23346	0.0927845	0.0749839	0.162162	-0.0623765	0.0152745	-0.210794	-0.0286744	-0.134226	-0.0833564	+	1.88568	0.0130112	0.0201684	-0.21249	0.863046	Q7MUH8	Cell division protein FtsX OS=Porphyromonas gingivalis (strain ATCC BAA-308 / W83) GN=PG_1536 PE=3 SV=1	0.968	0	11.39	10.1695	3	5		13.585	0	10.1695	3	5	3	3	1	295	33.1	9.33
-0.195649	-0.288415	0.0827601	-0.196383	0.0245285	0.183024	0.094929	-0.0510124	-0.0335606	0.0336829	+	1.18009	0.0660564	0.044872	0.212289	1.15852	Q7MXT4	Phosphoribosylformylglycinamidine cyclo-ligase, putative OS=Porphyromonas gingivalis (strain ATCC BAA-308 / W83) GN=PG_0075 PE=4 SV=1	1.683	0	44.31	22.7603	9	15		49.663	0	22.7603	9	15	9	9	1	413	45.4	6.47
0.052719	0.159093	0.0737273	0.194381	-0.191669	-0.12057	0.00465905	-0.0615534	0.0453806	-0.0219449	+	2.12005	0.0075849	0.0162774	-0.212263	0.863182	Q7MAW6	tRNA dimethylallyltransferase 2 OS=Porphyromonas gingivalis (strain ATCC BAA-308 / W83) GN=miaA2 PE=3 SV=1	0.468	0	9.02	6.29139	2	3		9.928	0	6.29139	2	3	2	2	1	302	33.9	5.96
0.0453266	0.144012	0.10905	0.177326	-0.0114372	-0.215293	-0.0506401	-0.0956977	0.0368331	0.0274899	+	2.17157	0.0067365	0.0160271	-0.212196	0.863222	Q7MWN5	Uncharacterized protein OS=Porphyromonas gingivalis (strain ATCC BAA-308 / W83) GN=PG_0565 PE=4 SV=1	0.896	0	20.49	13.1034	3	6		22.33	0	13.1034	3	6	3	3	1	290	33.7	9.77
-0.127627	-0.178324	-0.20888	-0.21666	0.0190094	0.0259114	0.0362239	0.0332297	0.0629151	0.0706592	+	4.30767	4.92409e-05	0.00429066	0.211466	1.15786	Q7MWW8	Adenylosuccinate synthetase OS=Porphyromonas gingivalis (strain ATCC BAA-308 / W83) GN=purA PE=3 SV=1	15.103	0	193.5	49.409	19	54		176.798	0	49.409	19	54	19	19	1	423	46.5	6.23
0.0470502	-0.25122	0.00293001	-0.271194	0.0752665	0.127386	0.0827327	0.0862384	-0.238761	-0.239413	+	1.33887	0.0458274	0.0375928	0.211014	1.1575	Q7MTN7	30S ribosomal protein S13 OS=Porphyromonas gingivalis (strain ATCC BAA-308 / W83) GN=rpsM PE=3 SV=1	4.995	0	34.98	26.1905	4	12		24.536	0	26.1905	4	12	4	4	1	126	14	10.42
-0.125728	-0.110329	0.106787	-0.0421231	0.0896053	0.198363	0.217122	0.165423	-0.0720523	-0.0758857	+	1.89394	0.0127663	0.020728	0.210476	1.15707	Q7MWJ0	Lon protease OS=Porphyromonas gingivalis (strain ATCC BAA-308 / W83) GN=lon PE=2 SV=1	4.495	0	156.6	27.5309	23	47		196.289	0	27.5309	23	47	23	23	1	810	91.8	7.31
-0.0191574	-0.181761	-0.0737881	-0.148941	0.157663	0.0472438	0.107524	0.103706	-0.0403161	0.00952641	+	2.55493	0.00278655	0.0120194	0.209946	1.15665	Q7MU18	Conserved domain protein OS=Porphyromonas gingivalis (strain ATCC BAA-308 / W83) GN=PG_1754 PE=4 SV=1	2.02	0	128.86	18.1926	15	47		119.799	0	18.1926	15	47	15	15	1	841	94.2	8.43
-0.287248	-0.160767	0.00934735	-0.0612366	0.079761	0.0787119	0.107689	0.0704184	-0.0617061	-0.0622948	+	1.74323	0.0180622	0.0245714	0.209121	1.15598	Q7MVV1	DNA polymerase III, delta prime subunit, putative OS=Porphyromonas gingivalis (strain ATCC BAA-308 / W83) GN=PG_0932 PE=4 SV=1	0.887	0	35.71	20.1923	6	10		44.534	0	20.1923	6	10	6	6	1	416	47.4	7.81
-0.265202	-0.178389	-0.0800517	-0.123123	-0.0955803	0.0282251	0.166791	0.0894154	0.0427386	0.127145	+	1.65243	0.0222622	0.0279604	0.208904	1.15581	Q7MXN0	SpoOJ regulator protein OS=Porphyromonas gingivalis (strain ATCC BAA-308 / W83) GN=soj PE=4 SV=1	16.783	0	70.99	28.6822	6	17		62.843	0	28.6822	6	17	6	6	1	258	28.1	6.54
-0.201189	-0.0609811	0.166491	-0.0175066	0.0153849	0.193435	0.280456	0.232695	-0.103507	0.0165169	+	1.14772	0.0711671	0.0489002	0.208789	1.15572	Q7MU00	Protein GrpE OS=Porphyromonas gingivalis (strain ATCC BAA-308 / W83) GN=grpE PE=3 SV=1	20.544	0	132.43	54.6392	9	32		87.387	0	54.6392	9	32	9	9	1	194	21.8	4.91
-0.163273	-0.07287	-0.125976	-0.0519448	0.0806773	0.136635	0.123905	0.0796103	-0.0626634	0.1025	+	3.41834	0.000381643	0.00693578	0.208723	1.15566	Q7MX66	ATP-dependent DNA helicase RecG OS=Porphyromonas gingivalis (strain ATCC BAA-308 / W83) GN=recG PE=3 SV=1	0.125	0	4.78	2.5788	2	2		7.445	0	2.5788	2	2	2	2	1	698	78.9	8.5
-0.324808	-0.231278	-0.0706925	-0.0473253	-0.0647927	0.0813667	0.173074	-0.0310164	0.239647	0.251715	+	1.29113	0.051153	0.039682	0.208184	1.15523	Q7MWF9	Phosphatase, YrbI family OS=Porphyromonas gingivalis (strain ATCC BAA-308 / W83) GN=PG_0658 PE=4 SV=1	7.254	0	46.02	52.6012	7	11		67.892	0	52.6012	7	11	7	7	1	173	19	6.54
-0.174164	-0.223511	-0.050373	-0.172918	0.0553172	0.0897366	0.0228564	0.0423273	-0.0275661	-0.00983361	+	2.72229	0.00189544	0.0115522	0.207801	1.15493	Q7MUT6	Cell shape-determining protein MreB OS=Porphyromonas gingivalis (strain ATCC BAA-308 / W83) GN=mreB PE=4 SV=1	3.806	0	142.05	31.8584	9	44		81.044	0	31.8584	9	44	9	9	1	339	37	5.5
0.00379342	0.246186	0.0174373	0.0894826	-0.262272	-0.135915	0.00276558	-0.0782583	-0.00262417	-0.00580015	+	1.41252	0.038679	0.0358462	-0.207645	0.86595	Q7MWC2	Uncharacterized protein OS=Porphyromonas gingivalis (strain ATCC BAA-308 / W83) GN=PG_0706 PE=4 SV=1	26.826	0	66.17	51.3333	7	17		86.175	0	51.3333	7	17	7	7	1	150	16.8	5.35
-0.253547	-0.123922	-0.0821102	-0.0845006	0.0732191	-0.0280794	0.106153	0.134396	0.0789673	0.056899	+	2.07943	0.00832851	0.0185789	0.207442	1.15464	Q7MWL9	GMP synthase [glutamine-hydrolyzing] OS=Porphyromonas gingivalis (strain ATCC BAA-308 / W83) GN=guaA PE=3 SV=1	2.29	0	83.32	23.1225	8	23		90.023	0	23.1225	8	23	8	8	1	506	56.7	6.06
0.093164	0.121274	-0.0302938	-0.0099214	-0.202434	-0.126284	-0.125404	-0.199696	0.0502667	0.0580641	+	2.51528	0.00305298	0.0129078	-0.20701	0.866331	Q7MXM5	Uncharacterized protein OS=Porphyromonas gingivalis (strain ATCC BAA-308 / W83) GN=PG_0147 PE=4 SV=1	2.162	0	15.44	35.1955	4	4		21.343	0	35.1955	4	4	4	4	1	179	20.2	4.77
0.178645	0.205099	0.0610786	0.0879548	-0.104217	-0.127406	-0.0661423	0.00662861	-0.12877	-0.0695893	+	2.40084	0.00397336	0.013692	-0.205979	0.86695	Q7MUS4	Uncharacterized transporter PG_1411 OS=Porphyromonas gingivalis (strain ATCC BAA-308 / W83) GN=PG_1411 PE=3 SV=1	1.31	0	28.85	12.1212	5	8		45.72	0	12.1212	5	8	5	5	1	561	60.3	9.07
0.0672714	0.163516	-0.0411505	0.0712162	-0.0451782	-0.0793873	-0.213766	-0.224355	0.123373	0.0734135	+	1.79403	0.0160683	0.0245414	-0.205885	0.867007	Q7MWY8	Uncharacterized protein OS=Porphyromonas gingivalis (strain ATCC BAA-308 / W83) GN=PG_0441 PE=4 SV=1	0.304	0	18.97	7.18358	5	7		21.901	0	7.18358	5	7	5	5	1	877	99.2	9.13
-0.277408	-0.15414	-0.00172464	-0.123308	0.002176	0.164163	0.0885785	0.0117662	0.0486109	-0.0755726	+	1.63234	0.0233161	0.0299029	0.205816	1.15334	Q7MVA5	Iron-sulfur cluster binding protein, putative OS=Porphyromonas gingivalis (strain ATCC BAA-308 / W83) GN=PG_1172 PE=4 SV=1	4.623	0	122.18	31.5421	12	33		108.23	0	31.5421	12	33	12	12	1	428	48.7	8.19
-0.0843915	-0.20142	-0.00340825	-0.201584	0.148278	0.0836153	0.0354526	0.0641587	-0.074201	-0.0395108	+	2.05078	0.0088965	0.0194609	0.205577	1.15315	Q7MW56	Uncharacterized protein OS=Porphyromonas gingivalis (strain ATCC BAA-308 / W83) GN=PG_0789 PE=4 SV=1	1.929	0	35.28	24.7899	4	9		31.307	0	24.7899	4	9	4	4	1	238	25.9	5.34
0.367842	0.0925542	0.123327	0.0739297	-0.000986744	-0.0173789	-0.0948811	-0.0510817	-0.0334909	0.0540534	+	1.5454	0.028484	0.0330474	-0.205495	0.867241	Q7MVJ0	Uncharacterized protein OS=Porphyromonas gingivalis (strain ATCC BAA-308 / W83) GN=PG_1071 PE=4 SV=1	1.336	0	33.63	18.9441	5	9		34.936	0	18.9441	5	9	5	5	1	322	35.2	7.37
-0.174504	-0.175549	-0.0682162	-0.116028	-0.0270179	0.143249	0.093739	0.0775238	-0.0100142	0.0536729	+	2.45656	0.0034949	0.013355	0.205448	1.15304	Q7MW81	TPR domain protein OS=Porphyromonas gingivalis (strain ATCC BAA-308 / W83) GN=PG_0759 PE=4 SV=1	1.319	0	86.95	30.6834	15	21		123.379	0	30.6834	15	21	15	15	1	717	81.7	5.6
0.0776512	0.213981	0.214296	0.202969	-0.0372344	-0.00791369	-0.0493437	-0.0113814	-0.0960727	-0.117007	+	2.96086	0.00109431	0.0109054	-0.203693	0.868325	Q7MUB3	Uncharacterized protein OS=Porphyromonas gingivalis (strain ATCC BAA-308 / W83) GN=PG_1618 PE=4 SV=1	1.512	0	22.31	19.7368	5	8		18.47	0	19.7368	5	8	5	5	1	228	26.4	5.87
0.202143	0.236985	0.151682	0.0986938	-0.0339582	-0.0041567	-0.0270548	-0.0592797	-0.0301748	-0.196218	+	3.13278	0.000736583	0.00976344	-0.203488	0.868448	Q7MXU5	TPR domain protein OS=Porphyromonas gingivalis (strain ATCC BAA-308 / W83) GN=PG_0062 PE=4 SV=1	0.239	0	10.85	4.26471	3	4		18.54	0	4.26471	3	4	3	3	1	680	77.6	6.29
-0.0359437	-0.16091	0.0761824	-0.0972365	0.196609	0.201987	0.0876525	0.108645	-0.234648	-0.169524	+	1.87854	0.0132269	0.0231382	0.2032	1.15125	Q7MXE5	Transcription termination/antitermination protein NusA OS=Porphyromonas gingivalis (strain ATCC BAA-308 / W83) GN=nusA PE=3 SV=1	11.915	0	244.59	43.9189	16	67		194.058	0	43.9189	16	67	16	16	1	444	50.2	4.53
-0.41129	-0.159814	-0.0859426	-0.183815	-0.158356	0.0342005	0.0757943	0.0193396	0.0959497	0.0374422	+	1.23018	0.0588606	0.04621	0.20296	1.15106	Q7MW82	Peptidyl-dipeptidase Dcp OS=Porphyromonas gingivalis (strain ATCC BAA-308 / W83) GN=dcp-1 PE=3 SV=1	8.38	0	211.11	29.9281	15	50		236.242	0	29.9281	15	50	15	15	1	695	78.1	5.33
0.125877	0.131387	0.239128	-0.020238	-0.0300346	-0.0541969	-0.062443	-0.185977	0.174405	0.0265915	+	1.71658	0.0192051	0.0289528	-0.202202	0.869223	Q7BWB3	ISPg2, transposase OS=Porphyromonas gingivalis (strain ATCC BAA-308 / W83) GN=PG_0277 PE=4 SV=1	2.652	0	36.06	21.0106	7	11		49.485	0	21.0106	7	11	7	7	1	376	43.3	7.4
-0.162322	-0.022125	-0.0154425	-0.127776	-0.0489261	0.171389	0.267827	0.090624	0.129786	-0.0327741	+	1.41301	0.0386359	0.0376835	0.202145	1.15041	Q7MX52	Conserved domain protein OS=Porphyromonas gingivalis (strain ATCC BAA-308 / W83) GN=PG_0363 PE=4 SV=1	0.468	0	7.1	5.81818	3	4		7.284	0	5.81818	3	4	3	3	1	275	31.2	7.15
-0.160298	-0.140944	0.114954	0.0212055	0.0270993	0.219801	0.227021	0.169168	-0.133632	-0.0638941	+	1.33372	0.0463747	0.0404515	0.202043	1.15033	Q7MVV3	Uncharacterized protein OS=Porphyromonas gingivalis (strain ATCC BAA-308 / W83) GN=PG_0929 PE=4 SV=1	1.783	0	28.31	13.75	2	7		24.554	0	13.75	2	7	2	2	1	160	18.7	9.63
0.0818369	0.186643	0.241395	0.200171	0.00288779	-0.0186199	-0.00866976	-0.0688554	-0.0248041	-0.0485426	+	2.76356	0.00172363	0.0124038	-0.200826	0.870053	Q7MX89	LAO/AO transport system ATPase OS=Porphyromonas gingivalis (strain ATCC BAA-308 / W83) GN=PG_0321 PE=4 SV=1	1.512	0	25.75	13.7026	5	10		31.103	0	13.7026	5	10	5	5	1	343	38.3	8.32
-0.349587	-0.316568	-0.0126847	-0.14298	-0.0511272	0.0745781	-0.028552	-0.0152944	-0.00534807	0.139423	+	1.27609	0.0529559	0.0441389	0.200356	1.14898	Q7MV91	8-amino-7-oxononanoate synthase OS=Porphyromonas gingivalis (strain ATCC BAA-308 / W83) GN=bioF-2 PE=3 SV=1	0.65	0	23.52	11.7801	3	5		36.814	0	11.7801	3	5	3	3	1	382	42.9	5.69
0.15127	0.189073	0.0235537	0.138202	-0.0954559	-0.0122071	-0.117745	-0.0737959	-0.0221737	-0.028118	+	2.49522	0.00319728	0.0143119	-0.200325	0.870354	Q7MTJ1	Bacterial sugar transferase OS=Porphyromonas gingivalis (strain ATCC BAA-308 / W83) GN=PG_1964 PE=4 SV=1	0.738	0	17.7	8.97436	5	6		27.238	0	8.97436	5	6	5	5	1	468	54	9.2
-0.196398	-0.0738436	-0.143398	-0.149941	0.0146471	0.0893593	0.0309641	0.101925	0.0987482	0.0990665	+	3.03008	0.000933093	0.0110558	0.200119	1.14879	Q7MU34	Tyrosine recombinase XerC OS=Porphyromonas gingivalis (strain ATCC BAA-308 / W83) GN=xerD PE=3 SV=1	0.668	0	14.28	17.5325	4	4		26.628	0	17.5325	4	4	4	4	1	308	35	6.39
0.0454851	0.195313	-0.0198711	0.191839	-0.142295	-0.101965	-0.0334004	-0.109928	0.214358	0.124411	+	1.84871	0.0141675	0.0254	-0.200089	0.870497	Q7MVJ8	Transcriptional regulator, putative OS=Porphyromonas gingivalis (strain ATCC BAA-308 / W83) GN=PG_1063 PE=4 SV=1	0.874	0	11.55	15.0685	2	3		19.356	0	15.0685	2	3	2	2	1	146	16.5	5.99
-0.0906439	-0.107666	0.00956161	-0.0975749	0.0979402	0.124231	0.134624	0.155421	-0.0809259	-0.0659282	+	3.27202	0.000534538	0.00990374	0.199635	1.14841	Q7MVQ5	Threonine--tRNA ligase OS=Porphyromonas gingivalis (strain ATCC BAA-308 / W83) GN=thrS PE=3 SV=1	3.903	0	191.81	33.2312	17	55		147.925	0	33.2312	17	55	17	17	1	653	75.4	6.24
0.0830512	0.227484	0.0653442	0.276808	-0.074563	-0.0524818	-0.0762106	0.0614351	-0.0401967	-0.0306892	+	1.73671	0.0183354	0.0296719	-0.198627	0.871379	Q7MUY0	Glycosyl transferase, group 1 family protein OS=Porphyromonas gingivalis (strain ATCC BAA-308 / W83) GN=PG_1345 PE=4 SV=1	0.274	0	12.01	2.94906	1	4		13.928	0	2.94906	1	4	1	1	1	373	41.2	6.92
0.193239	0.112064	0.171072	0.172352	-0.0145218	-0.168914	0.110472	-0.0714307	-0.0692428	-0.000143097	+	1.76117	0.0173311	0.0292024	-0.19828	0.871589	Q7MX77	Glycosyl transferase, group 2 family protein OS=Porphyromonas gingivalis (strain ATCC BAA-308 / W83) GN=PG_0334 PE=4 SV=1	0.136	0	1.73	2.82132	1	1		2.389	13	2.82132	1	1	1	1	1	319	36.3	7.85
0.0272058	0.124857	0.0421024	0.206811	-0.0917189	-0.152512	-0.0808719	-0.0668929	1.55321	1.85239	+	2.31563	0.00483471	0.0176071	-0.198243	0.871612	Q7MTS3	Methlytransferase, UbiE/COQ5 family OS=Porphyromonas gingivalis (strain ATCC BAA-308 / W83) GN=PG_1870 PE=4 SV=1	0.638	0	12.33	19.1781	3	3		19.779	0	19.1781	3	3	3	3	1	219	25.3	8.4
0.153565	0.206331	-0.00195229	0.105277	-0.145632	-0.112026	-0.0780729	0.00678627	-0.0774561	-0.133257	+	1.94097	0.0114559	0.0240649	-0.198041	0.871733	Q7MT22	Na(+)-translocating NADH-quinone reductase subunit F OS=Porphyromonas gingivalis (strain ATCC BAA-308 / W83) GN=nqrF PE=1 SV=1	7.318	0	107.35	38.835	15	35		104.543	0	38.835	15	35	15	15	1	412	46.4	5.81
0.140262	0.231206	-0.0564049	0.104973	-0.0480339	-0.110302	-0.167968	-0.0449886	-0.0046015	-0.0728548	+	1.59926	0.0251618	0.0340488	-0.197832	0.87186	Q7MTY4	1,4-alpha-glucan branching enzyme OS=Porphyromonas gingivalis (strain ATCC BAA-308 / W83) GN=glgB PE=3 SV=1	1.113	1	43.85	14.521	10	17		42.023	0	14.521	10	17	9	9	1	668	78	5.81
0.133374	0.129287	0.0763255	0.0704687	-0.128253	-0.116234	-0.0376109	-0.0967868	-0.0480128	0.0235268	+	3.54421	0.00028562	0.00897727	-0.197085	0.872312	Q7MUD6	Shikimate kinase OS=Porphyromonas gingivalis (strain ATCC BAA-308 / W83) GN=aroK PE=3 SV=1	0.233	0	4.75	3.76344	1	2		3.168	5	3.76344	1	2	1	1	1	186	21.2	6.38
-0.0347375	-0.200388	-0.0522673	-0.196104	0.0566351	0.125252	0.0166267	0.101693	-0.0256824	-0.0248899	+	2.07221	0.00846825	0.0212066	0.195926	1.14546	Q7MSY9	MiaB-like tRNA modifying enzyme OS=Porphyromonas gingivalis (strain ATCC BAA-308 / W83) GN=PG_2221 PE=4 SV=1	3.047	0	77.63	32.6577	11	20		110.303	0	32.6577	11	20	11	11	1	444	49.9	6.8
-0.104491	-0.156425	-0.201281	-0.150915	0.0484681	0.024835	-0.00204477	0.0940525	0.100986	0.0979071	+	3.32237	0.000476023	0.0106392	0.194606	1.14441	Q7MVU9	UPF0313 protein PG_0934 OS=Porphyromonas gingivalis (strain ATCC BAA-308 / W83) GN=PG_0934 PE=3 SV=1	0.212	0	9.6	3.15457	2	3		18.153	0	3.15457	2	3	2	2	1	634	73	9.14
0.287082	0.157107	0.0547553	0.109426	-0.00608967	-0.0268106	-0.105063	-0.0312877	-0.0756011	-0.152305	+	1.9401	0.011479	0.0254611	-0.194405	0.873933	Q7MUE7	Uncharacterized protein OS=Porphyromonas gingivalis (strain ATCC BAA-308 / W83) GN=PG_1581 PE=4 SV=1	1.404	0	32.59	17.9245	6	10		44.098	0	17.9245	6	10	6	6	1	318	36.1	5.88
0.0053619	0.0850868	0.0405733	0.0654137	-0.287383	-0.195722	-0.0622434	-0.0275038	0.0846945	0.206063	+	1.65981	0.0218873	0.0341573	-0.192322	0.875196	Q7MVX2	Alpha-1,2-mannosidase family protein OS=Porphyromonas gingivalis (strain ATCC BAA-308 / W83) GN=PG_0902 PE=4 SV=1	0.064	0	2.94	1.21457	1	1		3.318	5	1.21457	1	1	1	1	1	741	83.7	7.03
0.0575673	0.164954	0.156237	0.140707	0.0127077	-0.16095	-0.0696717	-0.0290622	-0.0559429	0.015615	+	2.29479	0.00507241	0.0197106	-0.19161	0.875628	Q7MVH0	Phosphomannomutase OS=Porphyromonas gingivalis (strain ATCC BAA-308 / W83) GN=pgm PE=3 SV=1	7.913	0	158.52	26.6234	8	31		147.707	0	26.6234	8	31	8	8	1	462	49.9	5.9
0.029788	-0.155476	0.0259418	-0.146599	0.220574	0.191303	0.119069	-0.0115594	-0.162377	-0.163256	+	1.40116	0.0397048	0.041815	0.191433	1.1419	Q7MXU6	YngK protein OS=Porphyromonas gingivalis (strain ATCC BAA-308 / W83) GN=yngK-1 PE=4 SV=1	0.407	0	20.14	7.42188	4	7		15.425	0	7.42188	4	7	4	4	1	512	59.3	9.39
0.103044	0.0947749	0.0146143	0.0690909	-0.122442	-0.235823	-0.0525587	-0.0694446	0.0408847	0.0151523	+	2.21999	0.0060258	0.0207386	-0.190448	0.876334	Q7MVW0	Glycosyl transferase, group 2 family protein OS=Porphyromonas gingivalis (strain ATCC BAA-308 / W83) GN=PG_0920 PE=4 SV=1	7.733	0	65.11	53.9823	10	19		84.117	0	53.9823	10	19	10	10	1	226	25.6	8.28
-0.216347	-0.244399	0.00847821	-0.131256	0.0227303	0.0777594	0.157982	-0.0811721	0.0903001	0.0259394	+	1.33758	0.0459639	0.0465498	0.190206	1.14093	Q7MUB8	Glyoxalase family protein OS=Porphyromonas gingivalis (strain ATCC BAA-308 / W83) GN=PG_1613 PE=4 SV=1	12.335	0	57.84	52.9851	5	15		57.723	0	52.9851	5	15	5	5	1	134	14.8	5.52
0.119239	0.066249	0.178724	0.24123	-0.0567482	0.0512967	0.0415352	-0.183936	-0.360621	-0.303601	+	1.52492	0.029859	0.0389875	-0.188323	0.877625	Q7MX19	Uncharacterized protein OS=Porphyromonas gingivalis (strain ATCC BAA-308 / W83) GN=PG_0404 PE=4 SV=1	0.233	0	2.97	6.25	1	1		2.976	5	6.25	1	1	1	1	1	112	13	5.19
0.0789435	0.159017	0.0903997	0.244546	0.00357762	-0.126061	-0.00833397	-0.0485414	-0.0595049	-0.126914	+	2.10408	0.00786905	0.0244919	-0.188066	0.877781	Q7MTZ5	Uridine kinase OS=Porphyromonas gingivalis (strain ATCC BAA-308 / W83) GN=udk PE=3 SV=1	0.778	0	26.89	10.5263	1	7		22.614	0	10.5263	1	7	1	1	1	209	23.9	6.7
-0.0408457	-0.19718	-0.0651765	-0.172338	0.0854794	0.0790086	0.088115	0.0237232	-0.0129741	-0.097254	+	2.39619	0.00401611	0.0198798	0.187967	1.13916	Q7MX58	Aspartate carbamoyltransferase OS=Porphyromonas gingivalis (strain ATCC BAA-308 / W83) GN=pyrB PE=3 SV=1	2.511	2	58.3	25.3289	8	21		43.564	0	25.3289	8	21	6	6	1	304	34.7	5.99
-0.00453327	-0.151868	0.110185	-0.117058	0.123321	0.197464	0.146114	0.120989	-0.397993	-0.295747	+	1.63727	0.0230529	0.0360219	0.18779	1.13902	Q7MVF0	Signal recognition particle protein OS=Porphyromonas gingivalis (strain ATCC BAA-308 / W83) GN=ffh PE=3 SV=1	5.898	0	111.68	35.0562	15	39		113.665	0	35.0562	15	39	15	15	1	445	49.3	9.01
-0.258261	-0.103355	-0.0920468	-0.144427	-0.0816238	0.128869	0.0656194	0.0282093	0.0127705	0.10269	+	1.7161	0.0192267	0.0352546	0.184791	1.13665	Q7MV07	Phosphoesterase OS=Porphyromonas gingivalis (strain ATCC BAA-308 / W83) GN=PG_1311 PE=3 SV=1	0.166	0	2.55	3.7234	1	1		2.53	10	3.7234	1	1	1	1	1	188	21.4	8.27
0.129667	0.190919	0.0477828	0.0387886	-0.133658	-0.0442995	-0.0590639	-0.0945348	0.0482743	-0.0950547	+	2.3783	0.00418509	0.020825	-0.184679	0.879845	Q7MTZ8	Uncharacterized protein OS=Porphyromonas gingivalis (strain ATCC BAA-308 / W83) GN=PG_1778 PE=4 SV=1	1.154	0	11.53	17.9389	5	5		12.227	0	17.9389	5	5	5	5	1	262	31	7.52
-0.114244	-0.203392	-0.1259	-0.223161	0.071564	0.0343179	-0.0254893	-0.00910272	0.021761	0.123458	+	2.7248	0.00188453	0.0174222	0.184497	1.13642	Q7MTU1	Uncharacterized protein OS=Porphyromonas gingivalis (strain ATCC BAA-308 / W83) GN=PG_1850 PE=4 SV=1	0.624	0	16.03	10.596	3	4		23.373	0	10.596	3	4	3	3	1	302	35.1	7.88
0.0630937	0.183346	0.0444612	0.224277	-0.0356106	-0.102863	-0.0312902	-0.050041	-0.031569	0.000844188	+	2.09273	0.00807733	0.0268946	-0.183746	0.880414	Q7MV81	Uncharacterized protein OS=Porphyromonas gingivalis (strain ATCC BAA-308 / W83) GN=PG_1209 PE=4 SV=1	3.642	0	113.89	28.1008	14	32		134.185	0	28.1008	14	32	14	14	1	516	59.1	5.3
-0.208362	-0.161125	-0.116975	-0.17942	0.0487824	0.0350738	-0.00235843	-0.013173	0.182363	0.218961	+	3.56441	0.000272643	0.0117561	0.183551	1.13568	Q7MVG2	Uncharacterized protein OS=Porphyromonas gingivalis (strain ATCC BAA-308 / W83) GN=PG_1102 PE=4 SV=1	0.633	0	42.18	12.7568	10	14		47.199	0	12.7568	10	14	10	10	1	925	106.7	9.51
0.0217813	-0.216769	0.00257641	-0.150695	0.131301	0.0855605	0.052041	0.119045	-0.230687	-0.208682	+	1.61914	0.0240358	0.038805	0.182764	1.13506	Q7MWD3	4-hydroxybutyrate CoA-transferase OS=Porphyromonas gingivalis (strain ATCC BAA-308 / W83) GN=abfT-1 PE=1 SV=1	3.962	0	155.38	26.9142	9	40		94.052	0	26.9142	9	40	9	9	1	431	47.3	6
0.226009	0.0165035	0.0891152	0.151858	0.0581325	-0.0698393	-0.112027	-0.120075	0.110488	-0.00903678	+	1.61584	0.0242191	0.0389181	-0.181823	0.881588	Q7MXB1	DNA processing protein DprA, putative OS=Porphyromonas gingivalis (strain ATCC BAA-308 / W83) GN=dprA PE=4 SV=1	0.492	0	11.37	12.5668	4	4		16.327	0	12.5668	4	4	4	4	1	374	40.5	6.02
-0.239706	-0.13606	-0.117452	-0.0760826	0.0776139	0.028824	-0.0317572	0.0821461	0.0967385	0.0916081	+	2.2197	0.0060297	0.0254509	0.181532	1.13409	Q7MWA7	Prolyl oligopeptidase family protein OS=Porphyromonas gingivalis (strain ATCC BAA-308 / W83) GN=PG_0724 PE=4 SV=1	6.444	0	201.96	32.0988	17	55		209.881	0	32.0988	17	55	17	17	1	648	73.7	6.15
-0.135135	-0.224225	-0.0650802	-0.205319	0.0188924	0.0306469	0.0146441	0.0299086	0.121809	0.203153	+	2.59315	0.00255183	0.0197527	0.180963	1.13364	Q7MVV4	Response regulator OS=Porphyromonas gingivalis (strain ATCC BAA-308 / W83) GN=PG_0928 PE=4 SV=1	5.898	0	113.27	27.4131	13	34		125.973	0	27.4131	13	34	13	13	1	518	60.7	5.72
-0.285163	-0.195041	-0.0879506	-0.0948655	-0.0721662	0.0357376	0.095723	-0.00166859	0.0930922	0.0911215	+	1.66518	0.0216182	0.0385591	0.180162	1.13301	Q7MTA8	4-hydroxythreonine-4-phosphate dehydrogenase OS=Porphyromonas gingivalis (strain ATCC BAA-308 / W83) GN=pdxA PE=3 SV=1	3.16	0	112.98	23.8356	6	24		90.173	0	23.8356	6	24	6	6	1	365	40.1	5.31
0.0598879	0.217711	0.189919	0.134902	-0.0362003	-0.0373926	-0.0214625	-0.0220732	-0.0170968	-0.0607622	+	2.66641	0.00215573	0.0194224	-0.179887	0.882772	Q7MU91	Uncharacterized protein OS=Porphyromonas gingivalis (strain ATCC BAA-308 / W83) GN=PG_1653 PE=4 SV=1	1.873	0	48.67	24.8157	9	16		53.175	0	24.8157	9	16	9	9	1	407	44.5	6.25
-0.270544	-0.1915	-0.139153	-0.0251148	-0.037592	0.020305	0.100742	0.00818495	0.174714	0.199129	+	1.64395	0.0227011	0.0392553	0.179488	1.13248	Q7MWT7	Queuine tRNA-ribosyltransferase OS=Porphyromonas gingivalis (strain ATCC BAA-308 / W83) GN=tgt PE=3 SV=1	2.34	0	60.39	26.0638	5	12		89.273	0	26.0638	5	12	5	5	1	376	42.8	6.35
-0.0964256	-0.263118	-0.0283353	-0.177037	0.030023	0.053064	0.0454064	0.0197546	-0.057526	0.0641627	+	1.87933	0.0132031	0.0345224	0.178291	1.13154	Q7MXI9	Peptidase, M16 family OS=Porphyromonas gingivalis (strain ATCC BAA-308 / W83) GN=PG_0196 PE=3 SV=1	4.505	0	282.25	30.4995	24	74		254.807	0	30.4995	24	74	24	24	1	941	105.6	5.48
-0.140182	-0.137125	0.00317011	-0.152543	0.0011135	0.137324	0.143679	-0.00541203	-0.0498648	0.0188861	+	1.7215	0.0189889	0.0390071	0.175846	1.12963	Q7MUC6	dITP/XTP pyrophosphatase OS=Porphyromonas gingivalis (strain ATCC BAA-308 / W83) GN=PG_1603 PE=3 SV=1	1.371	0	25.4	29.3814	6	9		25.593	0	29.3814	6	9	5	5	1	194	21.3	5.92
0.0590328	0.126387	0.044829	0.161254	-0.0491813	-0.071727	-0.0737695	-0.109362	0.0493505	0.0196866	+	2.91576	0.00121405	0.0194187	-0.173886	0.886452	Q7MUX7	Uncharacterized protein OS=Porphyromonas gingivalis (strain ATCC BAA-308 / W83) GN=PG_1348 PE=4 SV=1	2.36	0	40.69	32.7645	7	13		50.475	0	32.7645	7	13	7	7	1	293	32.1	6.54
0.205049	0.114405	0.0566036	0.0682364	-0.144654	0.0271602	-0.0752128	-0.0563306	-0.170743	-0.191413	+	1.91743	0.0120941	0.0354349	-0.173333	0.886792	Q7MWH3	Signal peptide peptidase SppA, 67K type OS=Porphyromonas gingivalis (strain ATCC BAA-308 / W83) GN=sppA PE=4 SV=1	7.733	0	238.71	35.6303	18	69		173.484	0	35.6303	18	69	18	18	1	595	65.2	6.33
-0.0393274	-0.189985	0.0768924	-0.070318	0.066554	0.0896305	0.184158	0.126246	-0.0662293	-0.0176128	+	1.53289	0.0293165	0.04843	0.172332	1.12688	Q7MTX9	V-type ATPase, subunit E, putative OS=Porphyromonas gingivalis (strain ATCC BAA-308 / W83) GN=PG_1801 PE=4 SV=1	6.356	0	93.89	34.6939	6	52		74.505	0	34.6939	6	52	6	6	1	196	21.9	4.92
0.188813	0.100653	0.222062	0.108747	0.060614	-0.0397115	-0.0578909	-0.0237599	-0.159021	-0.268729	+	2.28412	0.00519853	0.030186	-0.170256	0.888685	Q7MWF1	Lipoprotein, putative OS=Porphyromonas gingivalis (strain ATCC BAA-308 / W83) GN=PG_0670 PE=4 SV=1	2.162	0	29.28	16.6227	6	10		40.248	0	16.6227	6	10	6	6	1	379	42.9	5.85
-0.14911	-0.104867	0.0266327	-0.0738402	-0.00723165	0.0665232	0.210274	0.109804	-0.0232847	-0.00747677	+	1.55972	0.0275603	0.0486248	0.170138	1.12517	Q7MTK0	Glutamine--tRNA ligase OS=Porphyromonas gingivalis (strain ATCC BAA-308 / W83) GN=glnS PE=3 SV=1	4.179	0	94.98	26.3251	14	32		118.902	0	26.3251	14	32	14	14	1	566	65.2	5.71
-0.191185	-0.119979	-0.066717	-0.0681589	-0.0443658	0.0501886	0.105615	0.121729	-0.0114723	0.163356	+	1.9278	0.0118086	0.0365362	0.169802	1.1249	Q7MT44	Xanthine phosphoribosyltransferase OS=Porphyromonas gingivalis (strain ATCC BAA-308 / W83) GN=xpt PE=3 SV=1	2.162	0	15.3	20.2073	4	7		18.861	0	20.2073	4	7	3	3	1	193	21.5	5.27
-0.0375599	-0.215114	-0.12264	-0.224676	0.0611215	0.0218707	-0.0147954	0.010904	0.0502497	0.203464	+	1.96189	0.0109171	0.0361311	0.169772	1.12488	Q7MTF9	Dihydrodipicolinate reductase OS=Porphyromonas gingivalis (strain ATCC BAA-308 / W83) GN=dapB PE=3 SV=1	5.31	0	51.37	47.479	7	13		72.929	0	47.479	7	13	7	7	1	238	26.5	5.74
-0.0996977	-0.111637	0.023857	-0.0437804	0.117596	0.0309116	0.12168	0.164947	-0.0660962	-0.0414762	+	2.13981	0.00724761	0.0346048	0.166598	1.12241	Q7MVS7	Proline--tRNA ligase OS=Porphyromonas gingivalis (strain ATCC BAA-308 / W83) GN=proS PE=3 SV=1	4.946	0	188.95	33.2657	11	45		152.567	0	33.2657	11	45	11	11	1	493	56.1	5.81
0.0716367	0.113924	0.0994297	0.165503	0.0226142	-0.1196	-0.0471006	-0.0715911	0.213088	0.221983	+	2.47004	0.00338814	0.0295029	-0.166543	0.890975	Q7MVF9	RNA polymerase sigma-54 factor OS=Porphyromonas gingivalis (strain ATCC BAA-308 / W83) GN=rpoN PE=4 SV=1	0.911	0	42.65	20.6186	8	11		50.48	0	20.6186	8	11	8	8	1	485	55.5	4.86
-0.0501841	-0.167344	-0.155188	-0.144615	0.0628105	-0.00559952	-0.00102211	0.0716124	0.0480007	0.109158	+	2.51603	0.00304767	0.0311358	0.161283	1.11828	Q7MWX7	Uncharacterized protein OS=Porphyromonas gingivalis (strain ATCC BAA-308 / W83) GN=PG_0452 PE=4 SV=1	6.867	0	385.04	35.1049	22	115		250.26	0	35.1049	22	115	22	22	1	715	79.5	5.67
-0.0791627	-0.133959	0.0017839	-0.108806	0.061945	0.0905237	0.116578	0.0545023	-0.0433446	-0.0457555	+	2.57442	0.00266428	0.0303985	0.160923	1.118	Q7MW89	Sigma-54 dependent DNA-binding response regulator OS=Porphyromonas gingivalis (strain ATCC BAA-308 / W83) GN=PG_0747 PE=4 SV=1	0.978	0	25.13	17.8879	6	9		37.077	0	17.8879	6	9	6	6	1	464	51	6.42
0.113028	0.124533	0.127019	0.0915179	-0.0173438	-0.0163282	-0.116157	-0.0291536	-0.0686492	-0.114785	+	3.11752	0.000762925	0.0248514	-0.15877	0.895788	Q7MWQ1	Uncharacterized protein OS=Porphyromonas gingivalis (strain ATCC BAA-308 / W83) GN=PG_0545 PE=4 SV=1	0.974	0	62.16	14.6933	9	15		75.209	0	14.6933	9	15	9	9	1	701	78.4	5.94
-0.192385	-0.097867	-0.114711	-0.104349	-0.0486517	0.0606042	0.0783546	0.0342418	0.184632	0.188525	+	2.36059	0.00435919	0.0352163	0.158465	1.1161	Q7MT07	Peptide deformylase OS=Porphyromonas gingivalis (strain ATCC BAA-308 / W83) GN=def PE=3 SV=1	13.251	0	70.49	51.3228	9	19		73.984	0	51.3228	9	19	9	9	1	189	21.5	6.95
-0.00369832	0.125585	0.152746	0.162717	-0.0627166	-0.0155718	-0.0705443	-0.04766	0.0598087	-0.00649663	+	2.11093	0.00774589	0.0391858	-0.158461	0.895981	Q7MW86	Protease OS=Porphyromonas gingivalis (strain ATCC BAA-308 / W83) GN=prtQ PE=4 SV=1	0.528	0	17	7.87402	5	7		24.234	0	7.87402	5	7	5	5	1	635	70.4	7.99
-0.0256086	-0.107339	-0.100189	-0.1148	0.0847713	0.145856	-0.0392417	0.0793398	0.100923	0.0907196	+	1.90511	0.012442	0.0480068	0.154665	1.11316	Q7MW57	Uncharacterized protein OS=Porphyromonas gingivalis (strain ATCC BAA-308 / W83) GN=PG_0788 PE=4 SV=1	0.389	0	24.67	8.32383	7	8		25.39	0	8.32383	7	8	7	7	1	877	100.6	9.38
-0.0619412	-0.10216	-0.196172	-0.115365	0.0316539	0.013676	0.0268078	0.0637963	0.236543	0.18548	+	2.64521	0.00226355	0.0346691	0.152893	1.1118	Q7MTF4	Phosphomannomutase, putative OS=Porphyromonas gingivalis (strain ATCC BAA-308 / W83) GN=PG_2010 PE=3 SV=1	9	0	190.58	43.8182	22	55		205.234	0	43.8182	22	55	22	22	1	550	61.2	5.36
-0.0868131	-0.157815	-0.107119	-0.143985	0.0355467	0.00986654	0.0306335	0.038045	0.0430618	0.0314318	+	3.88883	0.000129171	0.0215441	0.152456	1.11146	Q7MX79	Transcription termination factor Rho OS=Porphyromonas gingivalis (strain ATCC BAA-308 / W83) GN=rho PE=3 SV=1	9.642	0	268.68	35.4103	18	73		230.898	0	35.4103	18	73	18	18	1	658	72.2	6.18
-0.0184398	-0.121127	-0.0497267	-0.111601	0.0654973	0.1448	0.0217576	0.0700942	-0.120162	0.00222821	+	2.26754	0.00540085	0.0412746	0.150761	1.11015	Q7MTN2	50S ribosomal protein L15 OS=Porphyromonas gingivalis (strain ATCC BAA-308 / W83) GN=rplO PE=3 SV=1	9	0	37.36	37.1622	5	22		38.61	0	37.1622	5	22	5	5	1	148	15.6	10.73
-0.0200856	0.0899681	0.133422	0.112364	-0.130839	-0.0705247	-0.0536842	-0.0322234	0.037781	0.0575983	+	2.02152	0.00951655	0.048089	-0.150735	0.900791	Q7MUC2	Methylmalonyl-CoA decarboxylase, gamma subunit OS=Porphyromonas gingivalis (strain ATCC BAA-308 / W83) GN=mmdC PE=4 SV=1	11.915	0	151.62	59.0278	6	57		52.49	0	59.0278	6	57	6	6	1	144	15	7.17
-0.0437902	-0.0442656	0.0213894	-0.0546056	0.0879526	0.0993118	0.175162	0.118352	-0.0703053	-0.0496547	+	2.93056	0.00117338	0.0338106	0.150513	1.10996	Q7MTC5	Uncharacterized protein OS=Porphyromonas gingivalis (strain ATCC BAA-308 / W83) GN=PG_2044 PE=4 SV=1	13.678	0	200.6	46.6135	12	55		113.425	0	46.6135	12	55	12	12	1	251	28.8	5.92
-0.0964256	-0.128709	-0.0403349	-0.147441	0.0257798	0.0695097	-0.00992045	0.0920077	0.0573825	0.0857292	+	2.3953	0.00402442	0.0412021	0.147572	1.1077	Q7MWM7	UDP-N-acetylmuramoyl-L-alanyl-D-glutamate--2,6-diaminopimelate ligase OS=Porphyromonas gingivalis (strain ATCC BAA-308 / W83) GN=murE PE=3 SV=1	0.995	0	40.56	14.5791	5	13		54.576	0	14.5791	5	13	5	5	1	487	54	6.28
-0.0927722	-0.122191	-0.081237	-0.105493	0.0824012	0.0344329	0.0372126	0.0223219	0.0233486	-0.04472	+	4.0121	9.72527e-05	0.0268413	0.144515	1.10536	Q7MVL7	UvrABC system protein A OS=Porphyromonas gingivalis (strain ATCC BAA-308 / W83) GN=uvrA-1 PE=3 SV=1	1.104	0	83.58	20.5791	16	22		130.628	0	20.5791	16	22	16	16	1	967	108	7.31
-0.0900862	-0.149935	-0.0694216	-0.117077	0.0621099	0.0524863	-0.0158007	0.0255385	0.092272	0.0589846	+	2.85444	0.00139817	0.0417422	0.137713	1.10016	Q7MXG4	Transglutaminase-related protein OS=Porphyromonas gingivalis (strain ATCC BAA-308 / W83) GN=PG_0226 PE=4 SV=1	3.758	0	166.99	35.34	26	51		191.137	0	35.34	26	51	26	26	1	897	100.8	5.92
0.0688906	0.120997	0.147411	0.111375	-0.0316452	0.000843844	-0.0260623	-0.0278262	-0.198086	-0.251071	+	3.51708	0.000304035	0.038849	-0.133341	0.911718	Q7MX10	ATP-dependent Clp protease ATP-binding subunit ClpX OS=Porphyromonas gingivalis (strain ATCC BAA-308 / W83) GN=clpX PE=3 SV=1	9.89	0	116.84	48.4185	18	33		153.232	0	48.4185	18	33	18	18	1	411	46.2	6.33
0.131652	0.118042	0.0508731	0.0497479	-0.0454768	-0.0231609	-0.0619034	-0.0496863	-0.034893	-0.121952	+	2.91066	0.00122839	0.0478628	-0.132635	0.912164	Q7MUU5	DNA gyrase subunit A OS=Porphyromonas gingivalis (strain ATCC BAA-308 / W83) GN=gyrA PE=3 SV=1	11.856	0	310.38	38.766	36	89		312.197	0	38.766	36	89	36	36	1	859	95.9	5.69
-0.114687	-0.110958	-0.0412806	-0.0590912	0.0431965	0.0378124	0.0828525	0.0392288	-6.76768e-05	-0.0159633	+	3.08766	0.000817227	0.0450086	0.132277	1.09602	Q7MXB0	Phosphoribosylformylglycinamidine synthase OS=Porphyromonas gingivalis (strain ATCC BAA-308 / W83) GN=purL PE=3 SV=1	1.764	0	163	23.6629	23	44		195.297	0	23.6629	23	44	23	23	1	1234	136.5	5.35
0.0839065	0.0868693	0.0640329	0.0232171	-0.097321	-0.0607151	-0.064566	-0.0327988	-0.022882	-0.00788352	+	3.20058	0.000630109	0.0487905	-0.128357	0.914873	Q7MWL0	Uncharacterized protein OS=Porphyromonas gingivalis (strain ATCC BAA-308 / W83) GN=PG_0598 PE=4 SV=1	0.401	0	25.5	7.06605	4	7		33.467	0	7.06605	4	7	4	4	1	651	74.6	9.35
-0.0722728	-0.0789978	-0.118592	-0.105294	0.0171407	0.0277014	0.0289441	0.0279424	0.0923283	0.11357	+	4.37878	4.18037e-05	0.0487075	0.119221	1.08615	Q7MW99	Riboflavin synthase, alpha subunit OS=Porphyromonas gingivalis (strain ATCC BAA-308 / W83) GN=ribE PE=4 SV=1	9	0	78.45	41	7	28		61.079	0	41	7	28	7	7	1	200	22.3	5.53
-1.44816	0.353365	-0.0549851	1.00505	-0.677557	-1.67499	-0.632285	-0.0463924	1.21875	0.872595		0.540585	0.288015	0.0617685	-0.721622	0.606415	Q7MUK9	Uncharacterized protein OS=Porphyromonas gingivalis (strain ATCC BAA-308 / W83) GN=PG_1499 PE=4 SV=1	0.292	0	2.46	4.24242	1	1		3.29	5	4.24242	1	1	1	1	1	165	19	9.52
1.7881	-0.144327	-0.0791427	0.0591291	1.33602	-0.619559	-0.868733	-1.03561	0.00052428	0.276697		0.436138	0.366321	0.0972039	-0.702908	0.614333	Q7MUK5	NAD dependent protein OS=Porphyromonas gingivalis (strain ATCC BAA-308 / W83) GN=PG_1504 PE=4 SV=1	0.778	0	24.54	20.7317	4	5		39.812	0	20.7317	4	5	4	4	1	328	36.9	8.73
0.459458	-0.33794	-0.420773	-0.828718	0.127729	0.506375	-0.140867	0.0460984	-0.113527	0.165938		0.664587	0.216478	0.054605	0.416827	1.33499	Q7MV08	7-cyano-7-deazaguanine synthase OS=Porphyromonas gingivalis (strain ATCC BAA-308 / W83) GN=queC PE=3 SV=1	4.878	0	35.05	48.1818	8	10		45.905	0	48.1818	8	10	8	8	1	220	24.2	5.6
0.976467	-0.364292	-0.176161	-0.324477	0.595184	0.606892	-0.0968636	0.527814	0.0576621	-0.2981		0.478181	0.332521	0.10844	0.380372	1.30168	Q7MU43	30S ribosomal protein S20 OS=Porphyromonas gingivalis (strain ATCC BAA-308 / W83) GN=rpsT PE=3 SV=1	9	0	9.11	25	2	3		8.603	0	25	2	3	2	2	1	84	9.7	11.58
1.28105	0.187053	-0.0717484	-0.228921	0.755136	0.30581	-1.16566	-0.094125	-0.00659044	-0.246559		0.263116	0.545612	0.249258	-0.341569	0.789182	Q7MAV4	tRNA (guanine-N(1)-)-methyltransferase OS=Porphyromonas gingivalis (strain ATCC BAA-308 / W83) GN=trmD PE=3 SV=1	0.425	0	7.34	14.6667	2	2		10.244	0	14.6667	2	2	2	2	1	225	25.6	5.17
1.23563	0.197324	-0.0785907	0.0283315	0.0197154	0.0830428	-0.141023	0.0957387	-0.154486	-0.147275		0.492378	0.321827	0.1115	-0.331306	0.794817	Q7MTP7	TonB-dependent receptor, putative OS=Porphyromonas gingivalis (strain ATCC BAA-308 / W83) GN=PG_1899 PE=3 SV=1	0.585	0	25.48	9.44584	6	7		35.371	0	9.44584	6	7	6	6	1	794	88.6	6.86
0.0998642	-0.156895	-0.0742071	-0.273178	-0.0172579	-0.153128	0.379276	0.664533	4.04903	4.57195		0.780349	0.165825	0.050459	0.31946	1.24786	Q7MV99	Uncharacterized protein OS=Porphyromonas gingivalis (strain ATCC BAA-308 / W83) GN=PG_1179 PE=4 SV=1	0.274	0	9.95	9.88593	2	2		14.209	0	9.88593	2	2	2	2	1	263	30.6	9.38
0.125967	-0.16601	-0.551783	-0.115536	0.457636	0.241362	-0.0573171	-0.138335	0.24575	0.413558		0.758859	0.174237	0.0580098	0.302677	1.23343	Q7MUK3	Uncharacterized protein OS=Porphyromonas gingivalis (strain ATCC BAA-308 / W83) GN=PG_1507 PE=4 SV=1	0.141	0	5.9	1.85414	2	2		7.229	0	1.85414	2	2	2	2	1	809	91.5	6.51
0.788342	0.56807	-0.126865	-0.156144	0.0261085	0.0190677	-0.0410045	-0.118116	0.157352	0.0390462		0.571649	0.268133	0.0956425	-0.296837	0.814035	Q7MTE0	Uncharacterized protein OS=Porphyromonas gingivalis (strain ATCC BAA-308 / W83) GN=PG_2027 PE=4 SV=1	0.334	0	2.43	4.02299	1	1		3.417	5	4.02299	1	1	1	1	1	174	19.6	9.85
0.264683	-0.481267	-0.469919	-0.537206	0.108954	-0.339512	-0.0651045	0.252338	2.33491	2.65406		0.609679	0.245652	0.0868825	0.295096	1.22697	F5HFY5	HmuY protein OS=Porphyromonas gingivalis (strain ATCC BAA-308 / W83) GN=hmuY PE=4 SV=1	16.783	0	61.93	47.1831	6	16		60.611	0	47.1831	6	16	6	6	1	142	15.6	7.42
-0.0264657	-0.309628	0.373686	-0.133204	0.142778	0.271509	0.438791	0.148024	-0.254979	-0.10172		0.857808	0.138737	0.05132	0.274178	1.20931	Q7MX34	30S ribosomal protein S21 OS=Porphyromonas gingivalis (strain ATCC BAA-308 / W83) GN=rpsU PE=3 SV=1	4.623	0	6.25	22.2222	2	5		5.489	1	22.2222	2	5	2	2	1	63	7.4	10.45
0.143565	-0.29029	-0.140676	-0.529224	-0.00864822	0.239866	0.00674245	0.00720645	0.157054	-0.00981959		0.875088	0.133325	0.0516739	0.265448	1.20201	Q7MX98	Glycosyl transferase, group 2 family protein OS=Porphyromonas gingivalis (strain ATCC BAA-308 / W83) GN=PG_0311 PE=4 SV=1	0.848	0	17.31	9.14826	3	5		21.125	0	9.14826	3	5	3	3	1	317	36.1	8.94
-0.357135	-0.4926	0.289727	-0.0134006	0.0247591	0.0613916	0.247061	0.147096	-0.172746	0.0124939		0.699202	0.199893	0.0778411	0.263429	1.20033	Q7MU24	Ribose 5-phosphate isomerase B, putative OS=Porphyromonas gingivalis (strain ATCC BAA-308 / W83) GN=PG_1747 PE=4 SV=1	2.162	0	15.72	22.7586	3	4		22.363	0	22.7586	3	4	3	3	1	145	16.1	7.46
-0.0581102	0.0432738	0.0367126	-0.000201492	-0.965207	-0.0375043	-0.00332033	-0.0196818	0.0908485	0.138999		0.505164	0.31249	0.122663	-0.261847	0.83402	Q7MT95	Uncharacterized protein OS=Porphyromonas gingivalis (strain ATCC BAA-308 / W83) GN=PG_2083 PE=4 SV=1	3.262	0	80.06	25.4795	8	23		95.852	0	25.4795	8	23	8	8	1	365	40.9	7.93
0.491261	0.102029	-0.00701301	0.0290396	0.00028959	0.0383556	-0.368169	-0.0440202	-0.0966137	-0.0699871		0.8375	0.145378	0.0624293	-0.247215	0.842521	Q7MXU8	Uncharacterized protein OS=Porphyromonas gingivalis (strain ATCC BAA-308 / W83) GN=PG_0059 PE=4 SV=1	2.594	0	21.97	48.8189	4	5		36.107	0	48.8189	4	5	4	4	1	127	14.2	4.68
0.398156	-0.00151863	0.120043	0.320366	0.192165	-0.0736844	-0.277785	0.0127149	-0.225178	-0.138557		0.936871	0.115645	0.0514057	-0.245909	0.843285	Q7MTT7	5-formyltetrahydrofolate cyclo-ligase OS=Porphyromonas gingivalis (strain ATCC BAA-308 / W83) GN=PG_1854 PE=3 SV=1	1.154	0	9.29	17.2973	2	3		6.25	0	17.2973	2	3	1	1	1	185	21	5.21
-0.641098	0.226279	0.0029918	0.309754	-0.455942	-0.32363	-0.282392	-0.0175622	-0.00217257	-0.029122		0.47298	0.336527	0.13987	-0.244363	0.844188	Q7MT25	Uncharacterized protein OS=Porphyromonas gingivalis (strain ATCC BAA-308 / W83) GN=PG_2172 PE=4 SV=1	0.995	0	8.63	7.25806	2	4		15.403	0	7.25806	2	4	2	2	1	248	26.6	8.63
0.0116852	-0.442026	0.205754	-0.258748	0.0864848	0.173303	0.122788	0.10954	-0.319031	-0.0383191		0.846563	0.142376	0.062419	0.243863	1.18416	Q7MTN4	Methionine aminopeptidase OS=Porphyromonas gingivalis (strain ATCC BAA-308 / W83) GN=map PE=3 SV=1	3.437	0	75.62	31.0345	7	22		63.546	0	31.0345	7	22	7	7	1	261	28.3	5.82
0.171894	-0.218853	-0.435754	-0.467946	0.0846988	-0.0400462	-0.136793	0.101841	0.481709	0.422613		0.748169	0.178579	0.0772372	0.24009	1.18107	F5HHM2	TonB-dependent receptor, putative OS=Porphyromonas gingivalis (strain ATCC BAA-308 / W83) GN=PG_0707 PE=3 SV=1	2.34	0	101.77	23.5849	15	23		142.708	0	23.5849	15	23	15	15	1	848	94.4	5.9
0.253243	0.38391	-0.220595	0.0182822	-0.265196	0.00698243	-0.117518	-0.14903	0.0924615	-0.010956		0.829448	0.148099	0.0653772	-0.2399	0.846804	Q7MTJ0	Uncharacterized protein OS=Porphyromonas gingivalis (strain ATCC BAA-308 / W83) GN=PG_1966 PE=4 SV=1	2.455	0	21.8	20.1493	6	9		22.032	0	20.1493	6	9	6	6	1	268	29.9	8.1
0.678584	0.191878	-0.133992	-0.0241443	-0.0944038	0.168874	-0.288778	-0.0308697	0.214784	-0.0236353		0.547457	0.283493	0.119256	-0.239376	0.847112	Q7MTQ7	Uncharacterized protein OS=Porphyromonas gingivalis (strain ATCC BAA-308 / W83) GN=PG_1889 PE=4 SV=1	3.329	0	22.74	27.8539	4	7		23.587	0	27.8539	4	7	4	4	1	219	24.8	7.49
0.269261	0.263568	-0.239284	0.132761	0.0983692	-0.0545545	-0.338591	-0.234558	0.143221	-0.292426		0.766461	0.171214	0.0744924	-0.23891	0.847385	Q7MU88	Uncharacterized protein OS=Porphyromonas gingivalis (strain ATCC BAA-308 / W83) GN=PG_1659 PE=4 SV=1	0.585	0	4.07	11.5385	1	1		10.045	0	11.5385	1	1	1	1	1	130	14.8	10.07
0.609517	0.440238	-0.401437	-0.00773671	0.0279347	-0.100836	-0.189039	-0.0469356	0.365146	0.104029		0.459941	0.346784	0.148044	-0.237364	0.848294	Q7MX53	Uncharacterized protein OS=Porphyromonas gingivalis (strain ATCC BAA-308 / W83) GN=PG_0362 PE=4 SV=1	0.133	0	5.77	2.90859	2	2		8.412	0	2.90859	2	2	2	2	1	722	82.4	8.46
0.366354	-0.492055	-0.346272	-0.701984	0.213259	0.0233491	-0.384596	-0.0816034	0.157597	0.165945		0.393156	0.40443	0.175791	0.236091	1.1778	Q7MXR6	Probable transcriptional regulatory protein PG_0097 OS=Porphyromonas gingivalis (strain ATCC BAA-308 / W83) GN=PG_0097 PE=3 SV=2	4.179	0	44.14	35.124	6	12		58.353	0	35.124	6	12	6	6	1	242	27.9	4.87
0.00691431	-0.260746	-0.0425982	-0.104275	0.518073	0.0322995	0.0300809	-0.0523994	-0.266261	-0.00173092		0.81091	0.154557	0.0707035	0.23219	1.17462	Q7MXU2	Efflux transporter, RND family, MFP subunit OS=Porphyromonas gingivalis (strain ATCC BAA-308 / W83) GN=PG_0065 PE=3 SV=1	1.154	0	20.18	24.6914	5	6		32.295	0	24.6914	5	6	5	5	1	324	35.1	6.32
0.225158	0.536528	-0.045633	0.0599601	0.0144861	-0.0634322	-0.0376766	-0.0522669	-0.0323018	-0.142815		0.904197	0.124682	0.0618944	-0.228726	0.853388	Q7MWT0	Prenyltransferase, UbiA family OS=Porphyromonas gingivalis (strain ATCC BAA-308 / W83) GN=PG_0509 PE=4 SV=1	0.259	0	2.91	3.14685	1	1		5.466	1	3.14685	1	1	1	1	1	286	31.9	9.13
0.124179	0.0595382	-0.221581	-0.0760519	-0.121413	-0.119227	0.373356	0.661882	3.93821	4.36551		0.499275	0.316756	0.138156	0.227128	1.1705	Q7MVN2	Lipoprotein, putative OS=Porphyromonas gingivalis (strain ATCC BAA-308 / W83) GN=PG_1019 PE=4 SV=1	0.54	0	10.6	5.08906	2	3		14.199	0	5.08906	2	3	2	2	1	393	43.3	4.93
0.431617	-0.0264003	-0.0441546	-0.00385636	-0.0997787	-0.405249	-0.140453	0.0977775	1.64333	1.92198		0.714779	0.192851	0.0884666	-0.226227	0.854868	Q7MUG8	CobN/magnesium chelatase family protein OS=Porphyromonas gingivalis (strain ATCC BAA-308 / W83) GN=PG_1553 PE=4 SV=1	1.21	0	114.46	17.0184	20	35		159.857	0	17.0184	20	35	20	20	1	1469	162.6	8.09
0.0523501	-0.383661	0.0133446	-0.253807	0.16032	0.0170937	0.0463465	0.0911435	-0.311843	-0.257152		1.04644	0.0898595	0.0504765	0.221669	1.16608	Q7MWD4	NAD-dependent 4-hydroxybutyrate dehydrogenase OS=Porphyromonas gingivalis (strain ATCC BAA-308 / W83) GN=4hbD PE=4 SV=1	38.811	0	248.58	48.7871	16	65		171.746	0	48.7871	16	65	16	16	1	371	42	5.91
0.00768449	-0.333613	0.269492	-0.27462	0.112236	0.18102	0.215068	0.0406491	-0.167015	-0.282428		0.749021	0.178229	0.085314	0.220007	1.16474	Q7MU16	30S ribosomal protein S15 OS=Porphyromonas gingivalis (strain ATCC BAA-308 / W83) GN=rpsO PE=3 SV=1	13.678	0	17.43	15.7303	3	10		13.004	0	15.7303	3	10	2	2	1	89	10.6	10.05
0.438657	-0.149846	0.0418595	-0.1902	-0.0458	0.890602	0.125472	0.0442637	-0.297801	-0.359215		0.365733	0.430792	0.204367	0.218517	1.16354	Q7MX86	Histidine ammonia-lyase OS=Porphyromonas gingivalis (strain ATCC BAA-308 / W83) GN=hutH PE=3 SV=1	5.31	0	86.21	33.1992	15	25		110.608	0	33.1992	15	25	15	15	1	497	54.8	6.33
0.125272	-0.262722	-0.196744	-0.369142	0.0805793	0.199399	-0.125528	0.0024734	-0.033016	0.00228779		0.854213	0.13989	0.0721896	0.215065	1.16076	Q7MWT9	S-ribosylhomocysteine lyase OS=Porphyromonas gingivalis (strain ATCC BAA-308 / W83) GN=luxS PE=3 SV=1	1.31	0	11.39	30.1887	3	4		16.716	0	30.1887	3	4	3	3	1	159	18.5	5.83
-0.14517	-0.27189	0.528529	-0.164598	0.17029	0.541802	0.0550654	0.0373254	-0.0909402	-0.0671812		0.441747	0.36162	0.164801	0.214403	1.16022	Q7MVU8	4-diphosphocytidyl-2-C-methyl-D-erythritol kinase OS=Porphyromonas gingivalis (strain ATCC BAA-308 / W83) GN=ispE PE=3 SV=1	0.389	0	5.17	7.29927	2	2		6.954	0	7.29927	2	2	2	2	1	274	30.2	5.82
0.387628	-0.0606908	0.286287	0.129845	0.137873	-0.182635	-0.011033	-0.0458678	-0.251015	-0.15064		0.908771	0.123376	0.0676522	-0.211183	0.863829	Q7MXQ0	UDP-N-acetylglucosamine 2-epimerase OS=Porphyromonas gingivalis (strain ATCC BAA-308 / W83) GN=epsC PE=3 SV=1	1.015	0	40.98	13.2124	4	13		39.6	0	13.2124	4	13	4	4	1	386	43.3	6.47
0.579893	0.20581	-0.0852289	-0.135948	0.0218453	0.11055	-0.350947	-0.0607986	-0.0237999	0.0217801		0.501451	0.315173	0.144204	-0.210969	0.863957	Q7MUD9	Dihydropteroate synthase OS=Porphyromonas gingivalis (strain ATCC BAA-308 / W83) GN=folP PE=4 SV=1	0.179	0	2.22	2.4911	1	1		2.701	7	2.4911	1	1	1	1	1	281	31.2	5.03
0.718952	-0.289048	-0.28622	-0.555721	0.467655	0.196681	-0.334042	0.0993481	0.0721593	-0.110765		0.264845	0.543444	0.287441	0.21042	1.15702	Q7MVA4	YkgG family protein OS=Porphyromonas gingivalis (strain ATCC BAA-308 / W83) GN=PG_1173 PE=4 SV=1	1.31	0	13.75	14.2157	3	4		19.232	0	14.2157	3	4	3	3	1	204	22.9	5.2
-0.426862	-0.279375	-0.00711351	-0.042045	-0.121169	-0.12268	0.234952	0.0817202	0.0922637	0.19333		0.773842	0.168329	0.0882511	0.207054	1.15433	Q7MV30	Phosphoserine aminotransferase OS=Porphyromonas gingivalis (strain ATCC BAA-308 / W83) GN=serC PE=3 SV=1	79.309	0	754.77	60.5556	18	186		228.174	0	60.5556	18	186	18	18	1	360	40.1	6.57
-0.16155	-0.0307192	0.106102	-0.03231	-0.0817331	0.35899	0.236552	0.19575	-0.0436235	0.0127824		0.984799	0.103562	0.0626561	0.207009	1.15429	Q7MW40	Meso-diaminopimelate D-dehydrogenase OS=Porphyromonas gingivalis (strain ATCC BAA-308 / W83) GN=PG_0806 PE=1 SV=1	10.288	0	92.76	57.8073	14	23		128.16	0	57.8073	14	23	14	14	1	301	32.5	5.68
-0.21507	0.264067	0.0386215	0.19252	0.0237582	-0.236727	-0.177548	-0.14991	-0.00549014	0.155652		0.86032	0.137937	0.0770739	-0.205141	0.867454	Q7MVH5	Radical SAM protein, TIGR01212 family OS=Porphyromonas gingivalis (strain ATCC BAA-308 / W83) GN=PG_1087 PE=4 SV=1	0.129	0	6.64	4.50161	1	2		7.387	0	4.50161	1	2	1	1	1	311	36	7.83
0.45537	0.0408542	0.0122912	0.00324596	-0.0813566	-0.0586485	-0.175138	0.00715477	-0.0150516	-0.00405183		0.896052	0.127042	0.0723002	-0.204938	0.867576	Q7MU17	Uncharacterized protein OS=Porphyromonas gingivalis (strain ATCC BAA-308 / W83) GN=PG_1757 PE=4 SV=1	3.467	0	50.29	31.4869	10	15		69.763	0	31.4869	10	15	6	10	1	343	37.7	9.29
-0.0702003	-0.202855	0.478977	-0.165201	0.147079	0.219713	0.361157	0.127138	-0.197231	-0.105042		0.569505	0.269461	0.128445	0.203591	1.15156	Q7MUZ5	Uncharacterized protein OS=Porphyromonas gingivalis (strain ATCC BAA-308 / W83) GN=PG_1325 PE=4 SV=1	0.468	0	2.87	6.45161	1	1		3.721	3	6.45161	1	1	1	1	1	124	13.9	7.12
0.537586	0.274682	-0.0734265	0.071837	-0.00127607	0.0218616	-0.128653	0.107211	-0.270975	-0.397139		0.697303	0.200769	0.102542	-0.202884	0.868812	Q7MX83	Uncharacterized protein OS=Porphyromonas gingivalis (strain ATCC BAA-308 / W83) GN=PG_0327 PE=4 SV=1	4.623	0	27.15	11.7188	6	8		33.041	0	11.7188	6	8	6	6	1	384	41.7	8.4
0.337702	0.233106	0.113974	-0.20369	-0.100892	0.000918783	-0.166088	-0.063369	-0.0352653	0.0504024		0.82745	0.148782	0.0830468	-0.202631	0.868965	Q7MUS7	Heavy metal efflux pump, CzcD family OS=Porphyromonas gingivalis (strain ATCC BAA-308 / W83) GN=PG_1408 PE=4 SV=1	0.585	0	11.08	8.09969	2	3		10.499	0	8.09969	2	3	2	2	1	321	35.2	6.61
0.123905	0.0725206	0.0969364	0.209783	0.132854	-0.331031	-0.0847658	-0.0154973	-0.238266	-0.183354		1.02121	0.0952326	0.062557	-0.200396	0.870311	Q7MW26	Uncharacterized protein OS=Porphyromonas gingivalis (strain ATCC BAA-308 / W83) GN=PG_0834 PE=4 SV=1	0.292	0	11.38	4.28571	2	4		9.997	0	4.28571	2	4	2	2	1	420	49.2	5.53
-0.327397	-0.375682	-0.0651697	-0.22874	-0.311186	0.11678	0.0280602	-0.0363848	0.0232755	0.073792		0.869707	0.134987	0.0798336	0.198565	1.14756	Q7MUX5	Uncharacterized protein OS=Porphyromonas gingivalis (strain ATCC BAA-308 / W83) GN=PG_1352 PE=4 SV=1	15.681	0	51.71	32.8467	6	22		32.535	0	32.8467	6	22	6	6	1	137	15.4	5.36
0.748555	-0.18089	-0.0268392	-0.260247	0.743628	0.386106	-0.0306813	-0.033473	-0.0513897	-0.144895		0.272494	0.533957	0.287518	0.19625	1.14572	Q7MTW1	Cytochrome c-552 OS=Porphyromonas gingivalis (strain ATCC BAA-308 / W83) GN=nrfA PE=3 SV=1	0.359	0	11.11	7.02811	4	4		12.644	0	7.02811	4	4	4	4	1	498	57.2	7.56
0.362513	-0.332194	-0.142632	0.0447278	0.362517	0.237884	-0.190873	0.302243	-0.161051	-0.0469969		0.450719	0.354226	0.170649	0.194839	1.1446	Q7MXK4	Transcriptional regulator, putative OS=Porphyromonas gingivalis (strain ATCC BAA-308 / W83) GN=PG_0173 PE=4 SV=1	0.585	0	4.08	17.094	1	1		4.922	1	17.094	1	1	1	1	1	117	13.1	5.63
-0.450597	-0.476281	-0.0552568	0.228194	-0.0691901	-0.191865	0.0508527	0.23546	-0.022719	0.0895838		0.456606	0.349457	0.168685	0.1948	1.14457	Q7MTJ8	YitT family protein OS=Porphyromonas gingivalis (strain ATCC BAA-308 / W83) GN=PG_1953 PE=4 SV=1	4.878	0	42.28	20.5788	8	13		44.655	0	20.5788	8	13	8	8	1	311	33.7	8.82
0.0734994	0.307662	-0.181818	0.0127998	-0.177046	-0.094384	-0.241116	-0.0539855	0.272986	0.186577		0.903402	0.12491	0.0778862	-0.194669	0.873773	Q7MW01	Uncharacterized protein OS=Porphyromonas gingivalis (strain ATCC BAA-308 / W83) GN=PG_0867 PE=4 SV=1	0.701	0	12.01	21.2121	3	3		19.052	0	21.2121	3	3	3	3	1	231	26.8	5.26
0.126518	-0.0597914	-0.318122	0.145941	0.102312	-0.522738	-0.350091	-0.109027	0.419704	0.350808		0.509925	0.309083	0.151878	-0.193523	0.874468	Q7MXW9	Cytidine deaminase OS=Porphyromonas gingivalis (strain ATCC BAA-308 / W83) GN=PG_0030 PE=3 SV=1	0.212	0	3.11	7.59494	1	1		6.069	1	7.59494	1	1	1	1	1	158	17.2	5.31
0.0583964	-0.183359	-0.24624	-0.355756	0.126003	0.0673896	-0.18005	0.0317303	0.0314604	0.0148034		0.885641	0.130124	0.0809513	0.193008	1.14314	Q7MVV7	Thymidine kinase OS=Porphyromonas gingivalis (strain ATCC BAA-308 / W83) GN=tdk PE=3 SV=1	0.874	0	17.83	11.7647	2	5		22.298	0	11.7647	2	5	2	2	1	204	22.7	5.2
-0.166868	0.0763692	-0.194193	0.05604	0.0048992	-0.00234052	0.258283	0.276099	-0.0319922	0.156085		0.927334	0.118213	0.0769063	0.191398	1.14187	Q7MT43	Xanthine/uracil permease family protein OS=Porphyromonas gingivalis (strain ATCC BAA-308 / W83) GN=PG_2148 PE=4 SV=1	0.259	0	2.18	2.24719	1	1		3.804	3	2.24719	1	1	1	1	1	445	46.6	8.62
-0.144116	0.200552	-0.0381527	0.220421	-0.038426	-0.29725	-0.11698	-0.0632435	0.0482308	0.0373051		0.890165	0.128776	0.0832292	-0.188651	0.877426	Q7MT38	Ribosomal RNA small subunit methyltransferase E OS=Porphyromonas gingivalis (strain ATCC BAA-308 / W83) GN=PG_2156 PE=3 SV=1	1.031	0	28.38	16.5323	3	6		26.427	0	16.5323	3	6	3	3	1	248	27.8	5.29
0.0680655	0.0984403	-0.0637151	0.07077	-0.227912	0.0231164	0.00254413	-0.371176	0.187932	0.0320375		0.936525	0.115738	0.0787321	-0.186747	0.878585	Q7MXX8	Uncharacterized protein OS=Porphyromonas gingivalis (strain ATCC BAA-308 / W83) GN=PG_0018 PE=4 SV=1	0.094	0	4.8	2.27273	2	2		6.303	0	2.27273	2	2	2	2	1	748	86.1	9.31
-0.284233	-0.284344	0.0594455	-0.144955	-0.0376527	-0.017882	0.16632	-0.018846	0.0253976	0.0138518		1.01995	0.0955105	0.0698272	0.186507	1.138	Q7MTQ8	Uncharacterized protein OS=Porphyromonas gingivalis (strain ATCC BAA-308 / W83) GN=PG_1888 PE=3 SV=1	0.585	0	9.38	14.2157	2	2		14.39	0	14.2157	2	2	2	2	1	204	22.3	5.4
-0.116406	-0.125976	0.0523569	-0.0294703	0.0414907	0.305569	-0.0551638	0.228287	0.0603867	0.0076176		1.02836	0.0936791	0.0702831	0.18492	1.13675	Q7MUX4	Orotate phosphoribosyltransferase OS=Porphyromonas gingivalis (strain ATCC BAA-308 / W83) GN=pyrE PE=3 SV=1	6.943	0	80.82	30.4762	4	18		72.701	0	30.4762	4	18	4	4	1	210	23	5.69
-0.0852506	0.132117	-0.0676877	0.192273	-0.045762	-0.355145	-0.14915	-0.014154	0.18184	0.239138		0.893936	0.127663	0.0850856	-0.183916	0.88031	Q7MTK3	Lipoprotein, putative OS=Porphyromonas gingivalis (strain ATCC BAA-308 / W83) GN=PG_1948 PE=4 SV=1	3.217	0	83.66	35.0951	9	23		90.015	0	35.0951	9	23	9	9	1	473	51.5	6.48
0.112759	0.0301865	-0.0826026	0.132322	0.00893549	-0.139265	-0.388362	-0.0195755	0.120427	0.128287		0.899834	0.125941	0.0851188	-0.182733	0.881032	Q7MXS2	Peptidase, M16 family OS=Porphyromonas gingivalis (strain ATCC BAA-308 / W83) GN=PG_0088 PE=4 SV=1	0.557	0	18.52	16.2963	5	5		29.117	0	16.2963	5	5	5	5	1	405	46.4	6.73
0.387429	-0.0477803	-0.0137317	-0.0765059	-0.259499	0.0480889	-0.164024	-0.0884076	0.106923	0.164821		0.678189	0.209803	0.119917	-0.178313	0.883736	Q7MT24	Uncharacterized protein OS=Porphyromonas gingivalis (strain ATCC BAA-308 / W83) GN=PG_2174 PE=4 SV=1	1.683	0	47.22	24.6127	13	18		64.614	0	24.6127	13	18	13	13	1	581	65.4	8.79
0.1264	0.18901	-0.0407534	0.0478528	-0.225126	-0.0294557	-0.110777	-0.0251124	-0.03721	-0.117664		1.39641	0.0401411	0.0503973	-0.178245	0.883777	Q7MXL5	Endopeptidase PepO OS=Porphyromonas gingivalis (strain ATCC BAA-308 / W83) GN=pepO PE=4 SV=1	9	0	293.64	39.1872	25	85		221.096	0	39.1872	25	85	25	25	1	689	78.8	5.59
-0.338996	-0.183392	-0.194557	0.0857626	-0.343024	-0.0956727	0.317531	0.199689	3.81939	4.34551		0.461854	0.34526	0.176306	0.177426	1.13086	Q7MV97	Transcriptional regulator, tetR family OS=Porphyromonas gingivalis (strain ATCC BAA-308 / W83) GN=PG_1181 PE=4 SV=1	0.668	0	6.85	6.03015	1	2		11.471	0	6.03015	1	2	1	1	1	199	23.3	6.06
0.34829	0.0465146	0.209909	0.108911	0.0297685	-0.0508872	0.0163948	0.0087143	-0.23593	-0.299898		1.39049	0.0406925	0.0508896	-0.177409	0.88429	Q7MUK7	Transcriptional regulator, tetR family OS=Porphyromonas gingivalis (strain ATCC BAA-308 / W83) GN=PG_1501 PE=4 SV=1	0.701	0	11.36	8.0402	2	4		10.562	0	8.0402	2	4	2	2	1	199	23.2	8.51
0.369628	0.194998	0.00387352	-0.0173578	-0.0710848	0.0864594	-0.135899	-0.0374712	-0.23125	-0.148503		0.875187	0.133295	0.0914599	-0.177284	0.884366	Q7MUD7	HDIG domain protein OS=Porphyromonas gingivalis (strain ATCC BAA-308 / W83) GN=PG_1592 PE=4 SV=1	1.738	0	71.78	15.7971	10	25		74.9	0	15.7971	10	25	10	10	1	690	79.4	6.61
0.0722834	0.208436	-0.0461369	0.112673	-0.246439	-0.103112	0.0508128	-0.0612967	-0.00170243	-0.0698641		1.14482	0.0716448	0.0654268	-0.176823	0.884649	Q7MXD7	Glycosyl transferase, group 2 family protein OS=Porphyromonas gingivalis (strain ATCC BAA-308 / W83) GN=PG_0264 PE=4 SV=1	0.425	0	13.73	11.831	3	6		17.457	0	11.831	3	6	3	3	1	355	40.6	9.04
0.816919	0.211933	-0.0856659	-0.200147	0.0240184	0.0807349	-0.0515119	-0.0157751	-0.00574153	-0.139196		0.326943	0.471039	0.252173	-0.176393	0.884912	Q7MT28	Uncharacterized protein OS=Porphyromonas gingivalis (strain ATCC BAA-308 / W83) GN=PG_2168 PE=4 SV=1	4.878	0	48.39	32.8042	6	15		52.163	0	32.8042	6	15	6	6	1	189	21.2	8.16
0.563489	-0.275311	-0.241085	-0.424349	0.281014	0.419642	-0.335501	-0.0403393	0.121117	-0.0139194		0.25693	0.553439	0.315807	0.175518	1.12937	Q7MU39	YitL protein OS=Porphyromonas gingivalis (strain ATCC BAA-308 / W83) GN=yitL PE=4 SV=1	0.719	0	14.12	16.7247	3	4		21.952	0	16.7247	3	4	3	3	1	287	32.2	9.09
-0.0853456	-0.124116	0.14367	-0.0522284	0.0827841	0.105674	0.243391	0.150564	-0.124113	-0.0344297		1.34709	0.0449691	0.0553542	0.175108	1.12905	Q7MTM8	50S ribosomal protein L6 OS=Porphyromonas gingivalis (strain ATCC BAA-308 / W83) GN=rplF PE=3 SV=1	6.017	0	96.64	39.8907	7	28		63.214	0	39.8907	7	28	7	7	1	183	20.3	9.92
-0.266033	-0.207609	-0.0541409	-0.0234081	0.0560506	-0.0173607	0.122473	-0.0139082	0.024786	0.159965		1.38394	0.0413106	0.0528624	0.174611	1.12866	Q7MX62	Sialidase, putative OS=Porphyromonas gingivalis (strain ATCC BAA-308 / W83) GN=PG_0352 PE=4 SV=1	0.501	0	14.17	7.22433	5	6		15.684	0	7.22433	5	6	5	5	1	526	58.3	6.68
0.0903732	-0.00359616	-0.0468044	-0.00119982	0.104613	-0.240633	-0.324798	-0.198404	0.0257916	0.128123		0.903023	0.125019	0.0898505	-0.174499	0.886075	Q7MV58	Transcriptional regulator, LuxR family OS=Porphyromonas gingivalis (strain ATCC BAA-308 / W83) GN=PG_1237 PE=4 SV=1	1.848	0	32.28	17.0854	3	8		27.878	0	17.0854	3	8	3	3	1	199	22.4	5.8
-0.29633	-0.256036	-0.0538418	-0.0634028	-0.0125248	0.00271065	0.0844227	-0.0470802	0.0915963	0.201462		1.34261	0.0454353	0.0564926	0.174285	1.1284	Q7MTU4	Endoribonuclease L-PSP, putative OS=Porphyromonas gingivalis (strain ATCC BAA-308 / W83) GN=PG_1847 PE=4 SV=1	1583.89	0	190.73	42.8571	5	46		112.463	0	42.8571	5	46	5	5	1	126	13.4	5.45
-0.0169555	-0.0367918	0.111014	0.107692	-0.237025	-0.235068	-0.00602404	-0.0508377	0.199391	0.388613		1.27136	0.0535351	0.0605733	-0.173478	0.886702	Q7MV05	Dipeptidase-related protein OS=Porphyromonas gingivalis (strain ATCC BAA-308 / W83) GN=PG_1313 PE=4 SV=1	11.328	0	182.64	31.1594	16	52		182.56	0	31.1594	16	52	16	16	1	552	62.6	6.43
0.365082	0.113821	-0.000647144	-0.0503743	0.0475342	-0.205314	-0.0173582	-0.085624	0.381112	0.192766		0.796978	0.159596	0.105935	-0.172161	0.887512	Q7MT10	Uncharacterized protein OS=Porphyromonas gingivalis (strain ATCC BAA-308 / W83) GN=PG_2197 PE=3 SV=1	1.254	0	18.75	10.566	4	6		22.518	0	10.566	4	6	4	4	1	265	28.8	9.61
-0.0125079	0.233949	-0.056116	0.172936	-0.112886	-0.131578	-0.0603074	-0.0452741	0.227428	0.0910841		1.24251	0.0572123	0.0628868	-0.172076	0.887564	Q7MXR3	DNA topoisomerase III OS=Porphyromonas gingivalis (strain ATCC BAA-308 / W83) GN=topB-1 PE=4 SV=1	0.35	0	32.3	9.18519	4	8		35.897	0	9.18519	4	8	4	4	1	675	75.9	8.19
0.543417	0.149424	-0.0274521	-0.0527897	-0.0509582	0.0583461	-0.0835645	0.000627256	-0.0507591	-0.0950346		0.57106	0.268497	0.14801	-0.172037	0.887588	Q7MTZ1	Uncharacterized protein OS=Porphyromonas gingivalis (strain ATCC BAA-308 / W83) GN=PG_1786 PE=4 SV=1	5.31	0	77.89	23.8095	6	24		62.167	0	23.8095	6	24	6	6	1	294	32.3	6.96
-0.178699	-0.119253	-0.000751846	-0.0488077	-0.102955	0.187314	0.153322	0.102746	0.0200932	-0.0664644		1.19371	0.0640161	0.0655188	0.171985	1.12661	P0C935	DNA protection during starvation protein OS=Porphyromonas gingivalis (strain ATCC BAA-308 / W83) GN=dps PE=2 SV=1	169.125	0	503.24	89.9371	14	108		167.241	0	89.9371	14	108	14	14	1	159	17.9	5.02
-0.0246314	0.269678	0.0418875	0.22945	-0.0746413	-0.0328535	0.0132036	-0.0702394	-0.00481192	-0.0292464		1.21055	0.0615819	0.0655289	-0.170229	0.888702	Q7MSY8	Acyltransferase, HtrB/MsbB family OS=Porphyromonas gingivalis (strain ATCC BAA-308 / W83) GN=PG_2222 PE=4 SV=1	0.778	0	11.78	10.8197	3	4		19.555	0	10.8197	3	4	3	3	1	305	36.1	10.24
0.0323876	0.305751	0.192569	0.0678722	-0.0863585	-0.0372565	0.0638871	-0.0212397	-0.0664599	-0.183389		1.29431	0.0507799	0.0616624	-0.169887	0.888912	Q7MWM9	Uncharacterized protein OS=Porphyromonas gingivalis (strain ATCC BAA-308 / W83) GN=PG_0574 PE=4 SV=1	1.371	0	11.21	12.1019	2	3		13.114	0	12.1019	2	3	2	2	1	157	18.1	5.39
0.550872	0.0100204	0.138702	0.0693196	0.228074	-0.114678	-0.0764086	0.057638	-0.118302	-0.140331		0.539413	0.288793	0.159359	-0.168572	0.889723	Q7MW22	Uncharacterized protein OS=Porphyromonas gingivalis (strain ATCC BAA-308 / W83) GN=PG_0840 PE=4 SV=1	0.199	0	17.27	4.98883	7	7		23.477	0	4.98883	7	7	7	7	1	1343	155.6	5.73
0.319929	0.0794241	0.219406	0.044952	-0.0184145	0.0143493	-0.0211988	0.0155666	-0.381558	-0.367514		1.39693	0.0400928	0.0576432	-0.168352	0.889858	Q7MXQ9	Glycosyl transferase, group 1 family protein OS=Porphyromonas gingivalis (strain ATCC BAA-308 / W83) GN=PG_0110 PE=4 SV=1	0.468	0	6.49	3.46821	1	2		8.721	0	3.46821	1	2	1	1	1	346	39.2	8.44
0.144826	0.23337	-0.201544	0.0436566	-0.0346585	-0.157942	-0.160194	-0.0996985	0.242728	0.211361		0.858484	0.138521	0.100484	-0.168201	0.889952	Q7MX73	Uncharacterized protein OS=Porphyromonas gingivalis (strain ATCC BAA-308 / W83) GN=PG_0339 PE=4 SV=1	0.701	0	8.78	17.1271	3	3		11.48	0	17.1271	3	3	3	3	1	181	21	9.28
0.31332	0.138472	-0.12294	-0.0268387	-0.0728623	-0.0171378	-0.239358	-0.0407209	0.22107	0.073682		0.765229	0.1717	0.114209	-0.168023	0.890062	Q7MXX1	Uncharacterized protein OS=Porphyromonas gingivalis (strain ATCC BAA-308 / W83) GN=PG_0027 PE=4 SV=1	4.456	0	145.32	34.5269	8	35		109.693	0	34.5269	8	35	8	8	1	391	43.2	5.43
0.0266877	-0.176509	0.0787465	-0.153011	0.117354	0.165374	0.0424711	0.122245	-0.123637	-0.0690513		1.29777	0.050377	0.0626498	0.167882	1.12341	Q7MX41	30S ribosomal protein S2 OS=Porphyromonas gingivalis (strain ATCC BAA-308 / W83) GN=rpsB PE=3 SV=1	37.747	0	213.32	56.2278	14	57		151.926	0	56.2278	14	57	14	14	1	281	31.4	7.06
0.0323918	0.316982	0.0476367	0.226567	0.0252795	0.0483591	-0.00495981	-0.115005	-0.0284936	-0.102726		1.11734	0.0763237	0.074897	-0.167476	0.890399	Q7MU74	Glycogen debranching enzyme, archaeal type, putative OS=Porphyromonas gingivalis (strain ATCC BAA-308 / W83) GN=PG_1681 PE=4 SV=1	0.805	0	34.96	13.3739	7	11		38.945	0	13.3739	7	11	7	7	1	658	76	6.9
-0.151279	-0.328713	0.0176804	-0.197288	0.0312999	0.0990721	0.0149024	-0.137163	0.377286	0.340404		0.982785	0.104044	0.0883771	0.166928	1.12267	Q7MWP2	Purine nucleoside phosphorylase OS=Porphyromonas gingivalis (strain ATCC BAA-308 / W83) GN=PG_0558 PE=3 SV=1	3.642	0	43.5	43.956	9	10		70.484	0	43.956	9	10	9	9	1	273	29.6	5.96
0.695388	-0.176849	-0.313596	-0.114572	0.546125	-0.387079	-0.836511	0.102819	0.0996173	0.105436		0.171223	0.674182	0.434377	-0.166254	0.891153	Q7MU35	3-dehydroquinate dehydratase OS=Porphyromonas gingivalis (strain ATCC BAA-308 / W83) GN=aroQ PE=3 SV=1	0.668	0	4	6.38298	2	2		6.532	0	6.38298	2	2	2	2	1	141	15.6	5.8
-0.395252	-0.0846412	-0.0864347	-0.0523421	-0.199382	0.0343019	0.094671	0.11502	0.208889	0.21432		0.753644	0.176342	0.117616	0.16582	1.1218	Q7MVJ3	Uncharacterized protein OS=Porphyromonas gingivalis (strain ATCC BAA-308 / W83) GN=PG_1068 PE=4 SV=1	37.747	0	313.8	50.9158	9	81		144.202	0	50.9158	9	81	9	9	1	273	30.1	5.33
-0.120525	-0.0519177	0.103686	-4.91019e-05	0.0486902	0.124843	0.257952	0.161844	-0.0997648	-0.0592378		1.37808	0.0418717	0.0601163	0.165534	1.12158	Q7MWU9	Holliday junction DNA helicase RuvB OS=Porphyromonas gingivalis (strain ATCC BAA-308 / W83) GN=ruvB PE=3 SV=1	1.683	0	41.17	20.4082	5	11		45.157	0	20.4082	5	11	5	5	1	343	37.7	6
0.0770347	0.110546	-0.0458354	0.0417024	0.0768407	-0.226986	-0.177353	-0.149625	0.0196087	-0.114272		1.15115	0.0706078	0.0743379	-0.165143	0.89184	Q7MUH3	UPF0246 protein PG_1544 OS=Porphyromonas gingivalis (strain ATCC BAA-308 / W83) GN=PG_1544 PE=3 SV=1	0.585	0	12.78	18.3594	3	4		14.655	0	18.3594	3	4	3	3	1	256	29.6	7.15
0.0494571	-0.246594	0.0017109	-0.175598	0.0729417	0.129458	0.0242968	0.0596346	-0.236079	-0.165903		1.16979	0.0676413	0.0734695	0.164339	1.12065	Q7MTL1	Elongation factor G OS=Porphyromonas gingivalis (strain ATCC BAA-308 / W83) GN=fusA PE=3 SV=1	15.192	0	692.06	50.0707	25	185		356.505	0	50.0707	25	185	25	25	1	707	78.2	5.12
0.967175	-0.0780213	0.0695047	-0.132019	0.168511	0.110741	-0.13564	0.0281919	-0.117724	-0.151292		0.25178	0.560042	0.328028	-0.163709	0.892727	Q7MVQ6	Translation initiation factor IF-3 OS=Porphyromonas gingivalis (strain ATCC BAA-308 / W83) GN=infC PE=3 SV=1	1.929	0	29.1	27.8607	5	9		40.149	0	27.8607	5	9	5	5	1	201	23.1	8.95
-0.246747	-0.0840532	-0.0351465	-0.0733505	0.0461656	-0.00062925	0.129534	0.0393043	0.0636092	-0.00519867		1.62728	0.0235895	0.0504823	0.163418	1.11994	Q7MUB7	Fumarate reductase, iron-sulfur protein OS=Porphyromonas gingivalis (strain ATCC BAA-308 / W83) GN=frdB PE=4 SV=1	7.577	0	90.43	38.6454	8	35		64.114	0	38.6454	8	35	8	8	1	251	27.5	7.34
-0.11229	-0.196795	-0.0517717	-0.0884459	-0.0635751	0.0885591	0.00153722	0.17752	0.216254	0.213205		1.44093	0.0362301	0.0587662	0.163336	1.11987	Q7MWR3	Glutamine-dependent NAD(+) synthetase OS=Porphyromonas gingivalis (strain ATCC BAA-308 / W83) GN=nadE PE=3 SV=1	2.981	0	122.62	31.0665	15	37		104.351	0	31.0665	15	37	15	15	1	647	72.8	6.35
-0.23298	-0.0896642	-0.0138568	-0.216158	-0.153156	0.0815332	0.182935	-0.0143721	0.0169472	-0.034434		0.93302	0.116675	0.0965348	0.1624	1.11915	Q7MWG6	HDIG domain protein OS=Porphyromonas gingivalis (strain ATCC BAA-308 / W83) GN=PG_0651 PE=4 SV=1	0.778	0	11.53	19.6721	3	3		12.015	0	19.6721	3	3	3	3	1	183	20.8	6.8
-0.312295	-0.103806	0.0518288	-0.018683	0.0671016	0.0273901	0.100374	0.0707378	-0.0838561	-0.0802998		1.04579	0.0899931	0.0856599	0.16214	1.11895	Q7MTR5	Uncharacterized protein OS=Porphyromonas gingivalis (strain ATCC BAA-308 / W83) GN=PG_1879 PE=4 SV=1	5.449	0	99.14	36.5782	9	24		96.201	0	36.5782	9	24	9	9	1	339	38.8	8.22
0.392346	-0.00144641	0.0296522	-0.0729396	0.063893	-0.0447705	-0.25102	-0.0687345	0.0423452	0.0487666		0.628428	0.235273	0.141788	-0.162061	0.893747	Q7MXN4	Malonyl CoA-acyl carrier protein transacylase OS=Porphyromonas gingivalis (strain ATCC BAA-308 / W83) GN=fabD PE=3 SV=1	10.659	0	153.49	46.4164	8	39		99.859	0	46.4164	8	39	8	8	1	293	31.5	5.19
0.208155	0.159184	0.0200238	0.0076265	-0.149661	-0.0120763	-0.0931289	0.00237708	-0.368726	-0.448996		1.40909	0.038986	0.0617955	-0.16187	0.893866	Q7MV19	Fe(2+) transport protein A/Fe(2+) transporter FeoB fusion protein OS=Porphyromonas gingivalis (strain ATCC BAA-308 / W83) GN=feoB1 PE=3 SV=1	0.945	0	45.78	15.5213	10	15		66.466	0	15.5213	10	15	10	10	1	844	94.6	6.21
-0.129147	0.149529	0.165663	0.197945	-0.247017	0.00956315	0.106058	-0.1293	-0.0498685	-0.0135804		0.727097	0.187457	0.123433	-0.161172	0.894299	Q7MT12	Cell-division ATP-binding protein OS=Porphyromonas gingivalis (strain ATCC BAA-308 / W83) GN=ftsE PE=4 SV=1	0.425	0	5.24	3.65854	1	2		6.878	0	3.65854	1	2	1	1	1	246	27.1	8.56
-0.309885	-0.152764	-0.0282765	-0.0435268	0.0299625	-0.0759326	0.0731783	0.0815384	0.221316	0.126028		1.13171	0.0738396	0.0802136	0.1608	1.11791	Q7MVV5	Uncharacterized protein OS=Porphyromonas gingivalis (strain ATCC BAA-308 / W83) GN=PG_0927 PE=4 SV=1	9	0	16.09	49.2754	4	5		25.274	0	49.2754	4	5	4	4	1	138	15.6	4.48
-0.0467438	0.108539	-0.0376076	0.153149	-0.165818	-0.10122	-0.146251	-0.0504702	0.142772	0.0815802		1.5153	0.0305284	0.0579869	-0.160274	0.894855	Q7MX74	Uncharacterized protein OS=Porphyromonas gingivalis (strain ATCC BAA-308 / W83) GN=PG_0338 PE=4 SV=1	0.805	0	81.16	12.9362	15	24		99.299	0	12.9362	15	24	15	15	1	1175	138.9	8.59
-0.292011	-0.197276	0.136094	-0.0101307	-0.0195685	0.0362588	0.146909	0.113715	-0.0211645	-0.0141037		0.768975	0.170226	0.119569	0.160159	1.11741	Q7MXR4	Phenylalanine--tRNA ligase beta subunit OS=Porphyromonas gingivalis (strain ATCC BAA-308 / W83) GN=pheT PE=1 SV=1	2.079	0	106.76	23.0769	14	26		131.212	0	23.0769	14	26	14	14	1	819	91.2	5.49
-0.0109033	-0.164882	0.100994	-0.136947	0.157963	0.190154	0.0305144	0.0500685	-0.0647555	-0.198102		1.15328	0.0702627	0.0788776	0.16011	1.11737	Q7MTP1	50S ribosomal protein L17 OS=Porphyromonas gingivalis (strain ATCC BAA-308 / W83) GN=rplQ PE=3 SV=1	1.512	0	23.37	13.75	2	12		25.348	0	13.75	2	12	2	2	1	160	18	10.1
-0.028002	-0.13	0.118221	-0.0911048	0.0825534	0.104349	0.214289	0.106361	-0.125402	-0.034188		1.37448	0.0422205	0.0644326	0.159609	1.11698	Q7MTM4	50S ribosomal protein L24 OS=Porphyromonas gingivalis (strain ATCC BAA-308 / W83) GN=rplX PE=3 SV=1	315.228	0	181.03	53.7736	7	67		105.617	0	53.7736	7	67	7	7	1	106	11.6	10.14
0.111846	-0.278888	-0.32798	-0.324707	0.10877	0.0251047	-0.235621	-0.0834293	0.20528	0.0961505		0.573596	0.266934	0.158198	0.158638	1.11623	Q7MX47	Phosphopantetheine adenylyltransferase OS=Porphyromonas gingivalis (strain ATCC BAA-308 / W83) GN=coaD PE=3 SV=1	0.425	0	4.62	13.0719	2	2		6.642	0	13.0719	2	2	2	2	1	153	17	6
0.142718	-0.363919	0.0324736	-0.314455	0.137324	0.00960022	-0.0163443	-0.00347453	-0.36386	-0.269573		0.563871	0.272979	0.161835	0.157572	1.11541	Q7MW79	Polyribonucleotide nucleotidyltransferase OS=Porphyromonas gingivalis (strain ATCC BAA-308 / W83) GN=pnp PE=3 SV=1	13.307	0	435.06	39.7039	27	135		259.243	0	39.7039	27	135	27	27	1	743	82.2	5.44
-0.0312696	-0.160682	0.105526	-0.0345332	0.0823969	0.149842	0.20765	0.0658038	-0.127465	-0.0563728		1.31537	0.0483759	0.0703914	0.156663	1.11471	Q7MTL2	30S ribosomal protein S10 OS=Porphyromonas gingivalis (strain ATCC BAA-308 / W83) GN=rpsJ PE=3 SV=1	22.714	0	99.98	43.5644	5	38		59.24	0	43.5644	5	38	5	5	1	101	11.4	9.91
-0.0603276	0.154852	-0.000953615	0.116097	-0.169588	-0.122229	-0.0329613	-0.0908508	0.0661943	0.0293342		1.454	0.0351562	0.0632339	-0.156324	0.897308	Q7MWG4	Phosphoserine phosphatase OS=Porphyromonas gingivalis (strain ATCC BAA-308 / W83) GN=serB PE=4 SV=1	2.325	0	57.68	16.2228	6	17		60.96	0	16.2228	6	17	6	6	1	413	45.9	5.86
0.00518815	0.147159	0.17095	0.151351	-0.190534	-0.0141856	0.0983407	-0.0436251	-0.119941	-0.103397		1.15995	0.0691903	0.0825508	-0.156163	0.897409	Q7MUX8	NADPH-dependent 7-cyano-7-deazaguanine reductase OS=Porphyromonas gingivalis (strain ATCC BAA-308 / W83) GN=queF PE=3 SV=1	0.585	0	8	24.026	2	2		9.721	0	24.026	2	2	2	2	1	154	17.9	6.09
-0.0228195	-0.24408	-0.384387	0.120363	0.170309	0.111727	-0.161567	-0.0271854	-0.0578886	0.204102		0.536148	0.290972	0.169781	0.156052	1.11423	Q7MUI1	Toprim domain protein OS=Porphyromonas gingivalis (strain ATCC BAA-308 / W83) GN=PG_1533 PE=4 SV=1	0.055	0	2.28	1.31965	1	1		2.453	10	1.31965	1	1	1	1	1	682	78.6	7.71
0.0606245	-0.152589	-0.221046	-0.22375	0.117945	0.00901121	-0.0461982	0.00633618	0.13401	0.11337		1.07626	0.0838952	0.0885511	0.155964	1.11417	Q7MVE5	Asparagine--tRNA ligase OS=Porphyromonas gingivalis (strain ATCC BAA-308 / W83) GN=asnS PE=3 SV=1	32	0	207.93	49.6802	20	69		200.747	0	49.6802	20	69	20	20	1	469	53	5.9
-0.121932	-0.22834	0.0198208	-0.0867469	0.0387881	0.0367397	0.0633809	0.0663022	-0.0983321	0.0102862		1.62309	0.023818	0.057318	0.155602	1.11389	Q7MTM3	50S ribosomal protein L14 OS=Porphyromonas gingivalis (strain ATCC BAA-308 / W83) GN=rplN PE=3 SV=1	5.31	0	162.61	45.4545	5	70		45.902	0	45.4545	5	70	5	5	1	121	13.1	10.15
-0.426564	0.157089	0.173733	0.307526	-0.189289	-0.0892933	-0.0425603	-0.0891705	0.0850367	0.034204		0.413826	0.385633	0.218838	-0.155525	0.897806	Q7MXD2	Single-stranded DNA-binding protein OS=Porphyromonas gingivalis (strain ATCC BAA-308 / W83) GN=ssb PE=3 SV=1	14.199	0	55.01	56.4103	9	19		66.389	0	56.4103	9	19	9	9	1	156	17.5	6.2
-0.274005	0.000422328	-0.165905	-0.0152627	-0.0600511	0.010714	0.168434	0.0469912	0.123619	0.161049		0.985147	0.103479	0.0973389	0.15521	1.11358	Q7MX76	Uncharacterized protein OS=Porphyromonas gingivalis (strain ATCC BAA-308 / W83) GN=PG_0336 PE=4 SV=1	3.642	0	29.72	43.9153	5	10		29.72	0	43.9153	5	10	5	5	1	189	21.9	3.99
0.0134556	0.146501	0.0200265	0.0791452	0.014014	-0.116205	-0.126356	-0.133078	0.172914	0.10957		1.79628	0.0159851	0.0505613	-0.155188	0.898015	Q7MW92	RNA methyltransferase, TrmH family OS=Porphyromonas gingivalis (strain ATCC BAA-308 / W83) GN=PG_0744 PE=1 SV=1	3.125	0	34.92	22.4409	5	9		43.464	0	22.4409	5	9	5	5	1	254	27.8	6.8
-0.0963931	-0.136497	0.110924	-0.214154	0.0191076	0.0590241	0.180329	0.0187028	-0.079455	0.0294241		0.994936	0.101173	0.0974199	0.153321	1.11213	Q7MXJ1	Cationic outer membrane protein OmpH OS=Porphyromonas gingivalis (strain ATCC BAA-308 / W83) GN=ompH-2 PE=4 SV=1	25.102	0	90.38	60.1227	11	28		81.651	0	60.1227	11	28	11	11	1	163	18.8	8.02
-0.0159271	0.148963	-0.0192224	0.101771	-0.00555713	-0.256357	-0.0315582	-0.104184	0.150431	0.0425737		1.13934	0.0725541	0.0856115	-0.153311	0.899185	Q7MU09	Phosphoribosylglycinamide formyltransferase OS=Porphyromonas gingivalis (strain ATCC BAA-308 / W83) GN=purN PE=3 SV=1	0.668	0	6.89	5.69948	1	2		11.293	0	5.69948	1	2	1	1	1	193	21.2	6.8
-0.181758	-0.228595	0.002125	-0.147544	-0.0874306	0.0278044	0.122662	-0.00587967	-0.00737374	-0.0237299		1.22353	0.0597688	0.0800948	0.153232	1.11206	F5HI17	HlyD family secretion protein OS=Porphyromonas gingivalis (strain ATCC BAA-308 / W83) GN=PG_0093 PE=4 SV=1	5.661	0	121.89	28.3988	6	26		95.678	0	28.3988	6	26	6	6	1	331	36	8.15
0.509929	-0.0686776	0.0903824	-0.125031	0.0818837	0.101353	-0.297173	-0.0873293	-0.222864	0.119035		0.389533	0.407819	0.233333	-0.151967	0.900022	Q7MXB2	Glycosyl transferase, group 2 family protein OS=Porphyromonas gingivalis (strain ATCC BAA-308 / W83) GN=PG_0294 PE=4 SV=1	0.334	0	5.9	6.08108	2	2		7.619	0	6.08108	2	2	1	1	1	296	33.4	6.44
-0.117424	0.127055	-0.0798645	0.337262	-0.313133	-0.0476106	-0.0180185	0.0384333	0.27843	0.176464		0.537763	0.289893	0.173244	-0.151839	0.900102	Q7MVW5	Uncharacterized protein OS=Porphyromonas gingivalis (strain ATCC BAA-308 / W83) GN=PG_0914 PE=4 SV=1	0.701	0	13.89	8.86076	2	4		16.358	0	8.86076	2	4	2	2	1	237	27.1	9.39
-0.116196	0.254111	0.0669591	0.26956	0.0059322	-0.0815995	0.00674416	-0.0636634	0.00883533	-0.0312499		0.805678	0.156431	0.120104	-0.151755	0.900155	Q7MV20	Uncharacterized protein OS=Porphyromonas gingivalis (strain ATCC BAA-308 / W83) GN=PG_1291 PE=4 SV=1	0.425	0	23.97	7.13043	4	8		31.296	0	7.13043	4	8	4	4	1	575	65.1	7.3
0.109776	0.127851	-0.0559947	0.0679867	-0.119385	-0.158225	-0.131331	0.0530593	-0.0219896	-0.0665016		1.26554	0.0542571	0.0788495	-0.151375	0.900392	Q7MTJ9	DedA family protein OS=Porphyromonas gingivalis (strain ATCC BAA-308 / W83) GN=PG_1952 PE=4 SV=1	6.197	0	22.15	23.7209	5	7		25.791	0	23.7209	5	7	5	5	1	215	23.8	9.66
0.215986	0.148863	0.0453902	-0.0502574	-0.204659	-0.00896972	0.00233158	-0.031846	-0.192878	-0.320269		1.02547	0.0943031	0.097374	-0.150781	0.900763	Q7MUR3	TPR domain protein OS=Porphyromonas gingivalis (strain ATCC BAA-308 / W83) GN=PG_1430 PE=4 SV=1	14.399	1	72.37	46.0526	11	29		78.585	0	46.0526	11	29	10	10	1	228	25.1	8.6
-0.332145	-0.110192	-0.1259	-0.003746	-0.20026	0.00837955	0.155057	0.0631202	-0.00955502	0.00294426		0.715634	0.192471	0.136464	0.14957	1.10924	Q7MWD1	4-hydroxybutyryl-CoA dehydratase OS=Porphyromonas gingivalis (strain ATCC BAA-308 / W83) GN=abfD PE=4 SV=1	167.192	0	976.53	57.8189	27	270		457.412	0	57.8189	27	270	27	27	1	486	54	6.44
0.081033	0.0211347	-0.0549249	0.214167	-0.155996	-0.277398	-0.0937983	0.190891	0.186406	0.199409		0.620981	0.239342	0.155235	-0.149428	0.901608	Q7MWJ6	Uncharacterized protein OS=Porphyromonas gingivalis (strain ATCC BAA-308 / W83) GN=PG_0614 PE=4 SV=1	0.668	0	15.54	19.6319	4	4		24.502	0	19.6319	4	4	4	4	1	326	36.6	6.07
0.0755426	0.128618	-0.0493978	0.0365456	-0.0100385	-0.132285	-0.127577	-0.136018	0.097625	0.0393301		1.66853	0.0214521	0.060671	-0.149307	0.901684	Q7MUE4	BatC protein OS=Porphyromonas gingivalis (strain ATCC BAA-308 / W83) GN=batC PE=4 SV=1	1.512	0	32.2	16.1943	3	9		38.157	0	16.1943	3	9	3	3	1	247	29	9.83
0.0076992	0.147764	-0.0202845	0.266692	0.0475846	-0.119251	-0.0258198	-0.097615	-0.0288746	0.19147		1.00471	0.0989217	0.101383	-0.149243	0.901723	Q7MVH6	Uncharacterized protein OS=Porphyromonas gingivalis (strain ATCC BAA-308 / W83) GN=PG_1085 PE=4 SV=1	5.813	0	68.33	28.0488	2	19		29.496	0	28.0488	2	19	2	2	1	82	9.4	9.7
0.0292144	-0.0878267	0.0842722	0.0557973	0.0922595	-0.231969	-0.27676	-0.0982706	0.0292193	0.0729852		0.816146	0.152705	0.120973	-0.149049	0.901844	Q7MU38	Cytidine/deoxycytidylate deaminase family protein OS=Porphyromonas gingivalis (strain ATCC BAA-308 / W83) GN=PG_1728 PE=4 SV=1	0.389	0	5.43	12.6667	1	1		9.514	0	12.6667	1	1	1	1	1	150	16.8	5.05
-0.0201313	-0.185617	-0.0286764	-0.173075	0.0411194	-0.00225379	0.104022	0.0451621	-0.00731548	-0.00164096		1.6117	0.0244513	0.0629291	0.148887	1.10871	F5HAB9	Dipeptidyl aminopeptidase IV OS=Porphyromonas gingivalis (strain ATCC BAA-308 / W83) GN=dpp PE=4 SV=1	1.994	0	81.03	19.0871	14	32		92.757	0	19.0871	14	32	14	14	1	723	81.9	7.37
0.253831	0.110701	0.0334445	0.000709426	0.183201	-0.0692434	-0.237575	-0.0718052	-0.178201	0.0335191		0.696439	0.201169	0.140966	-0.148527	0.902171	Q7MWW3	Uncharacterized protein OS=Porphyromonas gingivalis (strain ATCC BAA-308 / W83) GN=PG_0471 PE=4 SV=1	0.585	0	14.18	11.2994	2	4		20.484	0	11.2994	2	4	2	2	1	354	39.1	7.49
0.140835	0.112874	0.252512	0.12136	0.0403451	0.0881424	-0.039832	-0.0547967	-0.169221	-0.215793		1.71431	0.0193059	0.0597407	-0.148431	0.902231	Q7MUY1	Octanoyltransferase OS=Porphyromonas gingivalis (strain ATCC BAA-308 / W83) GN=lipB PE=3 SV=1	0.61	0	14.9	10.1626	5	6		23.757	0	10.1626	5	6	5	5	1	492	55.8	6.61
0.116909	-0.0273724	0.13715	0.032842	-0.0716958	-0.149582	-0.0265902	-0.0854016	0.0169116	0.0231941		1.74853	0.0178432	0.0584846	-0.1482	0.902376	Q7MVP4	Prolyl oligopeptidase family protein OS=Porphyromonas gingivalis (strain ATCC BAA-308 / W83) GN=PG_1004 PE=4 SV=1	6.244	0	274.77	31.0935	23	84		206.118	0	31.0935	23	84	23	23	1	759	85.9	5.87
-0.205629	-0.178205	0.032386	-0.122239	-0.152667	0.0516771	0.17945	0.0405115	-0.0619489	0.030557		0.859012	0.138353	0.118526	0.148165	1.10816	Q7MXV0	Nicotinate phosphoribosyltransferase OS=Porphyromonas gingivalis (strain ATCC BAA-308 / W83) GN=pncB PE=1 SV=1	0.585	0	17.69	10.1523	5	7		18.035	0	10.1523	5	7	5	5	1	394	45.4	6.55
0.109009	-0.0787762	-0.0495846	-0.147458	0.124409	0.150136	-0.000639659	0.150266	-0.0828374	-0.143659		1.1945	0.0638994	0.0871874	0.147745	1.10784	Q7MXC5	NADP-dependent malic enzyme OS=Porphyromonas gingivalis (strain ATCC BAA-308 / W83) GN=maeB PE=4 SV=1	1.738	0	101.85	22.3979	13	27		135.405	0	22.3979	13	27	13	13	1	759	83	6.02
-0.247848	-0.116235	-0.0637062	-0.0758894	-0.0303018	0.0124213	0.0708473	0.0334015	0.058263	0.113009		1.69122	0.0203603	0.0619038	0.147512	1.10766	Q7MU69	HIT family protein OS=Porphyromonas gingivalis (strain ATCC BAA-308 / W83) GN=PG_1687 PE=4 SV=1	9	0	42.58	41.0853	5	15		37.855	0	41.0853	5	15	5	5	1	129	14.3	6.37
0.109056	0.0680156	-0.0743711	0.0774961	-0.0911669	-0.249718	-0.0718748	0.00302407	0.119205	0.0263796		1.15568	0.0698745	0.0892373	-0.147483	0.902824	Q7MU61	Type II DNA modification methyltransferase, putative OS=Porphyromonas gingivalis (strain ATCC BAA-308 / W83) GN=PG_1696 PE=4 SV=1	0.551	0	17.92	12.7536	3	4		19.57	0	12.7536	3	4	3	3	1	345	39.8	5.34
0.0619115	-0.0136172	0.326714	0.292298	0.0607888	-0.0660829	0.235219	-0.151168	0.132917	-0.0284485		0.581645	0.262033	0.166836	-0.147137	0.903041	Q7MUY6	UmuD protein OS=Porphyromonas gingivalis (strain ATCC BAA-308 / W83) GN=umuD PE=3 SV=1	0.778	0	4.51	13.4752	1	1		9.049	0	13.4752	1	1	1	1	1	141	15.9	4.7
0.139875	0.112644	0.026765	0.0844526	-0.0312918	-0.0455702	-0.150042	0.00460607	-0.0311619	-0.0563782		1.92632	0.0118489	0.054404	-0.146509	0.903434	Q7MTJ3	Phosphate transporter OS=Porphyromonas gingivalis (strain ATCC BAA-308 / W83) GN=PG_1961 PE=3 SV=1	2.162	0	64.85	19.0728	13	21		84.661	0	19.0728	13	21	13	13	1	755	84	8.76
-0.352397	-0.237917	0.103766	0.0111011	-0.114009	-0.0155999	0.18065	0.0594478	-0.0493884	0.0472579		0.554977	0.278627	0.173101	0.146484	1.10687	Q7MTE6	CRISPR-associated protein, TM1814 family OS=Porphyromonas gingivalis (strain ATCC BAA-308 / W83) GN=PG_2020 PE=4 SV=1	1.512	0	28.69	17.1946	4	6		46.543	0	17.1946	4	6	4	4	1	221	24.7	6.7
-0.0169038	-0.146745	0.00554215	-0.118685	0.152606	0.0722352	0.0445075	0.0374352	-0.0898106	-0.0491289		1.72351	0.0189014	0.0617608	0.145894	1.10642	Q7MXE4	Translation initiation factor IF-2 OS=Porphyromonas gingivalis (strain ATCC BAA-308 / W83) GN=infB PE=3 SV=1	5.19	0	286.49	31.665	25	77		245.601	0	31.665	25	77	25	25	1	979	107.5	6.51
-0.110502	-0.0358308	0.0938308	0.0237633	0.0244574	0.148641	0.215668	0.165551	-0.295672	-0.253631		1.30327	0.0497432	0.0829059	0.145764	1.10632	Q7MTZ6	8-amino-7-oxononanoate synthase OS=Porphyromonas gingivalis (strain ATCC BAA-308 / W83) GN=bioF-3 PE=3 SV=1	4.248	0	94.22	38.2278	12	26		100.369	0	38.2278	12	26	12	12	1	395	43.8	6.6
0.00496244	0.111033	0.172832	0.169158	-0.0344416	-0.0318251	-0.0246581	-0.032521	-0.0295519	0.0573906		1.99953	0.0100109	0.0526777	-0.145358	0.904155	Q7MXX6	tRNA-dihydrouridine synthase OS=Porphyromonas gingivalis (strain ATCC BAA-308 / W83) GN=PG_0021 PE=3 SV=1	1.565	0	40.6	34.5345	7	9		60.776	0	34.5345	7	9	7	7	1	333	36.9	8.15
0.0715771	0.163021	0.022031	0.0089213	-0.0521648	-0.0525935	-0.0717226	-0.139049	-0.0286615	0.00943022		1.93621	0.0115821	0.0554474	-0.14527	0.90421	Q7MT46	Polysaccharide deacetylase OS=Porphyromonas gingivalis (strain ATCC BAA-308 / W83) GN=PG_2145 PE=4 SV=1	0.701	0	9.43	14.4279	3	3		12.569	0	14.4279	3	3	3	3	1	201	23.3	8.44
0.0886826	-0.198765	-0.0626965	-0.357651	-0.125754	0.0711964	-0.0684436	0.173196	0.2797	0.50555		0.584272	0.260452	0.167858	0.145156	1.10585	F5HDB6	Immunoreactive 47 kDa antigen PG97 OS=Porphyromonas gingivalis (strain ATCC BAA-308 / W83) GN=PG_1374 PE=4 SV=1	8.047	0	108.61	37.1495	13	28		119.984	0	37.1495	13	28	13	13	1	428	47.1	5.52
-0.109394	-0.0177546	-0.12372	-0.0540711	-0.145187	0.0477613	0.168007	0.204493	0.124042	0.0570375		0.887824	0.129472	0.118212	0.145003	1.10573	Q7MW09	Transcriptional regulator, putative OS=Porphyromonas gingivalis (strain ATCC BAA-308 / W83) GN=PG_0857 PE=4 SV=1	2.981	0	8.57	20.2703	2	3		10.633	0	20.2703	2	3	2	2	1	74	8.5	9.38
0.514552	0.0274513	-0.127131	0.134359	0.217188	-0.0643571	-0.0826484	-0.0956714	0.0960905	0.0403722		0.406579	0.392122	0.233265	-0.14368	0.905207	F5H9H1	Immunoreactive 23 kDa antigen PG66 OS=Porphyromonas gingivalis (strain ATCC BAA-308 / W83) GN=PG_0234 PE=4 SV=1	0.259	0	7.88	13.5266	1	1		10.052	0	13.5266	1	1	1	1	1	207	22.8	8.87
0.0492468	-0.146169	-0.067191	-0.165624	0.0688634	0.0527888	0.0675338	0.0553493	-0.00758499	-0.0484633		1.58177	0.0261958	0.0690853	0.143568	1.10463	Q7MTX7	V-type ATP synthase alpha chain OS=Porphyromonas gingivalis (strain ATCC BAA-308 / W83) GN=atpA PE=3 SV=1	9.642	0	242.13	43.4932	20	62		224.171	0	43.4932	20	62	20	20	1	584	65.6	5.38
0.00602006	-0.158657	-0.190693	-0.100626	0.11961	-0.06802	0.0703642	0.00754267	0.143936	0.1662		1.28415	0.0519817	0.0855549	0.143363	1.10448	Q7MW77	Uncharacterized protein OS=Porphyromonas gingivalis (strain ATCC BAA-308 / W83) GN=PG_0768 PE=4 SV=1	0.688	0	20.39	16.3043	4	5		38.109	0	16.3043	4	5	4	4	1	368	42	6.93
-0.183971	-0.29306	-0.00948179	-0.112799	-0.00313771	-0.00604779	0.0350004	-0.0516916	0.116758	0.0441019		1.21535	0.0609047	0.0892617	0.143359	1.10447	Q7MX32	Transcription termination/antitermination protein NusG OS=Porphyromonas gingivalis (strain ATCC BAA-308 / W83) GN=nusG PE=3 SV=1	30.623	0	174.26	39.6648	4	34		103.888	0	39.6648	4	34	4	4	1	179	20.2	6.37
0.110255	0.0706783	-0.0265931	0.0631902	-0.0954187	-0.146772	-0.109745	-0.0014088	-0.0305812	-0.000143097		1.82354	0.0150126	0.0620032	-0.142719	0.905811	Q7MW05	Helicase, SNF2/RAD54 family OS=Porphyromonas gingivalis (strain ATCC BAA-308 / W83) GN=PG_0861 PE=4 SV=1	1.707	1	128.15	24.8276	21	38		163.126	0	24.8276	21	38	20	20	1	1160	133.4	5.73
0.0326933	0.106304	0.0851419	0.0326269	-0.053648	0.00198624	-0.145143	-0.116922	0.261983	0.0944026		2.02982	0.00933635	0.0553993	-0.142623	0.90587	Q7MUI8	Isochorismate synthase, putative OS=Porphyromonas gingivalis (strain ATCC BAA-308 / W83) GN=PG_1525 PE=4 SV=1	0.369	0	14.22	9.78261	3	4		17.404	0	9.78261	3	4	3	3	1	368	41.2	5.45
0.400736	-0.491732	-0.0268181	0.0788528	0.556363	0.0942747	-0.0478791	-0.0748155	-0.727087	-0.461546		0.244625	0.569344	0.356746	0.141726	1.10322	Q7MUN0	Conjugative transposon protein TraK OS=Porphyromonas gingivalis (strain ATCC BAA-308 / W83) GN=PG_1478 PE=4 SV=1	0.155	0	3.57	6.28019	1	1		4.777	1	6.28019	1	1	1	1	1	207	24.2	9.35
-0.179007	-0.231801	-0.0760834	-0.0948069	-0.0953104	0.0244206	0.0767517	-0.0224029	0.156975	0.0739737		1.47053	0.033843	0.0773534	0.141289	1.10289	Q7MW08	Uncharacterized protein OS=Porphyromonas gingivalis (strain ATCC BAA-308 / W83) GN=PG_0858 PE=4 SV=1	5.813	0	21.72	56.7568	3	5		34.214	0	56.7568	3	5	3	3	1	111	12.7	4.55
0.129461	-0.438711	0.101098	-0.324154	0.0711427	0.0185417	-0.00736941	-0.0494996	-0.337869	-0.312443		0.425565	0.375349	0.227497	0.14128	1.10288	Q7MTL7	30S ribosomal protein S19 OS=Porphyromonas gingivalis (strain ATCC BAA-308 / W83) GN=rpsS PE=3 SV=1	5.813	0	22.53	33.7079	3	11		18.887	0	33.7079	3	11	3	3	1	89	9.9	10.54
-0.0337832	-0.021792	0.122605	-0.157502	0.0881001	0.234251	0.143673	0.00653685	-0.0704608	-0.0466811		0.965073	0.108374	0.114304	0.140758	1.10248	Q7MXF4	Lipoprotein, putative OS=Porphyromonas gingivalis (strain ATCC BAA-308 / W83) GN=PG_0241 PE=4 SV=1	6.627	0	104.86	32.7465	11	42		66.115	0	32.7465	11	42	11	11	1	284	32.1	9.16
-0.307227	-0.205639	0.143828	0.0200321	0.0283081	0.0467863	0.101952	0.0368433	-0.131001	-0.113885		0.645758	0.226069	0.159382	0.140724	1.10246	Q7MWG7	Uncharacterized protein OS=Porphyromonas gingivalis (strain ATCC BAA-308 / W83) GN=PG_0650 PE=4 SV=1	4.623	0	12.65	24.4094	2	3		16.121	0	24.4094	2	3	2	2	1	127	14.3	4.73
0.200707	0.137006	0.0124907	-0.0570919	0.181756	0.0643441	-0.434535	-0.0793665	-0.0975241	-0.158791		0.427673	0.373531	0.227541	-0.140228	0.907376	Q7MU66	Conserved domain protein OS=Porphyromonas gingivalis (strain ATCC BAA-308 / W83) GN=PG_1691 PE=4 SV=1	0.359	0	4.02	6.41026	2	4		3.471	4	6.41026	2	4	2	2	1	234	26.6	9.74
0.0472008	0.129677	-0.00321027	0.138367	-0.0102955	-0.143758	-0.0207002	-0.0739285	0.277942	0.244709		1.65719	0.0220194	0.0692427	-0.140179	0.907407	Q7MW71	Uncharacterized protein OS=Porphyromonas gingivalis (strain ATCC BAA-308 / W83) GN=PG_0774 PE=4 SV=1	0.585	0	10.38	10.8696	3	4		15.792	0	10.8696	3	4	3	3	1	414	47.6	6
-0.0106732	-0.210543	0.00926174	-0.0292213	-0.012461	0.0273015	0.193887	0.110288	-0.0243945	-0.00635644		1.06374	0.0863493	0.105706	0.140048	1.10194	Q7MUD8	Uncharacterized protein OS=Porphyromonas gingivalis (strain ATCC BAA-308 / W83) GN=PG_1591 PE=4 SV=1	8.047	0	201.18	33.6986	9	53		143.151	0	33.6986	9	53	9	9	1	365	42.5	5.12
0.0692839	0.370601	-0.0845901	0.0718604	-0.162846	0.000453103	-0.0435674	0.0729945	0.0525666	-0.0460462		0.620303	0.239716	0.16491	-0.14003	0.9075	Q7MUY7	Membrane protein, putative OS=Porphyromonas gingivalis (strain ATCC BAA-308 / W83) GN=PG_1335 PE=4 SV=1	9	0	20.12	31.1688	4	6		27.811	0	31.1688	4	6	4	4	1	154	16.9	6.06
0.00882644	-0.147395	0.111794	-0.0778594	0.0950971	0.151114	0.0906873	0.117927	-0.172148	-0.0474488		1.28808	0.051513	0.0889929	0.139865	1.1018	Q7MUG1	dTDP-4-dehydrorhamnose 3,5-epimerase OS=Porphyromonas gingivalis (strain ATCC BAA-308 / W83) GN=rfbC PE=3 SV=1	1.894	1	24.67	34.1837	5	7		28.698	0	34.1837	5	7	4	4	1	196	22.7	4.89
0.0765305	-0.247091	-0.253206	-0.316356	0.130256	0.023966	-0.280475	-0.0570231	0.0240039	0.0524928		0.515234	0.305327	0.194036	0.139212	1.1013	Q7MT91	Multifunctional fusion protein OS=Porphyromonas gingivalis (strain ATCC BAA-308 / W83) GN=msrA PE=3 SV=1	1.404	0	38.7	21.3068	5	9		57.534	0	21.3068	5	9	5	5	1	352	39.6	5.3
0.0712399	-0.0177839	0.126832	-0.00971145	0.0515493	0.211853	0.254887	0.205658	-0.109462	-0.0460196		1.30639	0.0493864	0.0892068	0.138343	1.10064	Q7MTR4	Glycosyl transferase, group 2 family protein OS=Porphyromonas gingivalis (strain ATCC BAA-308 / W83) GN=PG_1880 PE=4 SV=1	1.424	0	26.25	16.6667	4	5		46.429	0	16.6667	4	5	4	4	1	336	38	8.94
0.197172	0.0739011	0.0304488	0.00624902	-0.141925	-0.0153257	-0.00980357	-0.0780117	0.0200182	0.0600718		1.40759	0.0391207	0.0845581	-0.138209	0.908646	Q7MXT9	Multifunctional fusion protein OS=Porphyromonas gingivalis (strain ATCC BAA-308 / W83) GN=nnrE PE=3 SV=1	4.179	0	70.75	34.127	10	16		110.766	0	34.127	10	16	10	10	1	504	54.4	5.8
-0.0738423	-0.18212	0.426019	-0.0289411	0.0192176	0.244914	0.273526	0.155846	-0.0114493	-0.019532		0.419978	0.380209	0.233249	0.138097	1.10045	Q7MX15	DNA mismatch repair protein MutL OS=Porphyromonas gingivalis (strain ATCC BAA-308 / W83) GN=mutL PE=3 SV=1	0.484	0	24.71	9.54693	4	6		29.896	0	9.54693	4	6	4	4	1	618	68.8	5.66
-0.180968	-0.0537097	-0.00501685	-0.0490362	-0.0339028	-0.0473649	0.272584	0.0677677	0.189632	0.111384		0.823469	0.150152	0.134018	0.136954	1.09958	Q7MWT4	Lipoyl synthase OS=Porphyromonas gingivalis (strain ATCC BAA-308 / W83) GN=lipA PE=3 SV=1	0.274	0	8.87	6.73759	2	3		10.897	0	6.73759	2	3	2	2	1	282	31.2	7.08
-0.21284	-0.0784927	-0.0731874	-0.0711145	-0.0127436	0.0486912	0.047454	0.0284765	0.0421752	0.0252377		1.96911	0.0107373	0.062515	0.136878	1.09952	Q7MT86	Conserved domain protein OS=Porphyromonas gingivalis (strain ATCC BAA-308 / W83) GN=PG_2094 PE=4 SV=1	0.375	0	43.56	9.57096	12	13		69.792	0	9.57096	12	13	12	12	1	1515	167.7	7.03
-0.17087	-0.112476	0.0125284	-0.105671	0.0181599	0.0736637	0.0961658	-0.0181185	-0.0133687	-0.0175631		1.58745	0.0258552	0.0769578	0.13659	1.0993	Q7MX12	Peptidylprolyl isomerase OS=Porphyromonas gingivalis (strain ATCC BAA-308 / W83) GN=PG_0415 PE=4 SV=1	2.728	0	86.03	21.9565	13	28		81.431	0	21.9565	13	28	13	13	1	460	53.3	8.31
-0.247529	-0.107789	0.0396937	-0.0501134	-0.0983731	0.0780997	0.133198	0.0671599	-0.0279353	-0.0027939		0.880201	0.131765	0.126701	0.136455	1.0992	Q7MXD5	Arginine--tRNA ligase OS=Porphyromonas gingivalis (strain ATCC BAA-308 / W83) GN=argS PE=3 SV=1	6.197	0	153.63	33.3333	19	44		190.787	0	33.3333	19	44	19	19	1	597	67.4	5.33
-0.32735	-0.070065	0.218273	-0.160888	0.106475	-0.0154638	0.00874986	0.104226	-0.203913	0.0382286		0.529936	0.295164	0.193616	0.136004	1.09886	Q7MVE0	Exodeoxyribonuclease 7 large subunit OS=Porphyromonas gingivalis (strain ATCC BAA-308 / W83) GN=xseA PE=3 SV=1	0.166	0	5.12	4.13043	2	2		11.798	0	4.13043	2	2	2	2	1	460	51.2	8.72
-0.665934	-0.365983	-0.0787645	-0.0196425	-0.865247	0.152796	0.0752501	0.0494908	-0.0118374	0.0755214		0.188283	0.648211	0.429741	0.135654	1.09859	Q7MX91	Uncharacterized protein OS=Porphyromonas gingivalis (strain ATCC BAA-308 / W83) GN=PG_0319 PE=4 SV=1	9	0	40.28	44.3662	5	10		58.159	0	44.3662	5	10	5	5	1	142	15.4	9.79
-0.207161	-0.0501533	-0.0496434	0.0198119	0.0492932	0.0366135	0.0917153	0.0775204	-0.0328731	-0.000143097		1.4662	0.0341826	0.0846812	0.135572	1.09853	P60053	Fructose-bisphosphate aldolase class 1 OS=Porphyromonas gingivalis (strain ATCC BAA-308 / W83) GN=fda PE=1 SV=1	167.761	0	671.53	83.959	23	184		281.324	0	83.959	23	184	23	23	1	293	33	5.87
-0.19659	-0.0993315	-0.0079309	-0.118546	-0.0589575	0.0766054	0.12751	-0.0263874	0.0282297	-0.0282791		1.22603	0.059425	0.0973241	0.135292	1.09832	Q7MTP6	Ribosome-recycling factor OS=Porphyromonas gingivalis (strain ATCC BAA-308 / W83) GN=frr PE=3 SV=1	11.328	0	60.31	22.5806	7	22		40.622	0	22.5806	7	22	7	7	1	186	20.8	5.78
0.115585	0.136002	-0.129486	0.0122869	-0.0606244	-0.0624892	-0.216623	-0.0670416	0.234927	0.14963		0.964265	0.108576	0.119316	-0.135291	0.910486	Q7MX54	Conserved domain protein OS=Porphyromonas gingivalis (strain ATCC BAA-308 / W83) GN=PG_0361 PE=1 SV=1	1.069	0	36.47	20.2299	4	6		64.991	0	20.2299	4	6	4	4	1	435	48.4	8.44
-0.0481159	-0.217096	0.00747851	-0.131217	0.0644002	0.0551679	0.0179369	0.0145223	-0.116299	-0.0154098		1.4301	0.0371451	0.0864562	0.135244	1.09828	Q7MTL4	50S ribosomal protein L4 OS=Porphyromonas gingivalis (strain ATCC BAA-308 / W83) GN=rplD PE=3 SV=1	14.399	0	343.79	45.933	10	90		100.355	0	45.933	10	90	10	10	1	209	23.2	10.02
0.179712	-0.194935	-0.227399	-0.251535	0.0364428	0.0747703	-0.0256831	-0.0412486	0.0664591	0.282278		0.605045	0.248287	0.173228	0.13461	1.0978	Q7MWP1	Chlorohydrolase family protein OS=Porphyromonas gingivalis (strain ATCC BAA-308 / W83) GN=PG_0559 PE=4 SV=1	2.008	0	36.36	23.8845	7	11		58.679	0	23.8845	7	11	7	7	1	381	42.2	6.33
-0.0455376	0.137589	-0.0511831	0.119307	-0.232978	-0.0828287	0.000952126	-0.0630444	0.0707366	0.0767856		0.967336	0.107811	0.120073	-0.134519	0.910974	Q7MTE2	Hemagglutinin protein HagE OS=Porphyromonas gingivalis (strain ATCC BAA-308 / W83) GN=hagE PE=4 SV=1	72.564	35	2043.54	51.7585	71	545		892.115	0	51.7585	71	545	42	42	1	1706	185.6	5.14
-0.0195624	-0.111044	-0.14883	-0.0845877	0.0922779	-0.0480548	0.0621626	0.0660511	0.0973318	0.0966719		1.75462	0.0175946	0.0728183	0.134115	1.09742	Q7MVE4	Adenylosuccinate lyase OS=Porphyromonas gingivalis (strain ATCC BAA-308 / W83) GN=purB PE=3 SV=1	3.52	0	161.06	28.8591	11	36		114.372	0	28.8591	11	36	11	11	1	447	50.8	5.76
-0.134994	-0.0488118	0.0872289	-0.0359968	-0.0564408	0.174273	0.209312	0.076348	-0.0217632	-0.00901541		0.905031	0.124443	0.126538	0.134016	1.09734	Q7MVS0	Alpha-1,2-mannosidase family protein OS=Porphyromonas gingivalis (strain ATCC BAA-308 / W83) GN=PG_0973 PE=4 SV=1	0.751	0	44.07	13.6187	7	11		50.42	0	13.6187	7	11	7	7	1	771	86.6	5.88
-0.158094	0.0631964	0.0840535	0.0927652	0.0917821	-0.262602	-0.238325	-0.0445707	0.050466	-0.0096196		0.616376	0.241893	0.172484	-0.133909	0.911359	Q7MU72	Uncharacterized protein OS=Porphyromonas gingivalis (strain ATCC BAA-308 / W83) GN=PG_1683 PE=3 SV=1	1.61	0	42.16	24.5327	7	11		53.977	0	24.5327	7	11	7	7	1	428	50	5.34
-0.317822	-0.238035	0.0327468	-0.0265669	-0.0544236	-0.0117431	0.0971976	-0.0460369	0.174629	0.178709		0.719853	0.190611	0.154305	0.133668	1.09708	Q7MVS8	Uncharacterized protein OS=Porphyromonas gingivalis (strain ATCC BAA-308 / W83) GN=PG_0961 PE=4 SV=1	3.642	0	83.47	41.2844	2	24		31.195	0	41.2844	2	24	2	2	1	109	12.8	3.93
0.0487057	0.133179	0.0555002	0.063982	-0.234549	0.0589343	0.000311255	-0.0571733	-0.0649957	-0.0798731		1.04118	0.0909538	0.116138	-0.133461	0.911642	Q7MU56	Thiol:disulfide interchange protein dsbD, putative OS=Porphyromonas gingivalis (strain ATCC BAA-308 / W83) GN=PG_1704 PE=4 SV=1	18.055	0	286.91	17.3021	11	76		170.534	0	17.3021	11	76	11	11	1	682	75.5	6.9
-0.257397	0.101166	0.157693	0.176422	-0.130726	-0.167939	-0.00734668	-0.049522	0.0699334	0.0763462		0.577907	0.264298	0.182078	-0.133354	0.911709	Q7MAW9	tRNA-specific 2-thiouridylase MnmA OS=Porphyromonas gingivalis (strain ATCC BAA-308 / W83) GN=mnmA PE=3 SV=1	0.701	0	21.24	16.8975	5	7		28.252	0	16.8975	5	7	5	5	1	361	41.1	6.62
0.64481	0.0665833	0.0883891	0.124099	0.813924	-0.158057	-0.151239	-0.113325	-0.112375	0.0439473		0.189261	0.646754	0.430279	-0.133145	0.911842	Q7MXU3	Heavy metal efflux pump, CzcA family OS=Porphyromonas gingivalis (strain ATCC BAA-308 / W83) GN=PG_0064 PE=3 SV=1	0.628	0	24.16	8.85467	10	13		32.806	0	8.85467	10	13	10	10	1	1039	113.4	5.94
-0.11173	-0.00450385	0.0370467	0.11048	-0.321826	-0.134268	-0.0536122	0.00918501	0.0888518	0.0488756		0.766927	0.17103	0.146509	-0.132954	0.911963	Q7MTI3	Hemagglutinin protein HagC OS=Porphyromonas gingivalis (strain ATCC BAA-308 / W83) GN=PG_1975 PE=4 SV=1	3.642	0	126.83	31.7143	10	34		89.469	0	31.7143	10	34	1	1	1	350	39.3	7.34
-0.0157402	0.0807079	0.135978	0.11091	-0.0784429	-0.109443	0.0468306	-0.078697	-0.0062858	0.0366564		1.48744	0.032551	0.0862874	-0.132902	0.911995	Q7MUC5	Aminopeptidase C OS=Porphyromonas gingivalis (strain ATCC BAA-308 / W83) GN=pepC PE=4 SV=1	2.535	0	75.91	23.0425	10	32		64.708	0	23.0425	10	32	10	10	1	447	51.2	7.5
0.0652945	0.173464	-0.039193	0.0429981	-0.114423	-0.095224	-0.125923	0.0467315	-0.0102708	-0.116529		1.1756	0.0667414	0.105393	-0.132851	0.912028	Q7MT31	Peptidyl-prolyl cis-trans isomerase OS=Porphyromonas gingivalis (strain ATCC BAA-308 / W83) GN=PG_2164 PE=3 SV=1	11.328	0	53.66	48.1081	8	17		74.078	0	48.1081	8	17	8	8	1	185	21	9.22
-0.00499528	-0.110575	-0.0588386	-0.0940324	0.167918	0.00764583	0.0158315	0.0639595	0.00622128	-0.0318602		1.62067	0.0239513	0.083063	0.130949	1.09501	Q7MWD0	Lipoprotein, putative OS=Porphyromonas gingivalis (strain ATCC BAA-308 / W83) GN=PG_0698 PE=4 SV=1	3.084	0	46.28	29.6636	8	12		54.829	0	29.6636	8	12	8	8	1	327	37.7	5.45
-0.129522	-0.0471953	-0.0329487	-0.0698358	0.0347451	0.0668688	0.116314	0.0257935	-0.0114089	-0.0820377		2.35464	0.00441939	0.0597929	0.130806	1.09491	Q7MWA3	Uncharacterized protein OS=Porphyromonas gingivalis (strain ATCC BAA-308 / W83) GN=PG_0728 PE=4 SV=1	1.219	0	29.99	17.0103	7	10		39.686	0	17.0103	7	10	7	7	1	388	44.3	6.39
-0.290291	-0.194298	0.0454021	0.00785932	-0.00581146	-0.0123123	0.0791711	0.0298461	-0.0429648	0.0492722		0.77645	0.167321	0.148319	0.130555	1.09471	Q7MVG7	Alanine racemase OS=Porphyromonas gingivalis (strain ATCC BAA-308 / W83) GN=PG_1097 PE=3 SV=1	0.585	0	42.76	11.9077	7	11		70.458	0	11.9077	7	11	7	7	1	823	91.8	6.67
-0.259149	-0.0982906	-0.0159022	-0.0267196	-0.0303664	0.0679634	0.112608	-0.0283809	0.0449087	-0.0384026		1.01105	0.0974872	0.12026	0.130471	1.09465	Q7MVA6	Oxidoreductase, putative OS=Porphyromonas gingivalis (strain ATCC BAA-308 / W83) GN=PG_1171 PE=4 SV=1	20.544	0	126.72	35.7724	7	29		116.766	0	35.7724	7	29	7	7	1	246	27.5	6.34
0.112765	0.123517	0.0509452	0.114076	0.0216085	0.0526292	-0.0838234	-0.110817	-0.0421264	-0.161909		1.63624	0.0231078	0.0831848	-0.130426	0.913561	Q7MTA3	DNA helicase OS=Porphyromonas gingivalis (strain ATCC BAA-308 / W83) GN=PG_2072 PE=3 SV=1	0.205	0	21.22	4.99093	5	6		31.776	0	4.99093	5	6	5	5	1	1102	125.6	6.2
0.24643	0.00655534	0.0887539	0.150033	-0.0021172	-0.0221662	-0.00800215	0.00271065	-0.044556	0.00497153		1.36887	0.0427687	0.0959721	-0.130337	0.913618	Q7MVP1	Transcriptional regulator, GntR family OS=Porphyromonas gingivalis (strain ATCC BAA-308 / W83) GN=PG_1007 PE=4 SV=1	1.154	0	25.33	21.1382	2	5		21.61	0	21.1382	2	5	2	2	1	123	14	4.98
0.0585979	-0.138695	0.147243	-0.148413	0.062497	0.238458	0.112548	0.0264378	-0.112447	-0.0134689		0.734911	0.184115	0.155122	0.130302	1.09452	Q7MU40	PDZ domain protein OS=Porphyromonas gingivalis (strain ATCC BAA-308 / W83) GN=PG_1726 PE=4 SV=1	1.754	0	47.92	18.2203	8	15		51.881	0	18.2203	8	15	8	8	1	472	53.3	7.91
0.0964033	-0.122504	-0.0567475	-0.119072	0.0588448	0.10164	0.00646563	0.152262	-0.226216	-0.221447		1.13939	0.072546	0.111419	0.130283	1.09451	Q7MU12	Multifunctional fusion protein OS=Porphyromonas gingivalis (strain ATCC BAA-308 / W83) GN=secDF PE=3 SV=1	9.985	1	310.77	34.5339	28	87		309.743	0	34.5339	28	87	27	27	1	944	102.9	5.96
-0.0405358	0.0276992	-0.172673	-0.1097	0.120232	-0.0470986	0.0392146	0.112602	0.292731	0.177711		1.17372	0.0670324	0.10913	0.13004	1.09432	Q7MWN3	Uncharacterized protein OS=Porphyromonas gingivalis (strain ATCC BAA-308 / W83) GN=PG_0569 PE=4 SV=1	1.783	0	28.46	17.126	7	8		41.934	0	17.126	7	8	7	7	1	508	55.5	4.84
-0.234033	-0.0729247	-0.195227	0.015789	-0.107771	0.0248999	-0.0195001	0.135556	0.034088	0.0684734		0.854022	0.139952	0.13844	0.129895	1.09421	Q7MSZ7	Nitrite reductase-related protein OS=Porphyromonas gingivalis (strain ATCC BAA-308 / W83) GN=PG_2213 PE=4 SV=1	30.623	0	88.22	51.6667	1	21		17.359	0	51.6667	1	21	1	1	1	60	6.5	4.3
0.0613247	0.0677455	0.176079	0.0863828	-0.0398881	-0.0224602	-0.0232181	-0.0419126	0.124086	0.100524		2.51652	0.00304427	0.0580065	-0.129753	0.913988	Q7MVI2	Enoyl-CoA hydratase/isomerase family protein OS=Porphyromonas gingivalis (strain ATCC BAA-308 / W83) GN=PG_1079 PE=3 SV=1	2.162	0	24.59	17.1875	4	8		42.868	0	17.1875	4	8	4	4	1	256	27	5.69
-0.134278	-0.0979899	0.0762084	-0.019984	0.053718	-0.00818833	0.125654	0.170375	-0.00520161	-0.0370475		1.1065	0.0782524	0.115846	0.1294	1.09384	Q7MVW8	UPF0597 protein PG_0909 OS=Porphyromonas gingivalis (strain ATCC BAA-308 / W83) GN=PG_0909 PE=3 SV=1	5.449	1	87.22	31.8707	12	23		95.591	0	31.8707	12	23	11	11	1	433	45.8	5.17
-0.0841746	-0.0108795	-0.135921	-0.13587	-0.017862	0.0849817	0.0612985	0.0212881	0.160768	0.129412		1.87471	0.0133441	0.0744704	0.129138	1.09364	Q7MT47	Uncharacterized protein OS=Porphyromonas gingivalis (strain ATCC BAA-308 / W83) GN=PG_2144 PE=4 SV=1	3.642	0	172.56	19.5632	20	53		181.364	0	19.5632	20	53	20	20	1	1099	123.3	8.46
0.142153	0.132323	0.0167785	-0.0182462	-0.126793	0.0136319	-0.132779	0.00280815	-0.113815	-0.153361		1.19528	0.0637846	0.108959	-0.129035	0.914443	Q7MVU4	ABC transporter, permease protein, putative OS=Porphyromonas gingivalis (strain ATCC BAA-308 / W83) GN=PG_0945 PE=1 SV=1	1.976	0	61.85	13.8009	7	23		42.107	0	13.8009	7	23	7	7	1	442	49.6	5.49
0.276199	0.00058256	0.104753	0.0356694	0.0935634	-0.135238	-0.0255246	-0.0316807	-0.196043	-0.16446		0.838258	0.145125	0.14181	-0.129021	0.914452	Q7MW28	Uncharacterized protein OS=Porphyromonas gingivalis (strain ATCC BAA-308 / W83) GN=PG_0832 PE=4 SV=1	1.929	0	40.86	18.7135	4	9		49.498	0	18.7135	4	9	4	4	1	342	39	5.66
-0.0865629	0.0521922	0.28004	0.142527	0.0483156	-0.139984	0.014618	-0.0500811	-0.0296042	-0.0836405		0.718113	0.191376	0.159774	-0.128832	0.914572	Q7MXF3	Ribosomal RNA small subunit methyltransferase I OS=Porphyromonas gingivalis (strain ATCC BAA-308 / W83) GN=rsmI PE=3 SV=1	1.031	0	13.64	9.87124	2	4		25.096	0	9.87124	2	4	2	2	1	233	25.7	7.05
0.0469816	0.155736	-0.160914	0.102328	-0.0616067	-0.115537	-0.165219	-0.0279465	0.0430497	0.0483009		0.854553	0.13978	0.139478	-0.12861	0.914712	Q7MUS1	DNA polymerase III subunit gamma/tau OS=Porphyromonas gingivalis (strain ATCC BAA-308 / W83) GN=dnaX PE=3 SV=1	1.116	0	57.76	25.4153	13	18		75.13	0	25.4153	13	18	13	13	1	602	67.4	5.67
0.24882	-0.154364	0.00683283	-0.172902	0.240981	0.155016	-0.0591686	0.10576	-0.162737	-0.254783		0.506918	0.31123	0.212031	0.128551	1.09319	Q7MX22	Uncharacterized protein OS=Porphyromonas gingivalis (strain ATCC BAA-308 / W83) GN=PG_0400 PE=4 SV=1	0.743	0	28.78	18.267	7	10		37.909	0	18.267	7	10	6	6	1	427	48.9	9.48
0.372912	-0.179743	-0.0705878	-0.109251	0.434473	0.206518	-0.211732	0.09577	-0.0193951	-0.0114165		0.2906	0.512153	0.326265	0.127925	1.09272	Q7MUW5	Uncharacterized protein OS=Porphyromonas gingivalis (strain ATCC BAA-308 / W83) GN=PG_1362 PE=3 SV=1	1.031	0	41.85	14.876	6	10		61.622	0	14.876	6	10	6	6	1	484	55.5	8.51
0.265817	0.0817596	0.0597504	0.0122542	-0.150234	-0.016773	0.043139	0.0320516	-0.181901	-0.198768		0.912515	0.122316	0.134008	-0.127849	0.915195	Q7MTL6	50S ribosomal protein L2 OS=Porphyromonas gingivalis (strain ATCC BAA-308 / W83) GN=rplB PE=3 SV=1	10.659	0	158.67	32.4818	9	53		68.25	0	32.4818	9	53	9	9	1	274	29.7	10.64
0.00136043	0.109146	-0.04444	0.0869823	-0.174071	-0.0837897	-0.0645414	-0.0353698	-0.000502449	0.0819952		1.4638	0.0343718	0.093591	-0.127705	0.915286	Q7MSY5	Uncharacterized protein OS=Porphyromonas gingivalis (strain ATCC BAA-308 / W83) GN=PG_2225 PE=4 SV=1	0.468	0	4.02	12.3596	1	1		7.474	0	12.3596	1	1	1	1	1	89	9.8	5.87
0.205852	0.0949628	0.083509	0.117915	-0.029654	-0.00113717	-0.0449973	0.0672891	-0.033199	-0.089487		1.855	0.0139637	0.0778236	-0.127685	0.915299	Q7MUS3	Uncharacterized protein OS=Porphyromonas gingivalis (strain ATCC BAA-308 / W83) GN=PG_1414 PE=4 SV=1	7.405	0	266.18	46.039	29	73		294.551	0	46.039	29	73	29	29	1	871	95.6	8.07
-0.0418322	0.142292	-0.0482247	0.130251	-0.131803	-0.107781	-0.0355287	-0.053113	0.228374	0.206832		1.17621	0.0666482	0.111785	-0.127678	0.915304	Q7MWE4	Pyrazinamidase/nicotinamidase, putative OS=Porphyromonas gingivalis (strain ATCC BAA-308 / W83) GN=PG_0678 PE=4 SV=1	5.31	0	47.09	39.4118	3	10		58.819	0	39.4118	3	10	3	3	1	170	18.4	4.86
0.115252	-0.271163	-0.0263242	-0.161486	0.0803369	0.0925918	-0.0242077	0.0179347	-0.171383	-0.104225		0.704453	0.197491	0.164019	0.127594	1.09247	Q7MUG2	dTDP-4-dehydrorhamnose reductase OS=Porphyromonas gingivalis (strain ATCC BAA-308 / W83) GN=rfbD PE=4 SV=1	2.384	0	32.14	18.9474	6	12		53.418	0	18.9474	6	12	6	6	1	285	31.6	6.38
0.360507	0.222077	-0.104826	-0.0317073	0.00822001	0.0181217	-0.114444	0.0240913	-0.0527896	0.0824517		0.516894	0.304163	0.21051	-0.127515	0.915407	Q9S3R8	Outer membrane protein 40 OS=Porphyromonas gingivalis (strain ATCC BAA-308 / W83) GN=PG_0694 PE=1 SV=1	5.918	0	190.21	38.1579	13	79		84.174	0	38.1579	13	79	13	13	1	380	42.4	7.88
-0.339976	-0.197027	0.0228143	-0.0116352	-0.0162587	-0.0305697	0.00958126	0.0206402	0.0276246	0.010757		0.728674	0.186778	0.160034	0.127304	1.09225	Q7MU36	O-methyltransferase family protein OS=Porphyromonas gingivalis (strain ATCC BAA-308 / W83) GN=PG_1730 PE=4 SV=1	1.276	0	22	16.2037	3	6		27.065	0	16.2037	3	6	3	3	1	216	24.9	5.62
-0.9472	-0.255801	0.115707	-0.0508378	-0.874652	0.113623	0.083868	0.0481509	-0.10653	0.0483555		0.144651	0.716718	0.5025	0.12728	1.09223	Q7MVF6	Uncharacterized protein OS=Porphyromonas gingivalis (strain ATCC BAA-308 / W83) GN=PG_1108 PE=1 SV=1	9	0	23.29	31.5789	3	12		36.368	0	31.5789	3	12	3	3	1	133	14.6	4.92
-0.021734	0.217062	-0.0967813	0.139236	-0.00941419	-0.201591	-0.0112718	-0.0456319	0.129442	0.0870897		0.724504	0.18858	0.161746	-0.126423	0.9161	Q7MUA4	Aldose 1-epimerase OS=Porphyromonas gingivalis (strain ATCC BAA-308 / W83) GN=galM PE=3 SV=1	0.848	0	17.56	11.831	3	6		17.009	0	11.831	3	6	3	3	1	355	38.9	5.52
0.0276779	-0.18557	0.0153012	-0.0684824	0.164299	0.111256	-0.0590742	0.0773802	-0.045694	0.0148129		0.940147	0.114777	0.133545	0.126234	1.09144	Q7MV73	Uncharacterized protein OS=Porphyromonas gingivalis (strain ATCC BAA-308 / W83) GN=PG_1217 PE=4 SV=1	9	0	43.57	31.8182	4	15		43.581	0	31.8182	4	15	4	4	1	110	12.9	4.81
-0.0942218	0.147382	0.0771339	0.182267	-0.0377924	-0.0967669	0.0247253	-0.0821183	0.0528609	-0.0339689		0.959139	0.109865	0.132255	-0.126128	0.916287	Q7MUW1	UDP-N-acetylglucosamine 1-carboxyvinyltransferase OS=Porphyromonas gingivalis (strain ATCC BAA-308 / W83) GN=murA PE=3 SV=1	2.511	0	65.61	12.4424	6	19		72.459	0	12.4424	6	19	5	5	1	434	47.2	5.72
0.00292658	0.158154	0.116541	0.101269	0.0575347	-0.174134	-0.0111579	0.00273932	-0.0934597	-0.227441		1.09958	0.0795095	0.119122	-0.125977	0.916383	Q7MTB8	ATP-dependent dethiobiotin synthetase BioD OS=Porphyromonas gingivalis (strain ATCC BAA-308 / W83) GN=bioD PE=3 SV=1	0.638	0	9.97	11.5207	2	3		17.163	0	11.5207	2	3	2	2	1	217	24.2	5.59
-0.0289918	0.134921	-0.0412657	0.111433	-0.0517436	-0.190888	-0.0247185	-0.060097	0.273208	0.307484		1.11189	0.0772882	0.119462	-0.125886	0.916441	Q7MTC7	Thioredoxin family protein OS=Porphyromonas gingivalis (strain ATCC BAA-308 / W83) GN=PG_2042 PE=4 SV=1	1.649	0	35.9	19.0476	7	11		52.847	0	19.0476	7	11	7	7	1	336	38.8	6.55
0.340722	0.0826891	-0.055764	0.00715511	-0.012399	-0.0116001	-0.117461	0.0164038	0.0269698	0.0401104		0.651873	0.222909	0.175753	-0.124965	0.917027	Q7MTR3	Uncharacterized protein OS=Porphyromonas gingivalis (strain ATCC BAA-308 / W83) GN=PG_1881 PE=4 SV=1	5.062	0	78.01	36.25	12	20		103.928	0	36.25	12	20	12	12	1	480	52.7	6.7
-0.161173	-0.0784666	-0.0881348	-0.0589581	0.0143044	0.0563564	0.0612916	-0.019825	0.0943617	0.273435		2.26519	0.00543014	0.0690774	0.124715	1.09029	Q7MXH6	Precorrin-6Y C5,15-methyltransferase, decarboxylating OS=Porphyromonas gingivalis (strain ATCC BAA-308 / W83) GN=cobL PE=4 SV=1	0.334	0	6.89	13.0751	3	4		10.388	0	13.0751	3	4	3	3	1	413	46	6.32
0.061786	0.232617	-0.000171563	0.169129	0.0244524	0.00786889	0.0493203	-0.116232	-0.0928274	-0.0542918		1.00107	0.0997538	0.129745	-0.124488	0.91733	Q7MVB8	ADP-heptose--LPS heptosyltransferase, putative OS=Porphyromonas gingivalis (strain ATCC BAA-308 / W83) GN=PG_1155 PE=4 SV=1	0.778	0	13.42	8.78378	2	5		20.168	0	8.78378	2	5	2	2	1	296	33.2	7.53
-0.127202	-0.0832897	-0.0366102	-0.0280095	0.0177723	0.00351654	0.11487	0.086667	-0.0378845	0.0567093		1.90651	0.012402	0.0805917	0.124484	1.09012	Q7MTY8	Peptidyl-dipeptidase Dcp OS=Porphyromonas gingivalis (strain ATCC BAA-308 / W83) GN=dcp-2 PE=3 SV=1	4.309	0	134.34	37.0206	19	35		169.02	0	37.0206	19	35	19	19	1	678	77	5.22
-0.192538	-0.0313006	-0.174246	0.00831816	0.040267	0.121156	-0.0798725	0.0262254	0.271414	0.327174		0.979196	0.104907	0.132448	0.124386	1.09004	Q7MU22	Alpha-1,3/4-fucosidase, putative OS=Porphyromonas gingivalis (strain ATCC BAA-308 / W83) GN=PG_1750 PE=4 SV=1	0.133	0	7.21	3.79538	2	2		12.718	0	3.79538	2	2	2	2	1	606	69.2	5.64
-0.278444	0.0429986	0.115688	-0.0571392	0.137276	-0.0158432	0.17586	0.022622	-0.0655229	0.0118495		0.605344	0.248117	0.187895	0.124203	1.08991	Q7MWF7	Nitroreductase family protein OS=Porphyromonas gingivalis (strain ATCC BAA-308 / W83) GN=PG_0660 PE=4 SV=1	12.335	0	33.59	32.6087	6	9		53.642	0	32.6087	6	9	6	6	1	184	20.9	5.39
-0.0708905	0.168562	0.0155257	0.164587	-0.139874	-0.0171086	-0.0184662	-0.0407498	0.00228315	-0.0202274		0.963377	0.108798	0.13446	-0.123495	0.917961	Q7MW15	Uncharacterized protein OS=Porphyromonas gingivalis (strain ATCC BAA-308 / W83) GN=PG_0849 PE=4 SV=1	0.624	0	13.23	12.5	3	5		14.163	0	12.5	3	5	3	3	1	256	29.3	9.82
0.0739933	-0.118253	-0.00213459	-0.0897827	0.0329016	0.187907	0.0575844	0.0785255	-0.0310752	-0.0205366		1.16779	0.0679528	0.118675	0.123274	1.0892	Q7MV75	Lipoprotein protein, putative OS=Porphyromonas gingivalis (strain ATCC BAA-308 / W83) GN=PG_1215 PE=4 SV=1	3.642	0	61.25	31.4815	6	14		61.541	0	31.4815	6	14	6	6	1	270	31.5	7.17
0.0276956	0.134432	0.00521642	-0.0176585	0.000577918	-0.265658	-0.0399732	-0.0371772	0.10897	0.204428		0.896493	0.126913	0.142406	-0.122979	0.91829	Q7MT21	Na(+)-translocating NADH-quinone reductase subunit E OS=Porphyromonas gingivalis (strain ATCC BAA-308 / W83) GN=nqrE PE=3 SV=1	0.389	0	2.35	4.41176	1	1		3.419	5	4.41176	1	1	1	1	1	204	22.2	8.59
0.0118241	0.101276	0.195844	0.0897086	-0.0498134	0.0419846	-0.0416339	-0.0432779	-0.00489078	-0.0992497		1.51795	0.0303425	0.0974329	-0.122848	0.918373	Q7MWR4	Carbamoyl-phosphate synthase (glutamine-hydrolyzing) OS=Porphyromonas gingivalis (strain ATCC BAA-308 / W83) GN=carB PE=3 SV=1	3.437	0	213.76	31.5349	25	54		251.901	0	31.5349	25	54	25	25	1	1075	119.6	5.52
0.0256936	0.1384	0.109414	0.177954	-0.0662976	-0.0140088	0.0850343	-0.0437993	-0.111161	-0.0663815		1.41512	0.0384489	0.103721	-0.122633	0.91851	Q7MTG6	Uncharacterized protein OS=Porphyromonas gingivalis (strain ATCC BAA-308 / W83) GN=PG_1995 PE=4 SV=1	0.931	0	15.91	23.2759	2	4		12.436	0	23.2759	2	4	2	2	1	116	13.3	6.8
0.0069268	0.042152	0.0755609	0.224662	-0.0234866	-0.0420153	-0.0575796	-0.0167092	0.228581	0.173266		1.33678	0.0460493	0.109202	-0.122273	0.918739	Q7MV84	DNA-binding protein, histone-like family OS=Porphyromonas gingivalis (strain ATCC BAA-308 / W83) GN=PG_1205 PE=4 SV=1	1.154	0	26.27	15.3846	2	6		21.97	0	15.3846	2	6	2	2	1	156	17.1	9.67
0.343999	-0.0284906	0.0880361	0.000149445	0.12201	0.0582517	-0.175604	-0.0888878	-0.0589261	-0.000945268		0.517027	0.30407	0.218712	-0.121981	0.918925	Q7MUY2	UDP-N-acetylenolpyruvoylglucosamine reductase OS=Porphyromonas gingivalis (strain ATCC BAA-308 / W83) GN=murB PE=3 SV=1	1.512	0	36.66	18.0473	4	9		36.923	0	18.0473	4	9	4	4	1	338	38.1	5.85
-0.165984	0.115168	-0.103761	0.177468	0.0461821	-0.281906	-0.261559	0.0322703	0.475389	0.226594		0.44652	0.357668	0.244043	-0.121976	0.918928	Q7MVG5	N-acetylmuramic acid 6-phosphate etherase OS=Porphyromonas gingivalis (strain ATCC BAA-308 / W83) GN=murQ PE=3 SV=1	0.359	0	8.1	9.12409	2	2		11.848	0	9.12409	2	2	2	2	1	274	30.3	7.25
0.162104	0.142021	0.0417898	-0.0370903	-0.0592045	0.0155389	-0.075488	-0.0597084	-0.0248811	-0.139762		1.27861	0.0526493	0.113103	-0.121921	0.918963	Q7MUE3	BatD protein OS=Porphyromonas gingivalis (strain ATCC BAA-308 / W83) GN=batD PE=4 SV=1	2.257	0	83.14	30.1667	14	25		101.587	0	30.1667	14	25	14	14	1	600	67.1	9.11
-0.0177247	-0.0650907	-0.104172	-0.084883	-0.0335431	0.0509169	0.102227	0.0943058	0.118897	0.0871004		1.81298	0.0153821	0.0882621	0.121444	1.08782	Q7MWJ4	Thioredoxin, putative OS=Porphyromonas gingivalis (strain ATCC BAA-308 / W83) GN=PG_0616 PE=4 SV=1	78.433	0	425.13	65.6977	19	104		250.433	0	65.6977	19	104	19	19	1	344	37.6	7.09
0.117612	0.114597	0.0179174	-0.00318985	-0.0404956	-0.0509996	-0.0819052	-0.0650148	0.199398	0.117478		1.98794	0.0102815	0.0830661	-0.121338	0.919335	Q7MVT7	4-hydroxy-3-methylbut-2-en-1-yl diphosphate synthase (flavodoxin) OS=Porphyromonas gingivalis (strain ATCC BAA-308 / W83) GN=ispG PE=3 SV=1	1.202	0	50.14	27.883	10	13		60.284	0	27.883	10	13	10	10	1	581	64.3	5.81
0.118105	0.0110336	0.236441	-0.0466807	-0.0039487	0.531582	0.222507	0.0534276	-0.188793	-0.0862997		0.391927	0.405577	0.27111	0.121167	1.08761	Q7MWI9	Uncharacterized protein OS=Porphyromonas gingivalis (strain ATCC BAA-308 / W83) GN=PG_0621 PE=4 SV=1	0.292	0	2.34	4.94505	1	1		2.736	7	4.94505	1	1	1	1	1	182	20.9	5.16
0.0963581	0.0656881	0.152972	-0.00508976	-0.123237	-0.0653046	0.065493	-0.0495613	-0.138656	0.0148439		1.24061	0.0574626	0.117772	-0.120635	0.919783	F5H8T8	Immunoreactive 84 kDa antigen PG93 OS=Porphyromonas gingivalis (strain ATCC BAA-308 / W83) GN=PG_1604 PE=4 SV=1	3.748	0	98.64	24.4845	17	31		103.965	0	24.4845	17	31	17	17	1	776	83.7	5.25
0.160377	0.173995	-0.0154698	-0.0479845	0.0615784	-0.101297	-0.0851677	-0.086588	0.144244	-0.0125338		0.876247	0.13297	0.148691	-0.120598	0.919806	Q7MU33	Uncharacterized protein OS=Porphyromonas gingivalis (strain ATCC BAA-308 / W83) GN=PG_1733 PE=4 SV=1	1.371	0	8.73	11.7241	2	3		11.233	0	11.7241	2	3	2	2	1	145	17	4.67
0.263748	-0.106125	0.040905	-0.0946619	0.392918	0.209969	-0.163462	0.146152	-0.240688	-0.195216		0.360833	0.435679	0.287708	0.120428	1.08706	Q7MXV7	Ribosome-binding ATPase YchF OS=Porphyromonas gingivalis (strain ATCC BAA-308 / W83) GN=ychF PE=3 SV=1	1.276	0	42.68	25.8856	7	11		59.66	0	25.8856	7	11	7	7	1	367	40.6	5.12
0.123669	-0.103726	-0.21138	-0.218639	0.03026	-0.0459598	0.023362	0.0639621	-0.011796	0.0242303		0.704442	0.197496	0.173041	0.120425	1.08706	Q7MWK8	Uncharacterized protein OS=Porphyromonas gingivalis (strain ATCC BAA-308 / W83) GN=PG_0602 PE=4 SV=1	0.468	0	11.34	11.5607	3	3		14.393	0	11.5607	3	3	3	3	1	346	38	7.33
0.401092	-0.00775996	0.230431	0.0366051	0.260398	-0.0157958	0.00209615	-0.0660312	-0.0355636	-0.102272		0.45179	0.353354	0.244474	-0.119925	0.920235	Q7MXS4	ATP-dependent RNA helicase, DEAD/DEAH box family OS=Porphyromonas gingivalis (strain ATCC BAA-308 / W83) GN=PG_0086 PE=3 SV=1	1.336	0	46.03	16.3907	13	16		52.356	0	16.3907	13	16	13	13	1	604	68.9	8.28
0.0588028	0.115541	0.0391277	0.0752967	-0.0848719	-0.0663621	0.0178693	-0.0574712	0.00789284	-0.0169514		2.29788	0.00503637	0.0751649	-0.119901	0.920251	Q7MTG3	Polyprenyl synthetase OS=Porphyromonas gingivalis (strain ATCC BAA-308 / W83) GN=PG_1998 PE=3 SV=1	1.239	0	23.24	18.8356	6	8		28.036	0	18.8356	6	8	6	6	1	292	32.2	5.57
0.47143	0.0181706	-0.0944925	-0.4304	0.169662	0.309121	-0.0875521	0.0526646	-0.0511338	0.0201207		0.23702	0.579402	0.385804	0.119797	1.08658	Q7MT59	Uncharacterized protein OS=Porphyromonas gingivalis (strain ATCC BAA-308 / W83) GN=PG_2126 PE=3 SV=1	1.581	0	20.27	23.2143	7	9		21.978	0	23.2143	7	9	7	7	1	224	25.2	5.26
-0.106702	-0.091759	-0.0893122	-0.0198671	0.0357093	0.00970733	0.0895439	0.0361884	0.154289	0.193098		2.46367	0.00343823	0.0718528	0.119697	1.08651	Q7MU07	Magnesium chelatase, subunit D/I family OS=Porphyromonas gingivalis (strain ATCC BAA-308 / W83) GN=PG_1768 PE=4 SV=1	1.291	0	39.1	18.3236	7	10		54.046	0	18.3236	7	10	7	7	1	513	56.1	7.08
-0.0630845	-0.125742	-0.0666446	-0.205394	-0.0400393	0.0198201	0.0394327	-0.00129905	0.015438	0.0188951		1.73034	0.0186063	0.0932398	0.119695	1.08651	Q7MWV8	Pantothenate synthetase OS=Porphyromonas gingivalis (strain ATCC BAA-308 / W83) GN=panC PE=3 SV=1	3.16	1	57.95	30.9609	8	18		60.248	0	30.9609	8	18	7	7	1	281	31.1	5.49
0.120439	0.114838	0.0533111	0.0900887	-0.0373178	-0.0648544	-0.00564881	0.00850847	-0.143158	-0.240486		2.7486	0.00178402	0.0655241	-0.119497	0.920508	Q7MVC6	Long-chain-fatty-acid--CoA ligase, putative OS=Porphyromonas gingivalis (strain ATCC BAA-308 / W83) GN=PG_1145 PE=4 SV=1	1.336	0	55.81	16.4745	9	17		73.775	0	16.4745	9	17	9	9	1	607	68.8	8.73
-0.0653989	-0.0422647	-0.0300323	-0.124284	-0.0554793	0.122942	0.0247427	0.122892	-0.00982288	-0.0176731		1.32476	0.0473409	0.114142	0.119269	1.08618	Q7MTI1	Uncharacterized protein OS=Porphyromonas gingivalis (strain ATCC BAA-308 / W83) GN=PG_1978 PE=4 SV=1	3.125	0	21.04	30.3922	6	9		24.855	0	30.3922	6	9	6	6	1	204	22.2	7.34
0.0932768	0.0653073	0.0610832	-0.0207043	-0.1642	0.0514858	-0.088445	-0.0768254	0.143838	0.209143		1.23576	0.0581083	0.119412	-0.119237	0.920675	Q7MVL8	Uncharacterized protein OS=Porphyromonas gingivalis (strain ATCC BAA-308 / W83) GN=PG_1035 PE=4 SV=1	1.462	0	36.91	14.7177	6	10		55.859	0	14.7177	6	10	6	6	1	496	54.9	5.97
0.730261	0.046198	0.0129844	-0.0678066	-0.0291879	0.455115	0.327786	0.444841	-0.17487	-0.0631129		0.220222	0.602252	0.405636	0.119229	1.08615	F5HI79	Immunoreactive 61 kDa antigen PG91 OS=Porphyromonas gingivalis (strain ATCC BAA-308 / W83) GN=PG_2102 PE=4 SV=1	51.983	0	666.99	55.9259	24	167		318.22	0	55.9259	24	167	24	24	1	540	61.1	5.44
0.00194639	0.128888	-0.0159648	0.0845692	0.00308019	-0.113597	-0.121876	-0.0423975	0.105576	-0.0118248		1.39645	0.0401377	0.111396	-0.118557	0.921108	Q7MWW9	Folylpolyglutamate synthase OS=Porphyromonas gingivalis (strain ATCC BAA-308 / W83) GN=folC PE=3 SV=1	0.848	0	29.07	11.8881	4	9		43.189	0	11.8881	4	9	4	4	1	429	47.6	6.21
0.013713	0.129031	0.0203101	0.0229148	-0.155691	-0.0209193	-0.0241083	-0.0868179	0.117803	0.0566207		1.51361	0.0306468	0.10525	-0.118376	0.921224	Q7MTI9	TPR domain protein OS=Porphyromonas gingivalis (strain ATCC BAA-308 / W83) GN=PG_1967 PE=4 SV=1	0.624	0	12.74	11.5254	4	4		17.495	0	11.5254	4	4	4	4	1	295	32.9	6.64
-0.0221952	-0.105085	0.0349648	-0.0685482	0.0811165	0.0177587	0.0455586	0.16775	-0.126276	-0.0219775		1.42523	0.0375641	0.110602	0.118262	1.08543	Q7MU68	Transcription elongation factor GreA OS=Porphyromonas gingivalis (strain ATCC BAA-308 / W83) GN=greA PE=3 SV=1	4.337	0	29.91	47.4359	6	10		33.761	0	47.4359	6	10	6	6	1	156	17	4.79
0.198656	0.00553683	0.216991	0.108986	0.0317921	-0.0121919	0.0879234	-0.0455928	-0.17382	-0.142143		1.0792	0.0833301	0.13399	-0.11706	0.922065	Q7MW12	Uncharacterized protein OS=Porphyromonas gingivalis (strain ATCC BAA-308 / W83) GN=PG_0854 PE=4 SV=1	0.778	0	18.85	15.8088	4	5		25.055	0	15.8088	4	5	4	4	1	272	31.1	5.17
-0.139586	-0.0533745	0.0453242	0.00399392	0.0446322	0.0558625	0.149973	0.074022	-0.218502	-0.0716916		1.34051	0.0456551	0.117259	0.117033	1.0845	Q7MTL3	50S ribosomal protein L3 OS=Porphyromonas gingivalis (strain ATCC BAA-308 / W83) GN=rplC PE=3 SV=1	12.111	0	130.45	42.9268	9	43		94.164	0	42.9268	9	43	9	9	1	205	21.9	9.55
0.0697472	0.112599	0.0879603	0.155947	0.0315187	-0.0161153	0.0168029	-0.0728445	0.0571648	-0.000678545		2.11092	0.007746	0.0855758	-0.116723	0.92228	Q7MUW3	1-deoxy-D-xylulose 5-phosphate reductoisomerase OS=Porphyromonas gingivalis (strain ATCC BAA-308 / W83) GN=dxr PE=3 SV=1	1.154	0	26.4	8.05195	4	8		26.564	0	8.05195	4	8	4	4	1	385	43.1	5.48
0.1741	-0.14093	-0.139019	-0.227367	-0.0505891	-0.00841086	0.192303	-0.00173471	-0.0259356	0.178679		0.516007	0.304784	0.227996	0.116196	1.08387	Q7MVL6	Uncharacterized protein OS=Porphyromonas gingivalis (strain ATCC BAA-308 / W83) GN=PG_1037 PE=4 SV=1	27.943	0	177.05	55.5556	27	56		205.777	0	55.5556	27	56	27	27	1	459	53.6	5.45
0.0693677	0.116183	0.25859	0.214847	-0.0185676	-0.0284407	0.112079	0.130384	-0.213007	-0.183818		0.983108	0.103966	0.143905	-0.115883	0.922817	Q7MX37	Uncharacterized protein OS=Porphyromonas gingivalis (strain ATCC BAA-308 / W83) GN=PG_0382 PE=4 SV=1	2.162	0	89.33	29.7959	14	28		78.556	0	29.7959	14	28	14	14	1	490	57.4	6.95
0.128648	0.0716718	-0.144025	0.058298	0.0242171	-0.227933	-0.113505	-0.0293378	0.145014	0.0555491		0.688918	0.204683	0.184009	-0.115288	0.923198	Q7MWV5	2-amino-3-ketobutyrate coenzyme A ligase OS=Porphyromonas gingivalis (strain ATCC BAA-308 / W83) GN=kbl PE=3 SV=1	7.377	0	235.74	30.8081	10	64		147.118	0	30.8081	10	64	10	10	1	396	44	6.02
0.0699434	0.094195	0.036136	0.0267883	0.0570859	-0.152521	-0.086962	-0.0504381	0.00242412	-0.0151379		1.3154	0.0483723	0.11999	-0.114974	0.923399	Q7MXE6	Ribosome maturation factor RimP OS=Porphyromonas gingivalis (strain ATCC BAA-308 / W83) GN=rimP PE=3 SV=1	2.162	0	22.75	32.8947	3	8		23.302	0	32.8947	3	8	3	3	1	152	17	4.92
-0.192385	-0.0659431	-0.0348463	-0.0483208	0.000759104	-0.0163648	0.148045	-0.0143438	0.0696799	0.0685308		1.11708	0.0763704	0.134177	0.114898	1.0829	Q7MX11	ATP-dependent DNA helicase RecQ OS=Porphyromonas gingivalis (strain ATCC BAA-308 / W83) GN=recQ-1 PE=1 SV=1	1.006	0	66.95	17.2414	9	18		73.429	0	17.2414	9	18	9	9	1	725	81.9	5.22
0.204338	0.124047	0.101159	-0.0127351	-0.0149845	-0.0508845	0.0120603	0.0129813	-0.189496	-0.276952		1.28528	0.0518467	0.122455	-0.114409	0.923761	Q7MTJ4	50S ribosomal protein L28 OS=Porphyromonas gingivalis (strain ATCC BAA-308 / W83) GN=rpmB PE=3 SV=1	45.416	0	44.47	56.962	7	17		29.594	0	56.962	7	17	7	7	1	79	9	10.59
0.438056	0.066627	-0.157148	-0.00962566	0.0886018	-0.031669	-0.129436	-0.0450675	0.192043	0.151779		0.367191	0.429348	0.293303	-0.11387	0.924106	Q7MTR1	Polyphosphate kinase OS=Porphyromonas gingivalis (strain ATCC BAA-308 / W83) GN=ppk PE=1 SV=1	0.931	0	63.74	20	11	16		91.916	0	20	11	16	11	11	1	695	80.6	7.09
-0.0685657	0.118746	-0.0950147	-0.0290605	0.04258	0.0527306	0.0740755	0.210834	0.0284732	-0.0203776		0.937686	0.115429	0.154015	0.113529	1.08187	Q7MTV2	ATP-dependent DNA helicase RecQ OS=Porphyromonas gingivalis (strain ATCC BAA-308 / W83) GN=recQ-2 PE=4 SV=1	0.252	0	14.77	5.9542	3	4		21.474	0	5.9542	3	4	3	3	1	655	75.3	6.38
-0.0525415	-0.0675534	0.0225925	-0.0425947	0.072578	0.0174891	0.107277	0.116101	-0.0521378	-0.102352		2.04215	0.00907512	0.0928933	0.113385	1.08176	Q7MW85	DNA topoisomerase 1 OS=Porphyromonas gingivalis (strain ATCC BAA-308 / W83) GN=topA PE=3 SV=1	2.875	0	106.07	28.6802	19	36		143.031	0	28.6802	19	36	19	19	1	788	89.5	8.62
0.200637	-0.382985	-0.04996	-0.191511	-0.0410388	0.118128	-0.0608294	0.012726	-0.0279776	0.0485406		0.38213	0.414829	0.287707	0.113201	1.08163	Q7MV15	Uncharacterized protein OS=Porphyromonas gingivalis (strain ATCC BAA-308 / W83) GN=PG_1302 PE=4 SV=1	18.307	0	98.61	46.5517	8	25		109.852	0	46.5517	8	25	8	8	1	232	25.7	8.63
0.08701	0.075761	0.132094	0.0762692	0.0328411	-0.0429111	-0.0186176	-0.0522463	0.0476593	-0.00188435		2.54759	0.00283409	0.0820118	-0.113017	0.924652	Q7MV47	DNA ligase OS=Porphyromonas gingivalis (strain ATCC BAA-308 / W83) GN=ligA PE=3 SV=1	0.828	0	37.13	14.4993	8	12		58.178	0	14.4993	8	12	8	8	1	669	75	5.43
-0.0341854	0.128225	0.0736925	0.0406322	-0.0536845	-0.0774876	-0.0389465	-0.0703299	0.16222	0.165051		1.73167	0.0185496	0.106079	-0.112203	0.925174	Q7MVH2	DHH subfamily 1 protein OS=Porphyromonas gingivalis (strain ATCC BAA-308 / W83) GN=PG_1091 PE=4 SV=1	2.455	0	34.54	15.4079	4	8		58.162	0	15.4079	4	8	4	4	1	331	36.2	5.22
-0.203628	-0.166269	0.117425	-0.0262406	-0.0278255	0.0213923	0.103975	0.0703015	-0.0602251	0.0366812		0.68771	0.205253	0.191327	0.111639	1.08045	Q7MTR8	Uncharacterized protein OS=Porphyromonas gingivalis (strain ATCC BAA-308 / W83) GN=PG_1876 PE=4 SV=1	0.334	0	6.8	7.27273	2	2		6.738	0	7.27273	2	2	2	2	1	275	31.8	9.52
0.261074	-0.0534208	0.190638	0.181833	-0.0388204	-0.12798	-0.052153	0.353657	-0.28574	0.0475125		0.378124	0.418674	0.291566	-0.111355	0.925718	Q7MWZ9	Pyruvate synthase OS=Porphyromonas gingivalis (strain ATCC BAA-308 / W83) GN=PG_0429 PE=4 SV=1	23.709	0	386.42	45.5574	20	91		242.583	0	45.5574	20	91	20	20	1	619	67.5	5.92
-0.10439	-0.0777302	-0.0542459	0.0062093	0.11053	0.123145	-0.0895954	0.0693057	0.0337911	-0.0123123		1.05737	0.087625	0.145916	0.110885	1.07989	Q7MX51	Uncharacterized protein OS=Porphyromonas gingivalis (strain ATCC BAA-308 / W83) GN=PG_0364 PE=3 SV=1	1.371	0	50.54	21.4464	7	12		45.2	0	21.4464	7	12	7	7	1	401	44.2	7.14
-0.107171	0.193869	-0.0607032	0.0978004	0.0329579	-0.157888	-0.153724	-0.0407565	0.140492	0.0648219		0.630196	0.234317	0.207072	-0.110801	0.926073	Q7MX65	Hydrolase, haloacid dehalogenase-like family OS=Porphyromonas gingivalis (strain ATCC BAA-308 / W83) GN=PG_0349 PE=4 SV=1	0.874	0	6.61	8.4	2	3		11.315	0	8.4	2	3	2	2	1	250	27.2	4.97
0.083335	0.0674173	0.143161	0.0813118	-0.0357042	-0.0136531	0.0202713	-0.0388129	-0.252226	-0.215524		2.6607	0.00218423	0.0831079	-0.110781	0.926087	Q7M7B7	Uncharacterized protein OS=Porphyromonas gingivalis (strain ATCC BAA-308 / W83) GN=PG_0823 PE=1 SV=1	3.642	0	24.93	29.8077	6	9		29.268	0	29.8077	6	9	6	6	1	104	12.1	9.26
-0.148638	0.0164623	-0.0938661	-0.049542	-0.0880378	0.0413112	0.114772	0.0983624	0.235546	0.156506		0.981996	0.104233	0.154511	0.110498	1.0796	Q7MX81	Formiminotransferase-cyclodeaminase-related protein OS=Porphyromonas gingivalis (strain ATCC BAA-308 / W83) GN=PG_0329 PE=4 SV=1	39.842	0	196.01	41	13	72		141.85	0	41	13	72	13	13	1	300	33.2	5.71
-0.111023	-0.0172866	0.148517	-0.0125352	0.0610793	0.203346	0.143312	0.0407367	-0.0621228	-0.0185493		0.839941	0.144564	0.169731	0.1102	1.07938	Q7MV09	Uncharacterized protein OS=Porphyromonas gingivalis (strain ATCC BAA-308 / W83) GN=PG_1308 PE=4 SV=1	0.931	0	15.21	18.1495	3	4		24.214	0	18.1495	3	4	3	3	1	281	31.4	4.72
-0.167657	0.0106022	-0.0621234	-0.0547231	-0.0261261	0.0108719	0.129653	0.0522295	0.358505	0.351682		1.16211	0.0688479	0.138588	0.110132	1.07933	Q7MVZ2	tRNA modification GTPase MnmE OS=Porphyromonas gingivalis (strain ATCC BAA-308 / W83) GN=mnmE PE=3 SV=2	0.484	0	10.69	9.70464	4	6		22.962	0	9.70464	4	6	4	4	1	474	52.5	5.33
0.125038	-0.335691	-0.246712	-0.23673	0.128346	-0.0135343	-0.326889	-0.0442672	0.117982	0.075389		0.334543	0.462868	0.320964	0.109438	1.07881	Q7MTA9	Lipoprotein, putative OS=Porphyromonas gingivalis (strain ATCC BAA-308 / W83) GN=PG_2066 PE=4 SV=1	0.668	0	14.65	9.11681	3	4		20.61	0	9.11681	3	4	3	3	1	351	39.9	8.19
0.141308	0.11715	0.011924	-0.00575681	-0.0305858	-0.0268645	-0.0773728	-0.0381489	0.040263	-0.011012		1.52135	0.030106	0.119277	-0.109399	0.926974	Q7MXJ3	Outer membrane protein, putative OS=Porphyromonas gingivalis (strain ATCC BAA-308 / W83) GN=PG_0191 PE=4 SV=1	1.188	0	72.47	16.3861	12	25		82.529	0	16.3861	12	25	12	12	1	891	101.8	9.06
-0.0822787	0.110356	-0.0191953	0.113031	-0.118998	-0.116056	-0.00116445	-0.0784549	0.193354	0.0714102		1.00704	0.098393	0.154323	-0.109147	0.927136	Q7MUS2	Fumarate hydratase class I OS=Porphyromonas gingivalis (strain ATCC BAA-308 / W83) GN=fumB PE=3 SV=1	4.309	0	191.6	31.5693	16	56		171.326	0	31.5693	16	56	16	16	1	548	60.5	6.38
0.0608008	0.120468	0.0118229	0.0119356	-0.0256688	-0.12075	-0.0226713	-0.062439	0.0123222	0.0413961		1.71347	0.0193434	0.11229	-0.109139	0.927141	Q7MXN7	Ribosomal RNA small subunit methyltransferase A OS=Porphyromonas gingivalis (strain ATCC BAA-308 / W83) GN=rsmA PE=3 SV=1	0.501	0	9.03	13.5659	3	3		10.697	0	13.5659	3	3	3	3	1	258	29.4	8.41
-0.0380667	-0.0851609	0.0831	-0.0280549	0.0761852	0.0631429	0.113449	0.115174	-0.0646058	-0.0475028		1.54663	0.0284033	0.119632	0.109033	1.07851	Q7MTX5	V-type ATPase, subunit D OS=Porphyromonas gingivalis (strain ATCC BAA-308 / W83) GN=atpD PE=4 SV=1	9	0	33.06	30.8824	6	13		36.987	0	30.8824	6	13	6	6	1	204	23.7	9.36
0.0755978	0.103639	0.0461513	0.0201963	-0.0848542	-0.00585178	-0.0325728	-0.0666408	0.00673201	0.018634		2.3008	0.00500264	0.0934601	-0.108876	0.92731	Q7MU83	ABC transporter, permease protein, putative OS=Porphyromonas gingivalis (strain ATCC BAA-308 / W83) GN=PG_1664 PE=4 SV=1	0.222	0	6.02	6.36792	2	2		6.903	0	6.36792	2	2	2	2	1	424	46.8	7.77
-0.344882	-0.195644	-0.0195331	-0.0290176	-0.0966449	-0.125538	0.0602821	0.00790772	0.0642928	0.117014		0.574523	0.266365	0.224312	0.108771	1.07831	Q7MWF4	Glycosyl hydrolase family 109 protein OS=Porphyromonas gingivalis (strain ATCC BAA-308 / W83) GN=PG_0664 PE=3 SV=2	21.909	0	148.36	55.1282	21	39		218.06	0	55.1282	21	39	21	21	1	468	52.5	6.86
-0.0947826	-0.212126	-0.00623018	-0.207308	-0.0451729	-0.0204909	0.0177366	-0.0374367	0.0113389	0.0749257		1.1054	0.0784518	0.14566	0.108771	1.07831	Q7MWH5	Thiamine-monophosphate kinase OS=Porphyromonas gingivalis (strain ATCC BAA-308 / W83) GN=thiL PE=3 SV=1	0.145	0	4.91	2.02312	1	2		3.133	5	2.02312	1	2	1	1	1	346	37.6	4.84
0.0681511	0.0755718	0.171414	0.0936247	-0.00302577	0.0134961	0.0123973	-0.048657	-0.0379402	-0.0938754		2.10122	0.00792102	0.0992066	-0.108638	0.927463	Q7MU93	TPR domain protein OS=Porphyromonas gingivalis (strain ATCC BAA-308 / W83) GN=PG_1651 PE=4 SV=1	1.683	0	97.64	24.6231	20	29		139.009	0	24.6231	20	29	20	20	1	995	112.4	5.97
-0.114926	0.0993302	0.0435375	0.243668	-0.019069	-0.142945	-0.0962605	0.0959877	0.162909	0.0124791		0.558223	0.276552	0.22841	-0.108474	0.927569	Q7MWS4	Uncharacterized protein OS=Porphyromonas gingivalis (strain ATCC BAA-308 / W83) GN=PG_0515 PE=4 SV=1	0.848	0	27.83	14.3126	6	9		37.739	0	14.3126	6	9	6	6	1	531	58.5	8.5
0.0451826	0.00288178	-0.0522671	-0.0644321	0.198349	0.00114873	0.0602244	0.103894	-0.07399	0.0474338		1.16547	0.0683171	0.14209	0.108063	1.07778	Q7MWY6	Hemagglutinin-related protein OS=Porphyromonas gingivalis (strain ATCC BAA-308 / W83) GN=PG_0443 PE=4 SV=1	1.848	0	37.7	22.1264	9	14		37.361	0	22.1264	9	14	8	8	1	348	39.3	9.07
0.0903733	-0.0823144	-0.129671	-0.173004	0.158977	-0.0208236	-0.0248585	0.0238894	0.127712	0.10954		0.734314	0.184368	0.189751	0.10795	1.0777	Q7MWW6	Mannose-6-phosphate isomerase, class I OS=Porphyromonas gingivalis (strain ATCC BAA-308 / W83) GN=manA PE=4 SV=1	0.65	0	16.97	14.5833	4	6		17.155	0	14.5833	4	6	4	4	1	336	38.1	5.58
0.380228	-0.103996	-0.442799	-0.136999	-0.0477913	0.036923	-0.0447224	0.183817	0.231706	0.287139		0.245974	0.567578	0.392524	0.107948	1.07769	Q7MTV4	Lipoprotein, putative OS=Porphyromonas gingivalis (strain ATCC BAA-308 / W83) GN=PG_1828 PE=4 SV=1	2.162	0	36.36	14.2857	1	15		4.207	1	14.2857	1	15	1	1	1	70	7.1	4.2
0.0681396	-0.15848	-0.175966	-0.0920584	0.178288	0.056213	-0.168343	0.0071178	0.0676461	0.00519706		0.55301	0.279891	0.231073	0.10791	1.07767	Q7MTR0	GTPase HflX OS=Porphyromonas gingivalis (strain ATCC BAA-308 / W83) GN=hflX PE=3 SV=1	2.775	0	68.78	20.6897	9	20		77.82	0	20.6897	9	20	8	8	1	406	46.3	5.62
0.0852588	0.0824619	0.0834175	0.0830243	0.0374372	-0.0396148	-0.023571	-0.0711424	0.15197	0.170802		2.48875	0.00324527	0.0913239	-0.107763	0.928026	Q7MWS7	Guanylate kinase OS=Porphyromonas gingivalis (strain ATCC BAA-308 / W83) GN=gmk PE=3 SV=1	4.878	0	54.55	25.5319	5	20		42.484	0	25.5319	5	20	5	5	1	188	21.8	6.61
-0.00918277	-0.054828	0.0064497	-0.068241	0.080108	0.0252342	0.0952537	0.102868	-0.06016	-0.0716541		2.28699	0.00516432	0.0974743	0.107317	1.07722	Q7MV23	GDP-mannose 4,6-dehydratase OS=Porphyromonas gingivalis (strain ATCC BAA-308 / W83) GN=gmd PE=3 SV=1	0.887	0	34.79	14.6814	6	12		34.185	0	14.6814	6	12	6	6	1	361	41.6	6.16
0.22698	0.129899	-0.2908	-0.0187114	-0.0205683	-0.176952	-0.186584	0.00293894	0.351029	0.101938		0.377822	0.418965	0.298907	-0.107133	0.928431	Q7MXS7	Uncharacterized protein OS=Porphyromonas gingivalis (strain ATCC BAA-308 / W83) GN=PG_0083 PE=4 SV=1	0.359	0	7	7.66284	2	2		9.961	0	7.66284	2	2	2	2	1	261	29.3	8.65
-0.0842537	0.116876	-0.0261604	0.0633284	-0.0901398	-0.135618	-0.00769789	-0.12527	0.231305	0.177794		1.03588	0.0920699	0.154932	-0.107129	0.928434	Q7MVG4	Uncharacterized protein OS=Porphyromonas gingivalis (strain ATCC BAA-308 / W83) GN=PG_1100 PE=1 SV=1	0.968	0	26.47	27.5618	4	6		30.671	0	27.5618	4	6	4	4	1	283	30.7	6.42
-0.265209	0.0437384	0.0178834	0.18682	-0.0527413	-0.271878	-0.189173	0.0707509	0.404965	0.101086		0.384567	0.412509	0.297	-0.106568	0.928795	Q7MTA5	Uncharacterized protein OS=Porphyromonas gingivalis (strain ATCC BAA-308 / W83) GN=PG_2070 PE=4 SV=1	0.931	0	15.41	13.961	3	4		19.655	0	13.961	3	4	3	3	1	308	35.4	9.16
0.408075	-0.0159439	-0.117061	-0.12866	0.236256	-0.177082	-0.420934	0.0843426	0.282245	0.0663524		0.220694	0.601597	0.420694	-0.105957	0.929188	Q7MTA6	Oxidoreductase, short chain dehydrogenase/reductase family OS=Porphyromonas gingivalis (strain ATCC BAA-308 / W83) GN=PG_2069 PE=4 SV=1	0.931	0	15.33	11.5226	2	4		27.543	0	11.5226	2	4	2	2	1	243	26.6	6.05
-0.0895416	-0.0788835	-0.0507218	-0.0511182	0.0638063	-0.0481864	0.121539	0.0145965	0.0478109	0.00321902		1.51832	0.0303168	0.125897	0.105505	1.07587	Q7MW97	Cysteine desulfurase OS=Porphyromonas gingivalis (strain ATCC BAA-308 / W83) GN=PG_0735 PE=3 SV=1	0.557	0	24.94	12.1287	3	8		23.236	0	12.1287	3	8	3	3	1	404	44.8	6.65
0.0287741	0.0466986	-0.0233801	-0.0250287	0.106106	0.107416	0.0804389	0.153811	-0.131726	-0.157048		2.34902	0.00447695	0.0993398	0.105177	1.07563	Q7MXA6	Electron transport complex, RnfABCDGE type, B subunit OS=Porphyromonas gingivalis (strain ATCC BAA-308 / W83) GN=PG_0303 PE=4 SV=1	150.991	0	243.11	44.8276	8	52		160.186	0	44.8276	8	52	8	8	1	290	30	7.58
-0.0549751	-0.122782	0.140433	-0.118557	0.0733523	0.111229	0.0665956	0.0123935	-0.0550481	-0.0954104		0.801161	0.158066	0.184921	0.104863	1.07539	Q7MAW4	tRNA-2-methylthio-N(6)-dimethylallyladenosine synthase OS=Porphyromonas gingivalis (strain ATCC BAA-308 / W83) GN=miaB PE=3 SV=1	1.154	0	39.51	19.8704	7	11		48.465	0	19.8704	7	11	7	7	1	463	52.8	6.7
0.0411112	0.11865	0.0258175	0.129476	0.00434907	-0.103705	-0.00948543	0.00517204	0.0792994	-0.0161228		1.51527	0.0305301	0.127611	-0.104681	0.930011	Q7MXW4	DNA-directed DNA polymerase OS=Porphyromonas gingivalis (strain ATCC BAA-308 / W83) GN=dnaE PE=3 SV=1	1.236	0	116.71	20.5212	20	31		158.991	0	20.5212	20	31	20	20	1	1228	139.1	5.48
0.00412924	0.0699435	0.0761142	0.0697026	0.0250583	-0.116559	0.0209654	-0.127948	0.0117589	0.0688237		1.2186	0.0604498	0.145494	-0.104593	0.930067	Q7MUU2	DNA-binding protein, histone-like family OS=Porphyromonas gingivalis (strain ATCC BAA-308 / W83) GN=PG_1389 PE=4 SV=1	3.125	0	44.41	30.2632	4	13		35.886	0	30.2632	4	13	4	4	1	152	17	9.25
-0.0362251	0.112064	0.0367987	0.143883	-0.0571542	-0.0874648	-0.00286937	-0.0120351	0.00545066	-0.0378778		1.224	0.0597032	0.146096	-0.104011	0.930443	Q7MAW5	UDP-N-acetylglucosamine--N-acetylmuramyl-(pentapeptide) pyrophosphoryl-undecaprenol N-acetylglucosamine transferase OS=Porphyromonas gingivalis (strain ATCC BAA-308 / W83) GN=murG PE=3 SV=1	1.154	0	26.84	10.8179	4	12		34.798	0	10.8179	4	12	4	4	1	379	41.5	8.41
0.00717051	-0.0904071	0.0350588	-0.0747874	0.0578648	0.106911	0.0663134	0.0605439	-0.0392041	-0.112951		1.71288	0.0193694	0.120902	0.10365	1.07449	Q7MVP2	Uncharacterized protein OS=Porphyromonas gingivalis (strain ATCC BAA-308 / W83) GN=PG_1006 PE=4 SV=1	0.49	0	31.66	6.04027	6	9		51.349	0	6.04027	6	9	6	6	1	894	99.6	9.16
-0.0607724	0.0707368	-0.00020046	0.055747	-0.0181633	-0.24019	-0.0778792	-0.0114809	0.0418608	0.040033		0.849062	0.141559	0.181518	-0.103306	0.930897	Q7MXN3	Membrane-bound lytic murein transglycosylase D, putative OS=Porphyromonas gingivalis (strain ATCC BAA-308 / W83) GN=PG_0139 PE=4 SV=1	1.754	0	35.64	19.9557	8	11		47.274	0	19.9557	8	11	8	8	1	451	50.9	9.7
-0.0660611	-0.142363	0.0850797	-0.0758948	0.0501738	0.0142456	0.0732928	0.0748694	-0.041093	-0.00102426		1.06758	0.0855893	0.15976	0.102955	1.07397	Q7MV25	Dipeptidyl peptidase 11 OS=Porphyromonas gingivalis (strain ATCC BAA-308 / W83) GN=dpp11 PE=4 SV=1	11.165	0	258.32	39.4444	27	79		242.764	0	39.4444	27	79	27	27	1	720	81.9	6.64
0.0919041	-0.161298	-0.0680803	-0.13651	0.218075	-0.0223925	-0.105201	0.0454131	0.235537	0.140911		0.530897	0.294512	0.24814	0.10247	1.07361	Q7MWS9	Endoribonuclease YbeY OS=Porphyromonas gingivalis (strain ATCC BAA-308 / W83) GN=ybeY PE=3 SV=1	1.371	0	11.55	19.2053	2	3		19.35	0	19.2053	2	3	2	2	1	151	17.3	5.59
-0.457551	0.203895	-0.098495	0.197447	-0.396154	-0.0930416	0.0465227	-0.120208	0.269032	0.141947		0.225536	0.594928	0.420907	-0.102044	0.931712	Q7MV36	Delta-1-pyrroline-5-carboxylate dehydrogenase OS=Porphyromonas gingivalis (strain ATCC BAA-308 / W83) GN=pruA PE=4 SV=1	10.659	0	169.99	33.5175	14	50		185.015	0	33.5175	14	50	14	14	1	543	59.9	6.64
1.13156	-0.25795	-0.117637	-0.0929303	1.28998	0.14242	-0.177219	-0.184438	0.0364384	0.342425		0.0769381	0.837649	0.673824	0.101925	1.0732	Q7MUK6	LytB-related protein OS=Porphyromonas gingivalis (strain ATCC BAA-308 / W83) GN=PG_1503 PE=4 SV=1	0.245	0	4.56	5.06329	2	2		6.103	0	5.06329	2	2	2	2	1	316	36.9	9.07
-0.0076481	0.0594536	-0.019604	0.0205249	0.0120622	-0.316838	-0.0243619	-0.0257337	0.298679	0.255676		0.616016	0.242094	0.227746	-0.101899	0.931805	Q7MTT5	Cytidine/deoxycytidylate deaminase family protein OS=Porphyromonas gingivalis (strain ATCC BAA-308 / W83) GN=PG_1856 PE=4 SV=1	2.594	0	33.42	21.8543	4	13		19.862	0	21.8543	4	13	4	4	1	151	17	5.67
0.0705568	-0.0704914	-0.172497	-0.145162	0.0927271	-0.000813449	-0.00908861	0.00583559	0.209849	0.135964		0.860026	0.13803	0.183803	0.101564	1.07294	Q7MX55	LemA protein OS=Porphyromonas gingivalis (strain ATCC BAA-308 / W83) GN=PG_0360 PE=4 SV=1	4.179	0	47.31	23.4694	5	13		52.372	0	23.4694	5	13	5	5	1	196	22.1	8.29
0.00439502	-0.161567	-0.0935256	-0.115747	0.0652702	0.0275796	-0.0190252	-0.0343815	0.0545306	0.0866985		1.29282	0.050954	0.147038	0.101472	1.07287	Q7MXT5	Peptide chain release factor 1 OS=Porphyromonas gingivalis (strain ATCC BAA-308 / W83) GN=prfA PE=3 SV=1	1.894	0	40.54	14.9584	7	13		47.52	0	14.9584	7	13	7	7	1	361	40.3	5.25
-0.0243666	0.0277867	-0.0283408	0.0391923	-0.0372397	-0.294911	0.0161416	-0.0732504	0.0409719	0.163508		0.692983	0.202776	0.213467	-0.100883	0.932462	Q7MXA8	TPR domain protein OS=Porphyromonas gingivalis (strain ATCC BAA-308 / W83) GN=PG_0300 PE=4 SV=1	0.407	0	10.07	5.81395	3	4		10.215	0	5.81395	3	4	3	3	1	430	49.1	5.96
0.07498	-0.166458	0.0947675	-0.0803288	0.0279048	0.00510983	0.180706	0.112754	-0.0320632	-0.0714955		0.647607	0.225109	0.223096	0.100879	1.07243	Q7MVH7	Thioredoxin family protein OS=Porphyromonas gingivalis (strain ATCC BAA-308 / W83) GN=PG_1084 PE=4 SV=1	28.936	0	335.73	48.6034	12	98		212.512	0	48.6034	12	98	12	12	1	358	39.4	5.1
0.0360559	-0.17308	-0.0553575	-0.100737	0.121104	0.0275473	-0.0162374	-0.0226882	0.0740511	0.00781895		0.934307	0.11633	0.175879	0.100711	1.0723	O08466	Cell division protein FtsZ OS=Porphyromonas gingivalis (strain ATCC BAA-308 / W83) GN=ftsZ PE=3 SV=3	2.857	0	70.5	29.1028	10	21		108.816	0	29.1028	10	21	10	10	1	457	50.2	4.93
1.30733	-0.0291677	0.0812785	-0.278827	0.767008	0.607208	-0.157225	0.265741	-0.480735	-0.902809		0.0894124	0.813931	0.640449	0.10053	1.07217	Q7MT11	Peptidase, M23/M37 family OS=Porphyromonas gingivalis (strain ATCC BAA-308 / W83) GN=PG_2192 PE=4 SV=1	0.116	0	3.85	3.85757	1	1		8.295	0	3.85757	1	1	1	1	1	337	37.8	9.86
0.129536	0.0320868	-0.0119562	0.0176325	0.0248761	-0.0940001	-0.0917452	-0.0725048	0.165047	0.058996		1.27757	0.0527757	0.151159	-0.100168	0.932924	Q7MXR7	DNA mismatch repair protein MutS OS=Porphyromonas gingivalis (strain ATCC BAA-308 / W83) GN=mutS PE=3 SV=1	1.683	0	73.84	20.9877	18	24		101.137	0	20.9877	18	24	18	18	1	891	100.6	6.29
-0.16281	0.124273	-0.0459901	0.209427	0.0909188	-0.0850109	-0.138467	-0.14247	0.14131	-0.00150606		0.448374	0.356145	0.283395	-0.0999822	0.933044	Q7MTD6	Uncharacterized protein OS=Porphyromonas gingivalis (strain ATCC BAA-308 / W83) GN=PG_2031 PE=4 SV=1	4.995	0	29.64	43.3333	5	7		39.819	0	43.3333	5	7	5	5	1	150	18.1	5.15
-0.0199813	0.252602	-0.00887757	0.00490759	-0.00896228	-0.00375014	-0.103798	-0.0539855	0.0624411	-0.0671246		0.698149	0.200379	0.214718	-0.0997867	0.933171	Q7MUE6	BatA protein OS=Porphyromonas gingivalis (strain ATCC BAA-308 / W83) GN=batA PE=4 SV=1	1.154	0	21.23	9.17431	2	5		22.481	0	9.17431	2	5	2	2	1	327	36.4	7.34
-0.105498	0.053293	0.0811295	0.122416	-0.0917586	-0.0967612	0.0176571	-0.0748082	0.105982	0.152451		0.886306	0.129925	0.185922	-0.0992527	0.933516	Q7MTR2	Alpha-L-fucosidase, putative OS=Porphyromonas gingivalis (strain ATCC BAA-308 / W83) GN=PG_1884 PE=4 SV=1	1.154	0	64.2	17.6558	8	17		87.806	0	17.6558	8	17	8	8	1	674	76.1	6.51
-0.021067	-0.0962687	0.132364	-0.072082	0.127241	0.102979	0.06519	0.0445095	-0.115186	-0.156545		0.924741	0.118921	0.180984	0.0992435	1.07121	Q7MV44	Ribonuclease, Rne/Rng family OS=Porphyromonas gingivalis (strain ATCC BAA-308 / W83) GN=PG_1256 PE=4 SV=1	2.36	0	80.37	27.7778	14	25		95.178	0	27.7778	14	25	14	14	1	504	56.8	8.76
-0.0179711	0.127984	0.00968222	0.137384	0.0331955	-0.0277661	-0.119518	-0.0249953	0.0773376	-0.061968		1.00148	0.0996601	0.173039	-0.0990408	0.933654	Q7MT33	Lipid-A-disaccharide synthase OS=Porphyromonas gingivalis (strain ATCC BAA-308 / W83) GN=lpxB PE=3 SV=1	1.31	0	44.7	19.0601	5	11		56.177	0	19.0601	5	11	5	5	1	383	42.9	8.46
-0.0666134	0.125355	-0.0422741	0.0857255	-0.0365015	-0.157238	-0.0402269	-0.0590811	0.120213	0.0928073		0.910663	0.122839	0.184014	-0.09881	0.933803	Q7MTA0	Uncharacterized protein OS=Porphyromonas gingivalis (strain ATCC BAA-308 / W83) GN=PG_2078 PE=4 SV=1	2.02	0	43.83	17.6923	7	14		48.356	0	17.6923	7	14	7	7	1	390	44.9	6.55
0.199549	0.102378	0.014516	0.0316792	-0.0509543	0.00587088	-0.0232535	0.0227217	-0.13551	-0.139641		1.14444	0.0717064	0.163823	-0.0984343	0.934046	Q7MAV8	FtsK/SpoIIIE family protein OS=Porphyromonas gingivalis (strain ATCC BAA-308 / W83) GN=PG_1636 PE=3 SV=1	2.444	0	108.53	28.6876	21	33		129.263	0	28.6876	21	33	21	21	1	861	95.7	6.61
0.251494	0.104998	0.0277591	0.00637882	-0.0632679	0.0701435	-0.0116524	0.00235167	-0.117964	-0.146817		0.786254	0.163586	0.204575	-0.0982638	0.934156	Q7MTN3	Protein translocase subunit SecY OS=Porphyromonas gingivalis (strain ATCC BAA-308 / W83) GN=secY PE=3 SV=1	9	0	45.12	20.4036	12	26		40.564	0	20.4036	12	26	12	12	1	446	48.4	9.88
-0.0597672	-0.055106	0.109121	-0.00617888	0.0238224	0.0956441	0.177578	0.0831323	-0.0250755	-0.0344947		0.999864	0.100031	0.175487	0.0980269	1.07031	Q7MV28	Uncharacterized protein OS=Porphyromonas gingivalis (strain ATCC BAA-308 / W83) GN=PG_1280 PE=4 SV=1	10.721	0	261.65	43.3735	16	90		159.785	0	43.3735	16	90	16	16	1	415	47.4	5.87
-0.000131917	0.105572	0.0456565	0.0821999	-0.0541802	-0.0475878	0.00305547	-0.0599348	0.0684864	0.0943823		1.94444	0.0113646	0.124896	-0.097986	0.934336	Q7MXB4	Uncharacterized protein OS=Porphyromonas gingivalis (strain ATCC BAA-308 / W83) GN=PG_0291 PE=4 SV=1	1.404	0	55.06	19.3906	5	15		47.286	0	19.3906	5	15	5	5	1	361	41.6	9.47
0.0434213	-0.13322	-0.0720366	-0.141599	0.0735629	0.0977684	-0.0950531	0.0113235	0.0473168	0.159381		0.801796	0.157835	0.20424	0.0977592	1.07011	Q7MWG0	Maf-like protein PG_0657 OS=Porphyromonas gingivalis (strain ATCC BAA-308 / W83) GN=maf PE=3 SV=2	0.778	0	12.14	11.5578	3	4		16.868	0	11.5578	3	4	3	3	1	199	22.8	6.55
0.00887003	0.0708987	0.0494537	0.122354	0.0125712	-0.0996787	0.0179368	-0.0697053	0.0742893	0.0154072		1.38028	0.0416605	0.150443	-0.0976131	0.934578	Q7MWS6	Uncharacterized protein OS=Porphyromonas gingivalis (strain ATCC BAA-308 / W83) GN=PG_0513 PE=4 SV=1	10.103	0	117.63	42.5676	13	33		106.13	0	42.5676	13	33	13	13	1	296	34.4	5.03
0.0604984	0.0452772	0.0899263	0.076814	-0.0267524	-0.092625	0.0359816	-0.0329361	-0.0176964	-0.0896038		1.87562	0.0133163	0.129665	-0.0972119	0.934838	Q7MWV9	YngK protein OS=Porphyromonas gingivalis (strain ATCC BAA-308 / W83) GN=yngK-2 PE=4 SV=1	0.995	0	30.88	12.233	7	9		40.901	0	12.233	7	9	7	7	1	515	58.5	8.91
0.106204	-0.102927	-0.220142	-0.0341148	0.243051	-0.0821768	-0.0705895	0.0467369	0.100663	0.156433		0.423766	0.376907	0.297314	0.0970004	1.06955	Q7MTB5	Thymidylate synthase OS=Porphyromonas gingivalis (strain ATCC BAA-308 / W83) GN=thyA PE=3 SV=2	4.412	0	38.19	31.8182	8	11		51.027	0	31.8182	8	11	8	8	1	264	30.8	6.34
0.147635	0.0195626	0.0988242	-0.0852441	-0.208005	0.0594243	0.0354979	-0.0934011	-0.169235	0.129439		0.564263	0.272733	0.249795	-0.0968155	0.935095	Q7MT32	5'-nucleotidase SurE OS=Porphyromonas gingivalis (strain ATCC BAA-308 / W83) GN=surE PE=3 SV=1	16.783	0	60.2	51.5625	9	16		91.324	0	51.5625	9	16	9	9	1	256	27.6	6.77
0.0502506	0.106929	-0.0169246	0.265369	-0.0135562	0.137708	-0.0550521	-0.0488695	-0.0695403	0.196021		0.605855	0.247825	0.243313	-0.0963484	0.935398	Q7MXU9	Probable nicotinate-nucleotide adenylyltransferase OS=Porphyromonas gingivalis (strain ATCC BAA-308 / W83) GN=nadD PE=3 SV=1	1.848	0	20.84	28.4264	4	5		27.794	0	28.4264	4	5	4	4	1	197	23	7.56
0.182773	0.116368	-0.0146746	-0.00496939	-0.0441993	-0.0835099	0.015691	0.00651664	-0.0596101	-0.0723296		0.917292	0.120978	0.189904	-0.0962497	0.935462	Q7MXN8	Magnesium transporter MgtE OS=Porphyromonas gingivalis (strain ATCC BAA-308 / W83) GN=mgtE PE=3 SV=1	1.462	0	43.4	32.6667	8	9		62.18	0	32.6667	8	9	8	8	1	450	49.8	4.41
-0.108129	0.000539752	0.0027891	-0.144857	-0.0339968	0.0154744	0.0455712	0.107312	-0.0500655	0.13576		1.03583	0.0920807	0.176542	0.0960044	1.06881	Q7MV10	Ribosomal RNA small subunit methyltransferase G OS=Porphyromonas gingivalis (strain ATCC BAA-308 / W83) GN=rsmG PE=3 SV=1	0.778	0	9.43	13.1222	3	4		8.185	0	13.1222	3	4	3	3	1	221	25	7.93
0.0970328	-0.205094	-0.238021	-0.183819	0.0253696	0.0223746	-0.195797	-0.00029455	0.0662717	0.0484589		0.457573	0.34868	0.288226	0.0953885	1.06835	F5HFT7	Ribosome-binding factor A OS=Porphyromonas gingivalis (strain ATCC BAA-308 / W83) GN=rbfA PE=4 SV=1	6.197	0	47.88	35.1351	4	10		34.917	0	35.1351	4	10	4	4	1	111	12.9	8.44
-0.0445483	0.10623	-0.0131735	0.0796016	0.000182978	-0.0778769	-0.137363	-0.0373027	0.0215436	0.00566669		1.05846	0.087406	0.176551	-0.0951174	0.936196	P60093	Ribosomal protein L11 methyltransferase OS=Porphyromonas gingivalis (strain ATCC BAA-308 / W83) GN=prmA PE=3 SV=1	1.154	0	12.71	6.55172	2	5		10.353	0	6.55172	2	5	2	2	1	290	32.6	4.6
-0.234202	-0.147571	0.0796536	-0.034405	0.0113527	0.00642659	0.0875141	-0.0642343	0.0378939	0.0631284		0.594242	0.254541	0.249022	0.0943957	1.06762	Q7MVJ6	Dihydroorotate dehydrogenase B (NAD(+)), catalytic subunit OS=Porphyromonas gingivalis (strain ATCC BAA-308 / W83) GN=pyrD PE=3 SV=1	3.642	0	73.46	28.3388	6	16		82.228	0	28.3388	6	16	6	6	1	307	33.1	6.04
-0.110968	0.16564	0.00259289	0.145977	-0.0310113	-0.0860461	-0.00192844	-0.0549268	-0.0268216	-0.0984692		0.674626	0.211531	0.232391	-0.0942887	0.936734	Q7MTY3	DNA polymerase I OS=Porphyromonas gingivalis (strain ATCC BAA-308 / W83) GN=polA PE=3 SV=1	0.76	0	63.31	13.4989	9	17		87.533	0	13.4989	9	17	9	9	1	926	103.7	5.31
0.0877132	0.0813271	0.122829	0.102902	-0.092964	-0.0181054	0.0886264	0.0401026	-0.0788398	-0.0503085		1.24139	0.0573605	0.167034	-0.094278	0.936741	Q7MWZ2	Capsular polysaccharide transport protein, putative OS=Porphyromonas gingivalis (strain ATCC BAA-308 / W83) GN=PG_0436 PE=4 SV=1	3.844	0	176.47	33.5766	25	46		202.951	0	33.5766	25	46	25	25	1	822	92.7	8.35
-0.1961	0.0356798	-0.06162	-0.0326175	-0.0167486	0.104706	0.0743461	-0.0398571	0.216719	0.107259		0.779125	0.166293	0.214548	0.094276	1.06753	Q7MWY4	Peptidase T OS=Porphyromonas gingivalis (strain ATCC BAA-308 / W83) GN=pepT PE=3 SV=1	9	0	155.32	37.7778	14	38		137.859	0	37.7778	14	38	14	14	1	405	44.8	5.59
-0.194374	-0.0204583	-0.0344031	-0.00997275	0.0500893	-0.00454664	0.000577402	0.0717664	0.0381006	-0.0158902		1.02907	0.0935265	0.182016	0.0942737	1.06753	Q7MXY3	Glycosyl hydrolase, family 3 OS=Porphyromonas gingivalis (strain ATCC BAA-308 / W83) GN=PG_0011 PE=4 SV=1	1.154	0	94.26	17.9462	14	27		114.821	0	17.9462	14	27	14	14	1	1003	110.8	9
-0.0121251	0.101179	0.0715373	0.162718	-0.0662269	-0.0472571	0.0857472	-0.0238379	-0.0197783	-0.122954		0.963866	0.108676	0.191026	-0.0937209	0.937103	Q7MT26	D-isomer specific 2-hydroxyacid dehydrogenase family protein OS=Porphyromonas gingivalis (strain ATCC BAA-308 / W83) GN=PG_2171 PE=3 SV=1	2.793	0	56.03	26.9592	8	18		62.616	0	26.9592	8	18	8	8	1	319	35.3	6.8
0.0106334	0.0704587	0.236284	0.0153696	0.0330914	0.244563	0.156439	0.273498	-0.214673	-0.207721		0.583241	0.261071	0.252977	0.0937111	1.06711	Q7MX84	Uncharacterized protein OS=Porphyromonas gingivalis (strain ATCC BAA-308 / W83) GN=PG_0326 PE=4 SV=1	0.52	0	14.1	12.6521	4	4		18.311	0	12.6521	4	4	4	4	1	411	46.8	7.01
-0.180975	-0.139446	0.0395622	-0.192675	0.232498	-0.371663	-0.0953567	0.134142	0.388184	0.436199		0.265024	0.54322	0.400095	0.0932886	1.0668	Q7MUA1	Uncharacterized protein OS=Porphyromonas gingivalis (strain ATCC BAA-308 / W83) GN=PG_1635 PE=4 SV=1	0.848	0	17.74	16.7442	3	4		24.068	0	16.7442	3	4	3	3	1	215	23.5	9.7
0.128211	0.0881377	-0.313712	0.0228834	-0.065492	-0.0792501	-0.293695	-0.00844139	0.30175	0.102869		0.335128	0.462244	0.353281	-0.0930995	0.937506	Q7MV35	Uncharacterized protein OS=Porphyromonas gingivalis (strain ATCC BAA-308 / W83) GN=PG_1270 PE=4 SV=1	4.275	0	68.36	37.2168	8	19		73.205	0	37.2168	8	19	8	8	1	309	34.5	5.24
-0.089818	0.115893	0.0303391	0.102574	-0.04691	-0.123241	-0.00670871	-0.0363174	0.0351698	-0.107568		0.882322	0.131123	0.204811	-0.0930412	0.937544	Q7MAV5	Guanosine-3',5'-bis(Diphosphate) 3'-pyrophosphohydrolase OS=Porphyromonas gingivalis (strain ATCC BAA-308 / W83) GN=spoT PE=1 SV=1	1.716	0	111.9	24.8031	16	28		129.501	0	24.8031	16	28	16	16	1	762	86.7	7.21
0.150066	0.0267615	0.00717359	-0.0540519	-0.120763	-0.0248734	-0.062812	-0.0331669	0.0919759	0.0472977		0.995368	0.101072	0.189535	-0.0928912	0.937642	Q7MTU0	Phosphopantothenoylcysteine decarboxylase/phosphopantothenate--cysteine ligase OS=Porphyromonas gingivalis (strain ATCC BAA-308 / W83) GN=coaBC PE=4 SV=1	2.162	0	36.96	23.5149	9	12		56.559	0	23.5149	9	12	9	9	1	404	43.5	5.9
-0.0148041	0.0487172	0.0256107	0.140965	-0.0340462	-0.0793672	0.00993657	-0.0669061	0.169972	0.174225		1.27582	0.0529879	0.167693	-0.0927179	0.937754	Q7MUZ2	CoA ligase family protein OS=Porphyromonas gingivalis (strain ATCC BAA-308 / W83) GN=PG_1328 PE=4 SV=1	9.771	0	259.26	43.5036	17	67		207.773	0	43.5036	17	67	17	17	1	685	72.6	5.59
-0.245853	0.00588475	0.0801419	0.0392943	-0.372881	-0.153382	-0.0139584	0.0490319	-0.0195766	0.0311816		0.33216	0.465414	0.355628	-0.0926642	0.937789	Q7MVX4	Cytochrome d ubiquinol oxidase, subunit I OS=Porphyromonas gingivalis (strain ATCC BAA-308 / W83) GN=cydA PE=4 SV=1	1.015	0	25.22	11.575	5	8		33.301	0	11.575	5	8	5	5	1	527	58.7	8.15
-0.204164	0.118471	-0.0176918	0.132174	-0.108907	-0.181186	-0.00930531	-0.0411993	0.0845667	-0.0173693		0.482572	0.329176	0.28793	-0.0923465	0.937996	Q7MV66	ABC transporter, ATP-binding protein OS=Porphyromonas gingivalis (strain ATCC BAA-308 / W83) GN=PG_1225 PE=4 SV=1	0.528	0	30.72	9.63082	5	10		34.503	0	9.63082	5	10	5	5	1	623	71.5	5.38
-0.0799901	-0.0244496	-0.0488382	0.000832843	0.0273356	-0.0378272	0.118653	0.108381	0.350633	0.340581		1.19486	0.0638474	0.173355	0.0922467	1.06603	Q7MXT7	UDP-3-O-acylglucosamine N-acyltransferase OS=Porphyromonas gingivalis (strain ATCC BAA-308 / W83) GN=lpxD PE=3 SV=1	6.197	0	55.96	28.6533	7	16		71.003	0	28.6533	7	16	7	7	1	349	37.4	6.21
0.0474936	-0.0241805	0.142857	0.0973172	-0.1162	-0.0123667	0.0811195	-0.0580002	-0.0152001	0.00386048		0.841579	0.14402	0.211701	-0.0922337	0.938069	Q7MVT8	N5-carboxyaminoimidazole ribonucleotide mutase OS=Porphyromonas gingivalis (strain ATCC BAA-308 / W83) GN=purE PE=3 SV=1	55.234	0	39.75	23.2143	3	9		39.797	0	23.2143	3	9	3	3	1	168	17.8	5.86
-0.294168	-0.0941805	-0.114754	0.0598803	-0.113426	-0.0627279	0.0537917	0.0472068	0.0305952	0.151524		0.505283	0.312404	0.281985	0.0920165	1.06586	Q7MVT9	Glycine cleavage system H protein OS=Porphyromonas gingivalis (strain ATCC BAA-308 / W83) GN=gcvH PE=3 SV=1	9	0	65.65	14.2857	1	12		28.462	0	14.2857	1	12	1	1	1	126	13.8	4.12
-0.0878006	0.0906106	0.15127	0.0618573	0.0439598	-0.175007	0.111379	-0.13051	-0.0252675	0.0383777		0.488714	0.324554	0.288153	-0.0915288	0.938528	Q7MT14	Diaminopimelate decarboxylase OS=Porphyromonas gingivalis (strain ATCC BAA-308 / W83) GN=lysA PE=3 SV=1	0.116	0	3.82	2.87958	1	1		5.849	1	2.87958	1	1	1	1	1	382	41.8	5.78
0.00721603	0.0843205	0.091191	0.0538626	-0.112033	-0.0409292	-0.0147517	0.0382711	-0.011256	0.0116422		1.33102	0.0466638	0.167957	-0.0915082	0.938541	Q7MT36	Uncharacterized protein OS=Porphyromonas gingivalis (strain ATCC BAA-308 / W83) GN=PG_2158 PE=4 SV=1	9	0	41.99	48.9362	6	14		55.188	0	48.9362	6	14	6	6	1	141	15.8	4.68
0.107183	0.0525387	0.0250197	0.0572415	0.012476	-0.0799447	-0.0806615	0.0241366	0.0625281	-0.0346314		1.47641	0.0333877	0.159875	-0.091494	0.93855	Q7MU60	Type II restriction endonuclease, putative OS=Porphyromonas gingivalis (strain ATCC BAA-308 / W83) GN=PG_1697 PE=4 SV=1	0.972	0	110.5	16.6163	17	25		149.053	0	16.6163	17	25	17	17	1	1324	151.5	6.81
0.0606117	0.14142	0.0453107	0.14621	0.0158866	-0.0157893	0.00907034	0.0200152	-0.24591	-0.353757		1.78388	0.0164485	0.148227	-0.0910924	0.938812	Q7MTD3	Oxidoreductase, FAD-binding, putative OS=Porphyromonas gingivalis (strain ATCC BAA-308 / W83) GN=PG_2034 PE=4 SV=1	2.652	0	64.1	29.6578	6	17		57.051	0	29.6578	6	17	6	6	1	263	28.3	6.55
-0.261395	-0.258329	-0.172792	0.0351414	-0.74128	0.24423	0.0889676	0.114946	-0.0672854	0.135735		0.147137	0.712628	0.529958	0.0910595	1.06515	F5H9F8	Immunoreactive 46 kDa antigen PG99 OS=Porphyromonas gingivalis (strain ATCC BAA-308 / W83) GN=PG_1798 PE=4 SV=1	1.089	0	37.69	20	7	11		44.69	0	20	7	11	7	7	1	405	45.7	5.64
-0.165299	0.0707425	0.0911803	0.0823443	-0.110905	-0.127122	0.0455309	-0.0923984	0.00683557	0.046615		0.582565	0.261478	0.261599	-0.0909659	0.938894	Q7MT41	LysM domain protein OS=Porphyromonas gingivalis (strain ATCC BAA-308 / W83) GN=PG_2150 PE=4 SV=1	1.424	0	41.71	11.976	5	13		53.123	0	11.976	5	13	5	5	1	501	55.7	8.98
0.121282	0.0937826	0.0295609	0.0397553	-0.12042	0.0134673	-0.0435716	0.0756234	-0.0887711	-0.0175687		0.977856	0.105231	0.203465	-0.0898205	0.93964	Q7MUV5	Uncharacterized protein OS=Porphyromonas gingivalis (strain ATCC BAA-308 / W83) GN=PG_1372 PE=4 SV=1	1.154	0	30.09	18.8161	8	10		48.605	0	18.8161	8	10	7	7	1	473	53.8	6.37
-0.288565	-0.240108	0.0190017	-0.00226214	0.00717017	-0.002142	-0.159421	2.13257e-05	0.290381	0.448452		0.45038	0.354503	0.306584	0.0893906	1.06392	Q7MXJ2	Cationic outer membrane protein OmpH OS=Porphyromonas gingivalis (strain ATCC BAA-308 / W83) GN=ompH-1 PE=4 SV=1	20.544	0	101.89	50.5747	9	30		74.998	0	50.5747	9	30	9	9	1	174	20.1	6.86
0.0887323	-0.171601	0.203833	-0.106282	0.033898	0.126083	0.121561	0.0891393	-0.0691655	-0.0292349		0.44729	0.357034	0.308756	0.0889995	1.06363	Q7MTV8	Enolase OS=Porphyromonas gingivalis (strain ATCC BAA-308 / W83) GN=eno PE=3 SV=1	29.079	0	205.12	51.5294	19	57		234.214	0	51.5294	19	57	19	19	1	425	45.8	5.39
-0.0623755	-0.0743353	-0.0405214	-0.0767008	0.0424304	-0.0280534	0.0869759	-0.00273626	0.0903208	0.167102		1.78607	0.0163656	0.155792	0.0881374	1.063	Q7MWY0	TPR domain protein OS=Porphyromonas gingivalis (strain ATCC BAA-308 / W83) GN=PG_0449 PE=4 SV=1	31.819	0	375.71	45	19	109		234.201	0	45	19	109	19	19	1	460	52.1	7.83
0.142746	-0.169357	-0.0205547	-0.148296	0.193416	0.0800158	-0.24031	0.123913	-0.0578853	-0.0739555		0.309571	0.490263	0.376888	0.088124	1.06299	Q7MU04	Phenylalanine--tRNA ligase alpha subunit OS=Porphyromonas gingivalis (strain ATCC BAA-308 / W83) GN=pheS PE=3 SV=1	0.35	0	4.88	5.88235	3	3		5.118	1	5.88235	3	3	3	3	1	340	38.9	6.54
-0.0777593	0.105988	-0.0783162	0.183913	0.0163712	-0.220622	0.00318092	-0.0171247	0.0352268	0.0166713		0.457168	0.349005	0.30783	-0.0880049	0.940823	Q7MVN6	TPR domain protein OS=Porphyromonas gingivalis (strain ATCC BAA-308 / W83) GN=PG_1014 PE=4 SV=1	0.901	0	50.23	12.8358	8	16		56.035	0	12.8358	8	16	8	8	1	670	77.2	5.94
-0.25489	0.0610282	0.0320829	0.0486394	-0.135392	0.0918642	0.168488	0.112274	-0.151561	-0.0721092		0.377339	0.419432	0.341848	0.0875934	1.0626	Q7MXZ1	Chromosomal replication initiator protein DnaA OS=Porphyromonas gingivalis (strain ATCC BAA-308 / W83) GN=dnaA PE=3 SV=1	0.532	0	20.97	11.2051	4	5		27.505	0	11.2051	4	5	4	4	1	473	53.3	7.47
-0.476207	-0.339449	-0.263862	0.231158	-0.657217	-0.00637199	-0.000252321	0.164378	0.289381	0.406356		0.138487	0.726964	0.545668	0.0872243	1.06232	Q7MWQ5	Uncharacterized protein OS=Porphyromonas gingivalis (strain ATCC BAA-308 / W83) GN=PG_0541 PE=4 SV=1	9	0	25.86	45.4545	4	9		21.028	0	45.4545	4	9	4	4	1	99	11.4	6.77
0.0594077	0.0455362	-0.185961	-0.0743172	0.0403417	0.0434869	0.00602708	0.103277	0.245847	0.131748		0.692904	0.202813	0.248055	0.0871167	1.06225	Q7MWN8	Uncharacterized transporter PG_0562 OS=Porphyromonas gingivalis (strain ATCC BAA-308 / W83) GN=PG_0562 PE=3 SV=1	1.404	0	25.8	9.49821	5	10		33.749	0	9.49821	5	10	5	5	1	558	60.6	7.14
-0.16833	-0.169442	-0.0368593	-0.01939	-0.0516603	-0.0143193	0.0151641	0.00496827	0.0293651	0.0623265		1.03846	0.0915258	0.204621	0.0870434	1.06219	Q7MV29	D-isomer specific 2-hydroxyacid dehydrogenase family protein OS=Porphyromonas gingivalis (strain ATCC BAA-308 / W83) GN=PG_1279 PE=3 SV=1	58.948	0	1124.52	48.0392	15	274		187.427	0	48.0392	15	274	15	15	1	306	33.3	6.62
0.128053	-0.0237571	0.0245345	-0.0958599	-0.0223516	0.207754	0.106902	0.088103	-0.0872791	-0.114482		0.620365	0.239682	0.264822	0.0868593	1.06206	Q7MX21	Ribonuclease Y OS=Porphyromonas gingivalis (strain ATCC BAA-308 / W83) GN=rny PE=3 SV=1	24.119	0	194.85	37.232	24	53		219.324	0	37.232	24	53	24	24	1	513	57.2	7.58
0.050683	-0.149315	-0.00867408	-0.0783479	0.141781	0.0110807	-0.0494391	0.0580472	-0.0455661	0.0179629		0.71514	0.19269	0.245714	0.0867811	1.062	Q7MUF1	Nicotinate-nucleotide pyrophosphorylase OS=Porphyromonas gingivalis (strain ATCC BAA-308 / W83) GN=nadC PE=3 SV=1	1.154	0	33.57	17.8182	4	8		29.111	0	17.8182	4	8	4	4	1	275	29.9	5.91
-0.0710132	-0.0119848	0.00528188	0.213392	-0.0396269	0.0307934	-0.111758	-0.0893765	0.109251	0.322251		0.583832	0.260716	0.27482	-0.086411	0.941863	Q7MWK6	4-hydroxy-3-methylbut-2-enyl diphosphate reductase OS=Porphyromonas gingivalis (strain ATCC BAA-308 / W83) GN=ispH PE=3 SV=1	0.638	0	19.65	14.8789	2	4		24.465	0	14.8789	2	4	2	2	1	289	31.6	6.68
-0.230581	-0.125574	-0.0437642	0.00532181	-0.14935	-0.00734642	0.113252	-0.00571468	0.150343	-0.0852133		0.537144	0.290306	0.287371	0.0863595	1.06169	Q7MXH8	Cobalt-precorrin-5B C(1)-methyltransferase OS=Porphyromonas gingivalis (strain ATCC BAA-308 / W83) GN=cbiD PE=3 SV=1	0.15	0	11.16	6.47841	2	2		14.786	0	6.47841	2	2	2	2	1	602	65.2	5.82
0.164051	0.158858	-0.0473517	-0.108916	-0.209575	0.0153147	-0.0272725	0.0436019	-0.0305812	-0.0110312		0.422821	0.377728	0.324834	-0.0861432	0.942038	Q7MSZ4	Uncharacterized protein OS=Porphyromonas gingivalis (strain ATCC BAA-308 / W83) GN=PG_2216 PE=4 SV=1	1.424	0	42.74	18.9236	9	12		58.998	0	18.9236	9	12	9	9	1	576	61.3	7.17
-0.039196	-0.133437	0.00941126	-0.116712	0.0348446	0.0723083	0.000623646	-0.0435326	0.101862	-0.00364427		1.0753	0.0840812	0.204519	0.0860446	1.06146	Q7MXJ6	Lipoprotein, putative OS=Porphyromonas gingivalis (strain ATCC BAA-308 / W83) GN=PG_0188 PE=4 SV=1	2.008	0	47.34	16.886	8	16		47.971	0	16.886	8	16	8	8	1	456	50.7	6.4
-0.0517944	-0.0492455	0.110639	0.00195429	0.000203785	0.127097	0.1244	0.102836	-0.0756278	-0.00275435		0.896952	0.126779	0.223298	0.0857458	1.06124	Q7MUF0	Quinolinate synthase OS=Porphyromonas gingivalis (strain ATCC BAA-308 / W83) GN=nadA PE=4 SV=1	0.833	0	24.86	12.987	3	6		31.407	0	12.987	3	6	3	3	1	308	34.8	6.14
0.225616	-0.0812317	-0.264255	-0.0492478	0.44745	-0.509573	-0.442386	-0.00697353	0.34758	0.294217		0.132262	0.73746	0.557353	-0.0855908	0.942399	Q7MAW2	Transcriptional regulator, AsnC Family OS=Porphyromonas gingivalis (strain ATCC BAA-308 / W83) GN=PG_1127 PE=4 SV=1	1.683	0	6.14	16.7742	3	4		12.83	0	16.7742	3	4	3	3	1	155	17.5	6.92
-0.0918855	0.0504115	-0.0432238	-0.0366481	0.0451536	-0.0128733	0.125965	0.0626995	0.258399	0.223784		1.08223	0.0827499	0.204651	0.0855726	1.06111	Q7MVW2	Uncharacterized protein OS=Porphyromonas gingivalis (strain ATCC BAA-308 / W83) GN=PG_0918 PE=4 SV=1	4.878	0	43.31	34.2629	7	11		69.966	0	34.2629	7	11	7	7	1	251	28.9	4.87
-0.0846683	0.0143876	0.0441284	0.127048	-0.0207705	0.0284543	-0.0358091	-0.212153	0.200624	0.142385		0.587707	0.2584	0.277007	-0.0852936	0.942593	Q7MWG5	Uncharacterized protein OS=Porphyromonas gingivalis (strain ATCC BAA-308 / W83) GN=PG_0652 PE=4 SV=1	9	0	37	50	3	10		38.4	0	50	3	10	3	3	1	100	11.3	6.05
-0.0731156	-0.106462	0.247713	-0.0944657	0.0194139	0.191533	0.128283	-0.0247125	0.0654296	-0.0343419		0.376979	0.419779	0.349298	0.0852119	1.06084	Q7MXK6	5'-nucleotidase family protein OS=Porphyromonas gingivalis (strain ATCC BAA-308 / W83) GN=PG_0171 PE=3 SV=1	0.487	0	33.26	8.81356	3	7		33.244	0	8.81356	3	7	3	3	1	590	65.9	7.25
-0.193809	0.0125279	0.122814	-0.0227783	-0.124348	0.05206	0.275036	0.056702	-0.00878932	-0.0463358		0.349167	0.447542	0.361428	0.0851739	1.06082	Q7MU26	2-dehydro-3-deoxyphosphooctonate aldolase OS=Porphyromonas gingivalis (strain ATCC BAA-308 / W83) GN=kdsA PE=3 SV=1	0.931	0	14.53	4.77941	2	4		19.843	0	4.77941	2	4	2	2	1	272	29.6	6.57
-0.11678	0.0139707	-0.090652	-0.0485613	-0.0545968	0.0382882	0.0396254	0.0748709	0.141679	0.0939061		1.11758	0.0762821	0.204077	0.0850527	1.06073	Q7MXE8	Oxaloacetate decarboxylase, putative OS=Porphyromonas gingivalis (strain ATCC BAA-308 / W83) GN=PG_0249 PE=4 SV=1	14.013	0	263.4	45.3958	21	81		208.18	0	45.3958	21	81	21	21	1	619	69.7	5.77
-0.380188	-0.061906	-0.0712791	0.0228852	-0.0782676	-0.0994536	0.0404013	-0.0136576	0.198015	0.174364		0.396616	0.401221	0.339134	0.0848775	1.0606	Q7MWI7	Triosephosphate isomerase OS=Porphyromonas gingivalis (strain ATCC BAA-308 / W83) GN=tpiA PE=3 SV=1	30.623	0	578.44	68.5259	13	155		168.188	0	68.5259	13	155	13	13	1	251	26.8	6.3
-0.0233357	0.137383	0.198234	0.00971707	0.0783261	-0.0528229	-0.0133134	-0.0286663	-0.0973801	-0.0414069		0.686063	0.206033	0.2564	-0.0846186	0.943034	Q7MV45	Recombination protein RecR OS=Porphyromonas gingivalis (strain ATCC BAA-308 / W83) GN=recR PE=3 SV=1	0.389	0	6.2	10.1449	2	2		6.677	0	10.1449	2	2	2	2	1	207	23	5.81
0.16565	0.0203667	0.142924	0.00160096	-0.0395231	0.0850121	0.00298168	-0.0562423	-0.0419001	-0.0325236		0.802829	0.15746	0.239215	-0.0845784	0.94306	Q7MXF8	Carboxyl-terminal protease OS=Porphyromonas gingivalis (strain ATCC BAA-308 / W83) GN=PG_0235 PE=3 SV=1	1.512	0	73.28	18.146	8	23		58.403	0	18.146	8	23	8	8	1	507	57.1	8.79
-0.271698	0.116673	-0.185317	-0.0716186	-0.0609995	-0.0083741	0.0154801	-0.0197697	0.371704	0.280101		0.443321	0.360312	0.321127	0.0845744	1.06037	Q7MWZ0	Uncharacterized protein OS=Porphyromonas gingivalis (strain ATCC BAA-308 / W83) GN=PG_0438 PE=4 SV=1	0.145	0	3.18	2.8481	1	1		4.735	1	2.8481	1	1	1	1	1	316	36.5	8.12
-0.0302178	0.109724	-0.0450153	0.119099	-0.0339668	-0.116541	0.0295002	-0.0628984	0.146135	0.141394		0.779934	0.165984	0.243113	-0.084374	0.943194	Q7MUA3	Galactokinase OS=Porphyromonas gingivalis (strain ATCC BAA-308 / W83) GN=galK PE=3 SV=1	3.365	0	75.48	32.5521	10	21		88.169	0	32.5521	10	21	10	10	1	384	43.1	5.91
0.025318	0.130218	0.145793	0.147864	0.0314855	0.00194776	0.140487	-0.0620004	-0.0363017	-0.0957286		0.817863	0.152103	0.237892	-0.0843183	0.94323	Q7MT81	ATP-dependent RNA helicase, DEAD/DEAH box family OS=Porphyromonas gingivalis (strain ATCC BAA-308 / W83) GN=PG_2099 PE=3 SV=1	0.585	0	19.19	4.68384	2	6		18.219	0	4.68384	2	6	2	2	1	427	47.5	6.48
0.438355	-0.0744677	0.0408173	0.0515702	0.243224	-0.057934	-0.160411	0.0942386	-0.154086	-0.125518		0.239813	0.575687	0.434466	-0.0842891	0.943249	Q7MVL5	Integral membrane protein OS=Porphyromonas gingivalis (strain ATCC BAA-308 / W83) GN=PG_1039 PE=4 SV=1	0.638	0	22.12	9.91304	5	7		22.354	0	9.91304	5	7	5	5	1	575	65.3	6.54
0.0815567	0.0745015	-0.00515846	0.00860626	-0.152084	-0.0858615	0.0486808	0.0119199	-0.0386841	-0.0138763		0.82643	0.149132	0.236554	-0.0842127	0.943299	Q9RQJ2	Peptidylarginine deiminase OS=Porphyromonas gingivalis (strain ATCC BAA-308 / W83) GN=PG_1424 PE=1 SV=1	20.544	0	401.84	51.0791	22	124		245.583	0	51.0791	22	124	22	22	1	556	61.7	6.27
0.154078	0.118003	-0.0523969	0.00437548	-0.149185	0.0567727	-0.0517632	0.0343658	-0.0861212	-0.174654		0.584011	0.260609	0.283743	-0.0834674	0.943787	Q7MUE5	BatB protein OS=Porphyromonas gingivalis (strain ATCC BAA-308 / W83) GN=batB PE=4 SV=1	2.162	0	25.49	16.8142	5	8		41.827	0	16.8142	5	8	5	5	1	339	37.3	8.57
0.0830373	-0.130372	-0.0416214	-0.125731	0.147323	0.00882661	0.0225514	-0.0597387	-0.0999758	-0.115238		0.596863	0.25301	0.281023	0.0834122	1.05952	Q7MVB7	S4 domain protein OS=Porphyromonas gingivalis (strain ATCC BAA-308 / W83) GN=PG_1156 PE=4 SV=1	2.162	0	23.29	29.3333	4	6		26.299	0	29.3333	4	6	4	4	1	150	17.5	9.8
0.282438	0.00614456	-0.0427863	0.0546704	0.135814	-0.144535	-0.0868116	0.0644785	-0.0351613	-0.0857019		0.371059	0.425541	0.357133	-0.08288	0.944171	Q7MW27	Uncharacterized protein OS=Porphyromonas gingivalis (strain ATCC BAA-308 / W83) GN=PG_0833 PE=4 SV=1	1.246	0	51.26	22.3833	11	18		54.902	0	22.3833	11	18	11	11	1	621	73	6.87
0.0801702	0.198407	0.13004	0.0788925	0.0249148	-0.010452	-0.0178625	0.160228	-0.0813544	-0.0161761		0.824465	0.149808	0.242157	-0.0826704	0.944308	Q7MVM0	Uncharacterized protein OS=Porphyromonas gingivalis (strain ATCC BAA-308 / W83) GN=PG_1033 PE=4 SV=1	2.162	0	23.89	20.9677	4	8		35.445	0	20.9677	4	8	4	4	1	248	27.3	8.53
0.0639993	0.0402342	0.198281	0.0473989	0.0496721	-0.00261409	-0.00324811	-0.0236276	-0.197857	-0.223798		1.05783	0.0875336	0.21678	-0.0824329	0.944464	Q7MXI6	TatD family protein OS=Porphyromonas gingivalis (strain ATCC BAA-308 / W83) GN=PG_0199 PE=4 SV=1	2.981	0	59.11	31.2236	5	14		55.977	0	31.2236	5	14	5	5	1	237	27.1	6.99
0.349649	-0.125525	0.0053458	-0.153002	0.235789	0.139321	-0.0590785	0.0900279	-0.0852771	-0.0882822		0.258057	0.552005	0.427134	0.082398	1.05878	Q7MTL9	30S ribosomal protein S3 OS=Porphyromonas gingivalis (strain ATCC BAA-308 / W83) GN=rpsC PE=3 SV=1	13.678	0	117.43	46.3415	15	53		77.816	0	46.3415	15	53	15	15	1	246	27.6	10.36
0.00514805	-0.207623	0.292332	-0.00623743	0.0548568	0.0112631	0.222376	0.12445	-0.365621	-0.118978		0.307621	0.49247	0.39242	0.0823313	1.05873	Q7MTY9	Cysteine peptidase, putative OS=Porphyromonas gingivalis (strain ATCC BAA-308 / W83) GN=PG_1788 PE=4 SV=1	7.111	0	147.43	34.5154	11	39		112.788	0	34.5154	11	39	11	11	1	423	47.4	8.19
0.237151	0.0545954	-0.109279	-0.0866003	0.0627799	0.0153775	-0.243683	-0.0675992	0.0301655	0.116924		0.336324	0.460973	0.375276	-0.0822479	0.944585	Q7MWK7	Cytidylate kinase OS=Porphyromonas gingivalis (strain ATCC BAA-308 / W83) GN=cmk PE=3 SV=1	0.968	0	20.52	20.3463	4	6		33.13	0	20.3463	4	6	4	4	1	231	25.8	5.29
0.136845	-0.172145	-0.191239	-0.10292	-0.234915	0.187833	0.0461818	-0.00083582	-0.0813591	0.117048		0.295956	0.505876	0.401221	0.0819306	1.05843	Q7MXP5	Type I phosphodiesterase/nucleotide pyrophosphatase family protein OS=Porphyromonas gingivalis (strain ATCC BAA-308 / W83) GN=PG_0126 PE=4 SV=1	1.254	0	20.83	20.438	6	6		27.756	0	20.438	6	6	6	6	1	411	46.4	7.83
0.0956243	-0.00867997	-0.0511633	0.00314935	0.0201802	-0.124494	-0.146258	-0.0372257	0.11171	0.0807471		0.823196	0.150246	0.24482	-0.0816819	0.944955	Q7MV65	Peptidyl-prolyl cis-trans isomerase, cyclophilin-type OS=Porphyromonas gingivalis (strain ATCC BAA-308 / W83) GN=PG_1226 PE=4 SV=1	2.384	0	47.41	29.4872	6	16		51.624	0	29.4872	6	16	6	6	1	234	26.6	8.69
0.226579	0.0486241	-0.00307282	-0.0197779	0.0659793	0.0312864	-0.15431	-0.0170955	-0.0474627	-0.116491		0.502973	0.314071	0.31076	-0.0816229	0.944994	Q7MVN8	ABC transporter, ATP-binding protein OS=Porphyromonas gingivalis (strain ATCC BAA-308 / W83) GN=PG_1010 PE=4 SV=1	2.652	0	26.04	14.5455	5	9		38.991	0	14.5455	5	9	5	5	1	275	31.3	8.51
-0.0623696	0.113231	0.00653342	0.163681	-0.0586108	-0.0332542	-0.00170165	-0.0113979	-0.03175	-0.146317		0.763323	0.172455	0.253159	-0.0815101	0.945068	Q7MXY1	2-phosphosulfolactate phosphatase OS=Porphyromonas gingivalis (strain ATCC BAA-308 / W83) GN=PG_0013 PE=3 SV=1	1.031	0	18.33	13.6719	2	4		29.778	0	13.6719	2	4	2	2	1	256	28	5.43
-0.218753	-0.0255512	-0.0575989	0.00952283	-0.0135044	-0.0888247	0.120029	0.0154224	0.031732	0.0990336		0.574128	0.266607	0.291012	0.0813757	1.05803	Q7MWC3	Glutamate racemase OS=Porphyromonas gingivalis (strain ATCC BAA-308 / W83) GN=murI PE=3 SV=1	0.896	0	21.61	10.5839	3	8		15.37	0	10.5839	3	8	3	3	1	274	30.8	6.24
-0.155814	-0.0639668	0.0123217	0.000971719	0.0670548	-0.00537578	0.0060389	0.0494441	-0.0751277	-0.0346708		0.982619	0.104083	0.228301	0.0809124	1.05769	Q7MXM3	Ribosomal protein S12 methylthiotransferase RimO OS=Porphyromonas gingivalis (strain ATCC BAA-308 / W83) GN=rimO PE=3 SV=1	0.509	0	14.66	8.29493	4	5		19.364	0	8.29493	4	5	4	4	1	434	49.9	5.95
-0.0478794	0.0339858	0.0482391	0.107699	-0.0598152	-0.0616226	-0.0465556	-0.0115833	0.0334939	0.107424		1.24886	0.0563822	0.209362	-0.0804054	0.945792	Q7MVI4	Electron transfer flavoprotein, beta subunit OS=Porphyromonas gingivalis (strain ATCC BAA-308 / W83) GN=etfB-2 PE=4 SV=1	116.877	0	321.82	56.3218	11	96		163.649	0	56.3218	11	96	11	11	1	261	28.5	5.22
-0.0158814	0.108058	-0.0433573	0.118922	-0.0078236	-0.0402076	-0.104359	-0.000970567	0.125948	0.153392		0.837968	0.145222	0.247297	-0.0802754	0.945877	Q7MVC2	Alcohol dehydrogenase, iron-containing OS=Porphyromonas gingivalis (strain ATCC BAA-308 / W83) GN=PG_1151 PE=4 SV=1	5.813	0	87.41	26.9634	7	23		102.325	0	26.9634	7	23	7	7	1	382	42.5	5.72
-0.108376	0.16084	-0.0823491	0.113475	-0.0922246	-0.0698862	0.0312994	-0.106546	0.0872456	0.0398864		0.488487	0.324723	0.318402	-0.0802367	0.945902	Q7MTK7	3-phosphoshikimate 1-carboxyvinyltransferase OS=Porphyromonas gingivalis (strain ATCC BAA-308 / W83) GN=aroA PE=3 SV=1	0.166	0	4.98	3.81862	2	2		4.663	1	3.81862	2	2	2	2	1	419	45.8	5.58
0.0849662	-0.0364352	-0.0516343	0.0289742	0.00385019	-0.0975177	-0.150275	-0.0497158	0.0299691	0.0848021		0.885839	0.130065	0.243692	-0.0798823	0.946135	F5H9B8	Immunoreactive 53 kDa antigen PG123 OS=Porphyromonas gingivalis (strain ATCC BAA-308 / W83) GN=PG_2167 PE=4 SV=1	3.532	0	175.78	31.7328	14	49		98.464	0	31.7328	14	49	14	14	1	479	53.5	8.97
-0.426862	-0.405701	-0.209274	0.101144	-0.676203	0.0405051	-0.0485251	0.0619855	0.0797366	0.143766		0.141306	0.722261	0.549979	0.079614	1.05674	Q7MWQ7	Efflux transporter, MFP component, RND family OS=Porphyromonas gingivalis (strain ATCC BAA-308 / W83) GN=PG_0539 PE=3 SV=1	2.325	0	45.85	34.5714	8	12		61.733	0	34.5714	8	12	8	8	1	350	38.4	8.75
0.0206072	0.104625	0.0101654	-0.0340857	0.0445642	0.134428	0.0879621	0.15242	-0.0258677	-0.0198365		1.09716	0.0799544	0.22363	0.0795155	1.05666	Q7MW46	Uncharacterized protein OS=Porphyromonas gingivalis (strain ATCC BAA-308 / W83) GN=PG_0800 PE=4 SV=1	0.817	0	32.99	12.7168	5	9		35.953	0	12.7168	5	9	5	5	1	519	57.1	8.48
-0.0322736	0.0764897	-0.00373695	0.0997595	-0.0759779	-0.0443105	-0.0198238	-0.0372281	0.12883	0.0259033		1.24896	0.0563693	0.211782	-0.0793948	0.946455	Q7MW52	Fructose-1,6-bisphosphatase class 3 OS=Porphyromonas gingivalis (strain ATCC BAA-308 / W83) GN=fbp PE=3 SV=1	10.885	0	219.47	41.8321	22	62		237.393	0	41.8321	22	62	22	22	1	655	75	6.79
-0.145257	-0.0404452	-0.0656719	0.0379658	-0.0115929	-0.0331751	0.149452	-0.00125808	-0.0124908	0.0415729		0.680047	0.208907	0.277296	0.0792086	1.05644	Q7MWE6	Oxidoreductase, short chain dehydrogenase/reductase family OS=Porphyromonas gingivalis (strain ATCC BAA-308 / W83) GN=PG_0676 PE=3 SV=1	22.714	0	102.4	43.8735	8	30		108.184	0	43.8735	8	30	8	8	1	253	27.3	5.44
0.0855619	0.0687168	0.171032	-0.0128165	-0.237402	0.0586288	0.0928682	0.0817261	-0.300066	-0.22005		0.396754	0.401094	0.356425	-0.0791683	0.946603	Q7MVQ7	50S ribosomal protein L35 OS=Porphyromonas gingivalis (strain ATCC BAA-308 / W83) GN=rpmI PE=3 SV=1	3.642	0	29.83	23.0769	2	13		12.155	0	23.0769	2	13	2	2	1	65	7.5	11.02
-0.164053	0.0311923	-0.0981289	0.018668	0.0279954	-0.0233326	0.0583901	0.0409196	0.167445	0.13382		0.778171	0.166659	0.260118	0.0790736	1.05634	Q7MXG3	DNA repair protein RadA OS=Porphyromonas gingivalis (strain ATCC BAA-308 / W83) GN=radA PE=3 SV=1	2.481	0	43.71	26.6811	11	15		60.002	0	26.6811	11	15	11	11	1	461	50.9	7.36
0.00681725	0.161523	-0.0465269	0.0927667	-0.0312778	-0.00457519	-0.0904352	0.0270095	-0.0133621	-0.0142345		0.734481	0.184297	0.271029	-0.0784647	0.947065	Q7MVT1	Ribonuclease BN, putative OS=Porphyromonas gingivalis (strain ATCC BAA-308 / W83) GN=PG_0958 PE=3 SV=1	2.162	0	27.99	18.9781	7	10		43.973	0	18.9781	7	10	7	7	1	411	46.7	7.66
0.0645198	0.111706	0.0228842	-0.00316072	-0.0666017	0.242839	0.125523	0.207018	-0.0302232	-0.0545081		0.483559	0.328428	0.326251	0.0782074	1.05571	Q7MXR8	Outer membrane efflux protein, putative OS=Porphyromonas gingivalis (strain ATCC BAA-308 / W83) GN=PG_0094 PE=4 SV=1	1.512	0	33.32	19.3613	9	12		53.155	0	19.3613	9	12	9	9	1	501	55.6	7.62
-0.0436534	-0.161457	-0.0333545	-0.0940294	0.0533065	-0.0362631	-0.0068936	-0.030073	0.00317886	0.0198114		1.14738	0.0712226	0.224914	0.0781429	1.05566	Q7MTT6	Carboxyl-terminal protease OS=Porphyromonas gingivalis (strain ATCC BAA-308 / W83) GN=PG_1855 PE=3 SV=1	1.043	0	29.35	11.9485	7	12		42.862	0	11.9485	7	12	7	7	1	544	60.1	6.65
0.0574613	-0.0391341	-0.057537	-0.17457	0.167556	0.00636392	-0.0485326	-0.0266961	0.116775	0.22618		0.52848	0.296155	0.314336	0.0781178	1.05564	Q7MXM1	Carboxynorspermidine decarboxylase OS=Porphyromonas gingivalis (strain ATCC BAA-308 / W83) GN=nspC PE=4 SV=1	0.896	0	24.88	19.5767	4	5		29.563	0	19.5767	4	5	4	4	1	378	42.7	5.81
-0.152901	-0.0822385	0.0166349	-0.0555139	-0.0505676	-0.0124724	0.0803979	0.0202636	-0.0219112	0.0228618		0.879851	0.131871	0.249239	0.0779101	1.05549	Q7MUT5	Bifunctional purine biosynthesis protein PurH OS=Porphyromonas gingivalis (strain ATCC BAA-308 / W83) GN=purH PE=3 SV=1	1.829	0	76.52	22.6378	9	28		69.004	0	22.6378	9	28	9	9	1	508	55.9	5.9
-0.0827124	0.144477	-0.102049	0.177057	0.0845218	-0.0547107	-0.116367	-0.0871439	0.904961	0.84043		0.396857	0.400999	0.359437	-0.077618	0.947621	Q7MUL1	DNA-binding protein, histone-like family OS=Porphyromonas gingivalis (strain ATCC BAA-308 / W83) GN=PG_1497 PE=4 SV=1	1.783	0	49.5	20.5128	2	13		19.72	0	20.5128	2	13	2	2	1	156	16.9	9.48
0.0233363	-0.000400173	0.0919802	0.0571985	-0.0923764	-0.108931	0.0484786	0.0149816	0.017896	-0.0654895		0.893601	0.127761	0.249405	-0.0774906	0.947705	Q7MV12	Glycine dehydrogenase (aminomethyl-transferring) OS=Porphyromonas gingivalis (strain ATCC BAA-308 / W83) GN=gcvP PE=3 SV=1	5.918	0	224.81	30.0524	23	60		243.805	0	30.0524	23	60	23	23	1	955	105.9	5.43
0.384756	0.0696533	0.0691795	-0.0729822	0.176272	0.0847545	-0.105752	-0.0127865	-0.229977	-0.362761		0.279472	0.525446	0.42397	-0.0770296	0.948008	Q7MVX0	Lipoprotein, putative OS=Porphyromonas gingivalis (strain ATCC BAA-308 / W83) GN=PG_0906 PE=4 SV=1	6.943	0	116.13	50.6667	5	26		68.954	0	50.6667	5	26	5	5	1	150	15.5	4.74
0.0971722	0.0330294	0.0697567	0.00728208	-0.032545	0.0432132	-0.0135166	-0.0970543	0.00866045	-0.00812113		1.14843	0.0710516	0.228462	-0.0767857	0.948168	Q7MX24	DNA replication and repair protein RecF OS=Porphyromonas gingivalis (strain ATCC BAA-308 / W83) GN=recF PE=3 SV=1	0.492	0	24.77	11.5385	3	6		21.124	0	11.5385	3	6	3	3	1	364	41.8	6.8
-0.186213	-0.237764	0.0834922	0.0797217	-0.0554982	0.0240894	0.128411	-0.0512371	-0.0333351	-0.122535		0.343348	0.453578	0.388023	0.0766322	1.05455	P59915	Hemagglutinin A OS=Porphyromonas gingivalis (strain ATCC BAA-308 / W83) GN=hagA PE=1 SV=1	9	0	636.57	47.8281	35	164		444.068	0	47.8281	35	164	25	25	1	2164	233.2	4.81
0.0739317	0.110766	-0.0704493	0.0582245	-0.0795034	-0.0860342	-0.0033018	0.0360945	0.515381	0.557028		0.761007	0.173377	0.27428	-0.0763045	0.948484	Q7MXY0	Sigma-54 dependent DNA-binding response regulator OS=Porphyromonas gingivalis (strain ATCC BAA-308 / W83) GN=PG_0016 PE=4 SV=1	1.212	0	53.09	17.1492	6	14		67.199	0	17.1492	6	14	6	6	1	449	49.2	7.02
0.0803755	0.105155	0.0592525	0.0205936	-0.0540824	-0.0349189	0.0361392	0.0136893	-0.117681	-0.210254		1.48613	0.032649	0.210543	-0.0761372	0.948594	Q7MUX3	Hydrolase, carbon-nitrogen family OS=Porphyromonas gingivalis (strain ATCC BAA-308 / W83) GN=PG_1354 PE=4 SV=1	3.642	0	38.76	35.5311	7	11		55.388	0	35.5311	7	11	7	7	1	273	31.6	6
0.00417228	0.0476829	0.0632132	0.0534168	-0.0450234	0.000179711	-0.0525119	-0.0383294	0.019692	-0.00408366		2.30902	0.0049089	0.177549	-0.0760426	0.948656	Q7MVL9	ABC transporter, ATP-binding protein OS=Porphyromonas gingivalis (strain ATCC BAA-308 / W83) GN=PG_1034 PE=4 SV=1	4.337	0	47.11	24.1803	5	12		46.796	0	24.1803	5	12	5	5	1	244	27.1	8.24
-0.000776797	0.0542236	0.0998459	0.0801939	0.0420061	-0.221112	0.0521813	0.0575948	-0.0233308	-0.0129931		0.481578	0.32993	0.334085	-0.075704	0.948879	Q7MV42	DNA-binding protein HU OS=Porphyromonas gingivalis (strain ATCC BAA-308 / W83) GN=hup-2 PE=3 SV=1	9	0	65.46	34.7826	4	28		28.925	0	34.7826	4	28	4	4	1	92	10.3	9.64
-0.0644438	0.0902798	0.02309	0.0142947	0.0496598	-0.196762	-0.0807903	-0.0110245	0.182621	-0.000509502		0.574513	0.266371	0.311108	-0.0755343	0.948991	Q7MTV0	Lipoprotein, putative OS=Porphyromonas gingivalis (strain ATCC BAA-308 / W83) GN=PG_1835 PE=4 SV=1	5.952	0	81.8	27.9121	9	26		87.172	0	27.9121	9	26	9	9	1	455	50.9	7.4
-0.0539565	-0.0276824	-0.0611095	-0.0799693	0.00890011	0.00987781	0.0267	0.0329647	0.186288	0.177644		3.04332	0.000905071	0.167782	0.0752901	1.05357	Q7MAW0	Enoyl-(Acyl-carrier-protein) reductase II OS=Porphyromonas gingivalis (strain ATCC BAA-308 / W83) GN=fabK PE=1 SV=1	2.981	0	47.45	30.6709	5	13		60.672	0	30.6709	5	13	5	5	1	313	33.1	6.04
0.0173014	-0.108659	0.0303058	-0.0843617	0.093699	0.103551	-0.00634245	-0.0359826	-0.0271164	-0.0651848		0.740121	0.18192	0.28183	0.0750846	1.05342	F5HHQ9	Pyrophosphate--fructose 6-phosphate 1-phosphotransferase OS=Porphyromonas gingivalis (strain ATCC BAA-308 / W83) GN=pfk PE=3 SV=1	0.968	0	34.53	14.3898	8	13		39.874	0	14.3898	8	13	8	8	1	549	61	5.72
-0.0824115	0.119335	-0.0546598	0.0761293	-0.0860912	-0.0150602	-0.110855	-0.0296716	0.0105761	0.0474406		0.667274	0.215143	0.292863	-0.0750179	0.94933	Q7MW37	Uncharacterized protein OS=Porphyromonas gingivalis (strain ATCC BAA-308 / W83) GN=PG_0810 PE=4 SV=1	2.162	0	27.65	19.898	4	7		29.991	0	19.898	4	7	4	4	1	196	22.1	9.73
-0.0923859	-0.138421	0.0345898	-0.0429984	0.0953895	0.0926025	-0.0295152	-0.098087	0.196669	0.0260193		0.583681	0.260807	0.310847	0.0749014	1.05329	Q7MX13	Uncharacterized protein OS=Porphyromonas gingivalis (strain ATCC BAA-308 / W83) GN=PG_0414 PE=4 SV=1	0.624	0	35.87	11.3419	6	10		43.015	0	11.3419	6	10	6	6	1	626	71.7	6.47
-0.0290417	0.0454657	0.0834801	0.108972	-0.0344456	-0.0064645	-0.0316282	-0.0178325	0.0121684	0.0025661		1.29243	0.0509999	0.22764	-0.0748118	0.949466	Q7MUW9	Acetyltransferase, GNAT family OS=Porphyromonas gingivalis (strain ATCC BAA-308 / W83) GN=PG_1358 PE=4 SV=1	0.311	0	7.89	8.84956	2	3		6.92	0	8.84956	2	3	2	2	1	226	25.8	6.79
0.10478	-0.131566	0.00305616	-0.109352	0.177632	-0.0129145	0.00623721	-0.00493548	-0.226744	-0.26388		0.476702	0.333655	0.340229	0.0747754	1.0532	Q7MWH1	Iron compound ABC transporter, ATP-binding protein OS=Porphyromonas gingivalis (strain ATCC BAA-308 / W83) GN=PG_0646 PE=4 SV=1	1.31	0	27.65	29.7297	7	9		36.062	0	29.7297	7	9	7	7	1	333	36.7	7.09
0.372223	-0.113455	-0.026096	-0.0222255	-0.00525736	-0.0892068	-0.0574199	0.0641661	1.24068	1.57856		0.270648	0.536231	0.43405	-0.0745412	0.949644	Q7MUG9	TonB-dependent receptor HmuR OS=Porphyromonas gingivalis (strain ATCC BAA-308 / W83) GN=hmuR PE=3 SV=1	0.778	0	31.7	20.743	10	11		42.216	0	20.743	10	11	10	10	1	646	73.1	8.76
-0.00206837	0.031535	0.0222169	0.0726434	-0.0630544	-0.051526	0.043375	-0.102571	0.243895	0.197877		1.12566	0.074875	0.239978	-0.0745259	0.949654	Q7MV31	UDP-glucose-6 dehydrogenase, putative OS=Porphyromonas gingivalis (strain ATCC BAA-308 / W83) GN=PG_1277 PE=3 SV=1	2.562	0	68.06	25.8907	9	19		89.074	0	25.8907	9	19	9	9	1	421	46.8	6.39
0.263161	0.028198	0.0186783	0.0767226	0.162016	0.127235	-0.0720668	-0.127359	-0.118665	-0.139834		0.34802	0.448725	0.39247	-0.0742334	0.949847	Q7MXS0	Transporter, putative OS=Porphyromonas gingivalis (strain ATCC BAA-308 / W83) GN=PG_0091 PE=4 SV=1	0.334	0	4.97	3.95062	2	2		7.875	0	3.95062	2	2	2	2	1	405	46.2	7.74
-0.0516241	0.183093	-0.00758119	0.0925973	-0.00899378	-0.0585426	0.0226658	-0.0339632	-0.0508853	-0.0215835		0.637463	0.230429	0.304118	-0.0738296	0.950113	Q7MWM3	Cell division protein FtsQ, putative OS=Porphyromonas gingivalis (strain ATCC BAA-308 / W83) GN=PG_0582 PE=4 SV=1	0.701	0	10.8	8.13953	2	3		14.67	0	8.13953	2	3	2	2	1	258	29	8.05
0.0498602	0.0522231	0.0835423	0.0218848	-0.00902051	0.0137283	-0.0109517	-0.0813536	0.00130287	0.00789421		1.65064	0.0223545	0.211857	-0.073777	0.950147	Q7MXD4	Exodeoxyribonuclease III OS=Porphyromonas gingivalis (strain ATCC BAA-308 / W83) GN=xth PE=4 SV=1	2.162	0	33.89	23.622	5	11		37.298	0	23.622	5	11	5	5	1	254	29.7	5.92
-0.0990719	0.00772692	-0.0444371	-0.00357254	0.0405143	-0.0228394	0.0855371	0.0521479	0.133985	0.134839		1.16852	0.0678396	0.239811	0.0736786	1.0524	Q7MTB9	4-hydroxy-tetrahydrodipicolinate synthase OS=Porphyromonas gingivalis (strain ATCC BAA-308 / W83) GN=dapA PE=3 SV=1	7.962	0	80.29	56.4014	12	24		112.23	0	56.4014	12	24	12	12	1	289	31.7	5.39
0.259957	0.0959928	-0.123418	-0.0859373	-0.00851102	0.0377794	-0.18703	0.00995553	0.0277894	0.0157507		0.302589	0.498208	0.419084	-0.0735999	0.950264	Q7MXM4	Conserved domain protein OS=Porphyromonas gingivalis (strain ATCC BAA-308 / W83) GN=PG_0149 PE=4 SV=1	1.848	0	34.05	24.4076	7	11		54.466	0	24.4076	7	11	7	7	1	422	47	4.87
-0.0637692	0.0949343	0.177806	0.0151152	0.00698944	-0.0196917	-0.0235684	-0.0335792	0.00479927	0.0271936		0.673065	0.212293	0.297509	-0.0734841	0.95034	Q7MTZ7	Uncharacterized protein OS=Porphyromonas gingivalis (strain ATCC BAA-308 / W83) GN=PG_1779 PE=4 SV=1	2.162	0	11.88	26.2195	3	4		21.739	0	26.2195	3	4	3	3	1	164	17.4	5.49
-0.276565	-0.044591	-0.0019535	-0.0117443	-0.0876818	0.0397846	0.0527347	-0.0463192	-0.0171919	-0.00785023		0.449482	0.355237	0.355832	0.0733431	1.05215	Q7MUU4	Uncharacterized protein OS=Porphyromonas gingivalis (strain ATCC BAA-308 / W83) GN=PG_1387 PE=4 SV=1	4.012	0	47.63	32.4675	11	17		58.878	0	32.4675	11	17	11	11	1	308	34.5	9.16
-0.261865	0.130337	-0.0658588	0.150013	-0.196129	-0.0290463	-0.137701	0.0225206	0.158717	0.0181299		0.279567	0.525331	0.432538	-0.0732453	0.950497	Q7MTK8	Uncharacterized protein OS=Porphyromonas gingivalis (strain ATCC BAA-308 / W83) GN=PG_1943 PE=4 SV=1	0.833	0	17.32	16.5888	5	5		20.272	0	16.5888	5	5	5	5	1	428	48.9	10.08
0.116465	0.144834	-0.0880435	0.190247	0.0157613	0.0560502	-0.068904	0.0680523	-0.0929683	-0.0698347		0.4824	0.329306	0.345134	-0.0731359	0.95057	Q7MWM4	Cell division protein FtsW, putative OS=Porphyromonas gingivalis (strain ATCC BAA-308 / W83) GN=PG_0579 PE=3 SV=1	0.668	0	13.58	10.5263	2	4		18.425	0	10.5263	2	4	2	2	1	418	46.4	8.68
0.147448	0.101632	-0.0432	0.0514069	0.0709574	0.00557435	-0.046127	-0.0633707	-0.0347448	-0.011622		0.692301	0.203095	0.297552	-0.0725634	0.950947	Q7MXP6	Uncharacterized protein OS=Porphyromonas gingivalis (strain ATCC BAA-308 / W83) GN=PG_0125 PE=4 SV=1	3.924	0	28.1	28.022	7	9		43.919	0	28.022	7	9	7	7	1	182	21	5.06
-0.0138985	-0.0821648	-0.0463136	-0.0898901	0.0603275	-0.00478888	0.0404335	-0.0388352	0.036045	-0.0133567		1.36073	0.0435784	0.232448	0.072351	1.05143	Q7MUW6	Prolyl tripeptidyl peptidase OS=Porphyromonas gingivalis (strain ATCC BAA-308 / W83) GN=ptpA PE=1 SV=1	3.062	0	137.79	29.0984	19	43		136.967	0	29.0984	19	43	19	19	1	732	82.2	6.64
-0.0544681	0.10403	-0.0199184	0.0587632	0.0572823	-0.177973	-0.0132064	-0.0666297	0.172554	0.328954		0.546998	0.283793	0.328361	-0.0722335	0.951164	Q7MV59	Uncharacterized protein OS=Porphyromonas gingivalis (strain ATCC BAA-308 / W83) GN=PG_1236 PE=4 SV=1	2.831	0	25.41	20.339	4	8		37.191	0	20.339	4	8	4	4	1	236	27.5	6.54
-0.169999	0.0856584	-0.0214209	0.12513	-0.0904977	-0.120531	0.0271911	-0.0853001	0.150893	0.187154		0.438267	0.36453	0.361287	-0.0721266	0.951235	Q7MAX0	Acyl-[acyl-carrier-protein]--UDP-N-acetylglucosamine O-acyltransferase OS=Porphyromonas gingivalis (strain ATCC BAA-308 / W83) GN=lpxA PE=3 SV=1	1.894	0	70.13	21.2121	4	16		41.287	0	21.2121	4	16	4	4	1	264	28.6	6.25
-0.148893	-0.0701509	0.0344423	0.0022076	-0.0441215	-0.0367573	0.174669	0.0123088	-0.0257232	-0.00300845		0.506635	0.311433	0.340647	0.0721232	1.05126	Q7MXN5	Aminoacyl-histidine dipeptidase OS=Porphyromonas gingivalis (strain ATCC BAA-308 / W83) GN=pepD-1 PE=4 SV=1	3.642	0	87.48	23.9669	11	24		90.882	0	23.9669	11	24	11	11	1	484	53.5	4.73
0.019453	-0.0103874	-0.090605	-0.0546986	0.0828158	0.033167	-0.00200008	0.0378189	0.0950945	-0.00101299		1.28152	0.0522974	0.239293	0.0720099	1.05118	Q7MT48	GTPase Der OS=Porphyromonas gingivalis (strain ATCC BAA-308 / W83) GN=der PE=3 SV=1	1.219	0	52.76	23.5698	8	15		44.756	0	23.5698	8	15	8	8	1	437	49.2	6.81
0.0883219	-0.114417	-0.124373	-0.0822086	0.0343167	-0.0302552	0.035013	0.0148034	0.0275748	0.161198		0.663206	0.217167	0.307547	0.0716386	1.05091	Q7MV21	Branched-chain amino acid aminotransferase OS=Porphyromonas gingivalis (strain ATCC BAA-308 / W83) GN=ilvE PE=4 SV=1	47.697	0	355.97	31.8584	9	87		165.759	0	31.8584	9	87	9	9	1	339	37.8	6.19
0.0419477	-0.0932552	0.100819	-0.0154492	0.0910799	0.180627	0.0117775	0.0367299	-0.0663524	-0.0682671		0.60726	0.247024	0.318525	0.0715381	1.05084	Q7MU58	DNA gyrase subunit B OS=Porphyromonas gingivalis (strain ATCC BAA-308 / W83) GN=gyrB PE=3 SV=1	11.253	0	285.96	36.5443	20	63		263.77	0	36.5443	20	63	20	20	1	654	73.1	5.68
0.102815	-0.172281	-0.0816013	-0.254409	0.197908	0.0784769	-0.313209	-0.0839091	0.196036	0.0538346		0.210532	0.615841	0.488833	0.0711856	1.05058	Q7MVT4	Uncharacterized protein OS=Porphyromonas gingivalis (strain ATCC BAA-308 / W83) GN=PG_0955 PE=4 SV=1	0.896	0	14.97	20.5047	4	6		22.474	0	20.5047	4	6	4	4	1	317	35.9	9.51
0.65653	-0.224416	-0.144942	-0.22384	0.395074	0.0741627	-0.19459	0.0721699	-0.053588	0.0225026		0.106264	0.782954	0.63081	0.0708709	1.05035	Q7MXW3	50S ribosomal protein L19 OS=Porphyromonas gingivalis (strain ATCC BAA-308 / W83) GN=rplS PE=3 SV=1	9	0	70.29	32.2314	4	18		32.089	0	32.2314	4	18	4	4	1	121	14.1	10.14
-0.189535	0.0827351	-0.0186074	0.157146	-0.00532632	-0.155092	-0.111848	0.0207221	0.227108	0.197796		0.35483	0.441743	0.400364	-0.0708205	0.952096	Q7MTP0	DNA-directed RNA polymerase subunit alpha OS=Porphyromonas gingivalis (strain ATCC BAA-308 / W83) GN=rpoA PE=3 SV=1	3.437	0	92.75	30	6	22		75.432	0	30	6	22	6	6	1	330	36.8	5
-0.324592	0.0175612	-0.00127805	-0.046758	-0.0653438	0.067222	-0.068441	-0.00930756	0.0224521	0.225436		0.349412	0.447289	0.406233	0.069799	1.04957	Q7MWU0	5'-methylthioadenosine/S-adenosylhomocysteine nucleosidase OS=Porphyromonas gingivalis (strain ATCC BAA-308 / W83) GN=mtn PE=3 SV=1	0.179	0	1.89	4.38596	1	1		4.758	1	4.38596	1	1	1	1	1	228	25	5.19
-0.108551	0.0245697	-0.144933	0.0154401	0.0330198	0.0834345	-0.0384061	-0.0125138	0.103183	0.138605		0.661444	0.21805	0.31559	0.069752	1.04954	Q7MTW7	DNA primase OS=Porphyromonas gingivalis (strain ATCC BAA-308 / W83) GN=dnaG PE=3 SV=1	1.113	0	45.96	17.682	10	15		61.925	0	17.682	10	15	10	10	1	673	76.6	6.19
-0.271013	-0.0400126	-0.0329244	0.0124692	0.0360515	-0.0567789	-0.0194407	-0.0130505	0.163381	0.169416		0.473273	0.3363	0.359638	0.0695655	1.0494	Q7MUV9	Glucose-6-phosphate isomerase OS=Porphyromonas gingivalis (strain ATCC BAA-308 / W83) GN=pgi PE=3 SV=1	2.162	0	88.01	32.809	11	22		83.423	0	32.809	11	22	11	11	1	445	48.9	5.01
-0.292797	-0.0656382	-0.0544738	-0.00682267	-0.157085	0.0308799	0.0294468	-0.0459562	0.0459747	0.00600105		0.390062	0.407322	0.390625	0.0692544	1.04917	Q7MXT1	Abortive infection protein, putative OS=Porphyromonas gingivalis (strain ATCC BAA-308 / W83) GN=PG_0079 PE=4 SV=1	3.977	0	94.02	36.0277	15	26		110.388	0	36.0277	15	26	15	15	1	433	50	6.09
-0.138751	-0.0529626	-0.0289316	-0.0917999	0.0482025	-0.00266001	-0.0393114	-0.0442043	-0.00357358	0.035401		1.11586	0.076584	0.266421	0.0686179	1.04871	Q7MTU2	DNA repair protein RecN OS=Porphyromonas gingivalis (strain ATCC BAA-308 / W83) GN=recN PE=3 SV=1	0.413	0	22.08	11.6152	5	6		40.453	0	11.6152	5	6	5	5	1	551	61.6	5.11
-0.359441	0.095039	-0.0166214	0.211528	-0.180682	-0.0203986	0.013589	-0.155489	0.200421	0.23876		0.20495	0.623807	0.500804	-0.0683712	0.953714	Q7MXF1	Universal stress protein family OS=Porphyromonas gingivalis (strain ATCC BAA-308 / W83) GN=PG_0245 PE=3 SV=1	3.467	0	110.86	21.0811	8	28		74.121	0	21.0811	8	28	8	8	1	370	42.5	7.99
-0.0386838	-0.160355	0.218079	-0.0973639	0.0384594	-0.0182134	0.216951	-0.0432324	0.0667941	0.130475		0.277296	0.528086	0.445487	0.0680721	1.04831	Q7MVB4	ATP:cob(I)alamin adenosyltransferase, putative OS=Porphyromonas gingivalis (strain ATCC BAA-308 / W83) GN=PG_1162 PE=4 SV=1	0.874	0	10.82	22.8723	3	3		17.823	0	22.8723	3	3	3	3	1	188	21.7	7.56
0.228854	-0.0775668	-0.0300589	-0.0576831	0.0267507	0.0947082	0.0278667	0.185875	-0.0798767	-0.0176456		0.363155	0.433356	0.405962	0.067914	1.0482	Q7MU51	Lipoprotein, putative OS=Porphyromonas gingivalis (strain ATCC BAA-308 / W83) GN=PG_1713 PE=4 SV=1	2.981	0	19.64	32.8358	4	7		33.657	0	32.8358	4	7	4	4	1	134	14.9	8.57
0.0187934	-0.0368926	0.0453762	-0.0252618	0.0996456	0.0204464	0.0691167	0.0843494	-0.14215	-0.149776		1.41346	0.0385957	0.249019	0.0678857	1.04818	Q7MUF7	Glutamate--tRNA ligase OS=Porphyromonas gingivalis (strain ATCC BAA-308 / W83) GN=gltX PE=3 SV=1	2.054	0	60.5	21.5842	11	18		75.356	0	21.5842	11	18	11	11	1	505	57.7	5.71
0.147167	-0.0417894	-0.0223756	-0.124153	-0.173892	-0.0813829	-0.0224918	-0.0346266	0.0699365	0.0369293		0.459419	0.347201	0.370841	-0.0678104	0.954085	Q7MVC9	Glycosyl transferase, group 1 family protein OS=Porphyromonas gingivalis (strain ATCC BAA-308 / W83) GN=PG_1141 PE=4 SV=1	0.65	0	11.74	8.81612	5	5		14.982	0	8.81612	5	5	5	5	1	397	45.4	8.78
0.0643818	0.121124	0.0336453	0.008709	-0.0246754	0.103922	-0.115295	-0.00718809	-0.103593	-0.0595165		0.632724	0.232957	0.327642	-0.0677741	0.954109	Q7MVM4	TPR domain protein OS=Porphyromonas gingivalis (strain ATCC BAA-308 / W83) GN=PG_1028 PE=4 SV=1	5.723	0	168.04	45.5357	15	54		122.892	0	45.5357	15	54	15	15	1	448	49.9	5.24
-0.13199	0.0832745	-0.0269933	0.0795857	-0.145854	-0.0692221	-0.0235193	-0.0272316	0.356942	0.227455		0.532914	0.293148	0.353482	-0.067426	0.954339	Q7MTQ0	S-adenosylmethionine synthase OS=Porphyromonas gingivalis (strain ATCC BAA-308 / W83) GN=metK PE=3 SV=1	5.918	0	94.99	35.8974	12	26		120.392	0	35.8974	12	26	12	12	1	429	47.7	5.54
0.0472155	0.0451007	-0.0429115	-0.0051059	0.194802	0.106881	-0.0698322	0.0811482	0.0634807	-0.0777928		0.523758	0.299393	0.356562	0.0671751	1.04766	Q7MXD8	Tyrosine--tRNA ligase OS=Porphyromonas gingivalis (strain ATCC BAA-308 / W83) GN=tyrS PE=3 SV=1	2.162	0	92.96	26.5116	9	21		87.405	0	26.5116	9	21	9	9	1	430	48	5.97
-0.188797	0.112064	-0.170536	0.0818101	0.0344583	-0.00375014	-0.0554733	0.126153	0.271283	0.357499		0.317669	0.481206	0.430539	0.0667118	1.04733	Q7MVZ9	Mobilization protein OS=Porphyromonas gingivalis (strain ATCC BAA-308 / W83) GN=PG_0869 PE=4 SV=1	0.259	0	3.16	7.69231	1	1		4.352	1	7.69231	1	1	1	1	1	117	13.4	10.24
-0.00987474	-0.036359	0.262264	-0.000938471	-0.0901827	0.247761	0.150058	0.173067	-0.16556	0.000143083		0.270839	0.535996	0.453862	0.0664027	1.0471	P42375	60 kDa chaperonin OS=Porphyromonas gingivalis (strain ATCC BAA-308 / W83) GN=groL PE=3 SV=2	201.095	0	1186.84	56.6972	29	335		496.128	0	56.6972	29	335	29	29	1	545	58.1	5.14
-0.287627	-0.167034	-0.181455	0.289038	-0.747067	0.0196491	-0.0266543	0.142614	0.0417165	0.0833298		0.101795	0.791052	0.643602	-0.066095	0.95522	F5H9J5	Outer membrane efflux protein OS=Porphyromonas gingivalis (strain ATCC BAA-308 / W83) GN=PG_0538 PE=4 SV=1	3.417	0	82.46	35.7143	14	28		96.603	0	35.7143	14	28	14	14	1	462	52.1	8.66
0.0835613	0.039594	-0.0574843	0.0751292	0.0652414	-0.149235	-0.0310585	-0.00666068	0.131602	-0.118295		0.555539	0.278266	0.355531	-0.0656281	0.955529	F5HCK4	Ferric uptake transcriptional regulator OS=Porphyromonas gingivalis (strain ATCC BAA-308 / W83) GN=fur PE=3 SV=1	0.874	0	10.49	10.8434	2	3		15.759	0	10.8434	2	3	2	2	1	166	19.1	9.38
-0.10276	0.122037	-0.084882	0.00443034	-0.188574	-0.179217	0.103544	-0.0590863	0.183586	0.0288837		0.32617	0.471879	0.430657	-0.0655395	0.955588	Q7MVU1	AMP nucleosidase, putative OS=Porphyromonas gingivalis (strain ATCC BAA-308 / W83) GN=PG_0948 PE=1 SV=1	0.585	0	4.2	2.71318	1	2		4.238	1	2.71318	1	2	1	1	1	258	29	5.6
-0.162262	-0.00249608	-0.283113	0.105476	0.024299	-0.149952	0.0722321	-0.0294168	0.13812	0.112366		0.273	0.533335	0.456874	0.0648892	1.046	Q7MTD7	Uncharacterized protein OS=Porphyromonas gingivalis (strain ATCC BAA-308 / W83) GN=PG_2030 PE=4 SV=1	0.194	0	3.04	4.14508	1	1		3.774	3	4.14508	1	1	1	1	1	193	23.1	9.63
0.0725481	-0.00476171	0.150514	0.0107152	0.0511937	0.0393466	-0.0680375	-0.0530349	-0.147406	-0.0893902		0.667131	0.215213	0.334285	-0.064887	0.95602	Q7MV78	TPR domain protein OS=Porphyromonas gingivalis (strain ATCC BAA-308 / W83) GN=PG_1212 PE=4 SV=1	1.31	0	27.95	24.0356	7	11		28.89	0	24.0356	7	11	7	7	1	337	38.5	4.79
-0.0293315	0.0149312	-0.127522	0.256759	-0.26204	-0.110393	0.0730795	0.15518	0.0868034	0.233347		0.207089	0.620742	0.509398	-0.0647523	0.956109	Q7MWJ7	Uncharacterized protein OS=Porphyromonas gingivalis (strain ATCC BAA-308 / W83) GN=PG_0613 PE=4 SV=1	1.848	0	21.98	37.1179	4	5		34.26	0	37.1179	4	5	4	4	1	229	25.4	5.86
-0.658322	0.148324	0.106486	0.00609644	-0.510287	-0.054894	-0.0301829	-0.0607656	0.100495	0.0152354		0.107949	0.779922	0.63562	-0.0646784	0.956158	Q7MXM8	Uncharacterized protein OS=Porphyromonas gingivalis (strain ATCC BAA-308 / W83) GN=PG_0144 PE=1 SV=1	5.31	0	103.44	42.522	11	23		100.629	0	42.522	11	23	11	11	1	341	38.3	5.63
-0.192602	-0.13243	-0.017036	0.00837117	-0.0772506	-0.0634562	0.128163	-0.0630656	0.0380829	0.0797639		0.41809	0.381865	0.397699	0.0645219	1.04574	Q7MWM2	YqeY family protein OS=Porphyromonas gingivalis (strain ATCC BAA-308 / W83) GN=PG_0585 PE=4 SV=1	26.826	0	75.73	45.6376	5	19		84.501	0	45.6376	5	19	5	5	1	149	16.4	5.47
0.0443221	-0.0969622	0.0444268	-0.0798094	0.070421	0.0357371	0.0331623	0.0301647	-0.052023	-0.0659789		0.808777	0.155319	0.316193	0.064377	1.04563	Q7MXB7	Lipoprotein, putative OS=Porphyromonas gingivalis (strain ATCC BAA-308 / W83) GN=PG_0288 PE=4 SV=1	1.783	0	51.47	24.4399	9	15		60.572	0	24.4399	9	15	9	9	1	491	55.9	6.81
0.0344793	0.112826	-0.0742828	0.181713	0.141569	-0.0498366	-0.0387601	-0.0547481	0.0928199	0.181886		0.386059	0.411094	0.410277	-0.0641277	0.956523	Q7MXP9	DNA-binding protein HU OS=Porphyromonas gingivalis (strain ATCC BAA-308 / W83) GN=hup-1 PE=3 SV=1	99	0	269.71	55.6818	4	65		70.494	0	55.6818	4	65	4	4	1	88	9.5	10.23
-0.156582	-0.164324	0.0816684	0.0589369	0.0421182	-0.063773	0.122406	-0.0266398	-0.27452	0.00699646		0.34871	0.448012	0.427138	0.0636031	1.04507	Q7MUW0	Uncharacterized protein OS=Porphyromonas gingivalis (strain ATCC BAA-308 / W83) GN=PG_1367 PE=4 SV=1	0.155	0	3.38	4.5	1	1		4.602	1	4.5	1	1	1	1	1	200	23.7	6.68
-0.0378808	-0.117709	0.170532	-0.00968314	0.0582683	0.113457	0.0802178	0.0074265	-0.276278	-0.281981		0.437934	0.364809	0.394906	0.0635277	1.04502	Q7MV93	Uncharacterized protein OS=Porphyromonas gingivalis (strain ATCC BAA-308 / W83) GN=PG_1189 PE=4 SV=1	7.185	0	286.7	38.0192	23	71		279.848	0	38.0192	23	71	23	23	1	626	72.8	5.47
0.0704769	-0.026648	0.21528	0.0556063	0.00949652	0.0617711	0.0405546	-0.0509691	-0.211113	-0.201354		0.52288	0.299999	0.370753	-0.0634656	0.956963	Q7MVT3	Peptidase, M23/M37 family, putative OS=Porphyromonas gingivalis (strain ATCC BAA-308 / W83) GN=PG_0956 PE=4 SV=1	0.334	0	11.92	6.72854	2	3		20.577	0	6.72854	2	3	2	2	1	431	49.2	10.01
0.072798	-0.166342	0.145994	4.90142e-05	0.146255	0.166097	-0.237706	-0.275677	0.0358952	-0.052273		0.180625	0.659743	0.534444	-0.0633825	0.957018	Q7MVA7	SerB family protein OS=Porphyromonas gingivalis (strain ATCC BAA-308 / W83) GN=PG_1170 PE=4 SV=1	0.129	0	3.25	2.41379	1	1		3.792	3	2.41379	1	1	1	1	1	290	31.8	5.97
-0.194753	0.0510984	-0.00122254	0.147339	-0.0532217	-0.173174	-0.0505224	0.0258925	0.069622	0.0820074		0.324434	0.473769	0.434365	-0.063372	0.957025	Q7MWZ3	Capsular polysaccharide biosythesis protein, putative OS=Porphyromonas gingivalis (strain ATCC BAA-308 / W83) GN=PG_0435 PE=4 SV=1	1.154	0	21.41	14.5749	3	5		32.421	0	14.5749	3	5	3	3	1	247	27.9	5.25
0.109983	-0.017902	-0.0289946	-0.0747413	0.18083	-0.104606	-0.323119	-0.0175018	0.100955	-0.018737		0.227617	0.592083	0.494904	-0.0631856	0.957148	Q7MUH4	Thioesterase family protein OS=Porphyromonas gingivalis (strain ATCC BAA-308 / W83) GN=PG_1543 PE=4 SV=1	0.874	0	8.74	17.2662	2	4		11.34	0	17.2662	2	4	2	2	1	139	16.3	6.92
-0.0247101	0.145521	-0.0585404	0.0424529	-0.092427	-0.105499	-0.0358539	0.0859552	0.0613667	0.0109593		0.452551	0.352735	0.392157	-0.0631371	0.957181	Q7MTP4	Uncharacterized protein OS=Porphyromonas gingivalis (strain ATCC BAA-308 / W83) GN=PG_1903 PE=4 SV=1	0.748	0	35.14	10.5581	8	13		32.971	0	10.5581	8	13	8	8	1	663	74.4	6.58
-0.0554223	-0.126261	0.130119	-0.0357622	0.0350921	0.134571	0.0351654	-0.0399228	-0.0114387	-0.0156422		0.432498	0.369405	0.398555	0.063058	1.04468	Q7MV22	GDP-L-fucose synthase OS=Porphyromonas gingivalis (strain ATCC BAA-308 / W83) GN=fcl PE=3 SV=1	0.334	0	5	6.44258	3	3		6.603	0	6.44258	3	3	3	3	1	357	40.8	6.86
0.226483	-0.015029	0.0530666	0.0159309	-0.0215866	-0.00767991	0.00104974	0.0564642	-0.0608192	-0.141232		0.511578	0.307909	0.375326	-0.0630511	0.957238	Q7MTX4	V-type ATP synthase subunit I OS=Porphyromonas gingivalis (strain ATCC BAA-308 / W83) GN=atpI PE=3 SV=1	4.012	0	104.42	26.1589	12	24		129.032	0	26.1589	12	24	12	12	1	604	66.9	6.09
0.0580596	0.0652396	-0.216825	-0.045611	0.0645696	0.101616	-0.102921	0.0496998	0.0781394	0.02582		0.337955	0.459245	0.432119	0.0630252	1.04465	Q7MTY7	Uncharacterized protein OS=Porphyromonas gingivalis (strain ATCC BAA-308 / W83) GN=PG_1790 PE=4 SV=1	0.202	0	7.51	4.45344	2	2		15.673	0	4.45344	2	2	2	2	1	494	56	7.74
0.111554	0.0784328	0.209019	-0.0126692	0.0769496	-0.0346614	0.00904829	0.0841224	-0.369227	-0.15881		0.539824	0.28852	0.370774	-0.0627193	0.957458	Q7MUR1	Sensor histidine kinase OS=Porphyromonas gingivalis (strain ATCC BAA-308 / W83) GN=PG_1432 PE=4 SV=1	0.17	0	8.73	6.76329	3	3		10.38	0	6.76329	3	3	3	3	1	621	70.1	9.09
0.0742109	-0.0150856	0.0132775	-0.00278881	0.0154477	-0.00446202	-0.172617	-0.019525	0.0232073	0.00483064		0.630844	0.233968	0.353829	-0.0626924	0.957476	Q7MUE8	Uncharacterized protein OS=Porphyromonas gingivalis (strain ATCC BAA-308 / W83) GN=PG_1580 PE=4 SV=1	1.462	0	27.31	34.1379	9	9		34.695	0	34.1379	9	9	9	9	1	290	33.4	9.44
0.0810265	0.104497	-0.0561832	0.125717	0.070519	-0.0786117	0.0158753	-0.00331594	-1.16633	-1.18365		0.572022	0.267904	0.362807	-0.0626477	0.957505	Q7MW02	Uncharacterized protein OS=Porphyromonas gingivalis (strain ATCC BAA-308 / W83) GN=PG_0866 PE=4 SV=1	1.081	0	34.1	18.1102	5	8		44.587	0	18.1102	5	8	5	5	1	381	44.2	6.35
0.135575	-0.185111	-0.0595492	-0.0768562	0.0747102	0.119079	-0.116548	-0.0127438	-0.0184859	-0.0398213		0.312215	0.487287	0.443524	0.0626097	1.04435	Q7MTF8	Deoxyguanosinetriphosphate triphosphohydrolase-like protein OS=Porphyromonas gingivalis (strain ATCC BAA-308 / W83) GN=dgt PE=4 SV=1	0.778	0	22.59	20.1342	6	7		33.318	0	20.1342	6	7	6	6	1	447	50.9	6.43
0.0707125	0.0307089	0.153093	0.0707586	0.114143	-0.000968587	-0.0790351	0.0427633	-0.0608678	-0.0704505		0.614883	0.242726	0.3577	-0.0620926	0.957874	Q7MVT0	Iron-sulfur cluster carrier protein OS=Porphyromonas gingivalis (strain ATCC BAA-308 / W83) GN=mrp PE=3 SV=1	20.544	0	157.91	48.3871	16	54		161.393	0	48.3871	16	54	16	16	1	372	40.2	5.14
0.781178	-0.0330531	-0.0799301	-0.0859595	0.581931	0.22749	-0.335189	0.355866	0.00127761	-0.147807		0.0773034	0.836944	0.700358	0.0619655	1.04389	Q7MU50	Pyridoxine/pyridoxamine 5'-phosphate oxidase OS=Porphyromonas gingivalis (strain ATCC BAA-308 / W83) GN=pdxH PE=3 SV=1	0.425	0	7.26	10.7477	2	2		7.532	0	10.7477	2	2	2	2	1	214	24.9	8.16
0.153645	0.108396	0.0258474	-0.0246591	0.1934	-9.20997e-05	-0.420504	0.242911	-0.155321	-0.219258		0.151468	0.705556	0.56888	-0.0618786	0.958016	Q7MSY3	Uncharacterized protein OS=Porphyromonas gingivalis (strain ATCC BAA-308 / W83) GN=PG_2227 PE=4 SV=1	0.179	0	2.62	3.21101	1	1		2.779	7	3.21101	1	1	1	1	1	218	23.4	5.39
0.0115125	0.11879	-0.00418386	0.0398963	0.0425359	-0.189861	0.0771189	-0.0108177	-0.107423	-0.0635382		0.418972	0.381091	0.408411	-0.0617596	0.958095	Q7MVY9	Bacterioferritin comigratory protein OS=Porphyromonas gingivalis (strain ATCC BAA-308 / W83) GN=bcp PE=4 SV=1	4.623	0	36.54	38.3234	6	11		42.071	0	38.3234	6	11	6	6	1	167	19.1	6.8
-0.0161619	0.00019106	0.00594504	-0.0843147	0.0146733	0.0663852	0.061875	0.00955802	0.0032276	-0.118133		1.27545	0.0530335	0.288989	0.061708	1.0437	Q7MV95	Uncharacterized protein OS=Porphyromonas gingivalis (strain ATCC BAA-308 / W83) GN=PG_1185 PE=4 SV=1	0.931	0	18.19	10.1399	3	5		21.604	0	10.1399	3	5	3	3	1	286	32.5	9.55
-0.034176	0.102148	-0.0375039	0.14044	-0.180529	-0.0438275	0.0264745	0.122512	-0.0404966	0.0674204		0.333951	0.463499	0.436279	-0.0615697	0.958221	Q7MV79	Hexapeptide transferase family protein OS=Porphyromonas gingivalis (strain ATCC BAA-308 / W83) GN=PG_1211 PE=4 SV=1	0.52	0	7.28	18.2292	2	2		9.632	0	18.2292	2	2	2	2	1	192	20.8	5.34
-0.0254487	-0.0919374	-0.148504	-0.0328866	-0.202882	0.0317986	0.140884	-0.0224556	0.541643	0.710465		0.340556	0.456503	0.434513	0.0615304	1.04357	Q7MW91	Lactoylglutathione lyase, putative OS=Porphyromonas gingivalis (strain ATCC BAA-308 / W83) GN=PG_0745 PE=4 SV=1	0.931	0	5.35	12.1212	2	2		7.334	0	12.1212	2	2	2	2	1	132	15.8	5.2
0.0916273	-0.219933	0.037165	-0.083789	0.0419779	0.00870507	0.00440925	0.015212	-0.161999	-0.186251		0.383849	0.413191	0.421674	0.0613084	1.04341	Q7MTX8	Uncharacterized protein OS=Porphyromonas gingivalis (strain ATCC BAA-308 / W83) GN=PG_1802 PE=4 SV=1	14.505	0	176.24	43.5897	13	36		178.439	0	43.5897	13	36	13	13	1	312	36.9	4.97
-0.278235	0.134724	-0.035033	0.15866	-0.214122	-0.0384228	-0.015294	0.00292761	-0.00511281	-0.0485276		0.217713	0.605741	0.510102	-0.0612567	0.958429	Q7M7A6	ISPg5, transposase Orf1 OS=Porphyromonas gingivalis (strain ATCC BAA-308 / W83) GN=PG_0942 PE=4 SV=1	0.874	0	10.07	15.2672	2	3		17.093	0	15.2672	2	3	0	2	1	131	15	8.85
0.0263537	0.0698672	-0.0797006	0.136561	0.0809326	-0.104772	-0.0902321	0.0238486	0.194094	0.0439601		0.42302	0.377555	0.410064	-0.0608259	0.958715	Q7MVY6	Uncharacterized protein OS=Porphyromonas gingivalis (strain ATCC BAA-308 / W83) GN=PG_0884 PE=4 SV=1	0.425	0	13.32	9.85577	3	4		16.292	0	9.85577	3	4	3	3	1	416	47.7	7.96
0.0544791	-0.0612825	0.0524078	-0.0598821	0.09335	0.0150226	0.0700179	0.0500886	-0.145337	-0.0531612		0.821648	0.150783	0.333106	0.0606892	1.04296	Q7MX30	50S ribosomal protein L1 OS=Porphyromonas gingivalis (strain ATCC BAA-308 / W83) GN=rplA PE=3 SV=1	30.623	0	216.23	54.3103	13	78		106.609	0	54.3103	13	78	13	13	1	232	25	9.38
0.0354495	0.0571878	0.202175	0.110401	0.00920193	0.0402767	0.130093	-0.0169133	-0.277218	-0.190831		0.581109	0.262356	0.370449	-0.0606388	0.958839	Q7MXP1	2,3-bisphosphoglycerate-dependent phosphoglycerate mutase OS=Porphyromonas gingivalis (strain ATCC BAA-308 / W83) GN=gpmA PE=3 SV=1	11.915	0	130.23	35.4839	8	39		116.349	0	35.4839	8	39	8	8	1	248	28.7	6.01
0.0656443	-0.047851	0.0238919	0.0196733	-0.105549	-0.017206	-0.0122496	-0.0461727	0.0164065	0.0271421		0.978385	0.105103	0.317496	-0.0606338	0.958843	Q7MVP3	Lipoprotein, putative OS=Porphyromonas gingivalis (strain ATCC BAA-308 / W83) GN=PG_1005 PE=4 SV=1	3.642	0	64.37	27.2358	5	15		74.468	0	27.2358	5	15	5	5	1	246	25.7	5.5
0.165529	0.0519258	0.00281381	0.0373259	0.199096	-0.0155788	-0.121491	-0.042253	-0.149203	-0.174394		0.328265	0.469607	0.447114	-0.0594554	0.959626	Q7MVR4	Uncharacterized protein OS=Porphyromonas gingivalis (strain ATCC BAA-308 / W83) GN=PG_0980 PE=4 SV=1	0.248	0	14.54	4.83221	4	6		26.117	0	4.83221	4	6	4	4	1	745	84.7	9.04
0.199148	-0.0893825	-0.0387037	-0.11781	0.0405932	0.0693831	0.093694	-0.0130766	-0.0753417	-0.0776766		0.334335	0.463089	0.445649	0.0593356	1.04199	Q7MAV3	3-oxoacyl-[acyl-carrier-protein] synthase 3 OS=Porphyromonas gingivalis (strain ATCC BAA-308 / W83) GN=fabH PE=3 SV=1	10.365	0	98.64	40	13	36		80.049	0	40	13	36	13	13	1	335	37.2	5.64
-0.0900178	-0.0617658	0.126594	-0.00111092	-0.0381695	0.0743729	0.128993	0.045703	-0.0301227	-0.02373		0.447549	0.356822	0.409804	0.0593	1.04196	Q7MV11	Metallo-beta-lactamase family protein OS=Porphyromonas gingivalis (strain ATCC BAA-308 / W83) GN=PG_1306 PE=4 SV=1	6.943	0	61.89	26.6355	4	13		52.75	0	26.6355	4	13	4	4	1	214	23.5	4.83
-0.136207	0.0287546	0.0914594	0.00742017	0.0165448	-0.0118679	0.0945061	0.128279	-0.129218	0.0106101		0.456226	0.349763	0.408648	0.0590086	1.04175	Q7MW67	Uncharacterized protein OS=Porphyromonas gingivalis (strain ATCC BAA-308 / W83) GN=PG_0778 PE=4 SV=1	0.995	0	16.03	12.9707	2	4		21.221	0	12.9707	2	4	2	2	1	239	25.9	7.09
0.0858378	-0.0852929	-0.0113394	-0.0397675	-0.125508	-0.130601	0.033143	-0.0614396	0.0523137	0.0072725		0.510394	0.308749	0.397397	-0.058461	0.960288	Q7MXA0	FAD:protein FMN transferase OS=Porphyromonas gingivalis (strain ATCC BAA-308 / W83) GN=apbE PE=3 SV=1	0.359	0	2.97	2.37389	1	2		5.845	1	2.37389	1	2	1	1	1	337	36.8	7.17
-0.24908	0.023461	0.0939346	0.0770761	0.0070134	-0.0115839	0.186408	-0.00282086	-0.0227899	-0.0184882		0.257541	0.552661	0.489202	0.0584062	1.04131	Q7MUV8	Glycerol-3-phosphate dehydrogenase OS=Porphyromonas gingivalis (strain ATCC BAA-308 / W83) GN=gpsA PE=3 SV=1	3.437	0	61.8	26.9461	7	16		58.815	0	26.9461	7	16	7	7	1	334	37.3	7.97
-0.0834122	0.0766217	-0.011872	0.021457	-0.164486	-0.0702798	0.081461	-0.0764386	0.185627	0.0703981		0.422915	0.377646	0.421646	-0.0581344	0.960505	Q7MXH7	Cobalamin biosynthesis protein CbiG/precorrin-4 C11-methyltransferase OS=Porphyromonas gingivalis (strain ATCC BAA-308 / W83) GN=cbiGF PE=3 SV=1	0.701	0	35.98	14.658	7	11		51.885	0	14.658	7	11	7	7	1	614	66.7	5.96
-0.253367	-0.0264921	-0.0155001	-0.0359147	-0.127385	-0.0149672	0.0857141	-0.0428552	0.0958258	0.15606		0.345397	0.451444	0.445956	0.0579451	1.04098	Q7MXH5	Precorrin-3 methylase/precorrin-8X methylmutase OS=Porphyromonas gingivalis (strain ATCC BAA-308 / W83) GN=PG_0213 PE=4 SV=1	1.371	0	48.19	19.8718	6	11		61.607	0	19.8718	6	11	6	6	1	468	51.5	6.42
-0.0468241	0.112739	-0.0480269	0.163184	-0.0477371	-0.105119	0.044284	0.0583206	-0.0204901	-0.124876		0.376199	0.420534	0.434765	-0.0578309	0.960707	Q7MWW2	Iron-sulfur cluster binding protein, putative OS=Porphyromonas gingivalis (strain ATCC BAA-308 / W83) GN=PG_0472 PE=4 SV=1	0.212	0	7.93	7.55287	2	2		11.232	0	7.55287	2	2	2	2	1	331	37.2	5.44
0.287236	-0.0446116	-0.204027	-0.0517173	-0.0713126	0.045569	-0.213027	-0.00466638	0.0226902	0.139314		0.192246	0.642324	0.538855	-0.0575791	0.960875	Q7MXH0	Uncharacterized protein OS=Porphyromonas gingivalis (strain ATCC BAA-308 / W83) GN=PG_0218 PE=4 SV=1	0.668	0	13.8	13.7931	4	5		22.496	0	13.7931	4	5	4	4	1	319	35.6	9.47
0.0382909	0.134216	0.0260256	0.0407972	-0.0105958	0.0235053	-0.0253669	0.0243176	-0.126636	-0.215286		1.05554	0.0879958	0.331877	-0.0568673	0.961349	Q7MVG1	ATPase, AAA family OS=Porphyromonas gingivalis (strain ATCC BAA-308 / W83) GN=PG_1103 PE=4 SV=1	2.455	0	50.24	26.2673	9	15		68.6	0	26.2673	9	15	9	9	1	434	48.3	5.86
0.333353	0.0770947	-0.0366694	-0.0852884	-0.00781452	0.144436	-0.102746	0.0282118	0.0538649	-0.010905		0.211621	0.614297	0.5284	-0.0566007	0.961527	Q7MTJ7	NAD dependent epimerase/reductase-related protein OS=Porphyromonas gingivalis (strain ATCC BAA-308 / W83) GN=PG_1954 PE=4 SV=1	0.259	0	6.31	6.78466	2	2		8.155	0	6.78466	2	2	2	2	1	339	38	8.06
0.181163	-0.0741088	-0.0196734	0.0474421	0.0631989	-0.017791	-0.149836	0.0175676	-0.240799	-0.251349		0.329247	0.468547	0.462574	-0.0554208	0.962314	Q7MUQ7	ATPase, putative OS=Porphyromonas gingivalis (strain ATCC BAA-308 / W83) GN=PG_1436 PE=4 SV=1	0.184	0	9.91	6.10119	3	3		12.959	0	6.10119	3	3	3	3	1	672	77.4	5.34
-0.223461	0.111312	-0.0908533	9.94026e-05	-0.170345	-0.278712	0.0128325	0.0128554	0.597583	0.425754		0.218188	0.605078	0.528545	-0.0551166	0.962517	Q7MT56	60 kDa protein OS=Porphyromonas gingivalis (strain ATCC BAA-308 / W83) GN=PG_2131 PE=4 SV=1	0.194	0	6.73	4.28571	2	2		10.479	0	4.28571	2	2	2	2	1	490	55.2	8.59
0.0497753	0.024141	0.107296	0.0794387	-0.0638573	0.0195902	-0.0416218	0.126846	0.0114489	-0.0556093		0.551775	0.280689	0.405632	-0.0549235	0.962645	Q7MVS3	S-adenosylmethionine:tRNA ribosyltransferase-isomerase OS=Porphyromonas gingivalis (strain ATCC BAA-308 / W83) GN=queA PE=3 SV=1	0.492	0	5.2	8.39506	3	4		8.057	0	8.39506	3	4	3	3	1	405	45.5	5.26
-0.115763	-0.0716181	0.0979329	0.013177	-0.0322556	0.0197616	0.127557	0.0247481	-0.0445443	-0.0257074		0.412243	0.387041	0.439314	0.0540207	1.03815	Q7MXY2	L-threonine-O-3-phosphate decarboxylase, putative OS=Porphyromonas gingivalis (strain ATCC BAA-308 / W83) GN=PG_0012 PE=1 SV=1	3.084	0	58.05	35.9649	6	13		71.652	0	35.9649	6	13	6	6	1	342	39	6.3
-0.0754794	0.0597659	-0.000613851	0.040472	-0.101291	-0.0161006	-0.0323455	-0.0417399	0.104882	0.125187		0.752064	0.176985	0.3797	-0.0539053	0.963325	Q7MW38	Uncharacterized protein OS=Porphyromonas gingivalis (strain ATCC BAA-308 / W83) GN=PG_0809 PE=4 SV=1	1.028	0	184.41	17.4439	29	46		235.095	0	17.4439	29	46	29	29	1	2316	260.3	6.87
-0.0096009	0.081613	0.264659	0.229467	0.283518	-0.146809	0.0269518	0.192482	-0.313274	-0.312461		0.178663	0.66273	0.564362	-0.0524989	0.964265	Q7MW10	Uncharacterized protein OS=Porphyromonas gingivalis (strain ATCC BAA-308 / W83) GN=PG_0856 PE=4 SV=1	1.054	0	16.39	17.608	4	5		26.233	0	17.608	4	5	4	4	1	301	33.4	6.01
-0.172419	0.0212858	0.31322	0.186306	-0.226092	0.21119	0.122977	0.031417	-0.202163	-0.241581		0.140029	0.724387	0.610122	-0.0522252	0.964448	Q7MUL0	Uncharacterized protein OS=Porphyromonas gingivalis (strain ATCC BAA-308 / W83) GN=PG_1498 PE=4 SV=1	1.031	0	14.21	8.88158	2	4		16.492	0	8.88158	2	4	2	2	1	304	34.1	9.29
0.156128	-0.101405	-0.031033	-0.0662751	-0.0639476	-0.129959	0.010496	-0.0674755	0.165789	0.0768383		0.348443	0.448287	0.469612	-0.0520753	0.964548	Q7MV72	Uncharacterized protein OS=Porphyromonas gingivalis (strain ATCC BAA-308 / W83) GN=PG_1218 PE=4 SV=1	4.623	0	3.47	10.5263	2	3		6.669	0	10.5263	2	3	2	2	1	152	17.2	9.29
0.249997	-0.151535	0.00939468	-0.19855	0.0393778	0.0411857	0.00697866	0.0292084	-0.232262	-0.17608		0.202262	0.627679	0.545955	0.0518611	1.0366	F5HE36	TonB-dependent receptor OS=Porphyromonas gingivalis (strain ATCC BAA-308 / W83) GN=PG_0668 PE=3 SV=1	4.471	0	155.49	34.8745	22	42		188.405	0	34.8745	22	42	22	22	1	757	84.5	8.34
-0.224459	-0.0324577	0.00422235	0.0233178	-0.0481007	0.0103493	0.0438719	-0.0316561	-0.0685824	-0.0143816		0.364096	0.432419	0.469617	0.0509602	1.03595	Q7MVD6	Uncharacterized protein OS=Porphyromonas gingivalis (strain ATCC BAA-308 / W83) GN=PG_1133 PE=4 SV=1	3.642	0	20.53	24.6667	2	4		28.032	0	24.6667	2	4	2	2	1	150	17.4	4.55
0.060717	0.0903449	-0.0817815	-0.114918	-0.139387	0.00891994	0.0353178	0.252958	0.376122	0.414764		0.21188	0.613931	0.542538	0.0508613	1.03588	P59914	Major fimbrium subunit FimA type-4 OS=Porphyromonas gingivalis (strain ATCC BAA-308 / W83) GN=fimA PE=1 SV=2	1.424	0	18.36	10.8247	4	5		29.176	0	10.8247	4	5	4	4	1	388	41.2	5.4
-0.0130882	0.00921817	0.151977	0.108958	-0.0832857	0.0802336	0.0805398	-0.0232565	-0.12495	-0.0315406		0.393194	0.404396	0.461623	-0.0507084	0.965462	Q7MV56	Elongation factor 4 OS=Porphyromonas gingivalis (strain ATCC BAA-308 / W83) GN=lepA PE=3 SV=1	2.282	0	79.83	28.0672	11	20		90.793	0	28.0672	11	20	11	11	1	595	66.3	5.59
0.0664832	0.0301675	-0.0631863	-0.0825482	-0.00690526	0.106536	0.00411294	0.0498015	0.0998261	0.0137878		0.528333	0.296256	0.432828	0.0506572	1.03574	Q7MXB6	Uncharacterized protein OS=Porphyromonas gingivalis (strain ATCC BAA-308 / W83) GN=PG_0289 PE=4 SV=1	5.494	0	73.68	34.3931	8	19		75.237	0	34.3931	8	19	8	8	1	346	39.3	9.1
-0.0899623	0.0981155	0.000879079	0.0759372	-0.208384	0.0100643	0.068445	0.0155663	-0.145133	-0.169837		0.276266	0.529339	0.514133	-0.0498194	0.966057	Q7MVH8	Uncharacterized protein OS=Porphyromonas gingivalis (strain ATCC BAA-308 / W83) GN=PG_1083 PE=4 SV=1	0.468	0	8.93	7.02875	2	3		11.228	0	7.02875	2	3	2	2	1	313	36.5	9.95
0.108514	-0.00544716	-0.0173265	-0.0482131	0.0532574	-0.0077253	0.111036	0.0799562	-0.0345564	-0.0653952		0.542868	0.286505	0.434564	0.0497493	1.03509	Q7MTB7	Dihydroorotate dehydrogenase family protein OS=Porphyromonas gingivalis (strain ATCC BAA-308 / W83) GN=PG_2055 PE=4 SV=1	18.953	0	193.14	50.3067	15	66		135.625	0	50.3067	15	66	15	15	1	326	35.8	5.76
-0.285476	-0.0965772	0.0294096	0.00502603	-0.0578095	-0.00945089	-0.0550058	-0.0306054	0.267251	0.302969		0.278345	0.526812	0.518089	0.0486865	1.03432	Q7MW78	4-alpha-glucanotransferase OS=Porphyromonas gingivalis (strain ATCC BAA-308 / W83) GN=malQ PE=3 SV=1	0.283	0	9.32	4.25532	3	4		15.648	0	4.25532	3	4	3	3	1	658	76	6.54
0.24358	0.0744969	0.0604628	-0.0253504	0.109586	0.0205324	-0.0767963	0.106737	-0.0567037	-0.0674572		0.280228	0.524531	0.518811	-0.0482827	0.967087	Q7MXI3	Uroporphyrinogen-III synthase HemD, putative OS=Porphyromonas gingivalis (strain ATCC BAA-308 / W83) GN=PG_0202 PE=4 SV=1	2.162	0	28.13	31.8548	6	10		31.774	0	31.8548	6	10	6	6	1	248	28	8.22
-0.315844	0.223347	0.0862579	0.05185	-0.169701	-0.0174251	0.0857368	-0.043331	-0.0472036	-0.0108767		0.142687	0.719967	0.620986	-0.0475828	0.967556	Q7MVV2	Uncharacterized protein OS=Porphyromonas gingivalis (strain ATCC BAA-308 / W83) GN=PG_0930 PE=4 SV=1	0.778	0	7.45	10.8527	1	2		10.697	0	10.8527	1	2	1	1	1	129	15.4	5.05
0.065777	-0.0745426	0.0644315	-0.0168465	0.0988446	0.00393132	0.0830896	0.0424897	-0.0994135	-0.0159834		0.547871	0.283223	0.445178	0.047384	1.03339	Q7MTM6	30S ribosomal protein S14 OS=Porphyromonas gingivalis (strain ATCC BAA-308 / W83) GN=rpsN PE=3 SV=1	38.811	0	87.11	34.8315	3	25		45.526	0	34.8315	3	25	3	3	1	89	9.9	10.89
0.0301156	0.121657	0.025108	-0.00876034	-0.0343244	-0.0400096	-0.00711092	0.0603361	0.0644038	0.00408602		0.621824	0.238878	0.434479	-0.0473073	0.967741	Q7MVK8	Uncharacterized protein OS=Porphyromonas gingivalis (strain ATCC BAA-308 / W83) GN=PG_1049 PE=4 SV=1	3.467	0	46.53	22.9452	7	17		48.481	0	22.9452	7	17	7	7	1	292	32.1	9.36
0.0684508	0.104239	0.0291098	-0.00847694	-0.0256146	0.00128087	0.0691139	-0.0399104	0.0403188	-0.0100944		0.659304	0.219127	0.432519	-0.0471131	0.967871	Q7MW60	TonB protein, putative OS=Porphyromonas gingivalis (strain ATCC BAA-308 / W83) GN=PG_0785 PE=4 SV=1	25.102	0	134.53	30.8696	8	57		64.086	0	30.8696	8	57	8	8	1	230	25.8	4.88
-0.167456	-0.0623182	-0.014264	-0.0074396	-0.0681523	-0.0700632	0.0309745	0.0441693	0.000614191	0.00661235		0.436617	0.365918	0.469171	0.0471015	1.03319	Q7MX71	L-methionine gamma-lyase OS=Porphyromonas gingivalis (strain ATCC BAA-308 / W83) GN=mgl PE=1 SV=2	9	0	203.86	37.8446	10	52		155.69	0	37.8446	10	52	10	10	1	399	43.2	5.86
0.184634	0.0628643	0.0503974	-0.00425441	0.120653	0.0835011	-0.021781	-0.0753293	-0.0269881	-0.111894		0.328256	0.469617	0.506409	-0.0466494	0.968182	Q7MXX4	Redox-sensing transcriptional repressor Rex OS=Porphyromonas gingivalis (strain ATCC BAA-308 / W83) GN=rex PE=3 SV=1	1.031	0	16.45	16.9725	3	4		23.902	0	16.9725	3	4	3	3	1	218	23.9	7.55
-0.181212	0.0763113	0.0432675	0.0582673	-0.119188	-0.0194587	0.0428406	-0.0941323	0.0612436	0.0153963		0.271978	0.534591	0.528377	-0.0466429	0.968187	Q7MXB5	Uncharacterized protein OS=Porphyromonas gingivalis (strain ATCC BAA-308 / W83) GN=PG_0290 PE=4 SV=1	6.88	0	109.13	30.814	14	31		163.206	0	30.814	14	31	14	14	1	516	56.5	8.85
-0.0925956	0.0924062	-0.0252091	0.0944606	0.0246794	0.015643	-0.0474813	-0.108702	0.0833397	0.0706114		0.359277	0.437243	0.496708	-0.0462306	0.968463	Q7MU73	Glycosyl transferase, group 1 family protein OS=Porphyromonas gingivalis (strain ATCC BAA-308 / W83) GN=PG_1682 PE=4 SV=1	1.61	0	37.22	20.2381	7	12		55.095	0	20.2381	7	12	7	7	1	420	47	6.64
-0.0467947	-0.0143137	0.108648	0.0772525	0.0436979	0.00182393	0.121886	0.141566	-0.0361767	-0.0884206		0.412568	0.386752	0.482737	0.0460452	1.03243	Q7MVC7	Sugar dehydrogenase, UDP-glucose/GDP-mannose dehydrogenase family OS=Porphyromonas gingivalis (strain ATCC BAA-308 / W83) GN=PG_1143 PE=1 SV=1	1.106	0	39.93	19.3487	8	11		58.93	0	19.3487	8	11	8	8	1	522	57.9	7.53
0.406846	-0.0773294	0.0636028	-0.0852691	0.129221	0.131303	-0.182843	0.0467006	-0.135851	-0.109877		0.125548	0.748948	0.645783	-0.0458675	0.968707	Q7MVG9	Uncharacterized RNA methyltransferase PG_1095 OS=Porphyromonas gingivalis (strain ATCC BAA-308 / W83) GN=PG_1095 PE=3 SV=1	0.63	0	25.74	16.3441	6	9		31.939	0	16.3441	6	9	6	6	1	465	53	5.49
0.0320667	0.0219082	0.0629475	0.0438882	-0.0278312	-0.115572	0.0803244	0.0407698	0.00969469	-0.0652721		0.473009	0.336505	0.469183	-0.04578	0.968766	Q7MVS9	tRNA (guanine-N(7)-)-methyltransferase OS=Porphyromonas gingivalis (strain ATCC BAA-308 / W83) GN=trmB PE=3 SV=1	1.054	0	10.93	23.3607	5	5		17.395	0	23.3607	5	5	5	5	1	244	28.2	5.87
-0.203517	-0.23145	0.0273168	0.0114177	-0.118843	-0.0386202	-0.00162916	-0.0552267	-0.0285785	0.0121159		0.255106	0.555769	0.540346	0.0454783	1.03203	Q7MVI3	Electron transfer flavoprotein, alpha subunit OS=Porphyromonas gingivalis (strain ATCC BAA-308 / W83) GN=etfA-2 PE=4 SV=1	8.006	0	774.57	44.1791	12	156		144.064	0	44.1791	12	156	12	12	1	335	36.8	6.81
0.389362	0.157741	-0.115523	-0.215665	0.0145771	0.0419276	0.0151772	-0.035939	-0.0488563	-0.0896252		0.122131	0.754864	0.652816	-0.0450429	0.969261	Q7MT97	Biotin synthase OS=Porphyromonas gingivalis (strain ATCC BAA-308 / W83) GN=bioB PE=3 SV=1	0.389	0	13.08	13.9394	3	3		21.666	0	13.9394	3	3	3	3	1	330	36.6	6.54
-0.139827	0.0130514	-0.0251278	-0.0232235	-0.00168168	0.0208774	-0.0354018	0.0202187	0.0436229	0.0925081		0.590551	0.256714	0.453657	0.044785	1.03153	F5HGG7	Sigma-54-dependent transcriptional regulator OS=Porphyromonas gingivalis (strain ATCC BAA-308 / W83) GN=PG_0148 PE=4 SV=1	1.276	0	39.9	25.1799	6	11		52.902	0	25.1799	6	11	6	6	1	417	47.2	6.24
-0.0634617	-0.0419001	-0.0478039	-0.066798	0.0497454	-0.0680038	0.0235618	-0.04632	0.0558438	0.103215		0.772729	0.168761	0.434683	0.0447368	1.03149	Q7MWA6	Hydrolase, haloacid dehalogenase-like family OS=Porphyromonas gingivalis (strain ATCC BAA-308 / W83) GN=PG_0725 PE=1 SV=1	0.52	0	6.1	8.65385	2	2		9.553	0	8.65385	2	2	2	2	1	208	24	4.82
0.23735	-0.0672239	0.226445	-0.0665363	-0.258146	0.268009	0.0601368	0.0825108	-0.380258	-0.20852		0.118839	0.760608	0.659037	-0.0443808	0.969706	Q7MUC3	Methylmalonyl-CoA decarboxylase, beta subunit OS=Porphyromonas gingivalis (strain ATCC BAA-308 / W83) GN=mmdB PE=4 SV=1	0.931	0	21.28	8.61619	3	5		26.504	0	8.61619	3	5	3	3	1	383	40.7	9.45
-0.0532309	0.117329	-0.0990379	0.140563	0.0085006	-0.0956292	0.074786	-0.0592702	0.127869	0.0459284		0.25546	0.555316	0.543614	-0.044309	0.969754	Q7MX57	Aspartate carbamoyltransferase regulatory chain OS=Porphyromonas gingivalis (strain ATCC BAA-308 / W83) GN=pyrI PE=3 SV=1	1.31	0	12.72	18.543	3	4		15.484	0	18.543	3	4	3	3	1	151	17.4	7.74
-0.0918937	0.0592938	-0.0645903	0.0163829	-0.0661839	-0.0363478	0.165967	0.0323249	0.0222941	0.0389001		0.295821	0.506034	0.529889	0.0441419	1.03107	Q7MWP7	Extracellular protease, putative OS=Porphyromonas gingivalis (strain ATCC BAA-308 / W83) GN=PG_0553 PE=4 SV=1	3.571	0	200.72	29.8936	20	57		179.949	0	29.8936	20	57	20	20	1	940	102.4	6.43
0.0522962	-0.0460329	0.0316316	-0.0328821	0.0546956	0.100069	-0.266746	-0.0594081	0.179993	0.149934		0.205112	0.623574	0.575639	-0.0441005	0.969894	Q7MXD3	Redox-sensitive transcriptional activator OxyR OS=Porphyromonas gingivalis (strain ATCC BAA-308 / W83) GN=oxyR PE=1 SV=1	1.239	0	29.53	20.7792	5	9		38.317	0	20.7792	5	9	5	5	1	308	35.1	6.25
0.0267728	0.0836046	0.154955	0.0601302	0.0147707	0.000269988	0.0940226	0.0405269	-0.0499924	-0.00417455		0.611181	0.244804	0.456243	-0.0439681	0.969983	Q7MVK0	Carboxyl-terminal protease OS=Porphyromonas gingivalis (strain ATCC BAA-308 / W83) GN=PG_1060 PE=3 SV=1	2.268	0	60.68	27.2408	14	24		73.418	0	27.2408	14	24	14	14	1	569	63.5	9.01
-0.0214205	-0.017611	0.147276	0.0163673	0.0320708	0.11253	0.0779217	0.0776222	-0.0863466	-0.149597		0.460828	0.346076	0.484043	0.0438833	1.03088	Q7MUG3	dTDP-glucose 4,6-dehydratase OS=Porphyromonas gingivalis (strain ATCC BAA-308 / W83) GN=rfbB PE=3 SV=1	1.031	0	38.18	17.2316	6	11		41.394	0	17.2316	6	11	6	6	1	354	40.7	6.58
0.0160265	0.0571121	0.290734	0.0734777	-0.100045	0.177492	0.0500657	0.138902	-0.368523	-0.225692		0.192873	0.641397	0.59136	-0.0427336	0.970814	P0C937	Chaperone protein DnaK OS=Porphyromonas gingivalis (strain ATCC BAA-308 / W83) GN=dnaK PE=3 SV=1	48.482	0	571.36	65.625	30	142		389.459	0	65.625	30	142	30	30	1	640	68.9	5.01
0.556245	-0.032961	-0.115934	-0.163562	0.114763	0.142616	-0.202228	0.0178702	0.0876755	-0.088527		0.0836228	0.824854	0.72011	-0.0426919	0.970842	Q7MWT1	HAD-superfamily subfamily IB hydrolase, TIGR01490 OS=Porphyromonas gingivalis (strain ATCC BAA-308 / W83) GN=PG_0508 PE=4 SV=1	0.389	0	5.91	12.5	2	2		7.27	0	12.5	2	2	2	2	1	200	23	9.36
-0.0241465	-0.196689	0.00804352	-0.0121688	0.000840234	-0.0835675	0.0710872	-0.0425598	0.0332805	0.182763		0.312225	0.487277	0.530642	0.0426903	1.03003	Q7MT39	Lipoprotein, putative OS=Porphyromonas gingivalis (strain ATCC BAA-308 / W83) GN=PG_2155 PE=4 SV=1	1.783	0	40.13	13.1757	2	7		36.654	0	13.1757	2	7	2	2	1	296	33.4	5.97
0.187078	-0.116851	-0.064927	-0.0701168	0.0666568	0.0317734	-0.0777356	0.0831441	0.00193162	-0.0935264		0.216867	0.606922	0.576182	0.0421639	1.02966	Q7MVX1	Uncharacterized protein OS=Porphyromonas gingivalis (strain ATCC BAA-308 / W83) GN=PG_0903 PE=4 SV=1	1.371	0	9.92	21.6667	3	3		14.323	0	21.6667	3	3	3	3	1	180	20.2	4.89
-0.112174	0.0449257	-0.0596964	0.0177931	-0.091714	0.00848983	0.0439022	0.0982434	-0.0958808	0.115392		0.33323	0.46427	0.52854	0.0420183	1.02955	Q7MU10	Acyl carrier protein OS=Porphyromonas gingivalis (strain ATCC BAA-308 / W83) GN=acpP PE=3 SV=1	680.292	0	340.86	96.1538	7	109		95.075	0	96.1538	7	109	7	7	1	78	8.8	4.28
-0.0746631	0.0614037	0.237017	0.0574258	-0.18883	0.150338	0.157171	-0.00504438	-0.32341	-0.372976		0.154892	0.700016	0.629242	-0.0418871	0.971383	Q7MX05	Uncharacterized protein OS=Porphyromonas gingivalis (strain ATCC BAA-308 / W83) GN=PG_0423 PE=4 SV=1	4.623	0	11.12	18.75	2	4		9.578	0	18.75	2	4	2	2	1	80	9.3	5.21
0.119546	0.0558999	0.0670982	-0.00130043	-0.0274999	0.0615011	-0.0022214	0.0421503	-0.128858	-0.138658		0.620453	0.239633	0.469433	-0.0418284	0.971423	Q7MVD7	Valine--tRNA ligase OS=Porphyromonas gingivalis (strain ATCC BAA-308 / W83) GN=valS PE=3 SV=1	6.743	0	210.34	36.5297	28	56		254.311	0	36.5297	28	56	28	28	1	876	100.3	5.39
0.118837	0.0624532	-0.0298479	-0.0558817	-0.0101651	0.0598501	-0.0496785	-0.0717043	0.068864	0.124371		0.363213	0.433298	0.521502	-0.0418147	0.971432	Q7MU82	ABC transporter, permease protein, putative OS=Porphyromonas gingivalis (strain ATCC BAA-308 / W83) GN=PG_1665 PE=4 SV=1	0.995	0	19.55	9.7619	5	8		19.776	0	9.7619	5	8	5	5	1	420	46.6	9.91
-0.00746034	0.0640347	0.0302837	0.0745353	0.0402302	-0.0180177	0.00613703	-0.031193	0.0278476	-0.0535192		0.848806	0.141643	0.453747	-0.0410592	0.971941	Q7MX48	DNA topoisomerase (ATP-hydrolyzing) OS=Porphyromonas gingivalis (strain ATCC BAA-308 / W83) GN=PG_0368 PE=4 SV=1	2.35	0	89.45	28.4161	15	24		113.121	0	28.4161	15	24	15	15	1	644	73	6.07
0.177238	0.1144	-0.0673649	-0.00299225	0.00778268	0.0194448	0.00529131	0.0256159	-0.273184	-0.24829		0.309095	0.490801	0.540572	-0.0407865	0.972125	Q7MXA2	Electron transport complex subunit E OS=Porphyromonas gingivalis (strain ATCC BAA-308 / W83) GN=PG_0307 PE=3 SV=1	1.783	0	9.04	16.8367	4	5		12.998	0	16.8367	4	5	4	4	1	196	20.9	9.29
0.0541576	0.0330904	-0.0508491	0.0440594	0.0527825	-0.168227	-0.0580563	0.0920669	0.0835519	0.115603		0.26224	0.546714	0.559397	-0.0404731	0.972336	Q7MVF8	UDP-N-acetylmuramoyl-tripeptide--D-alanyl-D-alanine ligase OS=Porphyromonas gingivalis (strain ATCC BAA-308 / W83) GN=murF PE=3 SV=1	0.688	0	19.59	16.6667	5	6		26.101	0	16.6667	5	6	5	5	1	420	45.7	5.58
0.013194	-7.06866e-05	0.0463973	-0.0421944	-0.158733	0.0381599	0.0166849	-0.0406599	-0.005599	-0.0135931		0.367068	0.429469	0.528113	-0.0404687	0.972339	Q7MTG0	Signal peptidase I OS=Porphyromonas gingivalis (strain ATCC BAA-308 / W83) GN=lepB PE=3 SV=1	3.125	0	63.76	29.2473	13	19		72.162	0	29.2473	13	19	13	13	1	465	53.5	9.04
0.0329842	-0.073914	0.131914	-0.0299728	-0.002504	0.0249864	-0.0992377	-0.0239106	0.19147	0.173079		0.331199	0.466446	0.535863	-0.0404194	0.972372	Q7MUJ0	1,4-dihydroxy-2-naphthoyl-CoA synthase OS=Porphyromonas gingivalis (strain ATCC BAA-308 / W83) GN=menB PE=3 SV=1	2.36	0	38.53	28.3088	7	13		44.057	0	28.3088	7	13	7	7	1	272	30.1	7.71
-0.0353538	-0.0262671	-0.0529998	-0.0383445	-0.0931794	0.0410197	0.00275665	0.0576996	0.153678	0.178814		0.547624	0.283384	0.492616	0.0403154	1.02834	Q7MWS3	Uncharacterized protein OS=Porphyromonas gingivalis (strain ATCC BAA-308 / W83) GN=PG_0516 PE=4 SV=1	2.162	0	42.49	20.7229	7	12		45.23	0	20.7229	7	12	7	7	1	415	47.5	6.73
-0.184855	0.082337	0.0367533	0.117546	-0.013387	-0.155587	0.0831165	-0.023231	-0.00145476	-0.0869827		0.18819	0.648351	0.606517	-0.0402175	0.972508	Q7MU77	Phosphoglycerate kinase OS=Porphyromonas gingivalis (strain ATCC BAA-308 / W83) GN=pgk PE=3 SV=1	4.878	0	107.14	28.2297	12	30		94.509	0	28.2297	12	30	12	12	1	418	45	5.82
0.0454059	0.0625899	0.0974122	0.125551	0.0107674	0.0238068	0.0858796	0.0526261	-0.153547	-0.0793734		0.801629	0.157896	0.469189	-0.0394697	0.973013	Q7MT03	ABC transporter, ATP-binding protein OS=Porphyromonas gingivalis (strain ATCC BAA-308 / W83) GN=PG_2206 PE=4 SV=1	6.017	0	132.07	18.9591	9	37		109.627	0	18.9591	9	37	9	9	1	538	61	5.21
-0.384759	-0.0473334	-0.00599667	-0.0012784	-0.279854	-0.00312409	0.0804623	-0.0792525	0.162533	0.135993		0.122541	0.754152	0.669825	0.0393997	1.02769	F5HGU5	Hemagglutinin, putative OS=Porphyromonas gingivalis (strain ATCC BAA-308 / W83) GN=PG_0411 PE=4 SV=1	5.723	0	93.84	22.7027	15	27		119.805	0	22.7027	15	27	15	15	1	925	103.6	4.63
0.0418708	0.0468391	0.0219486	0.00535162	0.0432645	-0.167971	0.0209971	0.0626944	-0.0185986	-0.011013		0.305015	0.495433	0.548682	-0.0392563	0.973156	Q7MWZ1	Polysaccharide export protein, BexD/CtrA/VexA family OS=Porphyromonas gingivalis (strain ATCC BAA-308 / W83) GN=PG_0437 PE=4 SV=1	3.084	0	66.18	28.9902	7	17		64.094	0	28.9902	7	17	7	7	1	307	34.8	8.73
0.138215	0.0205985	0.0533799	0.00940921	-0.0373986	0.0980273	0.0693352	-0.0641178	-0.431478	-0.427951		0.338473	0.458698	0.542005	-0.0389391	0.97337	Q7MWK5	Uncharacterized protein OS=Porphyromonas gingivalis (strain ATCC BAA-308 / W83) GN=PG_0605 PE=4 SV=1	0.468	0	13.48	10.6538	4	4		18.132	0	10.6538	4	4	4	4	1	413	46.1	9.58
-0.00977889	0.00905582	0.133832	0.0148701	0.0336023	0.0191867	0.0460017	-0.106367	0.0355078	-0.0785309		0.347226	0.449546	0.5403	-0.038889	0.973404	Q7MXF2	Uncharacterized protein OS=Porphyromonas gingivalis (strain ATCC BAA-308 / W83) GN=PG_0243 PE=4 SV=1	6.743	0	35.47	35.443	5	9		41.461	0	35.443	5	9	5	5	1	158	18.4	5
-0.0103613	0.0968625	-0.0195394	0.0162215	-0.209243	0.027992	0.0121732	0.0970604	-0.154234	-0.140365		0.217083	0.60662	0.593526	-0.0388001	0.973464	Q7MT19	Na(+)-translocating NADH-quinone reductase subunit C OS=Porphyromonas gingivalis (strain ATCC BAA-308 / W83) GN=nqrC PE=3 SV=1	15.681	0	54.38	31.1475	7	19		47.765	0	31.1475	7	19	7	7	1	244	26.9	5.36
-0.234091	-0.030625	-0.0432406	0.0676912	-0.0187455	-0.0292643	-0.00699219	-0.0300713	0.225772	0.0992749		0.249859	0.562524	0.576086	0.038798	1.02726	Q7MVK3	Uncharacterized protein OS=Porphyromonas gingivalis (strain ATCC BAA-308 / W83) GN=PG_1056 PE=4 SV=1	3.642	0	23.86	41.7266	5	8		25.006	0	41.7266	5	8	5	5	1	139	15.7	6.51
0.0646648	-0.0878978	-0.0385709	-0.0896572	0.102044	-0.073215	-0.0214851	-0.00548704	0.0457515	0.0440907		0.313609	0.485726	0.55107	0.0383294	1.02692	Q7MT49	GTPase Era OS=Porphyromonas gingivalis (strain ATCC BAA-308 / W83) GN=era PE=3 SV=1	1.994	0	91.86	25.4181	7	21		50.307	0	25.4181	7	21	7	7	1	299	34.2	8.46
0.00649816	-0.0145825	0.0296721	-0.00659805	0.0552151	0.0184293	0.0554706	0.0368477	-0.195964	-0.133933		1.5524	0.0280288	0.449523	0.0377432	1.02651	Q7MTN9	30S ribosomal protein S4 OS=Porphyromonas gingivalis (strain ATCC BAA-308 / W83) GN=rpsD PE=3 SV=1	15.379	0	159.37	32.8358	8	48		86.981	0	32.8358	8	48	8	8	1	201	22.9	10.13
-0.176377	0.0800085	-0.0521956	0.0690975	-0.200583	0.00107759	0.0821576	-0.111536	0.156141	0.279807		0.16692	0.680895	0.636484	-0.0373545	0.97444	Q7MXX0	2-C-methyl-D-erythritol 2,4-cyclodiphosphate synthase OS=Porphyromonas gingivalis (strain ATCC BAA-308 / W83) GN=ispF PE=3 SV=1	3.329	0	25.09	29.6296	4	8		36.25	0	29.6296	4	8	4	4	1	162	17.6	6.01
-0.06243	0.100275	0.0556925	0.0615596	0.018615	-0.027134	0.00882405	0.00740323	0.100713	-0.051741		0.453086	0.352301	0.531262	-0.0368471	0.974783	Q7MUE9	ATPase, MoxR family OS=Porphyromonas gingivalis (strain ATCC BAA-308 / W83) GN=PG_1579 PE=4 SV=1	2.899	0	45.07	25.0755	9	19		47.023	0	25.0755	9	19	9	9	1	331	37.1	5.44
-0.0366028	-0.0507093	0.0505372	0.0119982	0.056897	-0.011394	0.0467299	0.0299282	-0.0625159	-0.0777019		0.634093	0.232224	0.510512	0.0367344	1.02579	Q7MUV7	Lysine--tRNA ligase OS=Porphyromonas gingivalis (strain ATCC BAA-308 / W83) GN=lysS PE=3 SV=1	9	0	205.15	35.6401	18	56		216.332	0	35.6401	18	56	18	18	1	578	66.4	5.33
-0.192614	0.0297823	-0.039682	-0.00836303	-0.101343	-0.011461	0.048499	0.000348223	0.200573	0.21917		0.260168	0.549329	0.584332	0.03673	1.02579	Q7MT09	ABC transporter, ATP-binding protein, putative OS=Porphyromonas gingivalis (strain ATCC BAA-308 / W83) GN=PG_2199 PE=4 SV=1	0.805	0	44.55	10.8527	5	12		68.487	0	10.8527	5	12	5	5	1	645	73.7	5.43
-0.0159668	-0.0561941	0.00506802	-0.00600029	-0.0487179	0.0830061	0.00245932	0.036536	-0.0439892	0.0236819		0.552844	0.279999	0.521181	0.0365942	1.02569	Q7MWF3	Beta-galactosidase OS=Porphyromonas gingivalis (strain ATCC BAA-308 / W83) GN=lacZ-1 PE=3 SV=1	0.218	0	18.66	4.67626	5	6		21.718	0	4.67626	5	6	5	5	1	1112	126.9	6.58
-0.0536693	0.0822262	-0.0654715	0.0798882	0.11752	0.156298	0.000727475	-0.0852943	-0.0298612	-0.000863525		0.212578	0.612946	0.609546	0.0365694	1.02567	Q7MVK4	Transcriptional regulator, putative OS=Porphyromonas gingivalis (strain ATCC BAA-308 / W83) GN=PG_1053 PE=4 SV=1	0.638	0	9.1	13.5965	3	3		18.36	0	13.5965	3	3	3	3	1	228	25.6	5.54
-0.0998217	0.0994205	-0.0987721	0.0790099	-0.0433693	-0.109371	0.00966377	-0.0221344	0.305759	0.265885		0.245361	0.56838	0.59365	-0.0362618	0.975178	Q7MW07	Uncharacterized protein OS=Porphyromonas gingivalis (strain ATCC BAA-308 / W83) GN=PG_0859 PE=4 SV=1	0.995	0	29.57	14.4231	4	8		36.983	0	14.4231	4	8	4	4	1	312	36.1	6.19
0.00713354	-0.118375	0.0420962	0.000350458	-0.0840702	-0.0743234	-0.00387257	-0.0496456	0.173884	0.162221		0.400916	0.397268	0.545601	-0.0357791	0.975505	Q7MW65	Uncharacterized protein OS=Porphyromonas gingivalis (strain ATCC BAA-308 / W83) GN=PG_0780 PE=3 SV=1	5.813	0	274.66	25	6	62		66.03	0	25	6	62	6	6	1	204	23.3	9.13
0.479718	0.0525037	-0.100263	-0.190901	0.203054	0.151447	-0.137658	0.16715	-0.0249971	-0.00574887		0.0764005	0.838686	0.752132	0.0357339	1.02508	Q7MVK6	Uncharacterized protein OS=Porphyromonas gingivalis (strain ATCC BAA-308 / W83) GN=PG_1051 PE=4 SV=1	0.551	0	11.44	6.58174	4	4		15.883	0	6.58174	4	4	4	4	1	471	53.8	9.64
-0.130787	-0.0934955	-0.0292457	0.0720228	-0.107441	-0.162949	0.0185043	-0.0723215	-0.00486205	0.0704302		0.248542	0.564232	0.595451	-0.0356754	0.975575	F5HF80	OmpA family protein OS=Porphyromonas gingivalis (strain ATCC BAA-308 / W83) GN=PG_1058 PE=3 SV=1	1.543	0	64.15	23.0655	12	16		85.685	0	23.0655	12	16	12	12	1	672	75	6.64
-0.025084	-0.065572	-0.059665	0.00471545	-0.0687675	0.00461447	-0.00825699	0.0682433	0.0405556	0.0243841		0.496913	0.318483	0.535088	0.0353597	1.02481	O07827	Cell division protein FtsA OS=Porphyromonas gingivalis (strain ATCC BAA-308 / W83) GN=ftsA PE=3 SV=2	1.395	0	52.24	17.119	8	18		53.528	0	17.119	8	18	8	8	1	479	53.9	5.73
-0.208232	-0.08297	0.17227	-0.00936521	0.0842814	0.00491068	-0.221036	-0.13578	-0.019266	0.127057		0.124086	0.751474	0.686243	-0.0348314	0.976146	Q7MWD2	NifU-related protein OS=Porphyromonas gingivalis (strain ATCC BAA-308 / W83) GN=PG_0691 PE=4 SV=1	0.931	0	12.09	24.4681	2	3		12.342	0	24.4681	2	3	2	2	1	94	10.8	5.95
-0.241302	-0.250925	-0.111782	0.18345	-0.715289	0.0409771	-0.0490275	0.163899	0.130115	0.173603		0.0552938	0.880453	0.794063	-0.0347205	0.976221	Q7MWQ6	AcrB/AcrD/AcrF family protein OS=Porphyromonas gingivalis (strain ATCC BAA-308 / W83) GN=PG_0540 PE=3 SV=1	2.02	0	90.53	18.4938	17	27		123.767	0	18.4938	17	27	17	17	1	1049	115.5	7.17
-0.0861497	-0.00454008	-0.0370758	-0.0239536	0.064504	0.00581932	-0.0196804	-0.063619	0.231149	0.13584		0.496416	0.318848	0.540105	0.0346858	1.02433	P49008	Beta-hexosaminidase OS=Porphyromonas gingivalis (strain ATCC BAA-308 / W83) GN=nahA PE=3 SV=2	6.444	0	179.49	37.0656	19	46		178.559	0	37.0656	19	46	19	19	1	777	87.6	5.76
0.00957767	0.199425	-0.0582921	-0.0431474	0.0737511	0.12722	0.0877281	-0.0431274	-0.101717	-0.154379		0.194976	0.638299	0.633242	0.0345021	1.0242	Q7MT45	Uncharacterized protein OS=Porphyromonas gingivalis (strain ATCC BAA-308 / W83) GN=PG_2146 PE=4 SV=1	0.194	0	2.97	3.98406	1	1		6.847	0	3.98406	1	1	1	1	1	251	28.6	6.65
-0.00686785	-0.00681204	0.00123826	-0.00575275	0.00581589	-0.129145	0.00340622	-0.0352394	0.0534773	0.0049393		0.494405	0.320328	0.542725	-0.034242	0.976545	Q7MTU3	RNA methyltransferase, TrmH family OS=Porphyromonas gingivalis (strain ATCC BAA-308 / W83) GN=PG_1848 PE=3 SV=1	3.217	0	39.16	26.506	6	14		43.947	0	26.506	6	14	6	6	1	249	26.8	6.23
-0.0309517	0.107476	-0.00968124	0.0664621	-0.00119655	0.0234713	-0.0407659	0.0160402	-0.0260085	-0.00702943		0.426133	0.374858	0.554584	-0.0339391	0.97675	Q7MU01	Transcription-repair-coupling factor OS=Porphyromonas gingivalis (strain ATCC BAA-308 / W83) GN=mfd PE=3 SV=1	0.553	0	39.22	9.89305	10	13		65.209	0	9.89305	10	13	10	10	1	1122	126.7	5.53
-0.224973	0.195777	-0.0945248	0.0742764	-0.0466476	-0.0804517	0.0368024	-0.0947791	0.450545	0.273973		0.131395	0.738934	0.683447	-0.033908	0.976771	Q7MWY3	ThiF protein OS=Porphyromonas gingivalis (strain ATCC BAA-308 / W83) GN=thiF PE=4 SV=1	0.52	0	9.15	5.53191	1	2		14.823	0	5.53191	1	2	1	1	1	235	25.2	4.98
-0.137939	0.0536916	-0.0511146	0.0809283	-0.081295	-0.0902216	0.0321944	-0.0502322	0.169145	0.198856		0.237908	0.578219	0.613757	-0.0337802	0.976857	Q7MVM7	Conserved domain protein OS=Porphyromonas gingivalis (strain ATCC BAA-308 / W83) GN=PG_1025 PE=4 SV=1	1.081	0	37.33	15.7459	5	9		45.644	0	15.7459	5	9	5	5	1	362	41.7	6.47
-0.209815	-0.000249138	-0.0695262	0.0600464	-0.0593331	-0.09732	0.0350976	0.034383	-0.00874234	0.0621549		0.194451	0.639071	0.639581	0.0330929	1.0232	P0C934	NAD-specific glutamate dehydrogenase OS=Porphyromonas gingivalis (strain ATCC BAA-308 / W83) GN=gdh PE=1 SV=1	27.651	0	963.57	57.3034	24	256		297.382	0	57.3034	24	256	24	24	1	445	49.2	6.38
0.896195	-0.0243933	-0.121869	-0.347327	0.21536	0.250534	-0.207057	0.0118792	-0.0724014	0.0404988		0.0389734	0.914169	0.842336	-0.0329724	0.977404	Q7MVQ8	50S ribosomal protein L20 OS=Porphyromonas gingivalis (strain ATCC BAA-308 / W83) GN=rplT PE=3 SV=1	1.154	0	8.31	24.3478	3	3		11.902	0	24.3478	3	3	3	3	1	115	13.3	11.62
-0.0445924	-0.0340179	0.104922	0.0476769	-0.0671194	0.015089	0.156352	0.101072	-0.0547763	-0.0192314		0.217073	0.606635	0.630436	0.0328511	1.02303	Q7MW68	Electron transfer flavoprotein, beta subunit OS=Porphyromonas gingivalis (strain ATCC BAA-308 / W83) GN=etfB-1 PE=4 SV=1	18.684	0	215.04	41.6667	9	58		136.315	0	41.6667	9	58	9	9	1	288	30.9	6.71
-0.0802371	-0.0574028	0.0339778	0.00433261	-0.0683936	-0.0167507	0.0794229	0.0350291	-0.0355832	0.0403518		0.329437	0.468342	0.593002	0.0321593	1.02254	Q7MVI5	Acyl-CoA dehydrogenase, short-chain specific OS=Porphyromonas gingivalis (strain ATCC BAA-308 / W83) GN=acdA PE=3 SV=1	24.65	0	501.22	54.6174	13	118		195.094	0	54.6174	13	118	13	13	1	379	41.9	6.57
-0.247786	-0.0652146	0.108202	0.0595346	-0.404741	0.0760208	0.0781169	-0.0224256	-0.062847	-0.164404		0.082822	0.826377	0.752913	-0.0319413	0.978103	Q7MWB8	Uncharacterized protein OS=Porphyromonas gingivalis (strain ATCC BAA-308 / W83) GN=PG_0712 PE=4 SV=1	16.783	0	62.45	63.4783	7	18		53.929	0	63.4783	7	18	7	7	1	115	13.5	6.79
-0.00967094	-0.0230344	0.024756	0.061608	-0.0411817	-0.00719336	0.0125241	-0.0368917	-0.0706828	0.00329195		0.666307	0.215622	0.545658	-0.0316003	0.978334	Q7MUI5	Uncharacterized protein OS=Porphyromonas gingivalis (strain ATCC BAA-308 / W83) GN=PG_1528 PE=4 SV=1	0.859	0	32.59	14.966	5	8		40.071	0	14.966	5	8	5	5	1	441	51.2	6.49
0.0270124	-0.0302767	0.0365687	0.0228751	-0.00949452	0.0478398	0.0355826	0.107727	-0.0544987	-0.130379		0.505044	0.312576	0.564778	0.0313689	1.02198	Q7MVB2	Uncharacterized protein OS=Porphyromonas gingivalis (strain ATCC BAA-308 / W83) GN=PG_1164 PE=4 SV=1	1.013	0	72.44	20.0881	19	25		105.363	0	20.0881	19	25	19	19	1	1135	132	8.13
-0.018423	-0.0748344	0.0739546	-0.0242801	-0.0811032	0.0213411	-0.078894	-0.0288942	-0.00733398	0.107308		0.33621	0.461095	0.600174	-0.0309918	0.978747	Q7MV16	Uncharacterized protein OS=Porphyromonas gingivalis (strain ATCC BAA-308 / W83) GN=PG_1301 PE=4 SV=1	1.069	0	22.72	22.5092	5	6		28.348	0	22.5092	5	6	5	5	1	271	31.5	5.9
0.0291512	0.0105867	0.13835	-0.00690475	0.0496603	0.111868	0.0394435	0.0927968	-0.0309483	-0.115467		0.357738	0.438796	0.597717	0.0306465	1.02147	Q7MTX2	2-oxoglutarate oxidoreductase, gamma subunit OS=Porphyromonas gingivalis (strain ATCC BAA-308 / W83) GN=PG_1809 PE=4 SV=1	30.623	0	76.27	38.1215	8	29		51.523	0	38.1215	8	29	8	8	1	181	20.1	6.81
0.0181075	-0.00663104	-0.0386135	-0.074376	0.134383	-0.0125417	-0.0858473	-0.0159268	0.0936342	0.0931853		0.244887	0.569001	0.635342	0.030395	1.02129	Q7MTC4	tRNA(Ile)-lysidine synthase OS=Porphyromonas gingivalis (strain ATCC BAA-308 / W83) GN=tilS PE=3 SV=1	0.743	0	22.09	13.2159	5	7		33.124	0	13.2159	5	7	5	5	1	454	52	6.55
[truncated: 146 more rows]

## Sheet: 3236 vs WT
Relative Abundance (Log2)										Statistics						Protein Information
[truncated: 1,349 more rows]

## Sheet: 3139 vs 3236
Relative Abundance (Log2)										Statistics						Protein Information
[truncated: 1,349 more rows]

[truncated: 1 more sheets: all IDed proteins]
