# Supplementary material for: The Porphyromonas gingivalis RNA-binding protein is required for growth in high levels of zinc and persistence with host cells
Source: Front Cell Infect Microbiol. 2025 May 15;15:1569544. doi: 10.3389/fcimb.2025.1569544 (PMC12119571; doi:10.3389/fcimb.2025.1569544)
Supplement: Supplementary Table 11 — Statistically significant regulated proteins mutant vs. WT. [file Table11.xlsx]

## Sheet: Sheet1
Statistics						Protein Information
Statistically significant (q value < 0.05)	-LOG10(P value)	p value	q-value	Log2(3139/WT)	Fold change (3139/WT)	Accession	Description	emPAI	# Razor Peptides	Score Sequest HT	Coverage Sequest HT	# Peptides Sequest HT	# PSMs Sequest HT	Modifications	Sum PEP Score	# Decoy Proteins	Coverage	# Peptides	# PSMs	# Protein Unique Peptides	# Unique Peptides	# Protein Groups	# AAs	MW [kDa]	calc. pI
+	3.17187	0.00067318	0	-1.62756	0.323635	Q7MWI3	RNA-binding protein OS=Porphyromonas gingivalis (strain ATCC BAA-308 / W83) GN=PG_0627 PE=4 SV=1	24.119	0	36.91	46.3918	3	9		45.505	0	46.3918	3	9	3	3	1	97	11.5	5.6
+	5.81662	1.52539e-06	0	-1.55873	0.33945	Q7MXG5	UPF0056 inner membrane protein OS=Porphyromonas gingivalis (strain ATCC BAA-308 / W83) GN=PG_0224 PE=3 SV=1	1.31	0	14.19	14.1509	3	5		18.11	0	14.1509	3	5	3	3	1	212	23.1	6.11
+	4.30244	4.98384e-05	0	-1.35152	0.391878	Q7MWZ4	Uncharacterized protein OS=Porphyromonas gingivalis (strain ATCC BAA-308 / W83) GN=PG_0434 PE=4 SV=1	0.438	0	10.21	9.7493	2	3		17.164	0	9.7493	2	3	2	2	1	359	40.7	7.66
+	7.82835	1.48473e-08	0	-1.3184	0.40098	Q7MVS2	McrBC restriction endonuclease system, McrB subunit, putative OS=Porphyromonas gingivalis (strain ATCC BAA-308 / W83) GN=PG_0971 PE=4 SV=1	1.434	0	64.38	21.0158	12	18		98.433	0	21.0158	12	18	12	12	1	571	65.7	6.35
+	4.23179	5.86426e-05	0	-1.25905	0.41782	Q7MTF0	CRISPR-associated helicase Cas3 OS=Porphyromonas gingivalis (strain ATCC BAA-308 / W83) GN=cas3 PE=4 SV=1	0.212	0	12.77	5.01285	3	4		12.077	0	5.01285	3	4	3	3	1	778	90	7.71
+	0.94886	0.112497	0.00756231	-1.18364	0.44024	Q7MX17	Uncharacterized protein OS=Porphyromonas gingivalis (strain ATCC BAA-308 / W83) GN=PG_0409 PE=4 SV=1	0.701	0	13.19	15.7509	2	3		16.105	0	15.7509	2	3	2	2	1	273	29.6	7.61
+	3.64865	0.000224571	0	-0.972246	0.509712	Q7MTH1	Uncharacterized protein OS=Porphyromonas gingivalis (strain ATCC BAA-308 / W83) GN=PG_1988 PE=4 SV=1	1.021	0	64.71	14.5833	7	20		50.346	0	14.5833	7	20	7	7	1	480	56	8.38
+	1.25498	0.0555933	0.00238683	-0.937503	0.522136	Q7MXA4	Electron transport complex subunit D OS=Porphyromonas gingivalis (strain ATCC BAA-308 / W83) GN=PG_0305 PE=3 SV=1	2.162	0	9.22	5.50459	1	2		20.489	0	5.50459	1	2	1	1	1	327	34.8	8.24
+	2.2675	0.00540132	0	-0.845063	0.556686	Q7MUX2	Acyltransferase, putative OS=Porphyromonas gingivalis (strain ATCC BAA-308 / W83) GN=PG_1355 PE=4 SV=1	0.52	0	5	8.52273	2	2		4.801	1	8.52273	2	2	2	2	1	176	20.2	9.63
+	2.1278	0.00745071	0	-0.816207	0.567933	Q7MT71	Phosphomethylpyrimidine synthase OS=Porphyromonas gingivalis (strain ATCC BAA-308 / W83) GN=thiC PE=3 SV=1	0.274	0	22.35	6.64395	3	6		30.628	0	6.64395	3	6	3	3	1	587	66.7	6.24
+	3.65437	0.000221631	0	-0.802786	0.573241	Q7MUL5	Uncharacterized protein OS=Porphyromonas gingivalis (strain ATCC BAA-308 / W83) GN=PG_1493 PE=4 SV=1	0.653	0	45.04	11.56	9	13		61.36	0	11.56	9	13	9	9	1	891	100.4	9.2
+	3.25021	0.000562067	0	-0.796269	0.575836	Q7MTF1	CRISPR-associated protein Cas4 OS=Porphyromonas gingivalis (strain ATCC BAA-308 / W83) GN=cas4 PE=4 SV=1	0.468	0	7.06	5.88235	1	2		9.559	0	5.88235	1	2	1	1	1	170	20	5.99
+	2.25986	0.00549717	0	-0.765217	0.588365	Q7MV52	Uncharacterized protein OS=Porphyromonas gingivalis (strain ATCC BAA-308 / W83) GN=PG_1248 PE=4 SV=1	0.166	0	3.12	3.29218	1	1		3.818	3	3.29218	1	1	1	1	1	243	27.9	8.19
+	5.16098	6.90269e-06	0	-0.736758	0.600086	Q7MU59	Glutamine amidotransferase, class II/dipeptidase OS=Porphyromonas gingivalis (strain ATCC BAA-308 / W83) GN=PG_1701 PE=4 SV=1	0.848	0	34.74	12.7907	6	10		43.13	0	12.7907	6	10	6	6	1	602	65.8	5.6
+	4.03664	9.19097e-05	0	-0.734888	0.600865	Q7MUT1	Rhomboid family protein OS=Porphyromonas gingivalis (strain ATCC BAA-308 / W83) GN=PG_1403 PE=4 SV=1	1.61	0	16.54	11.8056	3	5		26.455	0	11.8056	3	5	3	3	1	288	33.1	10.07
+	2.97946	0.00104844	0	-0.729869	0.602959	Q7MTH2	CRISPR-associated protein, TM1811 family OS=Porphyromonas gingivalis (strain ATCC BAA-308 / W83) GN=PG_1987 PE=4 SV=1	2.875	0	94.17	26.8248	14	28		100.088	0	26.8248	14	28	14	14	1	548	63.6	5.11
+	1.86818	0.0135464	0	-0.685325	0.621866	F5HG90	PorT protein OS=Porphyromonas gingivalis (strain ATCC BAA-308 / W83) GN=porT PE=4 SV=1	0.359	0	5.24	7.78689	2	2		6.146	0	7.78689	2	2	2	2	1	244	28.1	9.1
+	5.0589	8.73169e-06	0	-0.669076	0.628909	Q7MSZ3	1-deoxy-D-xylulose-5-phosphate synthase OS=Porphyromonas gingivalis (strain ATCC BAA-308 / W83) GN=dxs PE=3 SV=1	1.31	0	53.01	16.4038	8	17		47.536	0	16.4038	8	17	8	8	1	634	70.2	7.01
+	4.90098	1.2561e-05	0	-0.668348	0.629227	Q7MU11	Ribonuclease 3 OS=Porphyromonas gingivalis (strain ATCC BAA-308 / W83) GN=rnc PE=3 SV=1	1.054	0	19.17	16.4557	3	5		28.468	0	16.4557	3	5	3	3	1	237	27.2	8.81
+	2.20157	0.00628676	0	-0.664787	0.630782	Q7MTC0	Uncharacterized protein OS=Porphyromonas gingivalis (strain ATCC BAA-308 / W83) GN=PG_2050 PE=4 SV=1	214.443	0	88.98	40.6593	6	24		86.977	0	40.6593	6	24	6	6	1	91	10.4	5.31
+	2.21766	0.00605817	0	-0.662136	0.631942	Q7MUY4	L-lactate permease OS=Porphyromonas gingivalis (strain ATCC BAA-308 / W83) GN=PG_1340 PE=4 SV=1	1.254	0	27.64	15.3101	5	6		40.81	0	15.3101	5	6	5	5	1	516	53.5	9.06
+	2.80771	0.00155702	0	-0.658177	0.633679	Q7MVP9	Uncharacterized protein OS=Porphyromonas gingivalis (strain ATCC BAA-308 / W83) GN=PG_0999 PE=4 SV=1	0.585	0	3.16	4.41989	1	1		3.81	3	4.41989	1	1	1	1	1	181	21.4	8.16
+	3.24537	0.000568369	0	-0.648515	0.637936	Q7MVU7	Xanthine/uracil permease family protein OS=Porphyromonas gingivalis (strain ATCC BAA-308 / W83) GN=PG_0936 PE=4 SV=1	2.162	0	14.07	6.69746	3	4		20.629	0	6.69746	3	4	3	3	1	433	45.8	6.57
+	2.623	0.00238233	0	-0.648158	0.638095	F5H948	Lipoprotein RagB OS=Porphyromonas gingivalis (strain ATCC BAA-308 / W83) GN=ragB PE=1 SV=1	14.615	0	307.17	50.499	23	77		240.969	0	50.499	23	77	23	23	1	501	56.4	5.63
+	4.22261	5.98945e-05	0	-0.647196	0.63852	Q7MWZ6	NOL1/NOP2/sun family protein OS=Porphyromonas gingivalis (strain ATCC BAA-308 / W83) GN=PG_0432 PE=3 SV=1	1.637	0	30.77	8.97436	4	9		33.887	0	8.97436	4	9	4	4	1	468	52.3	5.97
+	3.87683	0.000132792	0	-0.645476	0.639282	Q7MTK6	Uncharacterized protein OS=Porphyromonas gingivalis (strain ATCC BAA-308 / W83) GN=PG_1945 PE=4 SV=1	1.371	0	9.22	12.9252	2	3		13.154	0	12.9252	2	3	2	2	1	147	16.7	4.92
+	2.09392	0.00805523	0	-0.638982	0.642166	Q7MT27	Sugar transporter OS=Porphyromonas gingivalis (strain ATCC BAA-308 / W83) GN=PG_2170 PE=4 SV=1	0.585	0	5.95	3.9627	2	2		5.445	1	3.9627	2	2	2	2	1	429	45.9	8.79
+	2.67707	0.00210346	0	-0.628998	0.646625	Q7MUU8	Uncharacterized protein OS=Porphyromonas gingivalis (strain ATCC BAA-308 / W83) GN=PG_1382 PE=4 SV=1	7.185	0	87.03	41.9525	14	25		108.743	0	41.9525	14	25	14	14	1	379	42.1	8.25
+	3.26041	0.000549023	0	-0.623939	0.648897	Q7MXJ7	RagA protein OS=Porphyromonas gingivalis (strain ATCC BAA-308 / W83) GN=ragA PE=3 SV=1	39.754	0	767.43	53.6873	50	224		511.871	0	53.6873	50	224	50	50	1	1017	112.3	6.46
+	4.30917	4.90713e-05	0	-0.623634	0.649034	Q7MWJ1	Alkyl hydroperoxide reductase, F subunit OS=Porphyromonas gingivalis (strain ATCC BAA-308 / W83) GN=PG_0619 PE=3 SV=1	0.585	0	26.93	16.699	6	8		29.812	0	16.699	6	8	6	6	1	515	54.5	5.21
+	2.48519	0.00327201	0	-0.622613	0.649494	Q7MTH6	CRISPR-associated protein, TM1791 family OS=Porphyromonas gingivalis (strain ATCC BAA-308 / W83) GN=PG_1983 PE=4 SV=1	3.217	0	55.3	43.4783	8	13		57.795	0	43.4783	8	13	8	8	1	253	28.9	5.41
+	1.85465	0.0139748	0.000378698	-0.622235	0.649664	Q7MXA1	Electron transport complex subunit A OS=Porphyromonas gingivalis (strain ATCC BAA-308 / W83) GN=PG_0308 PE=3 SV=1	0.931	0	8.48	5.26316	1	3		9.627	0	5.26316	1	3	1	1	1	190	20.4	8.63
+	2.33394	0.00463508	0	-0.621673	0.649917	Q7MVE2	Uncharacterized protein OS=Porphyromonas gingivalis (strain ATCC BAA-308 / W83) GN=PG_1125 PE=4 SV=1	0.54	0	9.03	13.3028	3	3		11.433	0	13.3028	3	3	3	3	1	218	24.9	9.55
+	3.80396	0.00015705	0	-0.617769	0.651678	Q7MXV2	Conserved domain protein OS=Porphyromonas gingivalis (strain ATCC BAA-308 / W83) GN=PG_0055 PE=4 SV=1	1.955	0	37.44	19.6581	5	11		46.537	0	19.6581	5	11	5	5	1	351	38.9	6.84
+	1.55503	0.027859	0.00101818	-0.613449	0.653632	Q7MWX0	Transporter, putative OS=Porphyromonas gingivalis (strain ATCC BAA-308 / W83) GN=PG_0462 PE=4 SV=1	2.875	0	48.89	12.4197	5	16		51.59	0	12.4197	5	16	5	5	1	467	50.6	7.68
+	1.91406	0.0121882	0	-0.612103	0.654243	Q7MT42	Uncharacterized protein OS=Porphyromonas gingivalis (strain ATCC BAA-308 / W83) GN=PG_2149 PE=4 SV=1	0.778	0	18.14	21.6667	5	5		20.679	0	21.6667	5	5	5	5	1	240	26.7	9.72
+	1.24754	0.0565534	0.00503268	-0.606988	0.656566	Q7MW83	Uncharacterized protein OS=Porphyromonas gingivalis (strain ATCC BAA-308 / W83) GN=PG_0757 PE=4 SV=1	0.585	0	7.75	6.51163	1	2		14.844	0	6.51163	1	2	1	1	1	215	23.9	9.89
+	3.18337	0.000655593	0	-0.59849	0.660445	Q7MXR2	Glycosyl transferase, group 4 family protein OS=Porphyromonas gingivalis (strain ATCC BAA-308 / W83) GN=PG_0106 PE=4 SV=1	0.233	0	3.32	2.38095	1	1		5.372	1	2.38095	1	1	1	1	1	378	42.7	8.68
+	1.57825	0.026409	0.00100901	-0.594515	0.662267	Q7MUJ1	Mandelate racemase/muconate lactonizing enzyme family protein OS=Porphyromonas gingivalis (strain ATCC BAA-308 / W83) GN=PG_1522 PE=4 SV=1	0.155	0	3.87	3.65169	1	1		10.908	0	3.65169	1	1	1	1	1	356	39.3	5.1
+	2.69287	0.00202828	0	-0.589499	0.664573	Q7MSZ2	Potassium uptake protein TrkA OS=Porphyromonas gingivalis (strain ATCC BAA-308 / W83) GN=trkA PE=4 SV=1	3.771	0	87.27	28.6996	11	25		110.173	0	28.6996	11	25	11	11	1	446	48.9	6.61
+	4.77189	1.69089e-05	0	-0.579301	0.669288	Q7MUQ6	Uncharacterized protein OS=Porphyromonas gingivalis (strain ATCC BAA-308 / W83) GN=PG_1439 PE=4 SV=1	0.693	0	34.45	12.1563	6	9		45.588	0	12.1563	6	9	6	6	1	691	80.6	5.8
+	1.35703	0.0439513	0.00408392	-0.578809	0.669516	Q7MU71	Uncharacterized protein OS=Porphyromonas gingivalis (strain ATCC BAA-308 / W83) GN=PG_1684 PE=4 SV=1	0.778	0	7.53	5.06329	1	4		3.753	3	5.06329	1	4	1	1	1	158	16.7	9.04
+	2.69995	0.00199547	0	-0.57238	0.672507	Q7MV87	Uncharacterized protein OS=Porphyromonas gingivalis (strain ATCC BAA-308 / W83) GN=PG_1200 PE=4 SV=1	0.292	0	2.81	4.70588	1	1		3.97	2	4.70588	1	1	1	1	1	170	19.8	6.04
+	1.55499	0.027862	0.00235897	-0.570456	0.673404	Q7MUJ6	Glycerol dehydrogenase-related protein OS=Porphyromonas gingivalis (strain ATCC BAA-308 / W83) GN=PG_1514 PE=4 SV=1	0.274	0	9.88	6.99088	2	3		9.449	0	6.99088	2	3	2	2	1	329	38	6.8
+	2.62114	0.00239253	0	-0.570408	0.673426	Q7MTK1	Membrane protein, putative OS=Porphyromonas gingivalis (strain ATCC BAA-308 / W83) GN=PG_1950 PE=4 SV=1	1.955	0	30.02	13.7306	6	9		33.832	0	13.7306	6	9	6	6	1	386	44	9.66
+	2.32405	0.00474187	0	-0.56995	0.67364	Q7MTH7	CRISPR-associated endonuclease Cas1 OS=Porphyromonas gingivalis (strain ATCC BAA-308 / W83) GN=cas1 PE=3 SV=1	0.328	0	27.85	6.40155	6	9		42.028	0	6.40155	6	9	6	6	1	1031	118	9
+	4.33497	4.62412e-05	0	-0.56639	0.675305	Q7MWI2	ABC transporter, ATP-binding protein OS=Porphyromonas gingivalis (strain ATCC BAA-308 / W83) GN=PG_0628 PE=4 SV=1	1.371	0	18.18	14.3426	3	6		33.259	0	14.3426	3	6	3	3	1	251	28.5	7.55
+	3.03673	0.000918912	0	-0.5628	0.676987	Q7MXY7	Uncharacterized protein OS=Porphyromonas gingivalis (strain ATCC BAA-308 / W83) GN=PG_0005 PE=4 SV=1	0.995	0	25.38	14.0625	5	10		19.283	0	14.0625	5	10	5	5	1	384	43.7	9.23
+	5.21965	6.03045e-06	0	-0.560505	0.678065	Q7MTD5	Probable primosomal protein N' OS=Porphyromonas gingivalis (strain ATCC BAA-308 / W83) GN=priA PE=3 SV=1	0.139	0	9.27	2.62843	2	3		12.091	0	2.62843	2	3	2	2	1	837	94.9	8.34
+	1.5729	0.026736	0.00246809	-0.553683	0.681279	Q7MW41	Prolipoprotein diacylglyceryl transferase OS=Porphyromonas gingivalis (strain ATCC BAA-308 / W83) GN=lgt PE=3 SV=1	1.61	0	14.09	16.9611	4	5		24.178	0	16.9611	4	5	4	4	1	283	32.4	9.16
+	2.65755	0.00220016	0	-0.551289	0.68241	Q7MT35	Protoporphyrinogen oxidase OS=Porphyromonas gingivalis (strain ATCC BAA-308 / W83) GN=PG_2159 PE=3 SV=1	0.105	0	9.59	3.44086	1	2		8.032	0	3.44086	1	2	1	1	1	465	51.7	7.5
+	2.77909	0.00166307	0	-0.546509	0.684675	Q7MUN6	Uncharacterized protein OS=Porphyromonas gingivalis (strain ATCC BAA-308 / W83) GN=PG_1472 PE=4 SV=1	0.52	0	4.76	4.18605	1	2		7.739	0	4.18605	1	2	1	1	1	215	25.2	7.93
+	2.21088	0.00615348	0	-0.54479	0.685491	Q7MT75	Uncharacterized protein OS=Porphyromonas gingivalis (strain ATCC BAA-308 / W83) GN=PG_2106 PE=4 SV=1	1.154	0	18.68	18.5022	4	5		26.047	0	18.5022	4	5	4	4	1	227	24.2	9.42
+	2.8873	0.00129628	0	-0.542147	0.686748	Q7MVX3	Uncharacterized protein OS=Porphyromonas gingivalis (strain ATCC BAA-308 / W83) GN=PG_0901 PE=4 SV=1	0.389	0	3.94	12.1951	1	1		6.37	0	12.1951	1	1	1	1	1	82	9.7	10.4
+	2.42285	0.00377699	0	-0.540845	0.687368	Q7MTH0	Uncharacterized protein OS=Porphyromonas gingivalis (strain ATCC BAA-308 / W83) GN=PG_1989 PE=4 SV=1	9	0	13.88	30.5556	3	5		10.91	0	30.5556	3	5	3	3	1	72	8.5	9.04
+	1.42076	0.0379527	0.00414184	-0.540257	0.687648	Q7MV57	Transcriptional regulator, tetR family OS=Porphyromonas gingivalis (strain ATCC BAA-308 / W83) GN=PG_1240 PE=4 SV=1	1.61	0	21.7	35.1485	4	5		31.935	0	35.1485	4	5	4	4	1	202	22.9	6.68
+	2.96661	0.00107992	0	-0.536969	0.689217	Q7MVE1	Uracil permease OS=Porphyromonas gingivalis (strain ATCC BAA-308 / W83) GN=uraA PE=4 SV=1	2.162	0	34.69	14.6835	3	8		43.559	0	14.6835	3	8	3	3	1	395	41.2	9.14
+	3.42009	0.000380111	0	-0.533977	0.690648	Q7MXV3	Single-stranded-DNA-specific exonuclease RecJ OS=Porphyromonas gingivalis (strain ATCC BAA-308 / W83) GN=recJ PE=4 SV=1	0.753	0	48.59	14.3836	7	12		63.56	0	14.3836	7	12	6	6	1	584	65.3	6.05
+	2.48348	0.00328488	0	-0.533055	0.69109	Q7MXI5	Putative membrane protein insertion efficiency factor OS=Porphyromonas gingivalis (strain ATCC BAA-308 / W83) GN=PG_0200 PE=3 SV=1	1.512	0	9.12	27.6316	2	3		7.134	0	27.6316	2	3	2	2	1	76	8.6	10.1
+	2.11542	0.00766614	0	-0.510189	0.702131	Q7MTH4	CRISPR-associated protein, TM1792 family OS=Porphyromonas gingivalis (strain ATCC BAA-308 / W83) GN=PG_1985 PE=4 SV=1	4.179	0	64.02	20.1717	4	16		56.927	0	20.1717	4	16	4	4	1	233	26.4	5.35
+	2.42274	0.00377799	0	-0.494937	0.709593	Q7MTH3	CRISPR-associated protein, TM1793 family OS=Porphyromonas gingivalis (strain ATCC BAA-308 / W83) GN=PG_1986 PE=4 SV=1	1.913	0	44.11	24.7475	11	15		62.18	0	24.7475	11	15	11	11	1	396	46.1	6.95
+	1.77506	0.0167858	0.00103704	-0.4911	0.711483	Q7MV40	Anaerobic ribonucleoside-triphosphate reductase, putative OS=Porphyromonas gingivalis (strain ATCC BAA-308 / W83) GN=PG_1260 PE=4 SV=1	8.067	0	234.45	40.8521	27	69		251.561	0	40.8521	27	69	27	27	1	798	89.7	7.02
+	2.60033	0.00250996	0	-0.48959	0.712228	Q7MUC0	Uncharacterized protein OS=Porphyromonas gingivalis (strain ATCC BAA-308 / W83) GN=PG_1611 PE=4 SV=1	2.831	0	47.8	15.3355	4	13		43.004	0	15.3355	4	13	4	4	1	313	34.8	7.59
+	2.13782	0.00728089	0.000369942	-0.485381	0.714308	Q7MT69	Uncharacterized protein OS=Porphyromonas gingivalis (strain ATCC BAA-308 / W83) GN=PG_2112 PE=4 SV=1	0.995	0	27.62	10.2703	3	6		44.186	0	10.2703	3	6	3	3	1	370	41.1	9.73
+	3.29761	0.000503955	0	-0.481807	0.71608	Q7MU64	HesA/MoeB/ThiF family protein OS=Porphyromonas gingivalis (strain ATCC BAA-308 / W83) GN=PG_1693 PE=4 SV=1	0.968	0	24.67	13.6546	3	8		24.723	0	13.6546	3	8	3	3	1	249	27.1	6.8
+	3.22407	0.000596939	0	-0.481526	0.71622	Q7MVR3	TPR domain protein OS=Porphyromonas gingivalis (strain ATCC BAA-308 / W83) GN=PG_0982 PE=4 SV=1	2.162	0	94.54	28.6667	16	26		122.344	0	28.6667	16	26	16	16	1	750	86.4	5.74
+	1.5777	0.0264421	0.00316031	-0.481303	0.71633	Q7MUG5	Uncharacterized protein OS=Porphyromonas gingivalis (strain ATCC BAA-308 / W83) GN=PG_1556 PE=4 SV=1	0.468	0	2.18	6.48148	1	1		2.909	7	6.48148	1	1	1	1	1	108	12	4.97
+	5.16009	6.91684e-06	0	-0.480629	0.716665	Q7MUN9	Type I restriction-modification system, M subunit, putative OS=Porphyromonas gingivalis (strain ATCC BAA-308 / W83) GN=PG_1469 PE=4 SV=1	1.683	0	110.63	23.2535	22	33		151.28	0	23.2535	22	33	22	22	1	1002	116.5	8.34
+	1.01346	0.0969472	0.0159551	-0.474073	0.719929	Q7MT96	POT family protein OS=Porphyromonas gingivalis (strain ATCC BAA-308 / W83) GN=PG_2082 PE=4 SV=1	5.31	0	70.22	22.4172	11	23		67.954	0	22.4172	11	23	11	11	1	513	56.7	8.65
+	1.88264	0.0131025	0.000803922	-0.473904	0.720013	F5HDD2	Alpha-1,2-mannosidase family protein OS=Porphyromonas gingivalis (strain ATCC BAA-308 / W83) GN=PG_1712 PE=4 SV=1	0.292	0	23.46	6.14597	2	5		30.409	0	6.14597	2	5	2	2	1	781	88.6	6.47
+	1.9227	0.011948	0.00046	-0.471871	0.721029	Q7MTI2	Uncharacterized protein OS=Porphyromonas gingivalis (strain ATCC BAA-308 / W83) GN=PG_1977 PE=4 SV=1	0.054	0	2.54	1.79641	1	1		2.6	7	1.79641	1	1	1	1	1	668	75.7	9.28
+	3.98842	0.000102702	0	-0.471229	0.72135	Q7MTG1	Signal peptidase I OS=Porphyromonas gingivalis (strain ATCC BAA-308 / W83) GN=PG_2000 PE=3 SV=1	0.585	0	8.48	15.8654	3	3		8.109	0	15.8654	3	3	3	3	1	208	23.9	10.29
+	3.94896	0.000112471	0	-0.471059	0.721435	Q7MUL6	Uncharacterized protein OS=Porphyromonas gingivalis (strain ATCC BAA-308 / W83) GN=PG_1492 PE=4 SV=1	12.895	0	78.97	31.0924	9	30		65.299	0	31.0924	9	30	9	9	1	238	27.1	9.19
+	1.42835	0.0372948	0.00509091	-0.459836	0.727069	Q7MUG6	Conserved domain protein OS=Porphyromonas gingivalis (strain ATCC BAA-308 / W83) GN=PG_1555 PE=3 SV=1	0.389	0	3.13	6.25	1	1		2.353	13	6.25	1	1	1	1	1	192	21.3	9.04
+	2.85013	0.00141211	0	-0.450874	0.731599	Q7MSZ6	Uncharacterized protein OS=Porphyromonas gingivalis (strain ATCC BAA-308 / W83) GN=PG_2214 PE=4 SV=1	0.509	0	20.55	19.1038	4	5		32.277	0	19.1038	4	5	4	4	1	424	48.6	7.12
+	1.21307	0.0612256	0.0106667	-0.446523	0.733809	Q7MXH1	Uncharacterized protein OS=Porphyromonas gingivalis (strain ATCC BAA-308 / W83) GN=PG_0217 PE=4 SV=1	0.311	0	8.9	13.1313	2	2		18.037	0	13.1313	2	2	2	2	1	297	33.1	9.5
+	3.27826	0.000526918	0	-0.44499	0.734589	Q7MUT7	Cell shape-determining protein MreC, putative OS=Porphyromonas gingivalis (strain ATCC BAA-308 / W83) GN=PG_1395 PE=4 SV=1	1.054	0	20.97	13.8983	4	6		29.653	0	13.8983	4	6	4	4	1	295	32.7	8.51
+	1.9616	0.0109244	0.00107177	-0.443458	0.73537	Q7MW54	Adenylate kinase OS=Porphyromonas gingivalis (strain ATCC BAA-308 / W83) GN=adk PE=3 SV=1	11.328	0	108.5	44.8454	5	22		96.639	0	44.8454	5	22	5	5	1	194	21.6	5.85
+	5.1381	7.27606e-06	0	-0.442341	0.735939	Q7MAW3	DNA helicase OS=Porphyromonas gingivalis (strain ATCC BAA-308 / W83) GN=PG_1038 PE=3 SV=1	0.759	0	36.59	15.2941	11	13		59.497	0	15.2941	11	13	11	11	1	765	87	7.01
+	2.66904	0.00214269	0	-0.439387	0.737448	Q7MVM2	Uncharacterized protein OS=Porphyromonas gingivalis (strain ATCC BAA-308 / W83) GN=PG_1030 PE=4 SV=1	4.179	0	70.44	34.3049	11	18		89.121	0	34.3049	11	18	11	11	1	446	50.1	4.93
+	2.39475	0.00402946	0	-0.437678	0.738322	Q7MTC3	Helicase, putative OS=Porphyromonas gingivalis (strain ATCC BAA-308 / W83) GN=PG_2047 PE=4 SV=1	0.199	0	18.23	6.17608	3	4		29.4	0	6.17608	3	4	3	3	1	761	86.1	7.99
+	3.03425	0.000924158	0	-0.437593	0.738366	Q7MUB1	Carboxyl-terminal protease-related protein OS=Porphyromonas gingivalis (strain ATCC BAA-308 / W83) GN=PG_1620 PE=4 SV=1	0.624	0	15.1	6.42458	2	4		20.079	0	6.42458	2	4	2	2	1	358	40.9	6.96
+	4.59245	2.55593e-05	0	-0.427987	0.743298	Q7MXF9	Uncharacterized protein OS=Porphyromonas gingivalis (strain ATCC BAA-308 / W83) GN=PG_0231 PE=4 SV=1	0.557	0	15.74	8.56481	4	5		23.434	0	8.56481	4	5	4	4	1	432	48.3	8.57
+	4.61228	2.44184e-05	0	-0.42422	0.745241	Q7MUJ7	Phosphoribosyltransferase, putative/phosphoglycerate mutase family protein OS=Porphyromonas gingivalis (strain ATCC BAA-308 / W83) GN=PG_1513 PE=4 SV=1	0.086	0	3.11	1.59817	1	1		2.904	7	1.59817	1	1	1	1	1	438	50.3	8.92
+	1.52542	0.0298249	0.00504918	-0.423533	0.745596	Q7MV14	Helicase, putative OS=Porphyromonas gingivalis (strain ATCC BAA-308 / W83) GN=PG_1303 PE=4 SV=1	0.292	0	8.29	7.21868	2	3		9.172	0	7.21868	2	3	2	2	1	471	52.5	6.29
+	1.58719	0.0258708	0.00461333	-0.420387	0.747224	Q7MV51	1-acyl-sn-glycerol-3-phosphate acyltransferase OS=Porphyromonas gingivalis (strain ATCC BAA-308 / W83) GN=PG_1249 PE=3 SV=1	1.31	0	12.81	27.451	4	4		21.619	0	27.451	4	4	4	4	1	204	22.7	9.82
+	3.44665	0.000357563	0	-0.419123	0.747879	Q7MVS4	Mrr restriction system protein OS=Porphyromonas gingivalis (strain ATCC BAA-308 / W83) GN=mrr PE=4 SV=1	2.511	0	61.02	31.1475	10	19		55.133	0	31.1475	10	19	10	10	1	305	34.4	5.69
+	1.38011	0.0416762	0.00764179	-0.41441	0.750326	Q7MV48	Membrane protein, putative OS=Porphyromonas gingivalis (strain ATCC BAA-308 / W83) GN=PG_1252 PE=4 SV=1	0.334	0	5.32	4.62287	2	2		6.125	0	4.62287	2	2	2	2	1	411	44.9	8.24
+	2.83615	0.0014583	0	-0.410355	0.752438	Q7MVD3	Uncharacterized protein OS=Porphyromonas gingivalis (strain ATCC BAA-308 / W83) GN=PG_1136 PE=4 SV=1	0.453	0	12.23	10.1476	6	6		15.436	0	10.1476	6	6	6	6	1	542	62.7	7.56
+	2.77025	0.00169727	0	-0.40952	0.752874	Q7MUN7	Uncharacterized protein OS=Porphyromonas gingivalis (strain ATCC BAA-308 / W83) GN=PG_1471 PE=4 SV=1	1.512	0	16.85	14.1935	3	6		17.545	0	14.1935	3	6	3	3	1	155	17.7	9.66
+	2.87146	0.00134443	0	-0.408792	0.753254	Q7MVB6	Cobalamin biosynthesis protein CobD OS=Porphyromonas gingivalis (strain ATCC BAA-308 / W83) GN=cbiB PE=3 SV=1	0.359	0	8.92	5.05952	2	3		8.085	0	5.05952	2	3	2	2	1	336	37.6	9.25
+	2.51014	0.00308929	0.000374269	-0.406384	0.754512	Q7MWY5	Oligopeptide transporter, OPT family OS=Porphyromonas gingivalis (strain ATCC BAA-308 / W83) GN=PG_0444 PE=4 SV=1	6.197	0	76.48	12.7466	7	23		65.619	0	12.7466	7	23	7	7	1	659	69.8	8.98
+	2.72979	0.001863	0	-0.406185	0.754616	Q7MVD4	Bacterial sugar transferase OS=Porphyromonas gingivalis (strain ATCC BAA-308 / W83) GN=PG_1135 PE=4 SV=1	1.848	0	17.73	18.1373	3	5		24.221	0	18.1373	3	5	3	3	1	204	23.7	9.07
+	4.43683	3.65734e-05	0	-0.399528	0.758106	Q7MUJ3	Uncharacterized protein OS=Porphyromonas gingivalis (strain ATCC BAA-308 / W83) GN=PG_1519 PE=4 SV=1	0.129	0	6.92	3.84615	2	2		8.291	0	3.84615	2	2	2	2	1	546	64.2	8.28
+	0.806159	0.156257	0.0362686	-0.399499	0.758122	Q7MV69	Oxidoreductase, short chain dehydrogenase/reductase family OS=Porphyromonas gingivalis (strain ATCC BAA-308 / W83) GN=PG_1221 PE=4 SV=1	0.334	0	5.39	6.22407	2	2		5.932	1	6.22407	2	2	2	2	1	241	27.3	10.07
+	1.85675	0.0139075	0.00280784	-0.399498	0.758122	Q7MTC1	Uncharacterized protein OS=Porphyromonas gingivalis (strain ATCC BAA-308 / W83) GN=PG_2049 PE=4 SV=1	5.813	0	16.52	19.2	3	5		25.125	0	19.2	3	5	3	3	1	125	14.1	9.38
+	3.35679	0.000439751	0	-0.399273	0.75824	Q7MWC0	Peptidyl-prolyl cis-trans isomerase OS=Porphyromonas gingivalis (strain ATCC BAA-308 / W83) GN=fkpA PE=3 SV=1	9	0	92.2	17.7866	5	28		52.889	0	17.7866	5	28	5	5	1	253	27.9	8.66
+	2.18437	0.00654076	0.000453202	-0.398801	0.758488	Q7MTH5	Uncharacterized protein OS=Porphyromonas gingivalis (strain ATCC BAA-308 / W83) GN=PG_1984 PE=4 SV=1	2.728	0	18.45	14.2857	2	6		21.935	0	14.2857	2	6	2	2	1	147	16.7	8.22
+	1.90099	0.0125606	0.0025873	-0.394185	0.760919	Q7MTE7	Uncharacterized protein OS=Porphyromonas gingivalis (strain ATCC BAA-308 / W83) GN=PG_2019 PE=4 SV=1	4.412	0	65.81	38.6364	8	17		63.92	0	38.6364	8	17	8	8	1	264	31.3	8.7
+	1.94319	0.0113975	0.00234818	-0.392273	0.761928	Q7MVF7	Uncharacterized protein OS=Porphyromonas gingivalis (strain ATCC BAA-308 / W83) GN=PG_1107 PE=4 SV=1	0.269	0	13.08	4.90405	2	3		20.726	0	4.90405	2	3	2	2	1	469	54.7	8.63
+	3.11084	0.000774744	0	-0.387545	0.76443	Q7MXJ5	Uncharacterized protein OS=Porphyromonas gingivalis (strain ATCC BAA-308 / W83) GN=PG_0189 PE=4 SV=1	1.054	0	19.11	15.7447	3	5		32.21	0	15.7447	3	5	3	3	1	235	25.7	9.19
+	0.999857	0.100033	0.0219592	-0.385161	0.765693	Q7MXK3	Pyridine nucleotide-disulphide oxidoreductase family protein OS=Porphyromonas gingivalis (strain ATCC BAA-308 / W83) GN=PG_0174 PE=3 SV=1	1.125	0	85.22	11.8337	12	23		88.657	0	11.8337	12	23	12	12	1	938	103.9	8.62
+	2.16249	0.0068788	0.00102283	-0.382491	0.767112	Q7MTS7	Leucine-rich protein OS=Porphyromonas gingivalis (strain ATCC BAA-308 / W83) GN=PG_1864 PE=4 SV=1	0.617	0	71.04	10.4265	13	21		105.11	0	10.4265	13	21	13	13	1	1266	145.4	6.16
+	1.3888	0.0408504	0.00969863	-0.381722	0.767521	Q7MU92	Uncharacterized protein OS=Porphyromonas gingivalis (strain ATCC BAA-308 / W83) GN=PG_1652 PE=4 SV=1	1.976	0	64.31	28.3557	14	19		87.624	0	28.3557	14	19	14	14	1	596	67.1	8.21
+	2.4338	0.00368296	0.000474227	-0.381351	0.767718	Q7MU14	ABC transporter, ATP-binding protein OS=Porphyromonas gingivalis (strain ATCC BAA-308 / W83) GN=PG_1760 PE=4 SV=1	0.585	0	11.93	8.61244	2	4		12.993	0	8.61244	2	4	2	2	1	209	22.7	8.44
+	2.82662	0.00149067	0	-0.380613	0.768111	Q7MVQ1	Transcriptional regulator, putative OS=Porphyromonas gingivalis (strain ATCC BAA-308 / W83) GN=PG_0997 PE=4 SV=1	5.31	0	24.12	25	2	6		25.318	0	25	2	6	2	2	1	88	10.2	10.65
+	1.95023	0.0112143	0.0028189	-0.37807	0.769466	Q7MTE5	Uncharacterized protein OS=Porphyromonas gingivalis (strain ATCC BAA-308 / W83) GN=PG_2021 PE=4 SV=1	0.425	0	16.93	4.66563	2	4		29.68	0	4.66563	2	4	2	2	1	643	71.7	7.91
+	3.63404	0.00023225	0	-0.378008	0.769499	Q7MW66	Uncharacterized protein OS=Porphyromonas gingivalis (strain ATCC BAA-308 / W83) GN=PG_0779 PE=3 SV=1	45.416	0	49.14	25.4777	5	18		29.954	0	25.4777	5	18	5	5	1	157	18.1	9.13
+	0.827507	0.148762	0.0364702	-0.376786	0.770151	Q7MVX6	Uncharacterized protein OS=Porphyromonas gingivalis (strain ATCC BAA-308 / W83) GN=PG_0898 PE=4 SV=1	0.166	0	3.28	3.80228	1	1		5.456	1	3.80228	1	1	1	1	1	263	29.2	8.82
+	3.2667	0.000541125	0	-0.373945	0.771669	Q7MUB9	Methylmalonyl-CoA decarboxylase, alpha subunit OS=Porphyromonas gingivalis (strain ATCC BAA-308 / W83) GN=mmdA PE=4 SV=1	13.065	0	284.69	33.8491	13	79		210.293	0	33.8491	13	79	13	13	1	517	56.6	5.67
+	3.35435	0.000442229	0	-0.373669	0.771817	Q7MV18	Uncharacterized protein OS=Porphyromonas gingivalis (strain ATCC BAA-308 / W83) GN=PG_1296 PE=4 SV=1	0.931	0	8.15	7.94702	1	2		14.641	0	7.94702	1	2	1	1	1	151	17.5	10.13
+	1.98867	0.0102643	0.00257708	-0.373109	0.772117	Q7MVU6	Uncharacterized protein OS=Porphyromonas gingivalis (strain ATCC BAA-308 / W83) GN=PG_0937 PE=4 SV=1	6.197	0	17.81	20	4	6		23.853	0	20	4	6	4	4	1	240	27.4	6.33
+	2.07413	0.0084308	0.00239669	-0.371593	0.772928	Q7MUB0	Uncharacterized protein OS=Porphyromonas gingivalis (strain ATCC BAA-308 / W83) GN=PG_1621 PE=4 SV=1	0.54	0	8.95	7.61905	2	3		16.234	0	7.61905	2	3	2	2	1	315	35.2	9.66
+	4.00515	9.88207e-05	0	-0.371105	0.77319	Q7MUF5	Metallo-beta-lactamase superfamily protein OS=Porphyromonas gingivalis (strain ATCC BAA-308 / W83) GN=PG_1571 PE=4 SV=1	0.304	0	18.99	8.70488	2	4		28.788	0	8.70488	2	4	2	2	1	471	51.6	5.06
+	2.70814	0.0019582	0.000516854	-0.366984	0.775402	Q7MVE6	Flavodoxin, putative OS=Porphyromonas gingivalis (strain ATCC BAA-308 / W83) GN=PG_1119 PE=4 SV=1	22.101	0	70.79	34.9462	9	21		85.418	0	34.9462	9	21	9	9	1	186	20.4	9.51
+	1.8014	0.015798	0.00446259	-0.365131	0.776398	Q7MWF2	Heme-binding protein FetB OS=Porphyromonas gingivalis (strain ATCC BAA-308 / W83) GN=fetB PE=4 SV=1	315.228	0	445.35	70.6485	20	112		251.028	0	70.6485	20	112	20	20	1	293	32.6	6.25
+	1.9777	0.010527	0.00307813	-0.364859	0.776545	Q7MTK9	30S ribosomal protein S12 OS=Porphyromonas gingivalis (strain ATCC BAA-308 / W83) GN=rpsL PE=3 SV=1	2.594	0	46.91	17.9104	3	20		15.903	0	17.9104	3	20	3	3	1	134	14.8	11.33
+	1.36019	0.0436323	0.0112101	-0.364005	0.777005	Q7MUH6	Undecaprenyl-diphosphatase OS=Porphyromonas gingivalis (strain ATCC BAA-308 / W83) GN=uppP PE=3 SV=1	0.54	0	7.62	8.21429	3	3		8.807	0	8.21429	3	3	3	3	1	280	30.8	9.61
+	2.27466	0.00531305	0.00162832	-0.359939	0.779197	Q7MAV7	RelA/SpoT family protein OS=Porphyromonas gingivalis (strain ATCC BAA-308 / W83) GN=PG_1648 PE=4 SV=1	1.154	0	68.97	20.7775	12	17		105.16	0	20.7775	12	17	12	12	1	746	84.6	8.47
+	1.09863	0.0796831	0.0201268	-0.354815	0.78197	Q7MTV9	Uncharacterized protein OS=Porphyromonas gingivalis (strain ATCC BAA-308 / W83) GN=PG_1823 PE=4 SV=1	1.154	0	15.13	29.4931	4	5		20.43	0	29.4931	4	5	4	4	1	217	23.7	9.64
+	4.71494	1.92777e-05	0	-0.354239	0.782282	Q7MU45	Ribonuclease R OS=Porphyromonas gingivalis (strain ATCC BAA-308 / W83) GN=vacB PE=3 SV=1	1.644	0	90.95	15.812	13	31		75.435	0	15.812	13	31	13	13	1	702	80.1	5.43
+	2.54715	0.00283694	0.000467005	-0.353202	0.782845	Q7MWI8	Uncharacterized protein OS=Porphyromonas gingivalis (strain ATCC BAA-308 / W83) GN=PG_0622 PE=4 SV=1	3.642	0	62.75	22.7907	6	15		96.743	0	22.7907	6	15	6	6	1	430	48.5	6.9
+	0.967725	0.107715	0.0298521	-0.349724	0.784734	Q7MWP8	Pyruvate-flavodoxin oxidoreductase OS=Porphyromonas gingivalis (strain ATCC BAA-308 / W83) GN=PG_0548 PE=3 SV=1	15.082	0	512.14	47.0243	46	143		431.901	0	47.0243	46	143	46	46	1	1193	131.8	6.49
+	2.37197	0.00424649	0.00162115	-0.346395	0.786547	Q7MWI5	GTP cyclohydrolase 1 OS=Porphyromonas gingivalis (strain ATCC BAA-308 / W83) GN=folE PE=3 SV=1	9	0	71.65	50.7772	11	19		82.277	0	50.7772	11	19	11	11	1	193	22.3	6.68
+	2.70038	0.0019935	0.000469388	-0.343256	0.78826	Q7MUI3	Conserved domain protein OS=Porphyromonas gingivalis (strain ATCC BAA-308 / W83) GN=PG_1530 PE=4 SV=1	0.778	0	13.89	12.5	3	5		25.417	0	12.5	3	5	3	3	1	296	35.1	7.01
+	2.77104	0.00169417	0.000481675	-0.343075	0.788359	Q7MXX5	Sulfate permease family protein OS=Porphyromonas gingivalis (strain ATCC BAA-308 / W83) GN=PG_0022 PE=3 SV=1	1.721	0	36.44	22.043	9	12		39.623	0	22.043	9	12	9	9	1	558	59.6	6.54
+	1.31806	0.0480769	0.0131268	-0.342143	0.788869	Q7MT76	Lipoprotein, putative OS=Porphyromonas gingivalis (strain ATCC BAA-308 / W83) GN=PG_2105 PE=4 SV=1	9	0	56.15	28.9157	3	13		42.795	0	28.9157	3	13	3	3	1	166	18.6	5.21
+	2.22737	0.00592424	0.00259761	-0.33941	0.790364	Q7MTU9	Nucleoside permease NupG OS=Porphyromonas gingivalis (strain ATCC BAA-308 / W83) GN=nupG PE=4 SV=1	0.668	0	3.86	3.16302	2	2		5.503	1	3.16302	2	2	2	2	1	411	45.4	9.09
+	3.00557	0.000987253	0.000522727	-0.339239	0.790458	Q7MXP3	Conserved domain protein OS=Porphyromonas gingivalis (strain ATCC BAA-308 / W83) GN=PG_0128 PE=4 SV=1	0.585	0	16.35	5.24691	2	6		14.348	0	5.24691	2	6	2	2	1	324	37.3	10.04
+	2.51831	0.00303174	0.00105164	-0.338135	0.791063	Q7MUS8	Nitroimidazole resistance protein, putative OS=Porphyromonas gingivalis (strain ATCC BAA-308 / W83) GN=PG_1407 PE=4 SV=1	1.848	0	16.21	33.1461	4	5		24.752	0	33.1461	4	5	4	4	1	178	20	6.06
+	2.95937	0.00109808	0.000511111	-0.337424	0.791453	Q7MUV0	ABC transporter, ATP-binding protein OS=Porphyromonas gingivalis (strain ATCC BAA-308 / W83) GN=PG_1380 PE=4 SV=1	1.276	0	17.7	12.931	3	6		20.279	0	12.931	3	6	3	3	1	232	25.8	8.44
+	0.923799	0.119179	0.0345869	-0.33631	0.792065	Q7MT17	Transporter, putative OS=Porphyromonas gingivalis (strain ATCC BAA-308 / W83) GN=PG_2185 PE=4 SV=1	0.738	0	13.62	5.47945	3	6		17.192	0	5.47945	3	6	3	3	1	438	49.3	9.32
+	1.79685	0.0159643	0.00570347	-0.334279	0.79318	Q7MT85	Lipoprotein, putative OS=Porphyromonas gingivalis (strain ATCC BAA-308 / W83) GN=PG_2095 PE=4 SV=1	0.227	0	13.21	4.64516	3	4		21.616	0	4.64516	3	4	3	3	1	775	86.9	9.33
+	2.28604	0.00517556	0.00232932	-0.333455	0.793634	Q7MVS6	Uncharacterized protein OS=Porphyromonas gingivalis (strain ATCC BAA-308 / W83) GN=PG_0963 PE=4 SV=1	3.642	0	17.46	24.6914	2	5		19.169	0	24.6914	2	5	2	2	1	81	9.7	5.55
+	2.50106	0.00315459	0.00132735	-0.332627	0.794089	Q7MAV9	Transcriptional regulator, Crp family OS=Porphyromonas gingivalis (strain ATCC BAA-308 / W83) GN=PG_1573 PE=4 SV=1	0.833	0	16.47	15.9011	5	5		22.898	0	15.9011	5	5	5	5	1	283	32.7	9.29
+	2.51406	0.00306153	0.00164286	-0.330358	0.795339	Q7MXG7	DNA-binding protein, histone-like family OS=Porphyromonas gingivalis (strain ATCC BAA-308 / W83) GN=PG_0222 PE=4 SV=1	1.61	0	17.74	25.1613	3	5		20.483	0	25.1613	3	5	3	3	1	155	17.2	9.25
+	3.91947	0.000120374	0	-0.329442	0.795844	Q7MXQ4	Uncharacterized protein OS=Porphyromonas gingivalis (strain ATCC BAA-308 / W83) GN=PG_0116 PE=4 SV=1	1.154	0	28.59	18.6732	7	8		36.012	0	18.6732	7	8	7	7	1	407	47.1	7.14
+	2.1242	0.00751282	0.00351254	-0.328735	0.796234	Q7MTE9	Uncharacterized protein OS=Porphyromonas gingivalis (strain ATCC BAA-308 / W83) GN=PG_2017 PE=4 SV=1	14.849	0	129.27	49.7041	18	49		114.566	0	49.7041	18	49	18	18	1	338	38.1	6.73
+	1.11524	0.0766931	0.0220041	-0.326922	0.797235	Q7MV34	Acetylornithine aminotransferase, putative OS=Porphyromonas gingivalis (strain ATCC BAA-308 / W83) GN=PG_1271 PE=3 SV=1	9	0	124.83	45.2323	15	37		123.851	0	45.2323	15	37	15	15	1	409	45.7	6.3
+	2.48687	0.00325937	0.0024	-0.325881	0.797811	Q7MTE4	Uncharacterized protein OS=Porphyromonas gingivalis (strain ATCC BAA-308 / W83) GN=PG_2022 PE=4 SV=1	1.336	0	59.35	12.7509	9	18		89.698	0	12.7509	9	18	9	9	1	847	94.4	9.04
+	2.42345	0.00377182	0.00241667	-0.325025	0.798285	Q7MWB5	Transporter OS=Porphyromonas gingivalis (strain ATCC BAA-308 / W83) GN=PG_0715 PE=4 SV=1	1.054	0	17.2	20.915	5	5		24.418	0	20.915	5	5	5	5	1	306	34.9	6.18
+	1.15788	0.0695221	0.0207933	-0.324284	0.798695	Q7MXQ2	Glycosyl transferase, group 2 family protein OS=Porphyromonas gingivalis (strain ATCC BAA-308 / W83) GN=PG_0118 PE=4 SV=1	1.069	0	19.31	19.6581	6	6		26.918	0	19.6581	6	6	6	6	1	351	41	8.68
+	1.55951	0.0275735	0.0103958	-0.323219	0.799285	Q7MWP4	Uncharacterized protein OS=Porphyromonas gingivalis (strain ATCC BAA-308 / W83) GN=PG_0556 PE=4 SV=1	0.311	0	7.25	4	2	2		12.84	0	4	2	2	2	2	1	300	34.9	6.71
+	2.07415	0.0084305	0.00426117	-0.32024	0.800937	Q7MWX5	PHP N-terminal domain protein OS=Porphyromonas gingivalis (strain ATCC BAA-308 / W83) GN=PG_0456 PE=4 SV=1	1.683	0	96.27	23.8586	16	30		90.296	0	23.8586	16	30	16	16	1	679	77.7	6.01
+	4.03835	9.15487e-05	0	-0.31812	0.802114	Q7MT65	Oxidoreductase, Gfo/Idh/MocA family OS=Porphyromonas gingivalis (strain ATCC BAA-308 / W83) GN=PG_2119 PE=4 SV=1	1.683	0	37.88	19.8142	5	10		55.667	0	19.8142	5	10	5	5	1	323	36.9	7.09
+	0.834604	0.146351	0.0442157	-0.317041	0.802715	Q7MTC8	Uncharacterized protein OS=Porphyromonas gingivalis (strain ATCC BAA-308 / W83) GN=PG_2041 PE=4 SV=1	0.166	0	3.42	10.2881	1	1		6.881	0	10.2881	1	1	1	1	1	243	27.2	9.28
+	1.05856	0.0873866	0.0287574	-0.314023	0.804396	Q7MXQ6	Uncharacterized protein OS=Porphyromonas gingivalis (strain ATCC BAA-308 / W83) GN=PG_0114 PE=4 SV=1	1.069	0	20.08	16.095	5	6		25.719	0	16.095	5	6	5	5	1	379	43.5	7.61
+	1.72647	0.0187729	0.00812979	-0.313444	0.804718	Q7MWR1	Uncharacterized protein OS=Porphyromonas gingivalis (strain ATCC BAA-308 / W83) GN=PG_0534 PE=4 SV=1	0.554	0	42.01	12.9383	7	10		52.63	0	12.9383	7	10	7	7	1	827	92.4	9.2
+	1.52069	0.0301518	0.0117432	-0.313253	0.804825	Q7MTG4	Uncharacterized protein OS=Porphyromonas gingivalis (strain ATCC BAA-308 / W83) GN=PG_1997 PE=4 SV=1	3.642	0	17.62	20.7547	1	5		13.94	0	20.7547	1	5	1	1	1	53	6.4	8.15
+	1.62848	0.0235246	0.00987733	-0.313074	0.804925	Q7MT89	Cation efflux family protein OS=Porphyromonas gingivalis (strain ATCC BAA-308 / W83) GN=PG_2090 PE=4 SV=1	0.701	0	13.4	10.596	2	3		15.545	0	10.596	2	3	2	2	1	302	33.3	8.54
+	2.3137	0.00485622	0.00314829	-0.31304	0.804944	Q7MUJ5	Ribulose bisphosphate carboxylase-related protein OS=Porphyromonas gingivalis (strain ATCC BAA-308 / W83) GN=PG_1515 PE=4 SV=1	0.438	0	11.15	7.12166	3	4		10.878	0	7.12166	3	4	3	3	1	337	38.8	6.52
+	1.47407	0.0335681	0.0124337	-0.312948	0.804995	Q7MVH1	Uncharacterized protein OS=Porphyromonas gingivalis (strain ATCC BAA-308 / W83) GN=PG_1093 PE=4 SV=1	4.878	0	42.91	57.8125	9	13		50.218	0	57.8125	9	13	9	9	1	192	22.2	7.33
+	3.32774	0.000470175	0.000505495	-0.309887	0.806705	Q7MUE2	BatE protein OS=Porphyromonas gingivalis (strain ATCC BAA-308 / W83) GN=batE PE=4 SV=1	0.778	0	15.31	16.5563	3	4		30.341	0	16.5563	3	4	3	3	1	302	33.4	7.24
+	1.725	0.0188364	0.00884814	-0.30837	0.807554	Q7MVG3	Sodium:solute symporter family protein OS=Porphyromonas gingivalis (strain ATCC BAA-308 / W83) GN=PG_1101 PE=3 SV=1	0.931	0	10.31	7.81893	3	4		19.255	0	7.81893	3	4	3	3	1	486	54.1	9.09
+	2.98736	0.00102954	0.000457711	-0.308135	0.807685	Q7MUZ0	NAD(P) transhydrogenase, beta subunit OS=Porphyromonas gingivalis (strain ATCC BAA-308 / W83) GN=pntB PE=4 SV=1	1.254	0	34.95	16.0121	5	14		20.686	0	16.0121	5	14	5	5	1	662	69.5	5.63
+	3.04234	0.000907108	0.000464646	-0.307669	0.807946	Q7MXQ8	Capsular polysacharride biosynthesis gene, putative OS=Porphyromonas gingivalis (strain ATCC BAA-308 / W83) GN=PG_0111 PE=4 SV=1	3.894	0	98.57	34.3602	14	29		119.298	0	34.3602	14	29	14	14	1	422	48.8	8.02
+	3.70709	0.000196296	0.000380952	-0.305104	0.809384	Q7MT13	Aspartokinase OS=Porphyromonas gingivalis (strain ATCC BAA-308 / W83) GN=lysC PE=1 SV=1	2.162	0	52.56	28.4753	9	14		73.575	0	28.4753	9	14	9	9	1	446	49.5	6.42
+	2.12665	0.00747055	0.00488742	-0.302378	0.810915	Q7MWH4	Tetraacyldisaccharide 4'-kinase OS=Porphyromonas gingivalis (strain ATCC BAA-308 / W83) GN=lpxK PE=3 SV=1	1.61	0	41.27	19.6078	6	13		47.407	0	19.6078	6	13	6	6	1	357	41	9.25
+	2.90845	0.00123467	0.00104186	-0.302295	0.810961	Q7MV63	Uncharacterized protein OS=Porphyromonas gingivalis (strain ATCC BAA-308 / W83) GN=PG_1230 PE=4 SV=1	0.914	0	46.92	15.6695	8	12		61.647	0	15.6695	8	12	8	8	1	702	80	6.3
+	1.86464	0.0136572	0.00747147	-0.298843	0.812904	Q7MV77	Ribonuclease H OS=Porphyromonas gingivalis (strain ATCC BAA-308 / W83) GN=rnhA PE=4 SV=1	0.931	0	34.84	18.9815	2	6		35.944	0	18.9815	2	6	2	2	1	216	24.5	7.91
+	1.93442	0.0116301	0.00641231	-0.297577	0.813617	Q7MV86	Uncharacterized protein OS=Porphyromonas gingivalis (strain ATCC BAA-308 / W83) GN=PG_1202 PE=4 SV=1	0.618	0	44.33	11.2281	12	16		63.322	0	11.2281	12	16	12	12	1	1140	133.4	5.45
+	1.73573	0.0183768	0.00982016	-0.296243	0.81437	Q7MUC7	Uncharacterized protein OS=Porphyromonas gingivalis (strain ATCC BAA-308 / W83) GN=PG_1602 PE=4 SV=1	2.728	0	10.48	19.8413	2	4		12.94	0	19.8413	2	4	2	2	1	126	14.4	6.07
+	1.52898	0.0295814	0.0126762	-0.295819	0.81461	Q7MT18	Na(+)-translocating NADH-quinone reductase subunit B OS=Porphyromonas gingivalis (strain ATCC BAA-308 / W83) GN=nqrB PE=3 SV=1	1.512	0	13.88	11.7794	4	4		20.098	0	11.7794	4	4	4	4	1	399	42.9	8.53
+	3.88399	0.00013062	0.000376471	-0.294722	0.81523	Q7MVT5	TPR domain protein OS=Porphyromonas gingivalis (strain ATCC BAA-308 / W83) GN=PG_0954 PE=4 SV=1	1.322	0	75.82	24.8705	10	20		89.411	0	24.8705	10	20	10	10	1	579	66.1	5.17
+	1.7027	0.0198289	0.0105285	-0.294006	0.815634	Q7MWY1	Uncharacterized protein OS=Porphyromonas gingivalis (strain ATCC BAA-308 / W83) GN=PG_0448 PE=4 SV=1	4.456	0	49.7	24.1935	7	17		76.078	0	24.1935	7	17	7	7	1	434	48.4	9.41
+	3.64215	0.000227955	0.0005	-0.292174	0.81667	Q7MXE9	Translation initation factor SUI1, putative OS=Porphyromonas gingivalis (strain ATCC BAA-308 / W83) GN=PG_0248 PE=4 SV=1	1.512	0	8.83	11.8182	1	2		14.816	0	11.8182	1	2	1	1	1	110	12.5	7.43
+	2.10708	0.00781481	0.00523077	-0.292142	0.816689	Q7MVR7	Demethylmenaquinone methyltransferase OS=Porphyromonas gingivalis (strain ATCC BAA-308 / W83) GN=menG PE=3 SV=1	0.501	0	8.52	6.53061	2	3		7.965	0	6.53061	2	3	2	2	1	245	28.1	5.62
+	1.28758	0.0515722	0.0201695	-0.291144	0.817254	F5HE64	Zinc carboxypeptidase, putative OS=Porphyromonas gingivalis (strain ATCC BAA-308 / W83) GN=PG_0232 PE=4 SV=1	4.532	0	124.04	24.2387	18	32		153.429	0	24.2387	18	32	18	18	1	821	91.5	5.29
+	1.09365	0.0806034	0.0301277	-0.290268	0.81775	Q7MU42	tRNA N6-adenosine threonylcarbamoyltransferase OS=Porphyromonas gingivalis (strain ATCC BAA-308 / W83) GN=tsaD PE=3 SV=1	1.818	0	45.69	16.4223	4	13		49.678	0	16.4223	4	13	4	4	1	341	36.9	7.09
+	1.57189	0.0267986	0.0125646	-0.289291	0.818304	Q7MW63	MotA/TolQ/ExbB proton channel family protein OS=Porphyromonas gingivalis (strain ATCC BAA-308 / W83) GN=PG_0782 PE=3 SV=1	176.828	0	181.13	39.6296	11	52		167.302	0	39.6296	11	52	11	11	1	270	28.9	4.93
+	1.51488	0.0305573	0.0134907	-0.28811	0.818974	Q7MU49	Uncharacterized protein OS=Porphyromonas gingivalis (strain ATCC BAA-308 / W83) GN=PG_1715 PE=4 SV=1	0.817	0	59.11	10.5975	10	17		82.313	0	10.5975	10	17	10	10	1	887	98.6	7.99
+	1.89992	0.0125916	0.00815385	-0.288103	0.818978	Q7MV01	Uncharacterized protein OS=Porphyromonas gingivalis (strain ATCC BAA-308 / W83) GN=PG_1317 PE=4 SV=1	2.594	0	19.46	46.3235	4	5		29.296	0	46.3235	4	5	4	4	1	136	15.3	4.73
+	1.88871	0.0129207	0.00818659	-0.287846	0.819124	Q7MTE8	Uncharacterized protein OS=Porphyromonas gingivalis (strain ATCC BAA-308 / W83) GN=PG_2018 PE=4 SV=1	4.817	0	102.98	29.4589	15	33		117.344	0	29.4589	15	33	15	15	1	499	56.6	8.82
+	1.54998	0.0281848	0.0131576	-0.287583	0.819273	Q7MVE7	Chaperone protein ClpB OS=Porphyromonas gingivalis (strain ATCC BAA-308 / W83) GN=clpB PE=3 SV=1	2.346	0	141.29	25.029	19	39		166.235	0	25.029	19	39	19	19	1	863	97.7	5.48
+	1.48498	0.0327358	0.0148545	-0.285659	0.820367	Q7MXA7	Uncharacterized protein OS=Porphyromonas gingivalis (strain ATCC BAA-308 / W83) GN=PG_0302 PE=4 SV=1	2.162	0	14.69	14.2857	3	4		18.091	0	14.2857	3	4	3	3	1	140	15.3	8.62
+	2.32606	0.00471995	0.00459801	-0.285124	0.820671	Q7MWU8	Polysaccharide biosynthesis-related protein OS=Porphyromonas gingivalis (strain ATCC BAA-308 / W83) GN=PG_0489 PE=4 SV=1	0.233	0	10.41	4.46247	2	3		7.915	0	4.46247	2	3	2	2	1	493	56.2	9.33
+	1.83779	0.0145283	0.00935537	-0.284891	0.820804	Q7MVN9	Uncharacterized protein OS=Porphyromonas gingivalis (strain ATCC BAA-308 / W83) GN=PG_1009 PE=4 SV=1	0.292	0	7.92	4.57746	1	2		8.04	0	4.57746	1	2	1	1	1	284	32	8.66
+	3.70087	0.000199128	0.000484211	-0.283549	0.821568	Q7MW61	Polyprenyl synthetase OS=Porphyromonas gingivalis (strain ATCC BAA-308 / W83) GN=PG_0784 PE=3 SV=1	4.012	0	49.63	26.1538	7	14		67.955	0	26.1538	7	14	7	7	1	325	36.8	5.2
+	1.83112	0.014753	0.00984699	-0.283097	0.821825	Q7MUB5	Uncharacterized protein OS=Porphyromonas gingivalis (strain ATCC BAA-308 / W83) GN=PG_1616 PE=4 SV=1	2.981	0	11.01	6.08696	2	5		6.365	0	6.08696	2	5	2	2	1	230	25.7	8.97
+	2.36826	0.0042829	0.00462876	-0.282873	0.821952	Q7MW06	Transcriptional regulator, putative OS=Porphyromonas gingivalis (strain ATCC BAA-308 / W83) GN=PG_0860 PE=4 SV=1	2.162	0	9.42	18.8119	2	3		10.24	0	18.8119	2	3	2	2	1	101	11.3	10.46
+	2.39275	0.00404808	0.00467568	-0.282486	0.822173	Q7MVD8	TPR domain protein OS=Porphyromonas gingivalis (strain ATCC BAA-308 / W83) GN=PG_1130 PE=4 SV=1	2.075	0	86.95	22.5564	15	29		88.867	0	22.5564	15	29	15	15	1	665	76.8	7.12
+	2.61286	0.00243862	0.00340741	-0.282443	0.822198	Q7MTQ9	Rhodanese-like domain protein OS=Porphyromonas gingivalis (strain ATCC BAA-308 / W83) GN=PG_1887 PE=4 SV=1	0.212	0	10.11	6.39535	2	3		10.276	0	6.39535	2	3	2	2	1	344	38.5	6.98
+	3.79582	0.000160021	0.000494624	-0.282264	0.822299	Q7MUR0	Exodeoxyribonuclease 7 small subunit OS=Porphyromonas gingivalis (strain ATCC BAA-308 / W83) GN=PG_1433 PE=3 SV=1	1.154	0	5.96	26.7606	2	2		8.097	0	26.7606	2	2	2	2	1	71	8.2	4.84
+	1.88041	0.01317	0.00890141	-0.282233	0.822317	Q7MUF6	Rhodanese-like domain protein OS=Porphyromonas gingivalis (strain ATCC BAA-308 / W83) GN=PG_1570 PE=4 SV=1	0.931	0	6.33	7.08661	1	2		8.254	0	7.08661	1	2	1	1	1	127	13.6	9.99
+	1.71965	0.0190701	0.0115668	-0.282176	0.82235	Q7MWP3	Uncharacterized protein OS=Porphyromonas gingivalis (strain ATCC BAA-308 / W83) GN=PG_0557 PE=4 SV=1	1.61	0	18.94	22.1739	4	6		20.116	0	22.1739	4	6	4	4	1	230	26.9	9.17
+	1.61832	0.0240813	0.0127981	-0.280084	0.823543	Q7MVD0	Glycosyl transferase, group 2 family protein OS=Porphyromonas gingivalis (strain ATCC BAA-308 / W83) GN=PG_1140 PE=4 SV=1	0.896	0	18.7	12.5874	4	6		25.66	0	12.5874	4	6	4	4	1	286	33.6	8.98
+	4.9696	1.0725e-05	0	-0.278734	0.824314	Q7MXL2	RNA polymerase sigma-70 factor, ECF subfamily OS=Porphyromonas gingivalis (strain ATCC BAA-308 / W83) GN=PG_0162 PE=3 SV=1	2.831	0	41.76	33.6788	4	9		55.355	0	33.6788	4	9	4	4	1	193	22.2	4.96
+	1.72197	0.0189683	0.0117723	-0.278465	0.824468	P95493	Gingipain R2 OS=Porphyromonas gingivalis (strain ATCC BAA-308 / W83) GN=rgpB PE=1 SV=2	87.587	0	1450.19	56.25	34	396		500.73	0	56.25	34	396	15	15	1	736	80.9	5.71
+	2.71304	0.00193625	0.00312453	-0.278213	0.824612	Q51841	NAD kinase OS=Porphyromonas gingivalis (strain ATCC BAA-308 / W83) GN=nadK PE=3 SV=2	0.719	0	10.77	8.68056	3	5		13.218	0	8.68056	3	5	3	3	1	288	31.7	7.18
+	1.97592	0.0105702	0.00805848	-0.278022	0.824721	Q7MVG8	Uncharacterized protein OS=Porphyromonas gingivalis (strain ATCC BAA-308 / W83) GN=PG_1096 PE=4 SV=1	0.73	0	17.34	12.5	4	6		21.172	0	12.5	4	6	4	4	1	360	41.4	7.08
+	1.16159	0.0689301	0.0299103	-0.275421	0.826209	Q7MU57	MazG family protein OS=Porphyromonas gingivalis (strain ATCC BAA-308 / W83) GN=PG_1703 PE=4 SV=1	2.594	0	33.83	31.8008	8	14		35.881	0	31.8008	8	14	8	8	1	261	29.8	5.21
+	1.38323	0.0413778	0.0194644	-0.274779	0.826577	Q7MUU0	Rod shape-determining protein RodA, putative OS=Porphyromonas gingivalis (strain ATCC BAA-308 / W83) GN=PG_1392 PE=3 SV=1	0.468	0	5.61	3.91753	2	2		9.137	0	3.91753	2	2	2	2	1	485	53.8	8.44
+	2.52671	0.00297365	0.0046443	-0.270811	0.828854	Q7MV00	RNA polymerase sigma factor OS=Porphyromonas gingivalis (strain ATCC BAA-308 / W83) GN=PG_1318 PE=3 SV=1	1.154	0	10.88	9.04255	2	4		11.289	0	9.04255	2	4	2	2	1	188	22.2	5.19
+	1.6284	0.0235287	0.013386	-0.270527	0.829017	Q7MSY7	Glycosyl transferase, group 2 family protein OS=Porphyromonas gingivalis (strain ATCC BAA-308 / W83) GN=PG_2223 PE=4 SV=1	0.136	0	3.25	2.79503	1	1		5.021	1	2.79503	1	1	1	1	1	322	36.9	9.03
+	1.04032	0.0911333	0.0364043	-0.269009	0.82989	Q7MWB2	Sensor histidine kinase OS=Porphyromonas gingivalis (strain ATCC BAA-308 / W83) GN=PG_0719 PE=4 SV=1	0.089	0	2.07	1.63934	1	1		2.686	7	1.63934	1	1	1	1	1	427	49.9	6.15
+	3.45995	0.000346774	0.00101357	-0.268717	0.830058	Q7MXF7	Uncharacterized protein OS=Porphyromonas gingivalis (strain ATCC BAA-308 / W83) GN=PG_0236 PE=4 SV=1	3.87	0	96.84	44.0711	17	25		140.401	0	44.0711	17	25	17	17	1	506	55.6	6.73
+	2.89551	0.001272	0.00317241	-0.268213	0.830347	Q7MXD1	CBS domain protein OS=Porphyromonas gingivalis (strain ATCC BAA-308 / W83) GN=PG_0272 PE=1 SV=1	2.675	0	45.51	26.969	10	16		56.462	0	26.969	10	16	10	10	1	419	47.6	4.79
+	1.93018	0.0117441	0.0105558	-0.265453	0.831937	Q7MUR9	D-alanyl-D-alanine carboxypeptidase OS=Porphyromonas gingivalis (strain ATCC BAA-308 / W83) GN=dacB PE=4 SV=1	1.009	0	44.42	15.2941	6	13		53.822	0	15.2941	6	13	6	6	1	510	56.4	9.1
+	1.85088	0.0140968	0.01148	-0.264743	0.832347	Q7MTR7	Na(+)/H(+) antiporter NhaA OS=Porphyromonas gingivalis (strain ATCC BAA-308 / W83) GN=nhaA PE=3 SV=1	1.512	0	14.09	3.76106	2	5		13.084	0	3.76106	2	5	2	2	1	452	49.2	9.16
+	1.83369	0.0146659	0.0116855	-0.263368	0.833141	Q7MU47	ABC transporter, ATP-binding protein, MsbA family OS=Porphyromonas gingivalis (strain ATCC BAA-308 / W83) GN=PG_1719 PE=4 SV=1	1.352	0	43.76	17.8571	11	15		51.693	0	17.8571	11	15	11	11	1	616	69.5	7.9
+	1.69026	0.0204051	0.0134486	-0.262872	0.833427	Q7MTQ5	Uncharacterized protein OS=Porphyromonas gingivalis (strain ATCC BAA-308 / W83) GN=PG_1891 PE=4 SV=1	1.31	0	6.29	10.6509	2	4		13.233	0	10.6509	2	4	2	2	1	169	19.5	6.93
+	1.20185	0.0628275	0.0303012	-0.260863	0.834589	Q7MUI7	Uncharacterized protein OS=Porphyromonas gingivalis (strain ATCC BAA-308 / W83) GN=PG_1526 PE=4 SV=1	0.089	0	3.61	2.29645	1	1		7.801	0	2.29645	1	1	1	1	1	479	55.2	7.11
+	2.77982	0.00166027	0.00427586	-0.259726	0.835246	Q7MUY5	UmuC protein OS=Porphyromonas gingivalis (strain ATCC BAA-308 / W83) GN=umuC PE=4 SV=1	0.389	0	14.45	14.5833	4	4		23.319	0	14.5833	4	4	4	4	1	432	49.3	9.07
+	2.0813	0.00829279	0.00923757	-0.259038	0.835645	Q7MU46	Conserved domain protein OS=Porphyromonas gingivalis (strain ATCC BAA-308 / W83) GN=PG_1720 PE=4 SV=1	0.225	0	12.59	9.03733	3	3		17.117	0	9.03733	3	3	3	3	1	509	57.5	8.46
+	2.0887	0.00815276	0.00926316	-0.258476	0.835971	Q7MWS8	Spore maturation protein A/spore maturation protein B OS=Porphyromonas gingivalis (strain ATCC BAA-308 / W83) GN=PG_0511 PE=4 SV=1	1.512	0	34.09	19.0244	5	9		45.925	0	19.0244	5	9	5	5	1	410	43.8	8.5
+	2.66043	0.00218558	0.00487129	-0.257707	0.836416	Q7MU78	Phosphoenolpyruvate carboxykinase (ATP) OS=Porphyromonas gingivalis (strain ATCC BAA-308 / W83) GN=pckA PE=3 SV=1	30.623	0	1030.86	57.9439	30	236		294.893	0	57.9439	30	236	30	30	1	535	59.4	6.49
+	1.92937	0.011766	0.0114514	-0.256346	0.837206	F5HAV3	Pigmentation and extracellular proteinase regulator OS=Porphyromonas gingivalis (strain ATCC BAA-308 / W83) GN=porR PE=3 SV=1	0.438	0	13.97	12.2396	3	3		20.4	0	12.2396	3	3	3	3	1	384	42.3	6.47
+	1.83218	0.0147169	0.0127678	-0.252553	0.83941	Q7MU67	Sua5/YciO/YrdC/YwlC family protein OS=Porphyromonas gingivalis (strain ATCC BAA-308 / W83) GN=PG_1690 PE=3 SV=1	1.31	0	31.16	23.5	2	7		36.15	0	23.5	2	7	2	2	1	200	22.4	6.06
+	2.1836	0.00655243	0.00913649	-0.251453	0.84005	Q7MT37	Glutamine cyclotransferase-related protein OS=Porphyromonas gingivalis (strain ATCC BAA-308 / W83) GN=PG_2157 PE=4 SV=1	3.642	0	57.5	24.6246	8	18		59.989	0	24.6246	8	18	8	8	1	333	36.4	5.01
+	1.28825	0.0514931	0.0291451	-0.250423	0.84065	Q7MXQ1	Glycosyl transferase, WecB/TagA/CpsF family OS=Porphyromonas gingivalis (strain ATCC BAA-308 / W83) GN=PG_0119 PE=3 SV=1	1.031	0	14.45	21.9828	3	4		24.398	0	21.9828	3	4	3	3	1	232	26.5	9.26
+	4.47051	3.38449e-05	0.000462312	-0.250372	0.840679	Q7MV17	Uncharacterized protein OS=Porphyromonas gingivalis (strain ATCC BAA-308 / W83) GN=PG_1300 PE=4 SV=1	1.31	0	16.33	19.5531	3	4		25.038	0	19.5531	3	4	3	3	1	179	20.9	6.87
+	2.0032	0.00992656	0.0115377	-0.250172	0.840796	Q7MUS9	Uncharacterized protein OS=Porphyromonas gingivalis (strain ATCC BAA-308 / W83) GN=PG_1405 PE=4 SV=1	0.182	0	9.26	3.78549	4	6		11.584	0	3.78549	4	6	4	4	1	951	108	9.2
+	2.26951	0.0053764	0.00871676	-0.248743	0.84163	Q7MUI4	Uncharacterized protein OS=Porphyromonas gingivalis (strain ATCC BAA-308 / W83) GN=PG_1529 PE=4 SV=1	0.501	0	33.49	9.12921	6	9		43.428	0	9.12921	6	9	6	6	1	712	82.7	5.4
+	1.16004	0.0691761	0.0355	-0.246606	0.842877	Q7MTE3	Methionyl-tRNA formyltransferase OS=Porphyromonas gingivalis (strain ATCC BAA-308 / W83) GN=fmt PE=3 SV=1	0.624	0	13.23	8.66873	3	4		17.17	0	8.66873	3	4	3	3	1	323	36.7	7.72
+	2.76398	0.00172196	0.00528155	-0.24553	0.843506	Q7MXM6	Uncharacterized protein OS=Porphyromonas gingivalis (strain ATCC BAA-308 / W83) GN=PG_0146 PE=4 SV=1	1.61	0	24.03	15.3191	3	6		27.045	0	15.3191	3	6	3	3	1	235	26.4	4.84
+	1.21659	0.0607311	0.034015	-0.245373	0.843598	Q7MUA8	Membrane bound regulatory protein, putative OS=Porphyromonas gingivalis (strain ATCC BAA-308 / W83) GN=PG_1623 PE=4 SV=1	1.818	0	43.05	22.9798	6	9		63.511	0	22.9798	6	9	6	6	1	396	44.1	9.33
+	1.48058	0.0330691	0.0213251	-0.245271	0.843657	Q7MU02	PAP2 superfamily protein OS=Porphyromonas gingivalis (strain ATCC BAA-308 / W83) GN=PG_1773 PE=4 SV=1	0.116	0	4.51	2.47191	1	1		7.102	0	2.47191	1	1	1	1	1	445	49.4	9.36
+	1.22786	0.0591746	0.0340075	-0.244001	0.8444	Q7MW93	Uncharacterized protein OS=Porphyromonas gingivalis (strain ATCC BAA-308 / W83) GN=PG_0741 PE=4 SV=1	0.778	0	15.57	10.0503	2	5		17.169	0	10.0503	2	5	2	2	1	199	22.8	8.66
+	1.60857	0.024628	0.019146	-0.242356	0.845364	Q7MXX7	Transcriptional regulator, MarR family OS=Porphyromonas gingivalis (strain ATCC BAA-308 / W83) GN=PG_0020 PE=4 SV=1	1.61	0	21.56	12.3932	3	7		20.974	0	12.3932	3	7	3	3	1	234	26.8	6.87
+	2.54877	0.00282637	0.00695706	-0.241964	0.845594	Q7MX70	Purple acid phosphatase OS=Porphyromonas gingivalis (strain ATCC BAA-308 / W83) GN=PG_0344 PE=4 SV=1	2.03	0	60.71	25.3579	9	15		76.606	0	25.3579	9	15	9	9	1	489	56.6	9.92
+	2.00143	0.00996706	0.0122415	-0.241439	0.845901	Q7MXV5	Sensor histidine kinase OS=Porphyromonas gingivalis (strain ATCC BAA-308 / W83) GN=PG_0052 PE=4 SV=1	0.334	0	12.68	8.60759	2	3		21.272	0	8.60759	2	3	2	2	1	395	44.7	9.39
+	2.4307	0.00370938	0.00808211	-0.240901	0.846217	Q7MUF9	Membrane protein, putative OS=Porphyromonas gingivalis (strain ATCC BAA-308 / W83) GN=PG_1564 PE=4 SV=1	0.166	0	5.84	1.84332	2	3		3.672	4	1.84332	2	3	2	2	1	651	74.2	8.4
+	1.58987	0.0257119	0.0196688	-0.240657	0.84636	Q7MXX9	Sensor histidine kinase OS=Porphyromonas gingivalis (strain ATCC BAA-308 / W83) GN=PG_0017 PE=4 SV=1	0.995	0	15.34	13.2584	5	7		26.702	0	13.2584	5	7	5	5	1	445	50	6.73
+	4.0315	9.30043e-05	0.00240664	-0.239525	0.847024	Q7MUB2	Malonyl-[acyl-carrier protein] O-methyltransferase OS=Porphyromonas gingivalis (strain ATCC BAA-308 / W83) GN=bioC PE=3 SV=1	0.624	0	16.59	10.9804	3	5		19.922	0	10.9804	3	5	3	3	1	255	29.2	6.61
+	1.90552	0.0124303	0.0137235	-0.237615	0.848146	Q7MUR2	DNA-binding response regulator, LuxR family OS=Porphyromonas gingivalis (strain ATCC BAA-308 / W83) GN=PG_1431 PE=4 SV=1	0.501	0	18.78	7.92952	2	6		14.68	0	7.92952	2	6	2	2	1	227	25.4	6.79
+	1.94059	0.0114658	0.0134172	-0.236988	0.848515	Q7MVB3	Cobyrinic acid a,c-diamide synthase OS=Porphyromonas gingivalis (strain ATCC BAA-308 / W83) GN=cbiA PE=3 SV=1	0.445	0	23.99	7.97267	3	6		20.513	0	7.97267	3	6	3	3	1	439	49.4	6.37
+	1.31746	0.0481439	0.0322061	-0.233758	0.850417	Q7MWJ2	Alkyl hydroperoxide reductase, C subunit OS=Porphyromonas gingivalis (strain ATCC BAA-308 / W83) GN=PG_0618 PE=4 SV=1	1.894	0	27.04	21.8085	4	8		27.419	0	21.8085	4	8	4	4	1	188	21.1	5.59
+	1.02686	0.0940025	0.0488881	-0.231819	0.851561	Q7MTP2	Uncharacterized protein OS=Porphyromonas gingivalis (strain ATCC BAA-308 / W83) GN=PG_1908 PE=4 SV=1	2.594	0	43.73	23.1317	7	14		46.863	0	23.1317	7	14	7	7	1	281	33.4	8.13
+	3.74592	0.000179507	0.00336996	-0.231168	0.851945	Q7MXC7	Uncharacterized protein OS=Porphyromonas gingivalis (strain ATCC BAA-308 / W83) GN=PG_0276 PE=4 SV=1	2.162	0	41.65	13.4177	6	15		39.645	0	13.4177	6	15	6	6	1	395	46.3	8.57
+	3.89233	0.000128136	0.00322179	-0.231079	0.851997	Q7MUJ2	O-succinylbenzoic acid--CoA ligase OS=Porphyromonas gingivalis (strain ATCC BAA-308 / W83) GN=PG_1521 PE=4 SV=1	0.616	0	13.15	12.3209	4	6		20.805	0	12.3209	4	6	4	4	1	349	39.5	7.81
+	2.95826	0.00110088	0.0064321	-0.22794	0.853853	Q7MVC4	Glycosyl transferase, group 1 family protein OS=Porphyromonas gingivalis (strain ATCC BAA-308 / W83) GN=PG_1149 PE=4 SV=1	0.905	0	29.27	19.4667	5	9		42.644	0	19.4667	5	9	5	5	1	375	43.1	9.13
+	2.58797	0.00258243	0.00895184	-0.227778	0.853949	Q7MUA9	DNA topoisomerase IV, A subunit, putative OS=Porphyromonas gingivalis (strain ATCC BAA-308 / W83) GN=PG_1622 PE=4 SV=1	1.123	0	72.37	19.9332	14	19		88.092	0	19.9332	14	19	14	14	1	898	102.4	5.71
+	2.5998	0.00251307	0.00892655	-0.226881	0.85448	Q7MWB6	Copper homeostasis protein CutC OS=Porphyromonas gingivalis (strain ATCC BAA-308 / W83) GN=cutC PE=3 SV=1	1.154	0	25.48	19.3548	4	7		38.287	0	19.3548	4	7	4	4	1	248	26.6	6.06
+	1.61322	0.024366	0.0220611	-0.226708	0.854582	Q7MUF8	3-deoxy-D-manno-octulosonic-acid transferase, putative OS=Porphyromonas gingivalis (strain ATCC BAA-308 / W83) GN=PG_1565 PE=4 SV=1	2.02	0	54	32.767	10	16		73.7	0	32.767	10	16	10	10	1	412	47.3	9.52
+	1.26111	0.0548132	0.0360655	-0.225097	0.855538	Q7MWY2	Type III pantothenate kinase OS=Porphyromonas gingivalis (strain ATCC BAA-308 / W83) GN=coaX PE=3 SV=2	0.848	0	11.81	10.6557	3	5		15.084	0	10.6557	3	5	3	3	1	244	26.1	6.34
+	3.66691	0.000215322	0.00465993	-0.221831	0.857476	Q7MVT2	Riboflavin biosynthesis protein OS=Porphyromonas gingivalis (strain ATCC BAA-308 / W83) GN=ribF PE=3 SV=1	2.162	0	51.94	25.387	7	15		58.849	0	25.387	7	15	7	7	1	323	36.1	7.02
+	2.43618	0.00366284	0.0117143	-0.219208	0.859037	Q7MV60	Epimerase/reductase, putative OS=Porphyromonas gingivalis (strain ATCC BAA-308 / W83) GN=PG_1235 PE=4 SV=1	43.367	0	207.43	50.9434	12	49		164.399	0	50.9434	12	49	12	12	1	318	35.1	5.34
+	4.1443	7.17306e-05	0.00412721	-0.217005	0.86035	Q7MW62	Hydrolase, putative OS=Porphyromonas gingivalis (strain ATCC BAA-308 / W83) GN=PG_0783 PE=4 SV=1	1.424	0	16.03	12.3636	3	5		23.197	0	12.3636	3	5	3	3	1	275	31.4	5.73
+	2.77844	0.00166557	0.00979348	-0.215556	0.861214	Q7MUZ7	PhoH family protein OS=Porphyromonas gingivalis (strain ATCC BAA-308 / W83) GN=PG_1323 PE=4 SV=1	12.594	0	218.74	49.3243	16	60		220.13	0	49.3243	16	60	16	16	1	444	49.8	5.53
+	2.78006	0.00165934	0.0102599	-0.214283	0.861974	Q7MTY1	DNA-binding response regulator/sensor histidine kinase OS=Porphyromonas gingivalis (strain ATCC BAA-308 / W83) GN=PG_1797 PE=4 SV=1	1.276	0	63.36	17.2737	15	21		90.529	0	17.2737	15	21	15	15	1	961	108.2	7.91
+	2.10348	0.00787984	0.0163139	-0.213704	0.86232	Q7MT05	Uncharacterized protein OS=Porphyromonas gingivalis (strain ATCC BAA-308 / W83) GN=PG_2204 PE=4 SV=1	1.302	0	168.7	19.7065	30	50		204.344	0	19.7065	30	50	30	30	1	1908	214.1	6.44
+	3.54894	0.000282527	0.00587421	-0.21367	0.862341	Q7MTQ1	Uncharacterized protein OS=Porphyromonas gingivalis (strain ATCC BAA-308 / W83) GN=PG_1895 PE=4 SV=1	1.512	0	37.17	19.3966	3	9		26.003	0	19.3966	3	9	3	3	1	232	27.6	8.41
+	1.87852	0.0132277	0.0203697	-0.212802	0.86286	Q7MW04	Type IIS restriction endonuclease, putative OS=Porphyromonas gingivalis (strain ATCC BAA-308 / W83) GN=PG_0862 PE=4 SV=1	1.081	0	97.62	22.0848	17	24		124.952	0	22.0848	17	24	17	17	1	1132	129.9	5.66
+	1.88568	0.0130112	0.0201684	-0.21249	0.863046	Q7MUH8	Cell division protein FtsX OS=Porphyromonas gingivalis (strain ATCC BAA-308 / W83) GN=PG_1536 PE=3 SV=1	0.968	0	11.39	10.1695	3	5		13.585	0	10.1695	3	5	3	3	1	295	33.1	9.33
+	2.12005	0.0075849	0.0162774	-0.212263	0.863182	Q7MAW6	tRNA dimethylallyltransferase 2 OS=Porphyromonas gingivalis (strain ATCC BAA-308 / W83) GN=miaA2 PE=3 SV=1	0.468	0	9.02	6.29139	2	3		9.928	0	6.29139	2	3	2	2	1	302	33.9	5.96
+	2.17157	0.0067365	0.0160271	-0.212196	0.863222	Q7MWN5	Uncharacterized protein OS=Porphyromonas gingivalis (strain ATCC BAA-308 / W83) GN=PG_0565 PE=4 SV=1	0.896	0	20.49	13.1034	3	6		22.33	0	13.1034	3	6	3	3	1	290	33.7	9.77
+	1.41252	0.038679	0.0358462	-0.207645	0.86595	Q7MWC2	Uncharacterized protein OS=Porphyromonas gingivalis (strain ATCC BAA-308 / W83) GN=PG_0706 PE=4 SV=1	26.826	0	66.17	51.3333	7	17		86.175	0	51.3333	7	17	7	7	1	150	16.8	5.35
+	2.51528	0.00305298	0.0129078	-0.20701	0.866331	Q7MXM5	Uncharacterized protein OS=Porphyromonas gingivalis (strain ATCC BAA-308 / W83) GN=PG_0147 PE=4 SV=1	2.162	0	15.44	35.1955	4	4		21.343	0	35.1955	4	4	4	4	1	179	20.2	4.77
+	2.40084	0.00397336	0.013692	-0.205979	0.86695	Q7MUS4	Uncharacterized transporter PG_1411 OS=Porphyromonas gingivalis (strain ATCC BAA-308 / W83) GN=PG_1411 PE=3 SV=1	1.31	0	28.85	12.1212	5	8		45.72	0	12.1212	5	8	5	5	1	561	60.3	9.07
+	1.79403	0.0160683	0.0245414	-0.205885	0.867007	Q7MWY8	Uncharacterized protein OS=Porphyromonas gingivalis (strain ATCC BAA-308 / W83) GN=PG_0441 PE=4 SV=1	0.304	0	18.97	7.18358	5	7		21.901	0	7.18358	5	7	5	5	1	877	99.2	9.13
+	1.5454	0.028484	0.0330474	-0.205495	0.867241	Q7MVJ0	Uncharacterized protein OS=Porphyromonas gingivalis (strain ATCC BAA-308 / W83) GN=PG_1071 PE=4 SV=1	1.336	0	33.63	18.9441	5	9		34.936	0	18.9441	5	9	5	5	1	322	35.2	7.37
+	2.96086	0.00109431	0.0109054	-0.203693	0.868325	Q7MUB3	Uncharacterized protein OS=Porphyromonas gingivalis (strain ATCC BAA-308 / W83) GN=PG_1618 PE=4 SV=1	1.512	0	22.31	19.7368	5	8		18.47	0	19.7368	5	8	5	5	1	228	26.4	5.87
+	3.13278	0.000736583	0.00976344	-0.203488	0.868448	Q7MXU5	TPR domain protein OS=Porphyromonas gingivalis (strain ATCC BAA-308 / W83) GN=PG_0062 PE=4 SV=1	0.239	0	10.85	4.26471	3	4		18.54	0	4.26471	3	4	3	3	1	680	77.6	6.29
+	1.71658	0.0192051	0.0289528	-0.202202	0.869223	Q7BWB3	ISPg2, transposase OS=Porphyromonas gingivalis (strain ATCC BAA-308 / W83) GN=PG_0277 PE=4 SV=1	2.652	0	36.06	21.0106	7	11		49.485	0	21.0106	7	11	7	7	1	376	43.3	7.4
+	2.76356	0.00172363	0.0124038	-0.200826	0.870053	Q7MX89	LAO/AO transport system ATPase OS=Porphyromonas gingivalis (strain ATCC BAA-308 / W83) GN=PG_0321 PE=4 SV=1	1.512	0	25.75	13.7026	5	10		31.103	0	13.7026	5	10	5	5	1	343	38.3	8.32
+	2.49522	0.00319728	0.0143119	-0.200325	0.870354	Q7MTJ1	Bacterial sugar transferase OS=Porphyromonas gingivalis (strain ATCC BAA-308 / W83) GN=PG_1964 PE=4 SV=1	0.738	0	17.7	8.97436	5	6		27.238	0	8.97436	5	6	5	5	1	468	54	9.2
+	1.84871	0.0141675	0.0254	-0.200089	0.870497	Q7MVJ8	Transcriptional regulator, putative OS=Porphyromonas gingivalis (strain ATCC BAA-308 / W83) GN=PG_1063 PE=4 SV=1	0.874	0	11.55	15.0685	2	3		19.356	0	15.0685	2	3	2	2	1	146	16.5	5.99
+	1.73671	0.0183354	0.0296719	-0.198627	0.871379	Q7MUY0	Glycosyl transferase, group 1 family protein OS=Porphyromonas gingivalis (strain ATCC BAA-308 / W83) GN=PG_1345 PE=4 SV=1	0.274	0	12.01	2.94906	1	4		13.928	0	2.94906	1	4	1	1	1	373	41.2	6.92
+	1.76117	0.0173311	0.0292024	-0.19828	0.871589	Q7MX77	Glycosyl transferase, group 2 family protein OS=Porphyromonas gingivalis (strain ATCC BAA-308 / W83) GN=PG_0334 PE=4 SV=1	0.136	0	1.73	2.82132	1	1		2.389	13	2.82132	1	1	1	1	1	319	36.3	7.85
+	2.31563	0.00483471	0.0176071	-0.198243	0.871612	Q7MTS3	Methlytransferase, UbiE/COQ5 family OS=Porphyromonas gingivalis (strain ATCC BAA-308 / W83) GN=PG_1870 PE=4 SV=1	0.638	0	12.33	19.1781	3	3		19.779	0	19.1781	3	3	3	3	1	219	25.3	8.4
+	1.94097	0.0114559	0.0240649	-0.198041	0.871733	Q7MT22	Na(+)-translocating NADH-quinone reductase subunit F OS=Porphyromonas gingivalis (strain ATCC BAA-308 / W83) GN=nqrF PE=1 SV=1	7.318	0	107.35	38.835	15	35		104.543	0	38.835	15	35	15	15	1	412	46.4	5.81
+	1.59926	0.0251618	0.0340488	-0.197832	0.87186	Q7MTY4	1,4-alpha-glucan branching enzyme OS=Porphyromonas gingivalis (strain ATCC BAA-308 / W83) GN=glgB PE=3 SV=1	1.113	1	43.85	14.521	10	17		42.023	0	14.521	10	17	9	9	1	668	78	5.81
+	3.54421	0.00028562	0.00897727	-0.197085	0.872312	Q7MUD6	Shikimate kinase OS=Porphyromonas gingivalis (strain ATCC BAA-308 / W83) GN=aroK PE=3 SV=1	0.233	0	4.75	3.76344	1	2		3.168	5	3.76344	1	2	1	1	1	186	21.2	6.38
+	1.9401	0.011479	0.0254611	-0.194405	0.873933	Q7MUE7	Uncharacterized protein OS=Porphyromonas gingivalis (strain ATCC BAA-308 / W83) GN=PG_1581 PE=4 SV=1	1.404	0	32.59	17.9245	6	10		44.098	0	17.9245	6	10	6	6	1	318	36.1	5.88
+	1.65981	0.0218873	0.0341573	-0.192322	0.875196	Q7MVX2	Alpha-1,2-mannosidase family protein OS=Porphyromonas gingivalis (strain ATCC BAA-308 / W83) GN=PG_0902 PE=4 SV=1	0.064	0	2.94	1.21457	1	1		3.318	5	1.21457	1	1	1	1	1	741	83.7	7.03
+	2.29479	0.00507241	0.0197106	-0.19161	0.875628	Q7MVH0	Phosphomannomutase OS=Porphyromonas gingivalis (strain ATCC BAA-308 / W83) GN=pgm PE=3 SV=1	7.913	0	158.52	26.6234	8	31		147.707	0	26.6234	8	31	8	8	1	462	49.9	5.9
+	2.21999	0.0060258	0.0207386	-0.190448	0.876334	Q7MVW0	Glycosyl transferase, group 2 family protein OS=Porphyromonas gingivalis (strain ATCC BAA-308 / W83) GN=PG_0920 PE=4 SV=1	7.733	0	65.11	53.9823	10	19		84.117	0	53.9823	10	19	10	10	1	226	25.6	8.28
+	1.52492	0.029859	0.0389875	-0.188323	0.877625	Q7MX19	Uncharacterized protein OS=Porphyromonas gingivalis (strain ATCC BAA-308 / W83) GN=PG_0404 PE=4 SV=1	0.233	0	2.97	6.25	1	1		2.976	5	6.25	1	1	1	1	1	112	13	5.19
+	2.10408	0.00786905	0.0244919	-0.188066	0.877781	Q7MTZ5	Uridine kinase OS=Porphyromonas gingivalis (strain ATCC BAA-308 / W83) GN=udk PE=3 SV=1	0.778	0	26.89	10.5263	1	7		22.614	0	10.5263	1	7	1	1	1	209	23.9	6.7
+	2.3783	0.00418509	0.020825	-0.184679	0.879845	Q7MTZ8	Uncharacterized protein OS=Porphyromonas gingivalis (strain ATCC BAA-308 / W83) GN=PG_1778 PE=4 SV=1	1.154	0	11.53	17.9389	5	5		12.227	0	17.9389	5	5	5	5	1	262	31	7.52
+	2.09273	0.00807733	0.0268946	-0.183746	0.880414	Q7MV81	Uncharacterized protein OS=Porphyromonas gingivalis (strain ATCC BAA-308 / W83) GN=PG_1209 PE=4 SV=1	3.642	0	113.89	28.1008	14	32		134.185	0	28.1008	14	32	14	14	1	516	59.1	5.3
+	1.61584	0.0242191	0.0389181	-0.181823	0.881588	Q7MXB1	DNA processing protein DprA, putative OS=Porphyromonas gingivalis (strain ATCC BAA-308 / W83) GN=dprA PE=4 SV=1	0.492	0	11.37	12.5668	4	4		16.327	0	12.5668	4	4	4	4	1	374	40.5	6.02
+	2.66641	0.00215573	0.0194224	-0.179887	0.882772	Q7MU91	Uncharacterized protein OS=Porphyromonas gingivalis (strain ATCC BAA-308 / W83) GN=PG_1653 PE=4 SV=1	1.873	0	48.67	24.8157	9	16		53.175	0	24.8157	9	16	9	9	1	407	44.5	6.25
+	2.91576	0.00121405	0.0194187	-0.173886	0.886452	Q7MUX7	Uncharacterized protein OS=Porphyromonas gingivalis (strain ATCC BAA-308 / W83) GN=PG_1348 PE=4 SV=1	2.36	0	40.69	32.7645	7	13		50.475	0	32.7645	7	13	7	7	1	293	32.1	6.54
+	1.91743	0.0120941	0.0354349	-0.173333	0.886792	Q7MWH3	Signal peptide peptidase SppA, 67K type OS=Porphyromonas gingivalis (strain ATCC BAA-308 / W83) GN=sppA PE=4 SV=1	7.733	0	238.71	35.6303	18	69		173.484	0	35.6303	18	69	18	18	1	595	65.2	6.33
+	2.28412	0.00519853	0.030186	-0.170256	0.888685	Q7MWF1	Lipoprotein, putative OS=Porphyromonas gingivalis (strain ATCC BAA-308 / W83) GN=PG_0670 PE=4 SV=1	2.162	0	29.28	16.6227	6	10		40.248	0	16.6227	6	10	6	6	1	379	42.9	5.85
+	2.47004	0.00338814	0.0295029	-0.166543	0.890975	Q7MVF9	RNA polymerase sigma-54 factor OS=Porphyromonas gingivalis (strain ATCC BAA-308 / W83) GN=rpoN PE=4 SV=1	0.911	0	42.65	20.6186	8	11		50.48	0	20.6186	8	11	8	8	1	485	55.5	4.86
+	3.11752	0.000762925	0.0248514	-0.15877	0.895788	Q7MWQ1	Uncharacterized protein OS=Porphyromonas gingivalis (strain ATCC BAA-308 / W83) GN=PG_0545 PE=4 SV=1	0.974	0	62.16	14.6933	9	15		75.209	0	14.6933	9	15	9	9	1	701	78.4	5.94
+	2.11093	0.00774589	0.0391858	-0.158461	0.895981	Q7MW86	Protease OS=Porphyromonas gingivalis (strain ATCC BAA-308 / W83) GN=prtQ PE=4 SV=1	0.528	0	17	7.87402	5	7		24.234	0	7.87402	5	7	5	5	1	635	70.4	7.99
+	2.02152	0.00951655	0.048089	-0.150735	0.900791	Q7MUC2	Methylmalonyl-CoA decarboxylase, gamma subunit OS=Porphyromonas gingivalis (strain ATCC BAA-308 / W83) GN=mmdC PE=4 SV=1	11.915	0	151.62	59.0278	6	57		52.49	0	59.0278	6	57	6	6	1	144	15	7.17
+	3.51708	0.000304035	0.038849	-0.133341	0.911718	Q7MX10	ATP-dependent Clp protease ATP-binding subunit ClpX OS=Porphyromonas gingivalis (strain ATCC BAA-308 / W83) GN=clpX PE=3 SV=1	9.89	0	116.84	48.4185	18	33		153.232	0	48.4185	18	33	18	18	1	411	46.2	6.33
+	2.91066	0.00122839	0.0478628	-0.132635	0.912164	Q7MUU5	DNA gyrase subunit A OS=Porphyromonas gingivalis (strain ATCC BAA-308 / W83) GN=gyrA PE=3 SV=1	11.856	0	310.38	38.766	36	89		312.197	0	38.766	36	89	36	36	1	859	95.9	5.69
+	3.20058	0.000630109	0.0487905	-0.128357	0.914873	Q7MWL0	Uncharacterized protein OS=Porphyromonas gingivalis (strain ATCC BAA-308 / W83) GN=PG_0598 PE=4 SV=1	0.401	0	25.5	7.06605	4	7		33.467	0	7.06605	4	7	4	4	1	651	74.6	9.35
+	4.37878	4.18037e-05	0.0487075	0.119221	1.08615	Q7MW99	Riboflavin synthase, alpha subunit OS=Porphyromonas gingivalis (strain ATCC BAA-308 / W83) GN=ribE PE=4 SV=1	9	0	78.45	41	7	28		61.079	0	41	7	28	7	7	1	200	22.3	5.53
+	3.08766	0.000817227	0.0450086	0.132277	1.09602	Q7MXB0	Phosphoribosylformylglycinamidine synthase OS=Porphyromonas gingivalis (strain ATCC BAA-308 / W83) GN=purL PE=3 SV=1	1.764	0	163	23.6629	23	44		195.297	0	23.6629	23	44	23	23	1	1234	136.5	5.35
+	2.85444	0.00139817	0.0417422	0.137713	1.10016	Q7MXG4	Transglutaminase-related protein OS=Porphyromonas gingivalis (strain ATCC BAA-308 / W83) GN=PG_0226 PE=4 SV=1	3.758	0	166.99	35.34	26	51		191.137	0	35.34	26	51	26	26	1	897	100.8	5.92
+	4.0121	9.72527e-05	0.0268413	0.144515	1.10536	Q7MVL7	UvrABC system protein A OS=Porphyromonas gingivalis (strain ATCC BAA-308 / W83) GN=uvrA-1 PE=3 SV=1	1.104	0	83.58	20.5791	16	22		130.628	0	20.5791	16	22	16	16	1	967	108	7.31
+	2.3953	0.00402442	0.0412021	0.147572	1.1077	Q7MWM7	UDP-N-acetylmuramoyl-L-alanyl-D-glutamate--2,6-diaminopimelate ligase OS=Porphyromonas gingivalis (strain ATCC BAA-308 / W83) GN=murE PE=3 SV=1	0.995	0	40.56	14.5791	5	13		54.576	0	14.5791	5	13	5	5	1	487	54	6.28
+	2.93056	0.00117338	0.0338106	0.150513	1.10996	Q7MTC5	Uncharacterized protein OS=Porphyromonas gingivalis (strain ATCC BAA-308 / W83) GN=PG_2044 PE=4 SV=1	13.678	0	200.6	46.6135	12	55		113.425	0	46.6135	12	55	12	12	1	251	28.8	5.92
+	2.26754	0.00540085	0.0412746	0.150761	1.11015	Q7MTN2	50S ribosomal protein L15 OS=Porphyromonas gingivalis (strain ATCC BAA-308 / W83) GN=rplO PE=3 SV=1	9	0	37.36	37.1622	5	22		38.61	0	37.1622	5	22	5	5	1	148	15.6	10.73
+	3.88883	0.000129171	0.0215441	0.152456	1.11146	Q7MX79	Transcription termination factor Rho OS=Porphyromonas gingivalis (strain ATCC BAA-308 / W83) GN=rho PE=3 SV=1	9.642	0	268.68	35.4103	18	73		230.898	0	35.4103	18	73	18	18	1	658	72.2	6.18
+	2.64521	0.00226355	0.0346691	0.152893	1.1118	Q7MTF4	Phosphomannomutase, putative OS=Porphyromonas gingivalis (strain ATCC BAA-308 / W83) GN=PG_2010 PE=3 SV=1	9	0	190.58	43.8182	22	55		205.234	0	43.8182	22	55	22	22	1	550	61.2	5.36
+	1.90511	0.012442	0.0480068	0.154665	1.11316	Q7MW57	Uncharacterized protein OS=Porphyromonas gingivalis (strain ATCC BAA-308 / W83) GN=PG_0788 PE=4 SV=1	0.389	0	24.67	8.32383	7	8		25.39	0	8.32383	7	8	7	7	1	877	100.6	9.38
+	2.36059	0.00435919	0.0352163	0.158465	1.1161	Q7MT07	Peptide deformylase OS=Porphyromonas gingivalis (strain ATCC BAA-308 / W83) GN=def PE=3 SV=1	13.251	0	70.49	51.3228	9	19		73.984	0	51.3228	9	19	9	9	1	189	21.5	6.95
+	2.57442	0.00266428	0.0303985	0.160923	1.118	Q7MW89	Sigma-54 dependent DNA-binding response regulator OS=Porphyromonas gingivalis (strain ATCC BAA-308 / W83) GN=PG_0747 PE=4 SV=1	0.978	0	25.13	17.8879	6	9		37.077	0	17.8879	6	9	6	6	1	464	51	6.42
+	2.51603	0.00304767	0.0311358	0.161283	1.11828	Q7MWX7	Uncharacterized protein OS=Porphyromonas gingivalis (strain ATCC BAA-308 / W83) GN=PG_0452 PE=4 SV=1	6.867	0	385.04	35.1049	22	115		250.26	0	35.1049	22	115	22	22	1	715	79.5	5.67
+	2.13981	0.00724761	0.0346048	0.166598	1.12241	Q7MVS7	Proline--tRNA ligase OS=Porphyromonas gingivalis (strain ATCC BAA-308 / W83) GN=proS PE=3 SV=1	4.946	0	188.95	33.2657	11	45		152.567	0	33.2657	11	45	11	11	1	493	56.1	5.81
+	1.96189	0.0109171	0.0361311	0.169772	1.12488	Q7MTF9	Dihydrodipicolinate reductase OS=Porphyromonas gingivalis (strain ATCC BAA-308 / W83) GN=dapB PE=3 SV=1	5.31	0	51.37	47.479	7	13		72.929	0	47.479	7	13	7	7	1	238	26.5	5.74
+	1.9278	0.0118086	0.0365362	0.169802	1.1249	Q7MT44	Xanthine phosphoribosyltransferase OS=Porphyromonas gingivalis (strain ATCC BAA-308 / W83) GN=xpt PE=3 SV=1	2.162	0	15.3	20.2073	4	7		18.861	0	20.2073	4	7	3	3	1	193	21.5	5.27
+	1.55972	0.0275603	0.0486248	0.170138	1.12517	Q7MTK0	Glutamine--tRNA ligase OS=Porphyromonas gingivalis (strain ATCC BAA-308 / W83) GN=glnS PE=3 SV=1	4.179	0	94.98	26.3251	14	32		118.902	0	26.3251	14	32	14	14	1	566	65.2	5.71
+	1.53289	0.0293165	0.04843	0.172332	1.12688	Q7MTX9	V-type ATPase, subunit E, putative OS=Porphyromonas gingivalis (strain ATCC BAA-308 / W83) GN=PG_1801 PE=4 SV=1	6.356	0	93.89	34.6939	6	52		74.505	0	34.6939	6	52	6	6	1	196	21.9	4.92
+	1.7215	0.0189889	0.0390071	0.175846	1.12963	Q7MUC6	dITP/XTP pyrophosphatase OS=Porphyromonas gingivalis (strain ATCC BAA-308 / W83) GN=PG_1603 PE=3 SV=1	1.371	0	25.4	29.3814	6	9		25.593	0	29.3814	6	9	5	5	1	194	21.3	5.92
+	1.87933	0.0132031	0.0345224	0.178291	1.13154	Q7MXI9	Peptidase, M16 family OS=Porphyromonas gingivalis (strain ATCC BAA-308 / W83) GN=PG_0196 PE=3 SV=1	4.505	0	282.25	30.4995	24	74		254.807	0	30.4995	24	74	24	24	1	941	105.6	5.48
+	1.64395	0.0227011	0.0392553	0.179488	1.13248	Q7MWT7	Queuine tRNA-ribosyltransferase OS=Porphyromonas gingivalis (strain ATCC BAA-308 / W83) GN=tgt PE=3 SV=1	2.34	0	60.39	26.0638	5	12		89.273	0	26.0638	5	12	5	5	1	376	42.8	6.35
+	1.66518	0.0216182	0.0385591	0.180162	1.13301	Q7MTA8	4-hydroxythreonine-4-phosphate dehydrogenase OS=Porphyromonas gingivalis (strain ATCC BAA-308 / W83) GN=pdxA PE=3 SV=1	3.16	0	112.98	23.8356	6	24		90.173	0	23.8356	6	24	6	6	1	365	40.1	5.31
+	2.59315	0.00255183	0.0197527	0.180963	1.13364	Q7MVV4	Response regulator OS=Porphyromonas gingivalis (strain ATCC BAA-308 / W83) GN=PG_0928 PE=4 SV=1	5.898	0	113.27	27.4131	13	34		125.973	0	27.4131	13	34	13	13	1	518	60.7	5.72
+	2.2197	0.0060297	0.0254509	0.181532	1.13409	Q7MWA7	Prolyl oligopeptidase family protein OS=Porphyromonas gingivalis (strain ATCC BAA-308 / W83) GN=PG_0724 PE=4 SV=1	6.444	0	201.96	32.0988	17	55		209.881	0	32.0988	17	55	17	17	1	648	73.7	6.15
+	1.61914	0.0240358	0.038805	0.182764	1.13506	Q7MWD3	4-hydroxybutyrate CoA-transferase OS=Porphyromonas gingivalis (strain ATCC BAA-308 / W83) GN=abfT-1 PE=1 SV=1	3.962	0	155.38	26.9142	9	40		94.052	0	26.9142	9	40	9	9	1	431	47.3	6
+	3.56441	0.000272643	0.0117561	0.183551	1.13568	Q7MVG2	Uncharacterized protein OS=Porphyromonas gingivalis (strain ATCC BAA-308 / W83) GN=PG_1102 PE=4 SV=1	0.633	0	42.18	12.7568	10	14		47.199	0	12.7568	10	14	10	10	1	925	106.7	9.51
+	2.7248	0.00188453	0.0174222	0.184497	1.13642	Q7MTU1	Uncharacterized protein OS=Porphyromonas gingivalis (strain ATCC BAA-308 / W83) GN=PG_1850 PE=4 SV=1	0.624	0	16.03	10.596	3	4		23.373	0	10.596	3	4	3	3	1	302	35.1	7.88
+	1.7161	0.0192267	0.0352546	0.184791	1.13665	Q7MV07	Phosphoesterase OS=Porphyromonas gingivalis (strain ATCC BAA-308 / W83) GN=PG_1311 PE=3 SV=1	0.166	0	2.55	3.7234	1	1		2.53	10	3.7234	1	1	1	1	1	188	21.4	8.27
+	1.63727	0.0230529	0.0360219	0.18779	1.13902	Q7MVF0	Signal recognition particle protein OS=Porphyromonas gingivalis (strain ATCC BAA-308 / W83) GN=ffh PE=3 SV=1	5.898	0	111.68	35.0562	15	39		113.665	0	35.0562	15	39	15	15	1	445	49.3	9.01
+	2.39619	0.00401611	0.0198798	0.187967	1.13916	Q7MX58	Aspartate carbamoyltransferase OS=Porphyromonas gingivalis (strain ATCC BAA-308 / W83) GN=pyrB PE=3 SV=1	2.511	2	58.3	25.3289	8	21		43.564	0	25.3289	8	21	6	6	1	304	34.7	5.99
+	1.33758	0.0459639	0.0465498	0.190206	1.14093	Q7MUB8	Glyoxalase family protein OS=Porphyromonas gingivalis (strain ATCC BAA-308 / W83) GN=PG_1613 PE=4 SV=1	12.335	0	57.84	52.9851	5	15		57.723	0	52.9851	5	15	5	5	1	134	14.8	5.52
+	1.40116	0.0397048	0.041815	0.191433	1.1419	Q7MXU6	YngK protein OS=Porphyromonas gingivalis (strain ATCC BAA-308 / W83) GN=yngK-1 PE=4 SV=1	0.407	0	20.14	7.42188	4	7		15.425	0	7.42188	4	7	4	4	1	512	59.3	9.39
+	3.32237	0.000476023	0.0106392	0.194606	1.14441	Q7MVU9	UPF0313 protein PG_0934 OS=Porphyromonas gingivalis (strain ATCC BAA-308 / W83) GN=PG_0934 PE=3 SV=1	0.212	0	9.6	3.15457	2	3		18.153	0	3.15457	2	3	2	2	1	634	73	9.14
+	2.07221	0.00846825	0.0212066	0.195926	1.14546	Q7MSY9	MiaB-like tRNA modifying enzyme OS=Porphyromonas gingivalis (strain ATCC BAA-308 / W83) GN=PG_2221 PE=4 SV=1	3.047	0	77.63	32.6577	11	20		110.303	0	32.6577	11	20	11	11	1	444	49.9	6.8
+	3.27202	0.000534538	0.00990374	0.199635	1.14841	Q7MVQ5	Threonine--tRNA ligase OS=Porphyromonas gingivalis (strain ATCC BAA-308 / W83) GN=thrS PE=3 SV=1	3.903	0	191.81	33.2312	17	55		147.925	0	33.2312	17	55	17	17	1	653	75.4	6.24
+	3.03008	0.000933093	0.0110558	0.200119	1.14879	Q7MU34	Tyrosine recombinase XerC OS=Porphyromonas gingivalis (strain ATCC BAA-308 / W83) GN=xerD PE=3 SV=1	0.668	0	14.28	17.5325	4	4		26.628	0	17.5325	4	4	4	4	1	308	35	6.39
+	1.27609	0.0529559	0.0441389	0.200356	1.14898	Q7MV91	8-amino-7-oxononanoate synthase OS=Porphyromonas gingivalis (strain ATCC BAA-308 / W83) GN=bioF-2 PE=3 SV=1	0.65	0	23.52	11.7801	3	5		36.814	0	11.7801	3	5	3	3	1	382	42.9	5.69
+	1.33372	0.0463747	0.0404515	0.202043	1.15033	Q7MVV3	Uncharacterized protein OS=Porphyromonas gingivalis (strain ATCC BAA-308 / W83) GN=PG_0929 PE=4 SV=1	1.783	0	28.31	13.75	2	7		24.554	0	13.75	2	7	2	2	1	160	18.7	9.63
+	1.41301	0.0386359	0.0376835	0.202145	1.15041	Q7MX52	Conserved domain protein OS=Porphyromonas gingivalis (strain ATCC BAA-308 / W83) GN=PG_0363 PE=4 SV=1	0.468	0	7.1	5.81818	3	4		7.284	0	5.81818	3	4	3	3	1	275	31.2	7.15
+	1.23018	0.0588606	0.04621	0.20296	1.15106	Q7MW82	Peptidyl-dipeptidase Dcp OS=Porphyromonas gingivalis (strain ATCC BAA-308 / W83) GN=dcp-1 PE=3 SV=1	8.38	0	211.11	29.9281	15	50		236.242	0	29.9281	15	50	15	15	1	695	78.1	5.33
+	1.87854	0.0132269	0.0231382	0.2032	1.15125	Q7MXE5	Transcription termination/antitermination protein NusA OS=Porphyromonas gingivalis (strain ATCC BAA-308 / W83) GN=nusA PE=3 SV=1	11.915	0	244.59	43.9189	16	67		194.058	0	43.9189	16	67	16	16	1	444	50.2	4.53
+	2.45656	0.0034949	0.013355	0.205448	1.15304	Q7MW81	TPR domain protein OS=Porphyromonas gingivalis (strain ATCC BAA-308 / W83) GN=PG_0759 PE=4 SV=1	1.319	0	86.95	30.6834	15	21		123.379	0	30.6834	15	21	15	15	1	717	81.7	5.6
+	2.05078	0.0088965	0.0194609	0.205577	1.15315	Q7MW56	Uncharacterized protein OS=Porphyromonas gingivalis (strain ATCC BAA-308 / W83) GN=PG_0789 PE=4 SV=1	1.929	0	35.28	24.7899	4	9		31.307	0	24.7899	4	9	4	4	1	238	25.9	5.34
+	1.63234	0.0233161	0.0299029	0.205816	1.15334	Q7MVA5	Iron-sulfur cluster binding protein, putative OS=Porphyromonas gingivalis (strain ATCC BAA-308 / W83) GN=PG_1172 PE=4 SV=1	4.623	0	122.18	31.5421	12	33		108.23	0	31.5421	12	33	12	12	1	428	48.7	8.19
+	2.07943	0.00832851	0.0185789	0.207442	1.15464	Q7MWL9	GMP synthase [glutamine-hydrolyzing] OS=Porphyromonas gingivalis (strain ATCC BAA-308 / W83) GN=guaA PE=3 SV=1	2.29	0	83.32	23.1225	8	23		90.023	0	23.1225	8	23	8	8	1	506	56.7	6.06
+	2.72229	0.00189544	0.0115522	0.207801	1.15493	Q7MUT6	Cell shape-determining protein MreB OS=Porphyromonas gingivalis (strain ATCC BAA-308 / W83) GN=mreB PE=4 SV=1	3.806	0	142.05	31.8584	9	44		81.044	0	31.8584	9	44	9	9	1	339	37	5.5
+	1.29113	0.051153	0.039682	0.208184	1.15523	Q7MWF9	Phosphatase, YrbI family OS=Porphyromonas gingivalis (strain ATCC BAA-308 / W83) GN=PG_0658 PE=4 SV=1	7.254	0	46.02	52.6012	7	11		67.892	0	52.6012	7	11	7	7	1	173	19	6.54
+	3.41834	0.000381643	0.00693578	0.208723	1.15566	Q7MX66	ATP-dependent DNA helicase RecG OS=Porphyromonas gingivalis (strain ATCC BAA-308 / W83) GN=recG PE=3 SV=1	0.125	0	4.78	2.5788	2	2		7.445	0	2.5788	2	2	2	2	1	698	78.9	8.5
+	1.14772	0.0711671	0.0489002	0.208789	1.15572	Q7MU00	Protein GrpE OS=Porphyromonas gingivalis (strain ATCC BAA-308 / W83) GN=grpE PE=3 SV=1	20.544	0	132.43	54.6392	9	32		87.387	0	54.6392	9	32	9	9	1	194	21.8	4.91
+	1.65243	0.0222622	0.0279604	0.208904	1.15581	Q7MXN0	SpoOJ regulator protein OS=Porphyromonas gingivalis (strain ATCC BAA-308 / W83) GN=soj PE=4 SV=1	16.783	0	70.99	28.6822	6	17		62.843	0	28.6822	6	17	6	6	1	258	28.1	6.54
+	1.74323	0.0180622	0.0245714	0.209121	1.15598	Q7MVV1	DNA polymerase III, delta prime subunit, putative OS=Porphyromonas gingivalis (strain ATCC BAA-308 / W83) GN=PG_0932 PE=4 SV=1	0.887	0	35.71	20.1923	6	10		44.534	0	20.1923	6	10	6	6	1	416	47.4	7.81
+	2.55493	0.00278655	0.0120194	0.209946	1.15665	Q7MU18	Conserved domain protein OS=Porphyromonas gingivalis (strain ATCC BAA-308 / W83) GN=PG_1754 PE=4 SV=1	2.02	0	128.86	18.1926	15	47		119.799	0	18.1926	15	47	15	15	1	841	94.2	8.43
+	1.89394	0.0127663	0.020728	0.210476	1.15707	Q7MWJ0	Lon protease OS=Porphyromonas gingivalis (strain ATCC BAA-308 / W83) GN=lon PE=2 SV=1	4.495	0	156.6	27.5309	23	47		196.289	0	27.5309	23	47	23	23	1	810	91.8	7.31
+	1.33887	0.0458274	0.0375928	0.211014	1.1575	Q7MTN7	30S ribosomal protein S13 OS=Porphyromonas gingivalis (strain ATCC BAA-308 / W83) GN=rpsM PE=3 SV=1	4.995	0	34.98	26.1905	4	12		24.536	0	26.1905	4	12	4	4	1	126	14	10.42
+	4.30767	4.92409e-05	0.00429066	0.211466	1.15786	Q7MWW8	Adenylosuccinate synthetase OS=Porphyromonas gingivalis (strain ATCC BAA-308 / W83) GN=purA PE=3 SV=1	15.103	0	193.5	49.409	19	54		176.798	0	49.409	19	54	19	19	1	423	46.5	6.23
+	1.18009	0.0660564	0.044872	0.212289	1.15852	Q7MXT4	Phosphoribosylformylglycinamidine cyclo-ligase, putative OS=Porphyromonas gingivalis (strain ATCC BAA-308 / W83) GN=PG_0075 PE=4 SV=1	1.683	0	44.31	22.7603	9	15		49.663	0	22.7603	9	15	9	9	1	413	45.4	6.47
+	2.52999	0.00295129	0.0117275	0.21281	1.15894	Q7MXK9	Peptidyl-tRNA hydrolase OS=Porphyromonas gingivalis (strain ATCC BAA-308 / W83) GN=pth PE=3 SV=1	0.848	0	16.27	17.8378	4	5		15.729	0	17.8378	4	5	4	4	1	185	20.8	8.94
+	2.61775	0.00241128	0.0113636	0.213313	1.15935	Q7MVH3	DNA-binding response regulator RprY OS=Porphyromonas gingivalis (strain ATCC BAA-308 / W83) GN=rprY PE=4 SV=1	13.678	0	136.08	52.6531	13	39		106.059	0	52.6531	13	39	13	13	1	245	28.3	5.14
+	2.05198	0.008872	0.017461	0.213567	1.15955	Q7MXI0	Peptide chain release factor 3 OS=Porphyromonas gingivalis (strain ATCC BAA-308 / W83) GN=prfC PE=3 SV=1	0.911	0	39.28	11.4068	5	12		50.802	0	11.4068	5	12	5	5	1	526	59.8	5.48
+	2.30791	0.00492138	0.013096	0.21463	1.16041	Q7MX09	ATP-dependent Clp protease proteolytic subunit OS=Porphyromonas gingivalis (strain ATCC BAA-308 / W83) GN=clpP PE=3 SV=1	30.623	0	78.23	41.4414	6	17		80.689	0	41.4414	6	17	6	6	1	222	24.8	5.91
+	1.87621	0.0132981	0.0198022	0.215713	1.16128	Q7MX49	Uncharacterized protein OS=Porphyromonas gingivalis (strain ATCC BAA-308 / W83) GN=PG_0366 PE=4 SV=1	1.31	0	21.37	18.2796	3	7		19.483	0	18.2796	3	7	3	3	1	186	20.9	4.44
+	1.63089	0.0233944	0.0258008	0.21605	1.16155	Q7MUW7	Phosphoribosylamine--glycine ligase OS=Porphyromonas gingivalis (strain ATCC BAA-308 / W83) GN=purD PE=3 SV=1	5.105	0	118.62	43.3875	14	31		128.348	0	43.3875	14	31	14	14	1	431	46.9	5.33
+	1.36003	0.0436483	0.0347926	0.217315	1.16257	Q7MUP8	Uncharacterized protein OS=Porphyromonas gingivalis (strain ATCC BAA-308 / W83) GN=PG_1458 PE=4 SV=1	1.512	0	19	21.0526	2	4		22.82	0	21.0526	2	4	2	2	1	152	17.9	4.93
+	1.83768	0.0145318	0.0197949	0.217632	1.16282	Q7MVI6	Coenzyme A transferase, beta subunit OS=Porphyromonas gingivalis (strain ATCC BAA-308 / W83) GN=PG_1075 PE=4 SV=1	12.335	0	217.94	31.3636	3	43		69.368	0	31.3636	3	43	3	3	1	220	23.2	5.11
+	1.53906	0.0289028	0.0283162	0.218962	1.1639	Q7MWW7	Uncharacterized protein OS=Porphyromonas gingivalis (strain ATCC BAA-308 / W83) GN=PG_0466 PE=4 SV=1	1.154	0	5.88	7.56972	2	3		12.346	0	7.56972	2	3	2	2	1	251	27.6	4.83
+	2.86497	0.00136468	0.00810588	0.220115	1.16483	Q7MVH9	Phosphotransacetylase OS=Porphyromonas gingivalis (strain ATCC BAA-308 / W83) GN=pta PE=4 SV=1	9	0	256.61	59.5238	13	68		154.153	0	59.5238	13	68	13	13	1	336	35.8	5.63
+	1.11301	0.077088	0.0451931	0.22248	1.16674	Q7MW53	Hypoxanthine phosphoribosyltransferase OS=Porphyromonas gingivalis (strain ATCC BAA-308 / W83) GN=hpt PE=4 SV=1	2.981	0	41.12	17.4157	3	13		32.522	0	17.4157	3	13	3	3	1	178	20.4	5.17
+	1.90925	0.0123239	0.0173836	0.222659	1.16688	Q7MTB4	Dihydrofolate reductase OS=Porphyromonas gingivalis (strain ATCC BAA-308 / W83) GN=folA PE=3 SV=1	3.217	0	24.63	35.1852	4	8		24.596	0	35.1852	4	8	4	4	1	162	18.4	4.89
+	2.56285	0.00273619	0.0102328	0.223139	1.16727	Q7MXM0	Aspartate--tRNA ligase OS=Porphyromonas gingivalis (strain ATCC BAA-308 / W83) GN=aspS PE=3 SV=1	3.903	0	125.53	33.3901	17	42		131.684	0	33.3901	17	42	17	17	1	587	67	5.38
+	1.67668	0.0210531	0.0211629	0.223272	1.16738	Q7MU81	Efflux transporter, MFP component, RND family OS=Porphyromonas gingivalis (strain ATCC BAA-308 / W83) GN=PG_1666 PE=3 SV=1	3.329	0	54.29	30.163	9	17		69.538	0	30.163	9	17	9	9	1	368	40.2	7.97
+	2.89657	0.0012689	0.00751662	0.223367	1.16746	Q7MWL4	RNA polymerase sigma-70 factor OS=Porphyromonas gingivalis (strain ATCC BAA-308 / W83) GN=rpoD PE=3 SV=1	18.684	0	154.37	45.6446	11	35		135.634	0	45.6446	11	35	11	11	1	287	32.6	7.17
+	2.23583	0.00580988	0.0125276	0.22357	1.16762	Q7MX26	DNA-directed RNA polymerase subunit beta' OS=Porphyromonas gingivalis (strain ATCC BAA-308 / W83) GN=rpoC PE=3 SV=1	5.28	0	422.51	35.171	46	127		403.785	0	35.171	46	127	46	46	1	1433	160.2	7.24
+	2.45441	0.00351228	0.0109333	0.224022	1.16798	Q7MT66	30S ribosomal protein S16 OS=Porphyromonas gingivalis (strain ATCC BAA-308 / W83) GN=rpsP PE=3 SV=1	20.544	0	222.8	53.6458	10	76		69.311	0	53.6458	10	76	10	10	1	192	20.7	8.22
+	2.02024	0.00954473	0.0148884	0.224674	1.16851	Q7MWM0	3-methyl-2-oxobutanoate hydroxymethyltransferase OS=Porphyromonas gingivalis (strain ATCC BAA-308 / W83) GN=panB PE=3 SV=1	6.197	0	40.15	23.8095	7	14		55.538	0	23.8095	7	14	7	7	1	273	29.9	5.85
+	4.12929	7.42518e-05	0.00318462	0.225184	1.16893	Q7MWC9	Maltodextrin phosphorylase OS=Porphyromonas gingivalis (strain ATCC BAA-308 / W83) GN=malP PE=4 SV=1	2.875	0	122.65	25.9346	19	33		143.46	0	25.9346	19	33	19	19	1	856	98.7	6.07
+	1.30955	0.0490288	0.0344581	0.225952	1.16955	Q7MWC5	Adenosylcobinamide-GDP ribazoletransferase OS=Porphyromonas gingivalis (strain ATCC BAA-308 / W83) GN=cobS PE=3 SV=1	0.778	0	6.94	13.0769	2	2		9.633	0	13.0769	2	2	2	2	1	260	28.7	8.54
+	1.13167	0.0738458	0.0418881	0.226404	1.16991	Q7MTS1	Urocanate hydratase OS=Porphyromonas gingivalis (strain ATCC BAA-308 / W83) GN=hutU PE=3 SV=1	28.663	0	353.77	41.8816	30	110		269.121	0	41.8816	30	110	30	30	1	659	73.7	6.14
+	2.47174	0.00337491	0.00985106	0.228405	1.17154	Q7MXZ0	Hexapeptide transferase family protein OS=Porphyromonas gingivalis (strain ATCC BAA-308 / W83) GN=PG_0002 PE=4 SV=1	3.217	0	15.82	24.2105	5	7		13.201	0	24.2105	5	7	5	5	1	190	20.6	6.27
+	1.37987	0.0416996	0.0304077	0.229148	1.17214	Q7MV80	Peptidase, M24 family OS=Porphyromonas gingivalis (strain ATCC BAA-308 / W83) GN=PG_1210 PE=4 SV=1	15.037	0	275.09	57.3109	31	76		259.809	0	57.3109	31	76	31	31	1	595	66.5	5.8
+	1.95221	0.0111633	0.0148209	0.229656	1.17256	Q7MV94	Uncharacterized protein OS=Porphyromonas gingivalis (strain ATCC BAA-308 / W83) GN=PG_1186 PE=4 SV=1	0.202	0	6.56	1.86722	1	2		8.572	0	1.86722	1	2	1	1	1	482	53.7	9.01
+	2.15945	0.00692703	0.0121259	0.229963	1.1728	Q7MWM6	Phospho-N-acetylmuramoyl-pentapeptide-transferase OS=Porphyromonas gingivalis (strain ATCC BAA-308 / W83) GN=mraY PE=3 SV=1	0.311	0	4.98	3.57995	2	2		4.921	1	3.57995	2	2	2	2	1	419	46.6	9.51
+	1.74587	0.0179526	0.0176879	0.233135	1.17539	Q7MWL1	50S ribosomal protein L9 OS=Porphyromonas gingivalis (strain ATCC BAA-308 / W83) GN=rplI PE=3 SV=1	22.101	0	98.18	29.0503	7	31		65.612	0	29.0503	7	31	7	7	1	179	19.5	5.33
+	2.39888	0.00399135	0.00984282	0.233489	1.17568	Q7MX39	UvrABC system protein B OS=Porphyromonas gingivalis (strain ATCC BAA-308 / W83) GN=uvrB PE=3 SV=1	0.995	0	44.41	17.6991	9	12		64.9	0	17.6991	9	12	9	9	1	678	76.4	5.17
+	1.84069	0.0144314	0.015991	0.23509	1.17698	Q7MVK7	Uncharacterized protein OS=Porphyromonas gingivalis (strain ATCC BAA-308 / W83) GN=PG_1050 PE=4 SV=1	0.65	0	8.51	14.094	4	5		12.969	0	14.094	4	5	4	4	1	298	33.5	7.96
+	1.58326	0.0261061	0.0207817	0.235243	1.17711	Q7MVR8	Phosphoribosylaminoimidazole-succinocarboxamide synthase OS=Porphyromonas gingivalis (strain ATCC BAA-308 / W83) GN=purC PE=3 SV=1	2.631	0	40.09	30.6709	10	17		47.741	0	30.6709	10	17	10	10	1	313	36	5.78
+	1.77056	0.0169604	0.0169107	0.23712	1.17864	Q7MWM5	UDP-N-acetylmuramoylalanine--D-glutamate ligase OS=Porphyromonas gingivalis (strain ATCC BAA-308 / W83) GN=murD PE=3 SV=1	5.422	0	117.09	45.3333	15	35		113.966	0	45.3333	15	35	15	15	1	450	50.5	5.64
+	2.45696	0.00349176	0.00843023	0.238395	1.17968	Q7MWC1	Peptidyl-prolyl cis-trans isomerase OS=Porphyromonas gingivalis (strain ATCC BAA-308 / W83) GN=PG_0708 PE=3 SV=1	5.494	0	527.21	27.1739	8	141		70.903	0	27.1739	8	141	8	8	1	276	30.3	7.18
+	1.51863	0.0302947	0.0219918	0.238801	1.18001	Q7MVJ7	Dihydroorotate dehydrogenase, putative OS=Porphyromonas gingivalis (strain ATCC BAA-308 / W83) GN=PG_1064 PE=4 SV=1	2.162	0	25.63	19.2453	4	7		36.951	0	19.2453	4	7	4	4	1	265	29.3	6.65
+	2.30789	0.00492161	0.00978976	0.238806	1.18002	Q7MWV4	Uncharacterized protein OS=Porphyromonas gingivalis (strain ATCC BAA-308 / W83) GN=PG_0482 PE=4 SV=1	9	0	60.6	52.4476	6	15		55.839	0	52.4476	6	15	6	6	1	143	16.3	4.91
+	2.25837	0.00551613	0.0105053	0.239247	1.18038	Q7MXK8	50S ribosomal protein L25 OS=Porphyromonas gingivalis (strain ATCC BAA-308 / W83) GN=rplY PE=3 SV=1	22.101	0	89.87	47.9167	8	25		79.506	0	47.9167	8	25	8	8	1	192	21	9.03
+	1.13536	0.0732219	0.0381688	0.239702	1.18075	Q7MXT2	Uncharacterized protein OS=Porphyromonas gingivalis (strain ATCC BAA-308 / W83) GN=PG_0078 PE=4 SV=1	1.371	0	15.46	21.5517	5	6		24.34	0	21.5517	5	6	5	5	1	232	27.5	8.03
+	3.22859	0.00059076	0.00405556	0.239902	1.18091	Q7MW80	Trigger factor, putative OS=Porphyromonas gingivalis (strain ATCC BAA-308 / W83) GN=PG_0762 PE=4 SV=1	9.661	0	316.54	43.6681	19	97		161.722	0	43.6681	19	97	19	19	1	458	52.2	4.89
+	4.55098	2.812e-05	0.0010566	0.240456	1.18137	Q7MWE7	Indolepyruvate oxidoreductase subunit IorA OS=Porphyromonas gingivalis (strain ATCC BAA-308 / W83) GN=iorA PE=4 SV=1	12.183	0	157.76	34.5794	17	52		140.975	0	34.5794	17	52	17	17	1	535	58.4	5.73
+	1.27392	0.0532202	0.0321448	0.240712	1.18158	Q7MXB3	Secretion activator protein, putative OS=Porphyromonas gingivalis (strain ATCC BAA-308 / W83) GN=PG_0293 PE=1 SV=1	23.245	0	99.6	62.5	11	31		92.43	0	62.5	11	31	11	11	1	192	21.9	6.11
+	1.24501	0.0568841	0.0339435	0.240811	1.18166	Q7MVP7	Uncharacterized protein OS=Porphyromonas gingivalis (strain ATCC BAA-308 / W83) GN=PG_1001 PE=4 SV=1	1.154	0	26.43	21.9101	2	5		28.475	0	21.9101	2	5	2	2	1	178	20.6	8.12
+	2.04175	0.00908351	0.0116569	0.242996	1.18345	Q9AGG3	Rubrerythrin OS=Porphyromonas gingivalis (strain ATCC BAA-308 / W83) GN=rbr PE=2 SV=1	80.113	0	172.31	46	8	38		152.456	0	46	8	38	8	8	1	200	22.4	6.14
+	2.19375	0.0064011	0.0104503	0.243497	1.18386	Q7MX68	Probable GTP-binding protein EngB OS=Porphyromonas gingivalis (strain ATCC BAA-308 / W83) GN=engB PE=3 SV=1	1.61	0	18.84	23.8806	3	5		28.026	0	23.8806	3	5	3	3	1	201	23	7.24
+	2.74461	0.00180047	0.0055619	0.243523	1.18388	Q7MW42	Flavodoxin OS=Porphyromonas gingivalis (strain ATCC BAA-308 / W83) GN=PG_0804 PE=3 SV=1	21.387	0	151.35	48.01	16	41		136.816	0	48.01	16	41	16	16	1	402	46	5.59
+	1.59641	0.0253273	0.0190655	0.244058	1.18432	Q7MVI8	D-lysine 5,6-aminomutase, alpha subunit OS=Porphyromonas gingivalis (strain ATCC BAA-308 / W83) GN=kamD PE=4 SV=1	2.899	0	51.82	14.914	9	14		65.723	0	14.914	9	14	9	9	1	523	57.3	5.16
+	1.28012	0.0524663	0.0303493	0.244184	1.18442	Q7MUD4	Ribulose-phosphate 3-epimerase OS=Porphyromonas gingivalis (strain ATCC BAA-308 / W83) GN=rpe PE=3 SV=1	0.389	0	11.74	11.4679	2	2		18.42	0	11.4679	2	2	2	2	1	218	24	5.59
+	1.15666	0.069717	0.0359196	0.24528	1.18532	Q7MVI7	D-lysine 5,6-aminomutase, beta subunit OS=Porphyromonas gingivalis (strain ATCC BAA-308 / W83) GN=kamE PE=4 SV=1	2.981	0	44.45	35.7414	6	12		54.211	0	35.7414	6	12	6	6	1	263	29.2	4.87
+	1.58873	0.0257795	0.019046	0.245427	1.18544	Q7MW55	GTPase Obg OS=Porphyromonas gingivalis (strain ATCC BAA-308 / W83) GN=obg PE=3 SV=1	0.369	0	16.58	8.37563	2	4		20.926	0	8.37563	2	4	2	2	1	394	43.6	4.87
+	3.35993	0.000436591	0.00311278	0.245507	1.18551	Q7MW39	N utilization substance protein B homolog OS=Porphyromonas gingivalis (strain ATCC BAA-308 / W83) GN=PG_0807 PE=3 SV=1	2.675	0	76.69	26.0989	8	18		80.029	0	26.0989	8	18	8	8	1	364	42.7	5.26
+	2.98638	0.00103185	0.00406969	0.250388	1.18953	P77925	Protein RecA OS=Porphyromonas gingivalis (strain ATCC BAA-308 / W83) GN=recA PE=3 SV=2	11.589	0	249.05	33.2353	10	79		121.689	0	33.2353	10	79	10	10	1	340	36.9	5.81
+	2.25216	0.00559554	0.00761905	0.25522	1.19352	Q7MTD4	Glutamate synthase, small subunit OS=Porphyromonas gingivalis (strain ATCC BAA-308 / W83) GN=gltD PE=4 SV=1	1.807	0	56.8	25.1082	8	16		71.167	0	25.1082	8	16	8	8	1	462	49.8	5.34
+	1.89926	0.0126108	0.0117848	0.255273	1.19356	Q7MUX1	Uncharacterized protein OS=Porphyromonas gingivalis (strain ATCC BAA-308 / W83) GN=PG_1356 PE=4 SV=1	4.179	0	51.21	19.1358	6	18		33.392	0	19.1358	6	18	6	6	1	162	18.7	8.9
+	4.77824	1.66634e-05	0.000497297	0.255834	1.19403	Q7MSZ5	Mannose-1-phosphate guanylyltransferase OS=Porphyromonas gingivalis (strain ATCC BAA-308 / W83) GN=manC PE=4 SV=1	3.281	0	91.33	27.1468	7	22		65.781	0	27.1468	7	22	7	7	1	361	41.1	5.25
+	1.6768	0.0210474	0.0149224	0.256979	1.19497	Q7MUR6	Thiol protease/hemagglutinin PrtT, putative OS=Porphyromonas gingivalis (strain ATCC BAA-308 / W83) GN=PG_1427 PE=4 SV=1	1.598	0	76.92	23.2503	13	17		117.185	0	23.2503	13	17	13	13	1	843	93.1	5.44
+	1.43648	0.0366029	0.0207715	0.258406	1.19616	Q7MU28	Aspartate ammonia-lyase OS=Porphyromonas gingivalis (strain ATCC BAA-308 / W83) GN=aspA PE=4 SV=1	8.006	0	203.83	30.1053	12	49		139.33	0	30.1053	12	49	12	12	1	475	52.2	5.68
+	2.12769	0.00745268	0.00879772	0.258591	1.19631	Q7MXY4	ATP-dependent Clp protease, ATP-binding subunit ClpC OS=Porphyromonas gingivalis (strain ATCC BAA-308 / W83) GN=clpC PE=4 SV=1	3.507	0	184.19	31.4319	22	55		186.682	0	31.4319	22	55	22	22	1	859	95.4	5.11
+	1.09884	0.0796456	0.0355654	0.261065	1.19836	Q7MVJ1	L-lysine 2,3-aminomutase OS=Porphyromonas gingivalis (strain ATCC BAA-308 / W83) GN=kamA PE=4 SV=1	13.454	0	210.79	63.9423	19	52		184.618	0	63.9423	19	52	19	19	1	416	47.5	6.9
+	2.05529	0.0088047	0.00882286	0.265473	1.20203	Q7MWA2	D-alanine--D-alanine ligase OS=Porphyromonas gingivalis (strain ATCC BAA-308 / W83) GN=ddl PE=3 SV=1	0.438	0	7.47	7.27273	3	3		9.345	0	7.27273	3	3	3	3	1	330	36.3	4.89
+	2.866	0.00136145	0.00308955	0.267535	1.20375	Q7MWV0	Methylated-DNA--protein-cysteine methyltransferase OS=Porphyromonas gingivalis (strain ATCC BAA-308 / W83) GN=ogt PE=3 SV=1	0.389	0	6.15	9.71429	1	1		13.045	0	9.71429	1	1	1	1	1	175	19.6	7.4
+	1.93341	0.0116571	0.0102058	0.267649	1.20384	Q7MWG9	Iron compound ABC transporter, periplasmic iron compound-binding protein, putative OS=Porphyromonas gingivalis (strain ATCC BAA-308 / W83) GN=PG_0648 PE=4 SV=1	1.404	0	33.65	16.624	5	8		44.592	0	16.624	5	8	5	5	1	391	45.2	7.17
+	0.890558	0.12866	0.0497432	0.268085	1.20421	Q7MV38	ISPg3, transposase OS=Porphyromonas gingivalis (strain ATCC BAA-308 / W83) GN=PG_1262 PE=4 SV=1	0.129	0	4.61	2.33333	1	2		3.193	5	2.33333	1	2	0	1	1	300	34.9	9.5
+	1.85796	0.0138688	0.0106118	0.270599	1.20631	Q7MX40	Elongation factor Ts OS=Porphyromonas gingivalis (strain ATCC BAA-308 / W83) GN=tsf PE=3 SV=1	40.596	0	384.28	62.4088	15	95		212.093	0	62.4088	15	95	15	15	1	274	30.1	5.44
+	2.09929	0.00795623	0.0074491	0.271237	1.20684	Q7MX85	Uncharacterized protein OS=Porphyromonas gingivalis (strain ATCC BAA-308 / W83) GN=PG_0325 PE=4 SV=1	62.096	0	216.66	53.11	14	63		129.346	0	53.11	14	63	13	14	1	209	22.4	5.02
+	1.96782	0.0107691	0.0088764	0.272084	1.20755	Q7MAV6	3-oxoacyl-[acyl-carrier-protein] synthase 2 OS=Porphyromonas gingivalis (strain ATCC BAA-308 / W83) GN=fabF PE=3 SV=1	12.895	0	163.5	39.9522	12	48		152.445	0	39.9522	12	48	12	12	1	418	44.5	5.8
+	2.23052	0.00588139	0.00631776	0.272963	1.20829	Q51831	UDP-N-acetylmuramate--L-alanine ligase OS=Porphyromonas gingivalis (strain ATCC BAA-308 / W83) GN=murC PE=3 SV=3	1.154	0	46.81	18.2018	7	14		46.956	0	18.2018	7	14	7	7	1	456	50.7	5.63
+	1.86469	0.0136555	0.010423	0.27398	1.20914	Q7MTD8	Uncharacterized protein OS=Porphyromonas gingivalis (strain ATCC BAA-308 / W83) GN=PG_2029 PE=4 SV=1	3.238	0	192.8	23.1665	17	55		185.931	0	23.1665	17	55	17	17	1	859	97.7	8.24
+	1.31045	0.0489275	0.0212505	0.274795	1.20982	Q7MWX4	Uncharacterized protein OS=Porphyromonas gingivalis (strain ATCC BAA-308 / W83) GN=PG_0457 PE=4 SV=1	0.585	0	4.6	16.4948	1	1		6.358	0	16.4948	1	1	1	1	1	97	11.5	5.26
+	2.1786	0.00662829	0.00645201	0.275143	1.21011	Q7MT63	L-asparaginase OS=Porphyromonas gingivalis (strain ATCC BAA-308 / W83) GN=ansA PE=4 SV=1	1.818	0	73.06	30.6407	6	13		60.033	0	30.6407	6	13	6	6	1	359	39.7	5.12
+	1.43952	0.0363482	0.017646	0.277264	1.21189	P60036	Membrane protein insertase YidC OS=Porphyromonas gingivalis (strain ATCC BAA-308 / W83) GN=yidC PE=3 SV=1	1.829	0	75.76	19.4577	9	21		78.587	0	19.4577	9	21	9	9	1	627	72	9.03
+	1.90683	0.0123928	0.00928889	0.277356	1.21197	Q7MT51	Uncharacterized protein OS=Porphyromonas gingivalis (strain ATCC BAA-308 / W83) GN=PG_2139 PE=4 SV=1	2.162	0	14.94	31.4465	3	4		16.341	0	31.4465	3	4	3	3	1	159	17.8	4.26
+	2.48298	0.00328864	0.00424658	0.277364	1.21198	Q7MV27	Uncharacterized protein OS=Porphyromonas gingivalis (strain ATCC BAA-308 / W83) GN=PG_1281 PE=4 SV=1	2.481	0	47.48	19.8966	7	14		59.197	0	19.8966	7	14	7	7	1	387	44.8	6.76
+	2.20056	0.00630141	0.00557962	0.281749	1.21567	Q7MT93	Uncharacterized protein OS=Porphyromonas gingivalis (strain ATCC BAA-308 / W83) GN=PG_2086 PE=4 SV=1	250.189	0	60.24	50.3597	6	16		69.733	0	50.3597	6	16	6	6	1	139	15.7	4.92
+	2.9338	0.00116467	0.00242678	0.283219	1.21691	F5HDQ9	Elongation factor Tu OS=Porphyromonas gingivalis (strain ATCC BAA-308 / W83) GN=tuf PE=3 SV=1	29.2	0	281.74	68.3544	20	101		184.802	0	68.3544	20	101	20	20	1	395	43.7	5.52
+	1.93896	0.0115092	0.00781009	0.284573	1.21805	Q7MW16	Uncharacterized protein OS=Porphyromonas gingivalis (strain ATCC BAA-308 / W83) GN=PG_0848 PE=4 SV=1	3.507	0	68.46	38.5542	12	22		75.83	0	38.5542	12	22	12	12	1	332	38	4.98
+	3.19002	0.000645623	0.00106161	0.286905	1.22002	Q7MWK9	Riboflavin biosynthesis protein RibBA OS=Porphyromonas gingivalis (strain ATCC BAA-308 / W83) GN=ribBA PE=3 SV=1	13.251	0	216.42	43.2099	16	64		165.604	0	43.2099	16	64	16	16	1	405	45.6	6.07
+	1.30029	0.0500848	0.0200844	0.287219	1.22029	Q7MX42	30S ribosomal protein S9 OS=Porphyromonas gingivalis (strain ATCC BAA-308 / W83) GN=rpsI PE=3 SV=1	22.714	0	112.06	35.1562	6	35		57.515	0	35.1562	6	35	6	6	1	128	14.5	10.65
+	2.76963	0.00169969	0.00233871	0.287961	1.22091	Q7MX82	Imidazolonepropionase OS=Porphyromonas gingivalis (strain ATCC BAA-308 / W83) GN=hutI PE=3 SV=1	0.887	0	47.19	17.2577	7	16		38.988	0	17.2577	7	16	7	7	1	423	45.9	5.68
+	1.05736	0.0876282	0.0337467	0.287993	1.22094	Q7MV32	Elongation factor P 2 OS=Porphyromonas gingivalis (strain ATCC BAA-308 / W83) GN=efp2 PE=3 SV=1	2.981	0	36.65	31.383	5	14		30.412	0	31.383	5	14	0	5	1	188	21.2	5.29
+	2.77896	0.00166356	0.00236735	0.28802	1.22096	F5HFD5	30S ribosomal protein S1 OS=Porphyromonas gingivalis (strain ATCC BAA-308 / W83) GN=rpsA PE=3 SV=1	16.013	0	484.6	45.0751	25	141		264.668	0	45.0751	25	141	25	25	1	599	67.4	5.38
+	5.63419	2.3217e-06	0	0.290099	1.22272	Q7MTB3	Histidine--tRNA ligase OS=Porphyromonas gingivalis (strain ATCC BAA-308 / W83) GN=hisS PE=3 SV=1	8.261	1	159.17	39.6476	13	43		174.665	0	39.6476	13	43	12	12	1	454	51.2	5.17
+	1.08863	0.0815404	0.0304663	0.290489	1.22306	Q7MXS3	SIS domain protein OS=Porphyromonas gingivalis (strain ATCC BAA-308 / W83) GN=PG_0087 PE=4 SV=1	1.512	0	8.82	13.1068	3	4		16.432	0	13.1068	3	4	3	3	1	206	22.1	5.97
+	2.11549	0.00766501	0.00559744	0.29065	1.22319	P0C936	2-amino-4-hydroxy-6-hydroxymethyldihydropteridine pyrophosphokinase OS=Porphyromonas gingivalis (strain ATCC BAA-308 / W83) GN=folK PE=3 SV=1	0.778	0	7.72	12.9252	1	2		10.816	0	12.9252	1	2	1	1	1	147	16.8	6.4
+	2.55015	0.00281738	0.0032093	0.292036	1.22437	Q7MT83	Ribose-phosphate pyrophosphokinase OS=Porphyromonas gingivalis (strain ATCC BAA-308 / W83) GN=prs PE=3 SV=1	2.981	0	85.88	31.9489	8	23		70.654	0	31.9489	8	23	8	8	1	313	34.8	6.62
+	2.46015	0.00346617	0.00335766	0.293472	1.22559	Q7MTR6	Cysteine--tRNA ligase OS=Porphyromonas gingivalis (strain ATCC BAA-308 / W83) GN=cysS PE=3 SV=1	3.047	0	114.96	26.5306	12	31		121.661	0	26.5306	12	31	12	12	1	490	55.4	6.39
+	2.66498	0.00216283	0.00235772	0.296152	1.22786	Q7MXW0	Serine hydroxymethyltransferase OS=Porphyromonas gingivalis (strain ATCC BAA-308 / W83) GN=glyA PE=3 SV=1	66.002	0	311.24	48.3568	19	134		229.196	0	48.3568	19	134	19	19	1	426	46.6	6.81
+	4.35414	4.42444e-05	0	0.296325	1.22801	Q7MWE5	Saccharopine dehydrogenase OS=Porphyromonas gingivalis (strain ATCC BAA-308 / W83) GN=LYS1 PE=4 SV=1	3.329	0	42.96	29.2191	11	20		48.456	0	29.2191	11	20	11	11	1	397	45.2	5.5
+	2.88146	0.00131382	0.00161404	0.297119	1.22869	Q7MXX3	Fumarylacetoacetate hydrolase family protein OS=Porphyromonas gingivalis (strain ATCC BAA-308 / W83) GN=PG_0025 PE=4 SV=1	0.389	0	5.14	7.76256	2	2		7.935	0	7.76256	2	2	2	2	1	219	24.5	7.11
+	2.31831	0.00480492	0.00409825	0.297556	1.22906	Q7MTW9	2-oxoglutarate oxidoreductase, alpha subunit OS=Porphyromonas gingivalis (strain ATCC BAA-308 / W83) GN=PG_1812 PE=4 SV=1	17.33	0	203.05	39.3768	12	73		127.506	0	39.3768	12	73	12	12	1	353	38.7	6.28
+	2.09177	0.00809517	0.00510749	0.298651	1.22999	Q7MXL4	Conserved domain protein OS=Porphyromonas gingivalis (strain ATCC BAA-308 / W83) GN=PG_0160 PE=1 SV=1	5.813	0	55.68	31.6667	10	19		76.09	0	31.6667	10	19	10	10	1	300	33.6	5.2
+	1.87633	0.0132946	0.00753939	0.298658	1.23	Q7MXY6	MATE efflux family protein OS=Porphyromonas gingivalis (strain ATCC BAA-308 / W83) GN=PG_0006 PE=4 SV=1	0.389	0	4.45	3.16742	2	2		4.854	1	3.16742	2	2	2	2	1	442	48.3	9.41
+	3.32035	0.000478247	0.000479167	0.3013	1.23225	Q7MUA0	Thioredoxin family protein OS=Porphyromonas gingivalis (strain ATCC BAA-308 / W83) GN=PG_1638 PE=4 SV=1	2.162	0	60.14	31.0976	7	17		66.696	0	31.0976	7	17	7	7	1	328	37	5.08
+	2.03441	0.00923818	0.00526452	0.302304	1.23311	Q7MTY2	Uncharacterized protein OS=Porphyromonas gingivalis (strain ATCC BAA-308 / W83) GN=PG_1795 PE=4 SV=1	30.623	0	138.51	43.956	8	33		101.178	0	43.956	8	33	8	8	1	273	28.8	4.89
+	2.37772	0.00419059	0.00310112	0.305053	1.23546	Q7MTM0	50S ribosomal protein L16 OS=Porphyromonas gingivalis (strain ATCC BAA-308 / W83) GN=rplP PE=3 SV=1	9	0	56.91	40.2778	6	46		30.617	0	40.2778	6	46	6	6	1	144	16.3	10.92
+	1.25479	0.0556174	0.0195065	0.305073	1.23548	Q7MTL0	30S ribosomal protein S7 OS=Porphyromonas gingivalis (strain ATCC BAA-308 / W83) GN=rpsG PE=3 SV=1	5.813	0	116.95	28.481	4	33		45.452	0	28.481	4	33	4	4	1	158	18.1	10.1
+	2.3475	0.00449257	0.00342007	0.306106	1.23637	Q7MX28	50S ribosomal protein L7/L12 OS=Porphyromonas gingivalis (strain ATCC BAA-308 / W83) GN=rplL PE=3 SV=1	165.81	0	406.68	82.4	10	106		125.615	0	82.4	10	106	10	10	1	125	12.7	4.74
+	0.878702	0.13222	0.0411298	0.307796	1.23782	P42376	10 kDa chaperonin OS=Porphyromonas gingivalis (strain ATCC BAA-308 / W83) GN=groS PE=3 SV=1	12.335	0	70.82	52.809	5	29		38.435	0	52.809	5	29	5	5	1	89	9.6	5.01
+	3.52982	0.000295244	0.000372093	0.309793	1.23953	Q7MWJ5	GTP-binding protein TypA OS=Porphyromonas gingivalis (strain ATCC BAA-308 / W83) GN=typA PE=4 SV=1	4.946	0	117.93	33.0551	15	29		155.325	0	33.0551	15	29	15	15	1	599	67.2	5.53
+	0.866528	0.135979	0.0418354	0.311059	1.24062	Q7MWR0	Uncharacterized protein OS=Porphyromonas gingivalis (strain ATCC BAA-308 / W83) GN=PG_0535 PE=4 SV=1	6.017	0	56.41	41.7476	8	13		69.089	0	41.7476	8	13	8	8	1	206	23.6	8.24
+	3.42895	0.000372432	0.000525714	0.311075	1.24063	Q7MTE1	Phosphoglycerate mutase family protein OS=Porphyromonas gingivalis (strain ATCC BAA-308 / W83) GN=PG_2026 PE=4 SV=1	1.154	0	13.99	25.4237	3	5		17.312	0	25.4237	3	5	3	3	1	177	20	4.98
+	2.54023	0.0028825	0.00243697	0.313699	1.24289	Q7MWA1	Uncharacterized protein OS=Porphyromonas gingivalis (strain ATCC BAA-308 / W83) GN=PG_0731 PE=4 SV=1	2.728	0	25.67	38.0734	7	8		43.517	0	38.0734	7	8	7	7	1	218	24	6.13
+	2.78637	0.00163542	0.00106667	0.315322	1.24429	Q7MXA5	Electron transport complex subunit C OS=Porphyromonas gingivalis (strain ATCC BAA-308 / W83) GN=PG_0304 PE=3 SV=1	8.152	0	174.6	46.9526	14	44		148.652	0	46.9526	14	44	14	14	1	443	47	8.79
+	2.48936	0.00324069	0.00245763	0.31947	1.24787	Q7MVL2	Glycogen synthase, putative OS=Porphyromonas gingivalis (strain ATCC BAA-308 / W83) GN=PG_1042 PE=4 SV=1	0.585	0	20.45	13.3212	4	5		28.49	0	13.3212	4	5	4	4	1	548	61.8	5.38
+	1.59716	0.0252838	0.00973727	0.320458	1.24873	Q7MTM5	50S ribosomal protein L5 OS=Porphyromonas gingivalis (strain ATCC BAA-308 / W83) GN=rplE PE=3 SV=1	9	0	134.07	37.0968	5	30		88.841	0	37.0968	5	30	5	5	1	186	20.9	9.74
+	4.03416	9.2436e-05	0	0.322337	1.25035	Q7MVY5	Phospho-2-dehydro-3-deoxyheptonate aldolase/chorismate mutase OS=Porphyromonas gingivalis (strain ATCC BAA-308 / W83) GN=PG_0885 PE=4 SV=1	1.61	0	51.24	31.1475	8	12		56.957	0	31.1475	8	12	8	8	1	366	41.5	6.2
+	4.56288	2.73601e-05	0	0.32235	1.25037	Q7MWQ2	Type I restriction-modification system, M subunit, putative OS=Porphyromonas gingivalis (strain ATCC BAA-308 / W83) GN=PG_0544 PE=4 SV=1	1.818	0	61.7	24.2284	14	21		83.929	0	24.2284	14	21	14	14	1	648	74.3	5.54
+	1.71524	0.0192646	0.00749398	0.323882	1.25169	Q7MTJ6	4-hydroxybutyrate CoA-transferase OS=Porphyromonas gingivalis (strain ATCC BAA-308 / W83) GN=abfT-2 PE=1 SV=1	1.873	0	49.8	22.9698	7	13		74.628	0	22.9698	7	13	7	7	1	431	47.7	6.37
+	2.45936	0.0034725	0.0023691	0.327371	1.25472	Q7MTN1	50S ribosomal protein L30 OS=Porphyromonas gingivalis (strain ATCC BAA-308 / W83) GN=rpmD PE=3 SV=1	3.642	0	16.77	44.8276	2	9		10.898	0	44.8276	2	9	2	2	1	58	6.7	10.59
+	0.816802	0.152475	0.0442842	0.328236	1.25548	Q7MUN2	Conjugative transposon protein TraM OS=Porphyromonas gingivalis (strain ATCC BAA-308 / W83) GN=PG_1476 PE=4 SV=1	0.194	0	7.29	7.28477	2	2		13.171	0	7.28477	2	2	2	2	1	453	50.9	5.71
+	2.13751	0.00728597	0.00333333	0.328291	1.25552	Q7MXK7	Methionine--tRNA ligase OS=Porphyromonas gingivalis (strain ATCC BAA-308 / W83) GN=metG PE=3 SV=1	8.512	0	255.08	46.0294	25	70		262.799	0	46.0294	25	70	25	25	1	680	76.6	5.44
+	1.28734	0.0516014	0.0157919	0.328672	1.25586	F5HAC9	Lipoprotein PG3 OS=Porphyromonas gingivalis (strain ATCC BAA-308 / W83) GN=PG_2054 PE=3 SV=1	11.589	0	43.28	31.8386	8	15		44.184	0	31.8386	8	15	8	8	1	223	22.6	9.23
+	2.07777	0.0083604	0.00407143	0.332291	1.25901	Q7MAW1	3-oxoacyl-(Acyl-carrier-protein) reductase OS=Porphyromonas gingivalis (strain ATCC BAA-308 / W83) GN=fabG PE=4 SV=1	20.544	0	255.56	42.7419	4	49		134.406	0	42.7419	4	49	4	4	1	248	26	6.8
+	2.36168	0.00434831	0.00244726	0.332969	1.2596	Q7MTA7	Glycerol-3-phosphate cytidylyltransferase OS=Porphyromonas gingivalis (strain ATCC BAA-308 / W83) GN=tagD PE=4 SV=1	6.943	0	50.18	33.5526	4	12		49.423	0	33.5526	4	12	4	4	1	152	17.5	6.8
+	1.35694	0.04396	0.0127064	0.33715	1.26326	Q7MWB7	Anthranilate synthase component II OS=Porphyromonas gingivalis (strain ATCC BAA-308 / W83) GN=trpG PE=4 SV=1	0.668	0	8.55	10.101	2	3		6.857	0	10.101	2	3	2	2	1	198	22.2	5.71
+	1.43348	0.0368571	0.0115088	0.338312	1.26428	Q7MTG7	D-aminoacyl-tRNA deacylase OS=Porphyromonas gingivalis (strain ATCC BAA-308 / W83) GN=dtd PE=3 SV=1	1.783	0	15.79	24.6667	3	4		26.999	0	24.6667	3	4	3	3	1	150	16.3	6.57
+	2.40972	0.00389294	0.00160699	0.338944	1.26483	Q7MUV6	Phosphorylase family protein OS=Porphyromonas gingivalis (strain ATCC BAA-308 / W83) GN=PG_1371 PE=4 SV=1	5.31	0	76.52	34.9315	7	16		74.938	0	34.9315	7	16	7	7	1	292	32.6	5.96
+	2.41519	0.00384425	0.00163556	0.341052	1.26668	Q7MWN2	Aspartate-semialdehyde dehydrogenase OS=Porphyromonas gingivalis (strain ATCC BAA-308 / W83) GN=asd PE=3 SV=1	2.875	0	49.36	19.8813	5	15		58.694	0	19.8813	5	15	5	5	1	337	37.2	5.58
+	1.40941	0.0389577	0.0115236	0.342947	1.26834	Q7MW69	Electron transfer flavoprotein, alpha subunit OS=Porphyromonas gingivalis (strain ATCC BAA-308 / W83) GN=etfA-1 PE=4 SV=1	18.684	0	176.42	40.118	9	37		158.568	0	40.118	9	37	9	9	1	339	36.5	5.55
+	1.44167	0.0361682	0.0108776	0.344103	1.26936	Q9XCA6	Chaperone protein DnaJ OS=Porphyromonas gingivalis (strain ATCC BAA-308 / W83) GN=dnaJ PE=3 SV=1	4.012	0	66.01	29.5039	9	20		73.402	0	29.5039	9	20	9	9	1	383	41.1	7.34
+	2.84773	0.00141993	0.000508287	0.347301	1.27218	Q7MWL5	HtrA protein OS=Porphyromonas gingivalis (strain ATCC BAA-308 / W83) GN=htrA PE=4 SV=1	3.299	0	107.91	30.1205	10	32		118.84	0	30.1205	10	32	10	10	1	498	52.7	8.1
+	3.19572	0.000637212	0	0.347797	1.27262	Q7MWH2	Conserved domain protein OS=Porphyromonas gingivalis (strain ATCC BAA-308 / W83) GN=PG_0645 PE=4 SV=1	1.848	0	44.76	28.4916	8	11		65.85	0	28.4916	8	11	8	8	1	358	38.8	6.98
+	2.18601	0.00651611	0.00237705	0.348276	1.27304	Q7MWB1	DNA-binding response regulator OS=Porphyromonas gingivalis (strain ATCC BAA-308 / W83) GN=PG_0720 PE=4 SV=1	0.585	0	6.96	11.7904	3	3		8.447	0	11.7904	3	3	3	3	1	229	26.2	5.44
+	1.30588	0.0494443	0.0131887	0.34829	1.27305	Q7MTT3	Flavodoxin OS=Porphyromonas gingivalis (strain ATCC BAA-308 / W83) GN=PG_1858 PE=3 SV=1	67.129	0	248.49	50.9091	6	75		75.532	0	50.9091	6	75	6	6	1	165	17.2	4.27
+	0.928927	0.11778	0.0327985	0.349718	1.27431	Q7MWP9	Uncharacterized protein OS=Porphyromonas gingivalis (strain ATCC BAA-308 / W83) GN=PG_0547 PE=4 SV=1	6.943	0	149.12	56.0302	19	38		139.151	0	56.0302	19	38	19	19	1	398	46.8	8.57
+	2.91009	0.00123002	0.000528736	0.352969	1.27719	Q7MT61	Glyceraldehyde-3-phosphate dehydrogenase OS=Porphyromonas gingivalis (strain ATCC BAA-308 / W83) GN=gapA PE=3 SV=1	5.31	0	138.94	35.119	11	42		101.917	0	35.119	11	42	11	11	1	336	36	7.25
+	1.46005	0.0346701	0.00981622	0.355004	1.27899	Q7MWB0	NLP/P60 family protein OS=Porphyromonas gingivalis (strain ATCC BAA-308 / W83) GN=PG_0721 PE=4 SV=1	1.031	0	17.38	15.8416	3	5		24.058	0	15.8416	3	5	3	3	1	202	22.7	10.11
+	1.66672	0.0215415	0.0061125	0.356364	1.2802	Q7MVV8	5'-nucleotidase, lipoprotein e(P4) family OS=Porphyromonas gingivalis (strain ATCC BAA-308 / W83) GN=PG_0924 PE=4 SV=1	0.848	0	22.87	21.7712	4	5		28.9	0	21.7712	4	5	4	4	1	271	30.7	6.16
+	3.6363	0.000231047	0	0.356675	1.28047	Q7MX92	Peptidase, M49 family OS=Porphyromonas gingivalis (strain ATCC BAA-308 / W83) GN=PG_0317 PE=4 SV=1	1.769	0	80.82	15.5756	14	28		89.302	0	15.5756	14	28	14	14	1	886	100.6	5.64
+	4.12104	7.56768e-05	0	0.361509	1.28477	Q7MXX2	Uncharacterized protein OS=Porphyromonas gingivalis (strain ATCC BAA-308 / W83) GN=PG_0026 PE=4 SV=1	2.094	0	121.33	25.1113	17	34		146.746	0	25.1113	17	34	17	17	1	1123	124.4	5.57
+	3.60033	0.000250997	0	0.362786	1.28591	Q7MXM2	Signal recognition particle receptor FtsY OS=Porphyromonas gingivalis (strain ATCC BAA-308 / W83) GN=ftsY PE=3 SV=1	4.08	0	56.39	34.0694	7	12		73.931	0	34.0694	7	12	7	7	1	317	34.2	6.09
+	1.86094	0.013774	0.00411268	0.364442	1.28738	Q7MUG4	Aminomethyltransferase OS=Porphyromonas gingivalis (strain ATCC BAA-308 / W83) GN=gcvT PE=3 SV=1	4.456	0	146.15	30.9392	6	28		111.899	0	30.9392	6	28	6	6	1	362	40	5.77
+	1.74277	0.0180814	0.00485526	0.364624	1.28755	Q7MT06	Putative pre-16S rRNA nuclease OS=Porphyromonas gingivalis (strain ATCC BAA-308 / W83) GN=PG_2202 PE=3 SV=1	0.334	0	3.33	6.52174	1	1		5.278	1	6.52174	1	1	1	1	1	138	15.7	9.52
+	1.23235	0.0585667	0.0136351	0.364859	1.28776	Q7MX95	50S ribosomal protein L21 OS=Porphyromonas gingivalis (strain ATCC BAA-308 / W83) GN=rplU PE=3 SV=2	12.895	0	64.81	37.1429	4	30		37.82	0	37.1429	4	30	4	4	1	105	11.8	9.5
+	1.01115	0.0974656	0.0240162	0.365299	1.28815	Q59677	Methylmalonyl-CoA mutase large subunit OS=Porphyromonas gingivalis (strain ATCC BAA-308 / W83) GN=mutB PE=3 SV=1	6.079	0	170.67	27.972	17	55		189.961	0	27.972	17	55	17	17	1	715	78.7	5.67
+	1.79795	0.0159239	0.00444746	0.365778	1.28858	Q7MWD5	Succinate-semialdehyde dehydrogenase OS=Porphyromonas gingivalis (strain ATCC BAA-308 / W83) GN=sucD PE=4 SV=1	29.2	0	518.85	42.5721	15	123		230.574	0	42.5721	15	123	15	15	1	451	48.3	6.47
+	1.46954	0.0339204	0.00866667	0.36772	1.29031	Q7MWU2	Uncharacterized protein OS=Porphyromonas gingivalis (strain ATCC BAA-308 / W83) GN=PG_0495 PE=4 SV=1	14.086	0	170.55	58.4222	23	40		215.519	0	58.4222	23	40	23	23	1	469	53.9	4.92
+	3.44445	0.000359374	0	0.370802	1.29307	Q7MX80	DNA-binding protein, histone-like family OS=Porphyromonas gingivalis (strain ATCC BAA-308 / W83) GN=PG_0330 PE=4 SV=1	52.367	0	210.96	52.6316	9	65		100.124	0	52.6316	9	65	9	9	1	171	18.2	9.54
+	1.43609	0.0366366	0.00918768	0.371257	1.29348	Q7MX50	3'-5' exonuclease domain protein OS=Porphyromonas gingivalis (strain ATCC BAA-308 / W83) GN=PG_0365 PE=4 SV=1	1.424	0	15.77	28.1915	3	5		24.883	0	28.1915	3	5	3	3	1	188	21.2	8.31
+	1.11405	0.076905	0.0175683	0.374034	1.29597	Q7MWV1	Preprotein translocase, YajC subunit OS=Porphyromonas gingivalis (strain ATCC BAA-308 / W83) GN=yajC PE=4 SV=1	30.623	0	30.1	31.25	5	11		29.296	0	31.25	5	11	5	5	1	112	12.6	9.41
+	1.42057	0.0379694	0.00916201	0.376159	1.29788	Q7MT79	Uncharacterized protein OS=Porphyromonas gingivalis (strain ATCC BAA-308 / W83) GN=PG_2101 PE=4 SV=1	5.31	0	78.61	29.003	9	28		71.594	0	29.003	9	28	9	9	1	331	36.8	9.25
+	3.01862	0.000958023	0	0.378443	1.29994	P59916	Collagenase OS=Porphyromonas gingivalis (strain ATCC BAA-308 / W83) GN=prtC PE=3 SV=1	1.683	0	36.57	13.7725	5	11		39.654	0	13.7725	5	11	5	5	1	334	37.8	7.44
+	1.3867	0.0410488	0.00948352	0.38307	1.30411	Q7MTX1	2-oxoglutarate oxidoreductase, beta subunit OS=Porphyromonas gingivalis (strain ATCC BAA-308 / W83) GN=PG_1810 PE=4 SV=1	13.678	0	63.4	54.3478	9	20		71.557	0	54.3478	9	20	9	9	1	230	24.8	6.77
+	1.04265	0.0906463	0.0198373	0.388782	1.30929	Q7MWJ9	Lipoprotein, putative OS=Porphyromonas gingivalis (strain ATCC BAA-308 / W83) GN=PG_0611 PE=4 SV=1	1.054	0	30.73	35.1266	5	6		39.779	0	35.1266	5	6	5	5	1	316	35.6	5.78
+	2.04491	0.00901754	0.00237931	0.38968	1.3101	Q7MWQ8	Aminoacyl-histidine dipeptidase OS=Porphyromonas gingivalis (strain ATCC BAA-308 / W83) GN=pepD-2 PE=4 SV=1	21.909	0	247.2	47.1193	19	72		196.513	0	47.1193	19	72	19	19	1	486	54.2	5.52
+	3.60428	0.000248724	0	0.391663	1.3119	Q7MX67	UDP-glucose 4-epimerase OS=Porphyromonas gingivalis (strain ATCC BAA-308 / W83) GN=galE PE=3 SV=1	1.448	0	31.45	13.7427	5	9		44.157	0	13.7427	5	9	5	5	1	342	37.6	5.34
+	2.39214	0.00405377	0.000486772	0.392893	1.31302	Q7MUA6	Uncharacterized protein OS=Porphyromonas gingivalis (strain ATCC BAA-308 / W83) GN=PG_1626 PE=4 SV=1	0.334	0	12.14	9.56679	3	4		12.865	0	9.56679	3	4	3	3	1	554	60.9	8.02
+	2.88362	0.00130731	0	0.393494	1.31357	P0C939	Uracil phosphoribosyltransferase OS=Porphyromonas gingivalis (strain ATCC BAA-308 / W83) GN=upp PE=3 SV=1	1.31	0	18.5	11.5741	2	4		24.868	0	11.5741	2	4	2	2	1	216	24.4	6.15
+	3.66869	0.000214444	0	0.395351	1.31526	Q7MVN7	Acetyl-CoA hydrolase/transferase family protein OS=Porphyromonas gingivalis (strain ATCC BAA-308 / W83) GN=PG_1013 PE=1 SV=1	3.894	0	180.59	29.5181	10	52		114.729	0	29.5181	10	52	10	10	1	498	54.6	6.65
+	4.39233	4.052e-05	0	0.398206	1.31787	Q7MWU6	Uncharacterized protein OS=Porphyromonas gingivalis (strain ATCC BAA-308 / W83) GN=PG_0491 PE=4 SV=1	14.058	0	349.59	43.2584	26	110		271.81	0	43.2584	26	110	26	26	1	712	80.1	8.12
+	2.11201	0.0077266	0.00107692	0.407217	1.32613	Q7MWZ8	Oxidoreductase, putative OS=Porphyromonas gingivalis (strain ATCC BAA-308 / W83) GN=PG_0430 PE=4 SV=1	11.452	0	164.42	54.9254	14	40		150.132	0	54.9254	14	40	14	14	1	335	37.1	6.76
+	4.26404	5.44446e-05	0	0.408126	1.32696	Q7MXS5	Alpha-galactosidase OS=Porphyromonas gingivalis (strain ATCC BAA-308 / W83) GN=PG_0085 PE=3 SV=1	0.334	0	14.19	5.76037	2	3		23.446	0	5.76037	2	3	2	2	1	434	48.2	6.84
+	1.64004	0.0229064	0.00447782	0.408741	1.32753	Q7MTX6	V-type ATPase, subunit B OS=Porphyromonas gingivalis (strain ATCC BAA-308 / W83) GN=atpB PE=4 SV=1	11.915	0	240.39	48.7472	15	53		199.497	0	48.7472	15	53	15	15	1	439	48.1	5.12
+	3.0832	0.000825648	0	0.408811	1.32759	Q7MTV3	Long-chain-fatty-acid--CoA ligase, putative OS=Porphyromonas gingivalis (strain ATCC BAA-308 / W83) GN=PG_1829 PE=4 SV=1	1.581	0	53.65	20.8259	11	15		73.428	0	20.8259	11	15	11	11	1	557	62.4	6.39
+	2.59832	0.00252165	0	0.409984	1.32867	Q7MWE8	Indolepyruvate ferredoxin oxidoreductase, beta subunit OS=Porphyromonas gingivalis (strain ATCC BAA-308 / W83) GN=iorB PE=4 SV=1	2.981	0	26.62	27.9188	3	6		50.064	0	27.9188	3	6	3	3	1	197	21.1	5.16
+	2.29811	0.00503377	0.000491979	0.410825	1.32945	F5HDS0	Peptidyl-prolyl cis-trans isomerase OS=Porphyromonas gingivalis (strain ATCC BAA-308 / W83) GN=PG_0710 PE=3 SV=1	9	0	129.07	24.1026	3	26		81.66	0	24.1026	3	26	3	3	1	195	21.4	5.15
+	1.73324	0.0184827	0.00338235	0.4126	1.33108	Q7MVR0	Uncharacterized protein OS=Porphyromonas gingivalis (strain ATCC BAA-308 / W83) GN=PG_0986 PE=4 SV=1	9	0	31.51	27.957	6	9		34.123	0	27.957	6	9	6	6	1	186	21.1	4.49
+	1.45691	0.034921	0.00647205	0.419035	1.33703	Q7MVV9	Membrane protein, putative OS=Porphyromonas gingivalis (strain ATCC BAA-308 / W83) GN=PG_0922 PE=4 SV=1	0.212	0	2.42	2.7027	1	1		3.458	4	2.7027	1	1	1	1	1	407	44.3	6.32
+	2.10332	0.00788272	0.000455446	0.420769	1.33864	Q7MWL6	50S ribosomal protein L31 type B OS=Porphyromonas gingivalis (strain ATCC BAA-308 / W83) GN=rpmE2 PE=3 SV=1	13.678	0	72.15	44.7059	4	21		42.956	0	44.7059	4	21	4	4	1	85	9.8	9.44
+	1.70691	0.0196378	0.00339483	0.420959	1.33882	Q7MWE3	Outer membrane efflux protein OS=Porphyromonas gingivalis (strain ATCC BAA-308 / W83) GN=PG_0679 PE=4 SV=1	0.369	0	8.54	8.10811	3	3		18.151	0	8.10811	3	3	3	3	1	444	49.7	7.28
+	2.52537	0.00298282	0	0.421755	1.33956	Q7MVD9	Vitamin B12-dependent ribonucleotide reductase OS=Porphyromonas gingivalis (strain ATCC BAA-308 / W83) GN=nrd PE=3 SV=1	4.505	0	237.74	29.2941	23	66		238.172	0	29.2941	23	66	23	23	1	850	96.2	6.21
+	1.72638	0.0187768	0.00313636	0.422175	1.33995	Q7MTQ2	Uncharacterized protein OS=Porphyromonas gingivalis (strain ATCC BAA-308 / W83) GN=PG_1894 PE=4 SV=1	0.701	0	11.27	20.8333	3	3		18.138	0	20.8333	3	3	3	3	1	192	21.6	8.9
+	1.82197	0.0150671	0.00232	0.422948	1.34066	Q7MVJ2	Alcohol dehydrogenase, zinc-containing, putative OS=Porphyromonas gingivalis (strain ATCC BAA-308 / W83) GN=PG_1069 PE=4 SV=1	37.986	0	411.4	48.9914	13	111		240.554	0	48.9914	13	111	13	13	1	347	37.2	6.13
+	4.31767	4.8121e-05	0	0.42299	1.3407	Q7MWS5	Protein translocase subunit SecA OS=Porphyromonas gingivalis (strain ATCC BAA-308 / W83) GN=secA PE=3 SV=1	10.007	0	450.53	42.9088	43	126		390.604	0	42.9088	43	126	43	43	1	1107	126.4	5.97
+	2.34652	0.00450282	0.000519774	0.424339	1.34196	Q7MXJ9	von Willebrand factor type A domain protein OS=Porphyromonas gingivalis (strain ATCC BAA-308 / W83) GN=PG_0182 PE=4 SV=1	0.359	0	36.83	5.13866	4	9		49.087	0	5.13866	4	9	1	1	1	1226	134.6	6.64
+	2.58855	0.00257902	0	0.42552	1.34306	Q7MU98	DNA-damage-inducible protein F OS=Porphyromonas gingivalis (strain ATCC BAA-308 / W83) GN=dinF PE=4 SV=1	0.145	0	4.59	3.44037	1	1		11.275	0	3.44037	1	1	1	1	1	436	47.9	10.62
+	3.15465	0.000700404	0	0.426746	1.3442	Q7MTK2	Malate dehydrogenase OS=Porphyromonas gingivalis (strain ATCC BAA-308 / W83) GN=mdh PE=3 SV=1	36.276	0	171.01	64.6707	17	49		184.989	0	64.6707	17	49	17	17	1	334	36.2	6.79
+	2.65745	0.00220065	0	0.427588	1.34498	Q7MW98	Nitroreductase family protein OS=Porphyromonas gingivalis (strain ATCC BAA-308 / W83) GN=PG_0734 PE=4 SV=1	14.199	0	57.63	48.6339	9	16		73.131	0	48.6339	9	16	9	9	1	183	20.5	9.1
+	1.48155	0.032995	0.00524759	0.4282	1.34555	Q7MW70	Acyl-CoA dehydrogenase family protein OS=Porphyromonas gingivalis (strain ATCC BAA-308 / W83) GN=PG_0775 PE=1 SV=1	4.908	0	129.16	32.8098	16	40		140.355	0	32.8098	16	40	16	16	1	573	64.9	5.5
+	1.25561	0.0555126	0.0104777	0.429518	1.34678	Q59676	Methylmalonyl-CoA mutase small subunit OS=Porphyromonas gingivalis (strain ATCC BAA-308 / W83) GN=mutA PE=3 SV=2	5.244	0	188.8	36.5696	20	50		210.737	0	36.5696	20	50	20	20	1	618	68.7	5.66
+	2.02104	0.0095271	0.0008	0.430186	1.34741	Q7MWP5	DNA-binding protein, histone-like family OS=Porphyromonas gingivalis (strain ATCC BAA-308 / W83) GN=PG_0555 PE=4 SV=1	2.511	0	22.3	38.9535	4	9		23.76	0	38.9535	4	9	4	4	1	172	18.4	9.88
+	1.45209	0.0353112	0.0055443	0.43444	1.35139	Q7MVI1	3-hydroxyacyl-CoA dehydrogenase family protein OS=Porphyromonas gingivalis (strain ATCC BAA-308 / W83) GN=PG_1080 PE=4 SV=1	37.312	0	113.28	28.8256	7	33		106.734	0	28.8256	7	33	7	7	1	281	30.4	6.02
+	2.80707	0.0015593	0	0.4348	1.35172	Q7MW36	Holliday junction ATP-dependent DNA helicase RuvA OS=Porphyromonas gingivalis (strain ATCC BAA-308 / W83) GN=ruvA PE=3 SV=1	1.783	0	22.96	16.3366	3	6		24.886	0	16.3366	3	6	3	3	1	202	21.4	5.67
+	1.43216	0.0369691	0.00604389	0.435242	1.35214	Q7MXT6	Orotidine 5'-phosphate decarboxylase OS=Porphyromonas gingivalis (strain ATCC BAA-308 / W83) GN=pyrF PE=3 SV=1	2.415	0	36.73	23.5507	6	9		54.388	0	23.5507	6	9	6	6	1	276	30.6	5.19
+	1.64693	0.0225462	0.00330935	0.436702	1.35351	Q7MTM2	30S ribosomal protein S17 OS=Porphyromonas gingivalis (strain ATCC BAA-308 / W83) GN=rpsQ PE=3 SV=1	2.728	0	19.61	29.7619	3	8		14.387	0	29.7619	3	8	3	3	1	84	10	10.17
+	2.92551	0.00118711	0	0.443049	1.35947	Q7MUS0	Ferredoxin, 4Fe-4S OS=Porphyromonas gingivalis (strain ATCC BAA-308 / W83) GN=PG_1421 PE=4 SV=1	30.623	0	53.63	44.6429	1	12		25.703	0	44.6429	1	12	1	1	1	56	5.7	3.94
+	1.28666	0.0516817	0.00869164	0.445354	1.36165	Q7MWD9	ABC transporter, permease protein, putative OS=Porphyromonas gingivalis (strain ATCC BAA-308 / W83) GN=PG_0683 PE=4 SV=1	1.075	0	52.16	13.5787	9	13		77.874	0	13.5787	9	13	9	9	1	788	89.9	8.85
+	1.90658	0.0123998	0.00104673	0.451959	1.3679	Q7MTL8	50S ribosomal protein L22 OS=Porphyromonas gingivalis (strain ATCC BAA-308 / W83) GN=rplV PE=3 SV=2	5.579	0	53.8	38.806	6	16		39.955	0	38.806	6	16	6	6	1	134	15.3	10.51
+	1.05796	0.0875073	0.0147094	0.452615	1.36852	Q7MW44	Dihydrolipoyl dehydrogenase OS=Porphyromonas gingivalis (strain ATCC BAA-308 / W83) GN=pdhD PE=3 SV=1	4.754	0	69.38	34.7439	13	27		94.733	0	34.7439	13	27	13	13	1	449	47.8	5.76
+	1.58476	0.026016	0.00415658	0.452964	1.36885	Q7MT80	Immunoreactive 63 kDa antigen PG102 OS=Porphyromonas gingivalis (strain ATCC BAA-308 / W83) GN=PG_2100 PE=4 SV=1	2.562	0	110.84	21.2996	9	29		89.333	0	21.2996	9	29	9	9	1	554	63.1	6.01
+	1.80231	0.0157648	0.00238961	0.456373	1.37209	Q7MWD8	ABC transporter, permease protein, putative OS=Porphyromonas gingivalis (strain ATCC BAA-308 / W83) GN=PG_0684 PE=1 SV=1	0.658	0	30.71	10.3666	7	10		37.092	0	10.3666	7	10	7	7	1	791	89.3	8.87
+	2.13549	0.00732005	0.000502732	0.459315	1.37489	Q7MTT8	DNA polymerase III subunit beta OS=Porphyromonas gingivalis (strain ATCC BAA-308 / W83) GN=dnaN PE=4 SV=1	3.833	0	62.46	34.2175	9	19		62.633	0	34.2175	9	19	9	9	1	377	41.4	5
+	2.43109	0.003706	0	0.46692	1.38216	Q7MX93	Seryl-tRNA synthetase OS=Porphyromonas gingivalis (strain ATCC BAA-308 / W83) GN=serS PE=4 SV=1	9.89	0	130.34	42.3168	13	35		149.934	0	42.3168	13	35	13	13	1	423	47.3	5.88
+	2.13372	0.00734981	0.000513966	0.471166	1.38623	Q7MU85	Uncharacterized protein OS=Porphyromonas gingivalis (strain ATCC BAA-308 / W83) GN=PG_1662 PE=4 SV=1	2.162	0	9.13	24.1935	3	3		11.068	0	24.1935	3	3	3	3	1	124	14.2	9.25
+	3.95361	0.000111272	0	0.473652	1.38862	Q7MX56	Flavin reductase domain protein OS=Porphyromonas gingivalis (strain ATCC BAA-308 / W83) GN=PG_0359 PE=4 SV=1	9	0	33.2	41.5385	6	9		54.067	0	41.5385	6	9	6	6	1	195	21.9	7.27
+	2.75668	0.00175115	0	0.475775	1.39067	Q7MXS6	L-serine dehydratase, iron-sulfur-dependent, single chain form OS=Porphyromonas gingivalis (strain ATCC BAA-308 / W83) GN=sda PE=4 SV=1	1.404	0	59.38	23.0576	6	15		49.776	0	23.0576	6	15	6	6	1	399	43.3	5.95
+	3.10016	0.000794033	0	0.477457	1.39229	Q7MWR9	Inosine-5'-monophosphate dehydrogenase OS=Porphyromonas gingivalis (strain ATCC BAA-308 / W83) GN=guaB PE=4 SV=1	9	0	165.78	38.1526	14	41		173.289	0	38.1526	14	41	14	14	1	498	55	6.38
+	1.28903	0.051401	0.00710976	0.479029	1.39381	Q7MWL2	30S ribosomal protein S18 OS=Porphyromonas gingivalis (strain ATCC BAA-308 / W83) GN=rpsR PE=3 SV=1	9	0	32.75	26.6667	4	16		21.185	0	26.6667	4	16	4	4	1	90	10.6	10.39
+	2.9195	0.00120365	0	0.479537	1.3943	Q7MWR7	CTP synthase OS=Porphyromonas gingivalis (strain ATCC BAA-308 / W83) GN=pyrG PE=3 SV=1	1.438	0	54.03	18.5529	7	15		80.707	0	18.5529	7	15	7	7	1	539	60.5	6.49
+	4.46576	3.42171e-05	0	0.491473	1.40588	Q7MXJ8	Lipoprotein, putative OS=Porphyromonas gingivalis (strain ATCC BAA-308 / W83) GN=PG_0183 PE=4 SV=1	2.318	3	242.93	19.8276	33	61		310.934	0	19.8276	33	61	30	30	1	2204	240	5.27
+	3.09984	0.000794618	0	0.492865	1.40724	Q7MX33	Site-specific recombinase, phage integrase family/ribosomal subunit interface protein OS=Porphyromonas gingivalis (strain ATCC BAA-308 / W83) GN=PG_0386 PE=3 SV=1	0.931	0	75.31	15.5	5	19		54.4	0	15.5	5	19	5	5	1	400	46.2	9.04
+	1.92074	0.0120021	0.000476684	0.506236	1.42034	Q7MTI4	Uncharacterized protein OS=Porphyromonas gingivalis (strain ATCC BAA-308 / W83) GN=PG_1974 PE=4 SV=1	0.468	0	13.38	7.7135	2	3		19.872	0	7.7135	2	3	2	2	1	363	40.5	7.56
+	1.69025	0.0204058	0.00103226	0.529688	1.44362	Q7MWL3	30S ribosomal protein S6 OS=Porphyromonas gingivalis (strain ATCC BAA-308 / W83) GN=rpsF PE=3 SV=1	0.931	0	6.59	5.98291	1	4		4.247	1	5.98291	1	4	1	1	1	117	13.6	9.17
+	2.9157	0.00121424	0	0.535296	1.44924	Q7MTW8	Ferredoxin, 4Fe-4S OS=Porphyromonas gingivalis (strain ATCC BAA-308 / W83) GN=PG_1813 PE=4 SV=1	9	0	26.56	28	2	8		21.954	0	28	2	8	2	2	1	75	8.2	8.06
+	4.39867	3.9933e-05	0	0.542145	1.45614	Q7MWG8	Uncharacterized protein OS=Porphyromonas gingivalis (strain ATCC BAA-308 / W83) GN=PG_0649 PE=4 SV=1	1.154	0	18.3	22.6804	3	4		30.417	0	22.6804	3	4	3	3	1	194	22.2	5.02
+	1.46887	0.033973	0.00319691	0.547918	1.46197	Q7MAW7	Transcriptional regulator, Crp/Fnr family OS=Porphyromonas gingivalis (strain ATCC BAA-308 / W83) GN=PG_0396 PE=1 SV=1	0.54	0	7.51	12.931	3	3		12.306	0	12.931	3	3	3	3	1	232	26.3	8.81
+	2.3953	0.0040244	0	0.553226	1.46736	Q7MUM2	Conjugative transposon protein TraA OS=Porphyromonas gingivalis (strain ATCC BAA-308 / W83) GN=PG_1486 PE=4 SV=1	0.501	0	11.81	11.1524	2	3		22.933	0	11.1524	2	3	2	2	1	269	30.4	7.87
+	3.38647	0.000410706	0	0.555678	1.46986	Q7MVN4	Pyruvate, phosphate dikinase OS=Porphyromonas gingivalis (strain ATCC BAA-308 / W83) GN=ppdK PE=3 SV=1	14.973	0	519.59	53.9648	39	145		430.106	0	53.9648	39	145	39	39	1	908	100.4	5.4
+	4.43134	3.70388e-05	0	0.55789	1.47212	Q7MUH5	S-adenosylmethionine:tRNA ribosyltransferase-isomerase OS=Porphyromonas gingivalis (strain ATCC BAA-308 / W83) GN=queA PE=3 SV=1	3.833	0	87.93	29.4286	9	33		58.698	0	29.4286	9	33	9	9	1	350	40.6	6.18
+	4.48824	3.24908e-05	0	0.564161	1.47853	Q7MVL1	Fe(2+) transporter FeoB homolog OS=Porphyromonas gingivalis (strain ATCC BAA-308 / W83) GN=feoB2 PE=3 SV=1	1.154	0	45.27	18.6207	11	11		70.54	0	18.6207	11	11	11	11	1	725	79.4	6.74
+	1.06431	0.0862359	0.011084	0.564368	1.47874	Q7MUL4	Uncharacterized protein OS=Porphyromonas gingivalis (strain ATCC BAA-308 / W83) GN=PG_1494 PE=4 SV=1	0.468	0	15.81	9.83982	6	7		15.6	0	9.83982	6	7	6	6	1	437	49.9	9.36
+	5.30476	4.95723e-06	0	0.565701	1.48011	Q7MWU7	Membrane protein, putative OS=Porphyromonas gingivalis (strain ATCC BAA-308 / W83) GN=PG_0490 PE=4 SV=1	5.158	0	60.38	23.7668	10	17		78.024	0	23.7668	10	17	10	10	1	446	49.5	9.33
+	3.66826	0.000214655	0	0.57483	1.4895	Q7MU97	Phosphotyrosine protein phosphatase OS=Porphyromonas gingivalis (strain ATCC BAA-308 / W83) GN=PG_1641 PE=4 SV=1	0.931	0	6.18	7.18563	1	2		6.172	0	7.18563	1	2	1	1	1	167	18.7	5.14
+	5.23993	5.75534e-06	0	0.587158	1.50228	Q7MVE9	Bifunctional protein FolD OS=Porphyromonas gingivalis (strain ATCC BAA-308 / W83) GN=folD PE=3 SV=1	11.743	0	152.23	42.9054	11	45		111.856	0	42.9054	11	45	11	11	1	296	31.9	6.86
+	2.18513	0.0065293	0	0.618539	1.53532	Q7MUR5	6,7-dimethyl-8-ribityllumazine synthase OS=Porphyromonas gingivalis (strain ATCC BAA-308 / W83) GN=ribH PE=3 SV=1	2.162	0	7.48	9.93789	2	3		7.772	0	9.93789	2	3	2	2	1	161	17.3	4.89
+	1.59586	0.0253595	0.00108738	0.619263	1.53609	Q7MVW7	FHA domain protein OS=Porphyromonas gingivalis (strain ATCC BAA-308 / W83) GN=PG_0910 PE=4 SV=1	0.468	0	9.61	11.5789	1	2		21.094	0	11.5789	1	2	1	1	1	190	21.2	6.42
+	3.83478	0.000146291	0	0.636205	1.55424	Q7MV54	Alanine--tRNA ligase OS=Porphyromonas gingivalis (strain ATCC BAA-308 / W83) GN=alaS PE=3 SV=1	6.017	0	257	34.9315	26	69		241.259	0	34.9315	26	69	26	26	1	876	98.4	5.5
+	1.08949	0.081378	0.0084058	0.638454	1.55666	Q7MUD2	DnaK suppressor protein, putative OS=Porphyromonas gingivalis (strain ATCC BAA-308 / W83) GN=PG_1597 PE=4 SV=1	1.371	0	10.28	16.6667	2	3		16.654	0	16.6667	2	3	2	2	1	126	14.3	8.09
+	5.72828	1.86946e-06	0	0.641627	1.56009	Q7MWI1	MotA/TolQ/ExbB proton channel family protein OS=Porphyromonas gingivalis (strain ATCC BAA-308 / W83) GN=PG_0631 PE=3 SV=1	11.915	0	59.54	18.6275	5	19		49.759	0	18.6275	5	19	5	5	1	204	22	8.09
+	1.3328	0.0464731	0.00334545	0.643229	1.56182	Q7MX94	50S ribosomal protein L27 OS=Porphyromonas gingivalis (strain ATCC BAA-308 / W83) GN=rpmA PE=3 SV=1	0.389	0	2.56	16.4706	1	1		3.671	4	16.4706	1	1	1	1	1	85	9.2	10.24
+	2.07526	0.00840888	0	0.647653	1.56662	Q7MWE0	ABC transporter, permease protein, putative OS=Porphyromonas gingivalis (strain ATCC BAA-308 / W83) GN=PG_0682 PE=4 SV=1	1.572	0	47.15	14.9425	12	17		59.957	0	14.9425	12	17	12	12	1	783	88.5	8.31
+	1.63568	0.0231379	0.000471795	0.667682	1.58852	Q7MUN3	Conjugative transposon protein TraN OS=Porphyromonas gingivalis (strain ATCC BAA-308 / W83) GN=PG_1475 PE=4 SV=1	0.73	0	17.23	13.1965	4	5		32.398	0	13.1965	4	5	4	4	1	341	38.5	8.54
+	7.74452	1.80084e-08	0	0.69154	1.61501	Q7MU15	Adhesion protein, putative OS=Porphyromonas gingivalis (strain ATCC BAA-308 / W83) GN=PG_1759 PE=4 SV=1	1.069	0	19.09	13.3333	4	8		27.776	0	13.3333	4	8	4	4	1	315	35	6.47
+	2.93313	0.00116645	0	0.692353	1.61592	Q7MWE2	Efflux transporter, MFP component, RND family OS=Porphyromonas gingivalis (strain ATCC BAA-308 / W83) GN=PG_0680 PE=3 SV=1	1.154	0	40.49	16.307	6	11		50.131	0	16.307	6	11	6	6	1	417	47.9	8.95
+	5.32287	4.75479e-06	0	0.699499	1.62394	Q7MVY2	Peptidase, M24 family OS=Porphyromonas gingivalis (strain ATCC BAA-308 / W83) GN=PG_0889 PE=4 SV=1	6.197	0	101.4	18.3417	7	25		124.224	0	18.3417	7	25	7	7	1	398	43.6	5.21
+	3.9893	0.000102494	0	0.710271	1.63611	Q7MXE0	Uncharacterized protein OS=Porphyromonas gingivalis (strain ATCC BAA-308 / W83) GN=PG_0259 PE=4 SV=1	2.29	0	66.21	27.9642	9	18		98.445	0	27.9642	9	18	9	9	1	447	50.6	5.69
+	6.98841	1.02705e-07	0	0.713449	1.63972	Q7M7B5	ISPg1, transposase OS=Porphyromonas gingivalis (strain ATCC BAA-308 / W83) GN=PG_0184 PE=4 SV=1	1.089	0	30.71	14.6814	5	10		39.523	0	14.6814	5	10	0	5	1	361	41.7	9.38
+	4.5323	2.93564e-05	0	0.718555	1.64553	Q7MXK2	Uncharacterized protein OS=Porphyromonas gingivalis (strain ATCC BAA-308 / W83) GN=PG_0179 PE=4 SV=1	1.404	0	29.36	26.5432	7	8		35.303	0	26.5432	7	8	7	7	1	324	36.8	5.54
+	1.4508	0.0354159	0.00102752	0.719865	1.64703	Q7MTN8	30S ribosomal protein S11 OS=Porphyromonas gingivalis (strain ATCC BAA-308 / W83) GN=rpsK PE=3 SV=1	1.154	0	5.92	5.46875	2	2		5.326	1	5.46875	2	2	2	2	1	128	13.8	10.21
+	1.59204	0.0255835	0.000489362	0.729453	1.65801	Q7MVM6	Uncharacterized protein OS=Porphyromonas gingivalis (strain ATCC BAA-308 / W83) GN=PG_1026 PE=4 SV=1	0.179	0	3.64	5.34979	1	1		6.076	1	5.34979	1	1	1	1	1	243	27.9	5.99
+	5.02565	9.4264e-06	0	0.738937	1.66895	Q7MWI0	Biopolymer transport protein ExbD, putative OS=Porphyromonas gingivalis (strain ATCC BAA-308 / W83) GN=PG_0632 PE=3 SV=1	2.594	0	17.93	27.3381	3	5		23.717	0	27.3381	3	5	3	3	1	139	15.6	8.91
+	1.46498	0.0342785	0.00108213	0.750278	1.68212	Q7MTM9	50S ribosomal protein L18 OS=Porphyromonas gingivalis (strain ATCC BAA-308 / W83) GN=rplR PE=3 SV=1	12.335	0	64.71	50.8772	6	19		50.713	0	50.8772	6	19	6	6	1	114	12.5	10.32
+	4.32614	4.71915e-05	0	0.755008	1.68764	Q7MV92	Glycerate dehydrogenase OS=Porphyromonas gingivalis (strain ATCC BAA-308 / W83) GN=hprA PE=3 SV=1	0.896	0	14.16	10.7256	4	5		15.007	0	10.7256	4	5	4	4	1	317	35	6.54
+	4.50708	3.11115e-05	0	0.760745	1.69437	Q7MVD5	Thioredoxin reductase OS=Porphyromonas gingivalis (strain ATCC BAA-308 / W83) GN=trxB PE=3 SV=1	9	0	193.64	30.6709	10	50		89.884	0	30.6709	10	50	10	10	1	313	33.4	5.31
+	3.70539	0.000197063	0	0.779743	1.71683	P25806	Thiol protease OS=Porphyromonas gingivalis (strain ATCC BAA-308 / W83) GN=tpr PE=3 SV=2	9	0	280.68	34.9272	15	85		127.43	0	34.9272	15	85	15	15	1	481	55	5.76
+	1.22723	0.0592606	0.0033213	0.797139	1.73765	Q7MVY4	Uncharacterized protein OS=Porphyromonas gingivalis (strain ATCC BAA-308 / W83) GN=PG_0886 PE=4 SV=1	0.585	0	6.99	12.2047	3	3		6.835	0	12.2047	3	3	3	3	1	254	28.6	6.54
+	6.85423	1.39883e-07	0	0.817895	1.76283	Q7MXE1	ABC transporter, ATP-binding protein OS=Porphyromonas gingivalis (strain ATCC BAA-308 / W83) GN=PG_0258 PE=4 SV=1	10.659	0	117.29	34.4	7	33		97.339	0	34.4	7	33	7	7	1	250	27.6	5.67
+	5.13565	7.31735e-06	0	0.825312	1.77192	Q7MXV8	ATP-dependent zinc metalloprotease FtsH OS=Porphyromonas gingivalis (strain ATCC BAA-308 / W83) GN=ftsH PE=3 SV=1	3.479	0	100.46	37.5929	22	29		145.331	0	37.5929	22	29	22	22	1	673	74.7	5.96
+	1.80335	0.0157273	0	0.827856	1.77505	Q7MX43	50S ribosomal protein L13 OS=Porphyromonas gingivalis (strain ATCC BAA-308 / W83) GN=rplM PE=3 SV=1	6.943	0	57.59	33.7748	4	15		50.815	0	33.7748	4	15	4	4	1	151	17	9.85
+	4.53127	2.94258e-05	0	0.829633	1.77723	Q7MXW5	Thioredoxin OS=Porphyromonas gingivalis (strain ATCC BAA-308 / W83) GN=trx PE=3 SV=1	25.827	0	108.11	47.1154	5	42		56.593	0	47.1154	5	42	5	5	1	104	11.4	5.01
+	2.38004	0.00416829	0	0.833487	1.78199	Q7MWD7	ABC transporter, ATP-binding protein OS=Porphyromonas gingivalis (strain ATCC BAA-308 / W83) GN=PG_0685 PE=4 SV=1	1.683	0	29.78	18.2648	4	12		26.527	0	18.2648	4	12	4	4	1	219	23.9	6.95
+	5.35972	4.36792e-06	0	0.877362	1.83701	Q7MXE2	Uncharacterized protein OS=Porphyromonas gingivalis (strain ATCC BAA-308 / W83) GN=PG_0257 PE=4 SV=1	8.237	0	213.36	38.6694	12	57		179.476	0	38.6694	12	57	12	12	1	481	53.5	5.43
+	5.18838	6.48069e-06	0	0.906077	1.87394	Q7MT04	2-dehydropantoate 2-reductase OS=Porphyromonas gingivalis (strain ATCC BAA-308 / W83) GN=panE PE=1 SV=1	6.079	0	67	36.6242	11	20		103.718	0	36.6242	11	20	11	11	1	314	34.8	5.17
+	6.05131	8.88574e-07	0	0.90752	1.87582	Q7MVY1	Alkaline phosphatase, putative OS=Porphyromonas gingivalis (strain ATCC BAA-308 / W83) GN=PG_0890 PE=3 SV=1	21.758	0	235.2	46.714	23	63		228.389	0	46.714	23	63	23	23	1	563	62.6	6.95
+	3.34572	0.000451108	0	0.923946	1.8973	Q7MWK3	Uncharacterized protein OS=Porphyromonas gingivalis (strain ATCC BAA-308 / W83) GN=PG_0607 PE=4 SV=1	0.931	0	4.72	17.5	2	2		7.642	0	17.5	2	2	2	2	1	120	13.7	7.52
+	4.5046	3.12895e-05	0	0.959739	1.94496	Q7MWH8	ThiJ/PfpI family protein OS=Porphyromonas gingivalis (strain ATCC BAA-308 / W83) GN=PG_0634 PE=4 SV=1	2.981	0	54.15	54.6961	5	14		45.694	0	54.6961	5	14	5	5	1	181	19	5.05
+	2.64035	0.00228904	0	0.973687	1.96385	Q7MWH9	Uncharacterized protein OS=Porphyromonas gingivalis (strain ATCC BAA-308 / W83) GN=PG_0633 PE=4 SV=1	0.585	0	14.68	15.6364	3	3		24.699	0	15.6364	3	3	3	3	1	275	29.3	9.5
+	1.79041	0.0162027	0	0.978579	1.97052	Q7MXB9	Uncharacterized protein OS=Porphyromonas gingivalis (strain ATCC BAA-308 / W83) GN=PG_0286 PE=4 SV=1	2.162	0	12.57	23.5294	2	5		11.244	0	23.5294	2	5	2	2	1	85	10	3.9
+	4.30855	4.91414e-05	0	1.01257	2.01751	F5HFX8	TonB-dependent receptor, putative OS=Porphyromonas gingivalis (strain ATCC BAA-308 / W83) GN=PG_2008 PE=3 SV=1	3.561	0	102.22	34.934	20	32		164.995	0	34.934	20	32	20	20	1	833	92.7	6.1
+	6.05878	8.73421e-07	0	1.01373	2.01912	Q7MVE3	ATP:cob(I)alamin adenosyltransferase, putative OS=Porphyromonas gingivalis (strain ATCC BAA-308 / W83) GN=PG_1124 PE=4 SV=1	11.115	0	47.91	45.3552	7	15		62.782	0	45.3552	7	15	7	7	1	183	21.2	5.87
+	1.58705	0.025879	0	1.02311	2.03229	Q7MU20	Uncharacterized protein OS=Porphyromonas gingivalis (strain ATCC BAA-308 / W83) GN=PG_1752 PE=4 SV=1	0.585	0	1.78	12.1622	1	1		2.345	14	12.1622	1	1	1	1	1	74	8.4	6.27
+	5.39628	4.01535e-06	0	1.05348	2.07554	Q7MTU6	Acetyltransferase, GNAT family OS=Porphyromonas gingivalis (strain ATCC BAA-308 / W83) GN=PG_1842 PE=4 SV=1	0.334	0	5.67	5.15152	2	2		7.232	0	5.15152	2	2	2	2	1	330	37	6.52
+	3.13092	0.00073974	0	1.09987	2.14335	Q51843	Pyridoxine 5'-phosphate synthase OS=Porphyromonas gingivalis (strain ATCC BAA-308 / W83) GN=pdxJ PE=3 SV=1	12.895	0	74.1	54.2017	9	19		80.272	0	54.2017	9	19	9	9	1	238	26.9	5.95
+	2.1552	0.00699524	0	1.10763	2.15492	Q7MV71	Uncharacterized protein OS=Porphyromonas gingivalis (strain ATCC BAA-308 / W83) GN=PG_1219 PE=4 SV=1	2.162	0	6.64	23.301	2	4		11.908	0	23.301	2	4	2	2	1	103	11.8	5.45
+	1.99483	0.0101198	0	1.19809	2.29436	Q7MTJ5	50S ribosomal protein L33 OS=Porphyromonas gingivalis (strain ATCC BAA-308 / W83) GN=rpmG PE=3 SV=1	3.642	0	7.96	32.2581	2	2		11.184	0	32.2581	2	2	2	2	1	62	7.3	10.45
+	6.05473	8.81603e-07	0	1.20446	2.30451	P19665	Superoxide dismutase [Mn/Fe] OS=Porphyromonas gingivalis (strain ATCC BAA-308 / W83) GN=sodB PE=1 SV=2	656.933	0	328.74	95.8115	18	80		195.084	0	95.8115	18	80	18	18	1	191	21.5	6.43
+	5.91829	1.207e-06	0	1.22012	2.32966	Q7MUA7	Uncharacterized protein OS=Porphyromonas gingivalis (strain ATCC BAA-308 / W83) GN=PG_1625 PE=4 SV=1	1.929	0	31.22	9.25	5	8		36.345	0	9.25	5	8	5	5	1	400	45.9	9.42
+	7.35357	4.43025e-08	0	1.24402	2.36857	Q7MUZ8	Formate--tetrahydrofolate ligase OS=Porphyromonas gingivalis (strain ATCC BAA-308 / W83) GN=fhs PE=3 SV=1	8.38	0	483.73	41.4414	19	120		212.133	0	41.4414	19	120	19	19	1	555	60	6.67
+	4.82844	1.48442e-05	0	1.24531	2.3707	Q7MTV5	RNA polymerase sigma-70 factor, ECF subfamily OS=Porphyromonas gingivalis (strain ATCC BAA-308 / W83) GN=PG_1827 PE=3 SV=1	0.778	0	17.85	22.5352	2	4		27.201	0	22.5352	2	4	2	2	1	213	24.5	7.39
+	4.43714	3.65481e-05	0	1.26388	2.40141	Q7MVQ9	Uncharacterized protein OS=Porphyromonas gingivalis (strain ATCC BAA-308 / W83) GN=PG_0987 PE=4 SV=1	53.117	0	132.28	51.938	13	46		132.925	0	51.938	13	46	13	13	1	258	30.7	9.63
+	2.76755	0.00170786	0	1.30049	2.46313	Q7MX08	Uncharacterized protein OS=Porphyromonas gingivalis (strain ATCC BAA-308 / W83) GN=PG_0419 PE=4 SV=1	0.668	0	30.73	8.63787	3	12		21.651	0	8.63787	3	12	3	3	1	301	31.9	9.74
+	6.41772	3.82187e-07	0	1.38639	2.61424	F5HE54	Ferritin OS=Porphyromonas gingivalis (strain ATCC BAA-308 / W83) GN=ftn PE=3 SV=1	38.811	0	126.28	53.75	8	38		94.585	0	53.75	8	38	8	8	1	160	18.5	4.93
+	6.81896	1.51721e-07	0	1.44388	2.72051	Q7MU37	Probable thiol peroxidase OS=Porphyromonas gingivalis (strain ATCC BAA-308 / W83) GN=tpx PE=3 SV=1	11.115	0	63.27	38.5475	6	22		58.438	0	38.5475	6	22	6	6	1	179	19.2	5.35
+	7.7839	1.64475e-08	0	1.48581	2.80073	Q7MWD6	Uncharacterized protein OS=Porphyromonas gingivalis (strain ATCC BAA-308 / W83) GN=PG_0686 PE=4 SV=1	4.125	0	82.3	25.1451	12	25		124.707	0	25.1451	12	25	12	12	1	517	59.5	5.22
+	6.42496	3.75872e-07	0	1.56228	2.9532	Q7MTU7	Uncharacterized protein OS=Porphyromonas gingivalis (strain ATCC BAA-308 / W83) GN=PG_1841 PE=4 SV=1	1.783	0	34.94	21.4984	5	8		45.181	0	21.4984	5	8	5	5	1	307	35	6.24
+	5.48608	3.26527e-06	0	1.70177	3.25299	Q7MX07	Uncharacterized protein OS=Porphyromonas gingivalis (strain ATCC BAA-308 / W83) GN=PG_0421 PE=4 SV=1	3.642	0	71.03	26.6667	6	17		70.554	0	26.6667	6	17	6	6	1	285	30.1	9.63
+	6.39649	4.01342e-07	0	2.05937	4.16804	Q7MT60	Transcriptional regulator, AraC family OS=Porphyromonas gingivalis (strain ATCC BAA-308 / W83) GN=PG_2125 PE=4 SV=1	0.35	0	8.58	8.90411	3	3		11.82	0	8.90411	3	3	3	3	1	292	33.4	7.21
