# Supplementary material for: The Porphyromonas gingivalis RNA-binding protein is required for growth in high levels of zinc and persistence with host cells
Source: Front Cell Infect Microbiol. 2025 May 15;15:1569544. doi: 10.3389/fcimb.2025.1569544 (PMC12119571; doi:10.3389/fcimb.2025.1569544)
Supplement: Supplementary Table 12 — Statistically significant regulated proteins complemented vs. WT. [file Table12.xlsx]

## Sheet: Sheet1
-LOG10(P value)	p value	q-value	Log2(3236/WT)	Fold change (3236/WT)	Accession	Description
4.61335	2.43585e-05	0	4.4116	21.2825	Q7MV99	Uncharacterized protein OS=Porphyromonas gingivalis (strain ATCC BAA-308 / W83) GN=PG_1179 PE=4 SV=1
4.45934	3.47268e-05	0	4.24025	18.8991	Q7MV97	Transcriptional regulator, tetR family OS=Porphyromonas gingivalis (strain ATCC BAA-308 / W83) GN=PG_1181 PE=4 SV=1
4.74725	1.78958e-05	0	4.18034	18.1304	Q7MVN2	Lipoprotein, putative OS=Porphyromonas gingivalis (strain ATCC BAA-308 / W83) GN=PG_1019 PE=4 SV=1
4.64043	2.2886e-05	0	3.85534	14.4735	Q7MTT3	Flavodoxin OS=Porphyromonas gingivalis (strain ATCC BAA-308 / W83) GN=PG_1858 PE=3 SV=1
4.66032	2.18615e-05	0	3.6894	12.9009	Q7MWU2	Uncharacterized protein OS=Porphyromonas gingivalis (strain ATCC BAA-308 / W83) GN=PG_0495 PE=4 SV=1
3.12154	0.000755898	0	2.80041	6.96637	F5HFY5	HmuY protein OS=Porphyromonas gingivalis (strain ATCC BAA-308 / W83) GN=hmuY PE=4 SV=1
2.34928	0.00447422	0	1.93389	3.82085	Q7MWI3	RNA-binding protein OS=Porphyromonas gingivalis (strain ATCC BAA-308 / W83) GN=PG_0627 PE=4 SV=1
3.524	0.000299229	0	1.85742	3.62358	Q7MT60	Transcriptional regulator, AraC family OS=Porphyromonas gingivalis (strain ATCC BAA-308 / W83) GN=PG_2125 PE=4 SV=1
3.04307	0.00090558	0	1.69335	3.23408	Q7MUG8	CobN/magnesium chelatase family protein OS=Porphyromonas gingivalis (strain ATCC BAA-308 / W83) GN=PG_1553 PE=4 SV=1
5.02475	9.44595e-06	0	1.68961	3.22569	Q7MWD6	Uncharacterized protein OS=Porphyromonas gingivalis (strain ATCC BAA-308 / W83) GN=PG_0686 PE=4 SV=1
4.70618	1.96708e-05	0	1.64302	3.12319	Q7MUA7	Uncharacterized protein OS=Porphyromonas gingivalis (strain ATCC BAA-308 / W83) GN=PG_1625 PE=4 SV=1
3.87724	0.000132666	0	1.60256	3.03681	Q7MTS3	Methlytransferase, UbiE/COQ5 family OS=Porphyromonas gingivalis (strain ATCC BAA-308 / W83) GN=PG_1870 PE=4 SV=1
3.64723	0.000225305	0	1.53783	2.90357	Q7MX07	Uncharacterized protein OS=Porphyromonas gingivalis (strain ATCC BAA-308 / W83) GN=PG_0421 PE=4 SV=1
3.72089	0.000190157	0	-1.46393	0.362503	Q7MXG5	UPF0056 inner membrane protein OS=Porphyromonas gingivalis (strain ATCC BAA-308 / W83) GN=PG_0224 PE=3 SV=1
3.53694	0.000290443	0	1.40493	2.64805	Q7MTV5	RNA polymerase sigma-70 factor, ECF subfamily OS=Porphyromonas gingivalis (strain ATCC BAA-308 / W83) GN=PG_1827 PE=3 SV=1
2.66659	0.00215483	0	1.35701	2.56154	Q7MUG9	TonB-dependent receptor HmuR OS=Porphyromonas gingivalis (strain ATCC BAA-308 / W83) GN=hmuR PE=3 SV=1
5.55113	2.81106e-06	0	1.33655	2.52547	Q7MUZ8	Formate--tetrahydrofolate ligase OS=Porphyromonas gingivalis (strain ATCC BAA-308 / W83) GN=fhs PE=3 SV=1
3.91637	0.000121234	0	1.32568	2.5065	Q7MTU7	Uncharacterized protein OS=Porphyromonas gingivalis (strain ATCC BAA-308 / W83) GN=PG_1841 PE=4 SV=1
2.52408	0.00299172	0	1.32258	2.50113	Q7MWH9	Uncharacterized protein OS=Porphyromonas gingivalis (strain ATCC BAA-308 / W83) GN=PG_0633 PE=4 SV=1
4.57243	2.6765e-05	0	1.31168	2.48231	F5HFX8	TonB-dependent receptor, putative OS=Porphyromonas gingivalis (strain ATCC BAA-308 / W83) GN=PG_2008 PE=3 SV=1
4.30606	4.94244e-05	0	1.29091	2.44683	Q7MU37	Probable thiol peroxidase OS=Porphyromonas gingivalis (strain ATCC BAA-308 / W83) GN=tpx PE=3 SV=1
3.74508	0.000179853	0	-1.25711	0.418382	Q7MWZ4	Uncharacterized protein OS=Porphyromonas gingivalis (strain ATCC BAA-308 / W83) GN=PG_0434 PE=4 SV=1
2.11812	0.00761869	0	1.24727	2.37393	Q51843	Pyridoxine 5'-phosphate synthase OS=Porphyromonas gingivalis (strain ATCC BAA-308 / W83) GN=pdxJ PE=3 SV=1
4.43855	3.64294e-05	0	-1.23875	0.423739	Q7MW02	Uncharacterized protein OS=Porphyromonas gingivalis (strain ATCC BAA-308 / W83) GN=PG_0866 PE=4 SV=1
3.96979	0.000107203	0	1.22944	2.34476	P19665	Superoxide dismutase [Mn/Fe] OS=Porphyromonas gingivalis (strain ATCC BAA-308 / W83) GN=sodB PE=1 SV=2
4.55624	2.77817e-05	0	1.20913	2.31199	Q7MXW5	Thioredoxin OS=Porphyromonas gingivalis (strain ATCC BAA-308 / W83) GN=trx PE=3 SV=1
2.01922	0.00956713	0.00117333	-1.20087	0.435012	Q7MWP8	Pyruvate-flavodoxin oxidoreductase OS=Porphyromonas gingivalis (strain ATCC BAA-308 / W83) GN=PG_0548 PE=3 SV=1
1.96489	0.0108421	0.00192771	1.12565	2.182	Q7MUG6	Conserved domain protein OS=Porphyromonas gingivalis (strain ATCC BAA-308 / W83) GN=PG_1555 PE=3 SV=1
3.01271	0.000971162	0	1.10714	2.15419	Q7MWH8	ThiJ/PfpI family protein OS=Porphyromonas gingivalis (strain ATCC BAA-308 / W83) GN=PG_0634 PE=4 SV=1
3.77095	0.000169454	0	1.10103	2.14508	F5HE54	Ferritin OS=Porphyromonas gingivalis (strain ATCC BAA-308 / W83) GN=ftn PE=3 SV=1
4.05251	8.86114e-05	0	1.08028	2.11444	Q7MTU6	Acetyltransferase, GNAT family OS=Porphyromonas gingivalis (strain ATCC BAA-308 / W83) GN=PG_1842 PE=4 SV=1
4.8265	1.49109e-05	0	-1.07819	0.473622	Q7MVS2	McrBC restriction endonuclease system, McrB subunit, putative OS=Porphyromonas gingivalis (strain ATCC BAA-308 / W83) GN=PG_0971 PE=4 SV=1
1.09188	0.0809326	0.0438104	1.06824	2.09688	Q7MUD2	DnaK suppressor protein, putative OS=Porphyromonas gingivalis (strain ATCC BAA-308 / W83) GN=PG_1597 PE=4 SV=1
2.97244	0.00106551	0	1.06393	2.09062	Q7MWP5	DNA-binding protein, histone-like family OS=Porphyromonas gingivalis (strain ATCC BAA-308 / W83) GN=PG_0555 PE=4 SV=1
5.64642	2.25725e-06	0	1.025	2.03495	Q7MVY1	Alkaline phosphatase, putative OS=Porphyromonas gingivalis (strain ATCC BAA-308 / W83) GN=PG_0890 PE=3 SV=1
4.087	8.18458e-05	0	1.00401	2.00557	Q7MXE2	Uncharacterized protein OS=Porphyromonas gingivalis (strain ATCC BAA-308 / W83) GN=PG_0257 PE=4 SV=1
4.97497	1.05932e-05	0	0.99383	1.99146	Q7MVQ9	Uncharacterized protein OS=Porphyromonas gingivalis (strain ATCC BAA-308 / W83) GN=PG_0987 PE=4 SV=1
3.91338	0.000122073	0	0.992494	1.98962	Q7MT04	2-dehydropantoate 2-reductase OS=Porphyromonas gingivalis (strain ATCC BAA-308 / W83) GN=panE PE=1 SV=1
1.64711	0.0225365	0.00855172	0.992139	1.98913	Q7MUG5	Uncharacterized protein OS=Porphyromonas gingivalis (strain ATCC BAA-308 / W83) GN=PG_1556 PE=4 SV=1
1.73808	0.0182778	0.007	0.939176	1.91743	Q7MWD7	ABC transporter, ATP-binding protein OS=Porphyromonas gingivalis (strain ATCC BAA-308 / W83) GN=PG_0685 PE=4 SV=1
4.19014	6.45448e-05	0	0.920814	1.89318	Q7MVE3	ATP:cob(I)alamin adenosyltransferase, putative OS=Porphyromonas gingivalis (strain ATCC BAA-308 / W83) GN=PG_1124 PE=4 SV=1
3.3992	0.000398843	0	-0.913968	0.530723	Q7MTK6	Uncharacterized protein OS=Porphyromonas gingivalis (strain ATCC BAA-308 / W83) GN=PG_1945 PE=4 SV=1
5.12753	7.45536e-06	0	0.883729	1.84514	Q7M7B5	ISPg1, transposase OS=Porphyromonas gingivalis (strain ATCC BAA-308 / W83) GN=PG_0184 PE=4 SV=1
4.64902	2.24379e-05	0	0.877479	1.83716	Q7MWI1	MotA/TolQ/ExbB proton channel family protein OS=Porphyromonas gingivalis (strain ATCC BAA-308 / W83) GN=PG_0631 PE=3 SV=1
1.43884	0.0364045	0.0137358	-0.857455	0.551925	Q7MT71	Phosphomethylpyrimidine synthase OS=Porphyromonas gingivalis (strain ATCC BAA-308 / W83) GN=thiC PE=3 SV=1
4.45404	3.51531e-05	0	0.84594	1.79744	Q7MXE1	ABC transporter, ATP-binding protein OS=Porphyromonas gingivalis (strain ATCC BAA-308 / W83) GN=PG_0258 PE=4 SV=1
2.38652	0.00410654	0	-0.84131	0.558137	Q7MTI2	Uncharacterized protein OS=Porphyromonas gingivalis (strain ATCC BAA-308 / W83) GN=PG_1977 PE=4 SV=1
2.76918	0.00170145	0	0.838502	1.78819	Q7MUL1	DNA-binding protein, histone-like family OS=Porphyromonas gingivalis (strain ATCC BAA-308 / W83) GN=PG_1497 PE=4 SV=1
2.25184	0.00559968	0.00112821	0.823725	1.76997	Q7MWE2	Efflux transporter, MFP component, RND family OS=Porphyromonas gingivalis (strain ATCC BAA-308 / W83) GN=PG_0680 PE=3 SV=1
2.58878	0.0025776	0	-0.821408	0.565889	Q7MUT1	Rhomboid family protein OS=Porphyromonas gingivalis (strain ATCC BAA-308 / W83) GN=PG_1403 PE=4 SV=1
1.974	0.0106169	0.00520388	-0.811206	0.569905	Q7MTF0	CRISPR-associated helicase Cas3 OS=Porphyromonas gingivalis (strain ATCC BAA-308 / W83) GN=cas3 PE=4 SV=1
2.43791	0.00364826	0	-0.806886	0.571614	Q7MXR2	Glycosyl transferase, group 4 family protein OS=Porphyromonas gingivalis (strain ATCC BAA-308 / W83) GN=PG_0106 PE=4 SV=1
2.09749	0.00798936	0.00266667	0.795855	1.73611	Q7MX08	Uncharacterized protein OS=Porphyromonas gingivalis (strain ATCC BAA-308 / W83) GN=PG_0419 PE=4 SV=1
4.57137	2.68308e-05	0	0.79001	1.72909	Q7MWI0	Biopolymer transport protein ExbD, putative OS=Porphyromonas gingivalis (strain ATCC BAA-308 / W83) GN=PG_0632 PE=3 SV=1
2.38782	0.00409427	0.00120548	-0.786317	0.579822	Q7MVX3	Uncharacterized protein OS=Porphyromonas gingivalis (strain ATCC BAA-308 / W83) GN=PG_0901 PE=4 SV=1
2.38888	0.00408435	0.00118919	-0.778831	0.582839	Q7MWQ8	Aminoacyl-histidine dipeptidase OS=Porphyromonas gingivalis (strain ATCC BAA-308 / W83) GN=pepD-2 PE=4 SV=1
3.87129	0.000134496	0	-0.77752	0.583369	Q7MWB5	Transporter OS=Porphyromonas gingivalis (strain ATCC BAA-308 / W83) GN=PG_0715 PE=4 SV=1
3.44641	0.00035776	0	-0.76607	0.588017	Q7MUQ6	Uncharacterized protein OS=Porphyromonas gingivalis (strain ATCC BAA-308 / W83) GN=PG_1439 PE=4 SV=1
3.15173	0.000705124	0	0.763698	1.69784	Q7MXV8	ATP-dependent zinc metalloprotease FtsH OS=Porphyromonas gingivalis (strain ATCC BAA-308 / W83) GN=ftsH PE=3 SV=1
3.59992	0.000251237	0	0.756786	1.68972	Q7MXS6	L-serine dehydratase, iron-sulfur-dependent, single chain form OS=Porphyromonas gingivalis (strain ATCC BAA-308 / W83) GN=sda PE=4 SV=1
4.15364	7.02039e-05	0	0.752566	1.68479	Q7MVY2	Peptidase, M24 family OS=Porphyromonas gingivalis (strain ATCC BAA-308 / W83) GN=PG_0889 PE=4 SV=1
2.9335	0.00116546	0	0.745374	1.67641	Q7MV92	Glycerate dehydrogenase OS=Porphyromonas gingivalis (strain ATCC BAA-308 / W83) GN=hprA PE=3 SV=1
1.18634	0.0651123	0.0444977	-0.732085	0.602033	Q7MXA1	Electron transport complex subunit A OS=Porphyromonas gingivalis (strain ATCC BAA-308 / W83) GN=PG_0308 PE=3 SV=1
3.71734	0.000191717	0	-0.724077	0.605384	Q7MU59	Glutamine amidotransferase, class II/dipeptidase OS=Porphyromonas gingivalis (strain ATCC BAA-308 / W83) GN=PG_1701 PE=4 SV=1
3.17814	0.000663536	0	0.723806	1.65153	Q7MX56	Flavin reductase domain protein OS=Porphyromonas gingivalis (strain ATCC BAA-308 / W83) GN=PG_0359 PE=4 SV=1
2.59518	0.00253992	0	-0.721433	0.606495	Q7MW54	Adenylate kinase OS=Porphyromonas gingivalis (strain ATCC BAA-308 / W83) GN=adk PE=3 SV=1
1.82438	0.0149839	0.00944262	-0.720375	0.60694	Q7MVP9	Uncharacterized protein OS=Porphyromonas gingivalis (strain ATCC BAA-308 / W83) GN=PG_0999 PE=4 SV=1
3.31785	0.000481008	0	0.700748	1.62535	Q7MW91	Lactoylglutathione lyase, putative OS=Porphyromonas gingivalis (strain ATCC BAA-308 / W83) GN=PG_0745 PE=4 SV=1
2.45923	0.00347352	0.00115789	0.697288	1.62145	Q7MXE0	Uncharacterized protein OS=Porphyromonas gingivalis (strain ATCC BAA-308 / W83) GN=PG_0259 PE=4 SV=1
4.67948	2.09182e-05	0	0.696496	1.62056	Q7MU15	Adhesion protein, putative OS=Porphyromonas gingivalis (strain ATCC BAA-308 / W83) GN=PG_1759 PE=4 SV=1
1.44596	0.0358126	0.0213333	0.689826	1.61309	F5HHM2	TonB-dependent receptor, putative OS=Porphyromonas gingivalis (strain ATCC BAA-308 / W83) GN=PG_0707 PE=3 SV=1
2.40358	0.00394836	0.00190476	-0.680188	0.624084	Q7MVD0	Glycosyl transferase, group 2 family protein OS=Porphyromonas gingivalis (strain ATCC BAA-308 / W83) GN=PG_1140 PE=4 SV=1
1.3439	0.0453004	0.0330471	-0.680004	0.624163	Q7MTC0	Uncharacterized protein OS=Porphyromonas gingivalis (strain ATCC BAA-308 / W83) GN=PG_2050 PE=4 SV=1
2.60858	0.00246276	0.00123944	-0.678449	0.624837	Q7MVD3	Uncharacterized protein OS=Porphyromonas gingivalis (strain ATCC BAA-308 / W83) GN=PG_1136 PE=4 SV=1
3.11556	0.000766365	0	-0.671421	0.627888	Q7MXY7	Uncharacterized protein OS=Porphyromonas gingivalis (strain ATCC BAA-308 / W83) GN=PG_0005 PE=4 SV=1
3.62401	0.000237677	0	-0.670472	0.628301	Q7MWJ1	Alkyl hydroperoxide reductase, F subunit OS=Porphyromonas gingivalis (strain ATCC BAA-308 / W83) GN=PG_0619 PE=3 SV=1
3.6526	0.000222535	0	0.662058	1.58234	Q7MXK2	Uncharacterized protein OS=Porphyromonas gingivalis (strain ATCC BAA-308 / W83) GN=PG_0179 PE=4 SV=1
1.8431	0.0143515	0.0101587	0.651727	1.57105	Q59676	Methylmalonyl-CoA mutase small subunit OS=Porphyromonas gingivalis (strain ATCC BAA-308 / W83) GN=mutA PE=3 SV=2
1.37497	0.0421725	0.0323368	0.648397	1.56743	Q7MWJ9	Lipoprotein, putative OS=Porphyromonas gingivalis (strain ATCC BAA-308 / W83) GN=PG_0611 PE=4 SV=1
2.53678	0.00290547	0.00195122	0.64033	1.55869	Q7MUA6	Uncharacterized protein OS=Porphyromonas gingivalis (strain ATCC BAA-308 / W83) GN=PG_1626 PE=4 SV=1
1.72825	0.0186959	0.0134286	0.634026	1.55189	Q59677	Methylmalonyl-CoA mutase large subunit OS=Porphyromonas gingivalis (strain ATCC BAA-308 / W83) GN=mutB PE=3 SV=1
1.81999	0.0151361	0.0109697	-0.632447	0.645081	Q7MVU7	Xanthine/uracil permease family protein OS=Porphyromonas gingivalis (strain ATCC BAA-308 / W83) GN=PG_0936 PE=4 SV=1
2.34007	0.00457012	0.00258333	0.631748	1.54944	Q7MV54	Alanine--tRNA ligase OS=Porphyromonas gingivalis (strain ATCC BAA-308 / W83) GN=alaS PE=3 SV=1
4.25428	5.56821e-05	0	-0.630753	0.645839	Q7MXA7	Uncharacterized protein OS=Porphyromonas gingivalis (strain ATCC BAA-308 / W83) GN=PG_0302 PE=4 SV=1
2.38278	0.00414212	0.00269565	0.626229	1.54353	Q7MUS0	Ferredoxin, 4Fe-4S OS=Porphyromonas gingivalis (strain ATCC BAA-308 / W83) GN=PG_1421 PE=4 SV=1
2.41502	0.0038457	0.00177778	-0.622246	0.649659	Q7MXI5	Putative membrane protein insertion efficiency factor OS=Porphyromonas gingivalis (strain ATCC BAA-308 / W83) GN=PG_0200 PE=3 SV=1
4.11458	7.68109e-05	0	-0.614639	0.653093	Q7MUN9	Type I restriction-modification system, M subunit, putative OS=Porphyromonas gingivalis (strain ATCC BAA-308 / W83) GN=PG_1469 PE=4 SV=1
2.80077	0.0015821	0	-0.613027	0.653824	Q7MUR0	Exodeoxyribonuclease 7 small subunit OS=Porphyromonas gingivalis (strain ATCC BAA-308 / W83) GN=PG_1433 PE=3 SV=1
3.21711	0.000606581	0	0.605011	1.52099	Q7MVL1	Fe(2+) transporter FeoB homolog OS=Porphyromonas gingivalis (strain ATCC BAA-308 / W83) GN=feoB2 PE=3 SV=1
2.04313	0.00905465	0.00862609	0.601867	1.51768	Q7MTQ2	Uncharacterized protein OS=Porphyromonas gingivalis (strain ATCC BAA-308 / W83) GN=PG_1894 PE=4 SV=1
3.09115	0.000810686	0	-0.595422	0.661851	Q7MU11	Ribonuclease 3 OS=Porphyromonas gingivalis (strain ATCC BAA-308 / W83) GN=rnc PE=3 SV=1
2.19624	0.00636447	0.00557798	0.590229	1.50549	Q7MU85	Uncharacterized protein OS=Porphyromonas gingivalis (strain ATCC BAA-308 / W83) GN=PG_1662 PE=4 SV=1
1.56106	0.0274754	0.0205581	0.59009	1.50534	Q7MTV9	Uncharacterized protein OS=Porphyromonas gingivalis (strain ATCC BAA-308 / W83) GN=PG_1823 PE=4 SV=1
2.35218	0.00444452	0.00460606	-0.587776	0.665368	Q7MTC3	Helicase, putative OS=Porphyromonas gingivalis (strain ATCC BAA-308 / W83) GN=PG_2047 PE=4 SV=1
1.343	0.0453939	0.0421538	0.585547	1.50061	Q7MV38	ISPg3, transposase OS=Porphyromonas gingivalis (strain ATCC BAA-308 / W83) GN=PG_1262 PE=4 SV=1
1.37808	0.0418719	0.0415764	0.565315	1.47971	Q7MWD8	ABC transporter, permease protein, putative OS=Porphyromonas gingivalis (strain ATCC BAA-308 / W83) GN=PG_0684 PE=1 SV=1
2.04427	0.00903078	0.00967742	0.562394	1.47672	Q7MT56	60 kDa protein OS=Porphyromonas gingivalis (strain ATCC BAA-308 / W83) GN=PG_2131 PE=4 SV=1
3.02557	0.000942819	0	0.558863	1.47311	Q7MTK2	Malate dehydrogenase OS=Porphyromonas gingivalis (strain ATCC BAA-308 / W83) GN=mdh PE=3 SV=1
5.50909	3.09677e-06	0	0.555049	1.46922	Q7MVE9	Bifunctional protein FolD OS=Porphyromonas gingivalis (strain ATCC BAA-308 / W83) GN=folD PE=3 SV=1
3.07359	0.000844132	0	0.552273	1.46639	Q7MXJ8	Lipoprotein, putative OS=Porphyromonas gingivalis (strain ATCC BAA-308 / W83) GN=PG_0183 PE=4 SV=1
1.77101	0.0169429	0.01424	-0.551885	0.682128	Q7MT35	Protoporphyrinogen oxidase OS=Porphyromonas gingivalis (strain ATCC BAA-308 / W83) GN=PG_2159 PE=3 SV=1
1.82178	0.0150739	0.0140979	0.549551	1.46363	Q7MWE3	Outer membrane efflux protein OS=Porphyromonas gingivalis (strain ATCC BAA-308 / W83) GN=PG_0679 PE=4 SV=1
1.6785	0.0209652	0.0183273	-0.547731	0.684095	Q7MUX2	Acyltransferase, putative OS=Porphyromonas gingivalis (strain ATCC BAA-308 / W83) GN=PG_1355 PE=4 SV=1
2.74183	0.00181207	0.00183908	0.54525	1.45927	Q7MVD5	Thioredoxin reductase OS=Porphyromonas gingivalis (strain ATCC BAA-308 / W83) GN=trxB PE=3 SV=1
2.31584	0.00483233	0.00632727	-0.540464	0.68755	Q7MXQ9	Glycosyl transferase, group 1 family protein OS=Porphyromonas gingivalis (strain ATCC BAA-308 / W83) GN=PG_0110 PE=4 SV=1
2.79845	0.00159055	0.00188235	-0.534504	0.690396	Q7MWZ6	NOL1/NOP2/sun family protein OS=Porphyromonas gingivalis (strain ATCC BAA-308 / W83) GN=PG_0432 PE=3 SV=1
2.96333	0.0010881	0.00111392	0.53239	1.44632	Q7MWL5	HtrA protein OS=Porphyromonas gingivalis (strain ATCC BAA-308 / W83) GN=htrA PE=4 SV=1
2.97739	0.00105345	0.00114286	-0.532359	0.691423	Q7MTD5	Probable primosomal protein N' OS=Porphyromonas gingivalis (strain ATCC BAA-308 / W83) GN=priA PE=3 SV=1
4.53031	2.94908e-05	0	0.531737	1.44567	Q7MWU6	Uncharacterized protein OS=Porphyromonas gingivalis (strain ATCC BAA-308 / W83) GN=PG_0491 PE=4 SV=1
2.52909	0.00295738	0.00447059	0.530575	1.44451	Q7MUA1	Uncharacterized protein OS=Porphyromonas gingivalis (strain ATCC BAA-308 / W83) GN=PG_1635 PE=4 SV=1
1.52745	0.0296858	0.0308571	0.525232	1.43917	F5HDB6	Immunoreactive 47 kDa antigen PG97 OS=Porphyromonas gingivalis (strain ATCC BAA-308 / W83) GN=PG_1374 PE=4 SV=1
2.08021	0.00831355	0.01	0.523745	1.43768	Q7MWP2	Purine nucleoside phosphorylase OS=Porphyromonas gingivalis (strain ATCC BAA-308 / W83) GN=PG_0558 PE=3 SV=1
1.81814	0.0152006	0.0141818	-0.518422	0.698135	Q7MUC0	Uncharacterized protein OS=Porphyromonas gingivalis (strain ATCC BAA-308 / W83) GN=PG_1611 PE=4 SV=1
2.00825	0.00981183	0.0119403	-0.516455	0.699087	Q7MUN7	Uncharacterized protein OS=Porphyromonas gingivalis (strain ATCC BAA-308 / W83) GN=PG_1471 PE=4 SV=1
3.9566	0.00011051	0	0.510812	1.42485	Q7MUA0	Thioredoxin family protein OS=Porphyromonas gingivalis (strain ATCC BAA-308 / W83) GN=PG_1638 PE=4 SV=1
1.33097	0.0466692	0.0483717	-0.50792	0.703236	Q7MXH1	Uncharacterized protein OS=Porphyromonas gingivalis (strain ATCC BAA-308 / W83) GN=PG_0217 PE=4 SV=1
2.51908	0.00302632	0.00510476	-0.507608	0.703388	Q7MV19	Fe(2+) transport protein A/Fe(2+) transporter FeoB fusion protein OS=Porphyromonas gingivalis (strain ATCC BAA-308 / W83) GN=feoB1 PE=3 SV=1
2.26466	0.00543671	0.00908475	-0.506894	0.703736	Q7MU64	HesA/MoeB/ThiF family protein OS=Porphyromonas gingivalis (strain ATCC BAA-308 / W83) GN=PG_1693 PE=4 SV=1
3.671	0.000213306	0	-0.498256	0.707962	Q7MUJ3	Uncharacterized protein OS=Porphyromonas gingivalis (strain ATCC BAA-308 / W83) GN=PG_1519 PE=4 SV=1
1.74359	0.0180471	0.0197647	0.4974	1.41167	Q7MXJ2	Cationic outer membrane protein OmpH OS=Porphyromonas gingivalis (strain ATCC BAA-308 / W83) GN=ompH-1 PE=4 SV=1
2.90901	0.00123308	0.00179775	0.493087	1.40745	Q7MXY0	Sigma-54 dependent DNA-binding response regulator OS=Porphyromonas gingivalis (strain ATCC BAA-308 / W83) GN=PG_0016 PE=4 SV=1
2.40407	0.0039439	0.00729825	0.490218	1.40466	Q7MU97	Phosphotyrosine protein phosphatase OS=Porphyromonas gingivalis (strain ATCC BAA-308 / W83) GN=PG_1641 PE=4 SV=1
3.18997	0.000645705	0.00197531	-0.487042	0.713486	Q7MUJ7	Phosphoribosyltransferase, putative/phosphoglycerate mutase family protein OS=Porphyromonas gingivalis (strain ATCC BAA-308 / W83) GN=PG_1513 PE=4 SV=1
3.42562	0.000375302	0.00122222	-0.485115	0.71444	Q7MWK5	Uncharacterized protein OS=Porphyromonas gingivalis (strain ATCC BAA-308 / W83) GN=PG_0605 PE=4 SV=1
2.9107	0.0012283	0.0026383	-0.483472	0.715254	Q7MX19	Uncharacterized protein OS=Porphyromonas gingivalis (strain ATCC BAA-308 / W83) GN=PG_0404 PE=4 SV=1
1.5694	0.0269527	0.0335354	-0.480675	0.716642	Q7MWP4	Uncharacterized protein OS=Porphyromonas gingivalis (strain ATCC BAA-308 / W83) GN=PG_0556 PE=4 SV=1
3.0496	0.000892068	0.00181818	0.472525	1.38754	Q7MW42	Flavodoxin OS=Porphyromonas gingivalis (strain ATCC BAA-308 / W83) GN=PG_0804 PE=3 SV=1
1.61903	0.0240417	0.032875	0.47011	1.38521	Q7MV80	Peptidase, M24 family OS=Porphyromonas gingivalis (strain ATCC BAA-308 / W83) GN=PG_1210 PE=4 SV=1
2.25767	0.00552497	0.0100787	-0.469063	0.722434	Q7MWI2	ABC transporter, ATP-binding protein OS=Porphyromonas gingivalis (strain ATCC BAA-308 / W83) GN=PG_0628 PE=4 SV=1
2.68541	0.00206344	0.0050566	-0.464691	0.724626	Q7MXQ8	Capsular polysacharride biosynthesis gene, putative OS=Porphyromonas gingivalis (strain ATCC BAA-308 / W83) GN=PG_0111 PE=4 SV=1
1.57582	0.026557	0.0364	0.464246	1.3796	Q7MVJ2	Alcohol dehydrogenase, zinc-containing, putative OS=Porphyromonas gingivalis (strain ATCC BAA-308 / W83) GN=PG_1069 PE=4 SV=1
1.73956	0.0182154	0.0226893	-0.46337	0.72529	Q7MXX7	Transcriptional regulator, MarR family OS=Porphyromonas gingivalis (strain ATCC BAA-308 / W83) GN=PG_0020 PE=4 SV=1
2.11291	0.0077106	0.0136232	0.461184	1.37667	Q7MWR9	Inosine-5'-monophosphate dehydrogenase OS=Porphyromonas gingivalis (strain ATCC BAA-308 / W83) GN=guaB PE=4 SV=1
3.03005	0.000933148	0.00261053	0.461167	1.37665	Q7MXX3	Fumarylacetoacetate hydrolase family protein OS=Porphyromonas gingivalis (strain ATCC BAA-308 / W83) GN=PG_0025 PE=4 SV=1
1.52483	0.0298653	0.0430622	0.457715	1.37337	Q7MXJ9	von Willebrand factor type A domain protein OS=Porphyromonas gingivalis (strain ATCC BAA-308 / W83) GN=PG_0182 PE=4 SV=1
2.29459	0.00507465	0.00992248	-0.45679	0.728606	Q7MXJ7	RagA protein OS=Porphyromonas gingivalis (strain ATCC BAA-308 / W83) GN=ragA PE=3 SV=1
2.03918	0.00913735	0.0145306	-0.454402	0.729812	Q7MW10	Uncharacterized protein OS=Porphyromonas gingivalis (strain ATCC BAA-308 / W83) GN=PG_0856 PE=4 SV=1
1.55208	0.0280491	0.0423575	-0.450392	0.731844	Q7MVS6	Uncharacterized protein OS=Porphyromonas gingivalis (strain ATCC BAA-308 / W83) GN=PG_0963 PE=4 SV=1
1.68594	0.0206092	0.029234	0.450361	1.36638	Q7MWK3	Uncharacterized protein OS=Porphyromonas gingivalis (strain ATCC BAA-308 / W83) GN=PG_0607 PE=4 SV=1
1.90825	0.0123524	0.018747	0.446599	1.36282	Q7MW36	Holliday junction ATP-dependent DNA helicase RuvA OS=Porphyromonas gingivalis (strain ATCC BAA-308 / W83) GN=ruvA PE=3 SV=1
1.94242	0.0114178	0.0176196	-0.44632	0.733912	Q7MUK7	Transcriptional regulator, tetR family OS=Porphyromonas gingivalis (strain ATCC BAA-308 / W83) GN=PG_1501 PE=4 SV=1
1.76761	0.0170762	0.0237318	-0.443842	0.735174	Q7MVD4	Bacterial sugar transferase OS=Porphyromonas gingivalis (strain ATCC BAA-308 / W83) GN=PG_1135 PE=4 SV=1
1.47668	0.033367	0.0457679	0.441866	1.35836	Q7MVP7	Uncharacterized protein OS=Porphyromonas gingivalis (strain ATCC BAA-308 / W83) GN=PG_1001 PE=4 SV=1
3.38922	0.000408114	0.00186047	0.440485	1.35706	Q7MWU7	Membrane protein, putative OS=Porphyromonas gingivalis (strain ATCC BAA-308 / W83) GN=PG_0490 PE=4 SV=1
3.12521	0.000749527	0.00326531	0.435578	1.35245	Q7MVY5	Phospho-2-dehydro-3-deoxyheptonate aldolase/chorismate mutase OS=Porphyromonas gingivalis (strain ATCC BAA-308 / W83) GN=PG_0885 PE=4 SV=1
2.94379	0.00113817	0.00515385	0.432659	1.34972	Q7MX92	Peptidase, M49 family OS=Porphyromonas gingivalis (strain ATCC BAA-308 / W83) GN=PG_0317 PE=4 SV=1
2.1246	0.00750577	0.0144324	-0.431542	0.741469	Q7MT89	Cation efflux family protein OS=Porphyromonas gingivalis (strain ATCC BAA-308 / W83) GN=PG_2090 PE=4 SV=1
1.5345	0.0292076	0.0440913	0.428893	1.3462	Q7MWZ0	Uncharacterized protein OS=Porphyromonas gingivalis (strain ATCC BAA-308 / W83) GN=PG_0438 PE=4 SV=1
2.80478	0.00156754	0.00693805	0.423569	1.34124	Q7MVZ2	tRNA modification GTPase MnmE OS=Porphyromonas gingivalis (strain ATCC BAA-308 / W83) GN=mnmE PE=3 SV=2
3.82596	0.000149294	0.002	-0.420753	0.747034	Q7MXL2	RNA polymerase sigma-70 factor, ECF subfamily OS=Porphyromonas gingivalis (strain ATCC BAA-308 / W83) GN=PG_0162 PE=3 SV=1
1.90149	0.0125461	0.0223182	-0.418489	0.748208	Q7MX05	Uncharacterized protein OS=Porphyromonas gingivalis (strain ATCC BAA-308 / W83) GN=PG_0423 PE=4 SV=1
2.67179	0.00212916	0.0096	0.416657	1.33483	Q7MUH5	S-adenosylmethionine:tRNA ribosyltransferase-isomerase OS=Porphyromonas gingivalis (strain ATCC BAA-308 / W83) GN=queA PE=3 SV=1
1.98815	0.0102767	0.0196491	-0.415095	0.74997	Q7MVE1	Uracil permease OS=Porphyromonas gingivalis (strain ATCC BAA-308 / W83) GN=uraA PE=4 SV=1
2.33901	0.00458136	0.0128	-0.414714	0.750168	Q7MVF7	Uncharacterized protein OS=Porphyromonas gingivalis (strain ATCC BAA-308 / W83) GN=PG_1107 PE=4 SV=1
1.85187	0.0140647	0.024442	0.414207	1.33257	Q7MWF9	Phosphatase, YrbI family OS=Porphyromonas gingivalis (strain ATCC BAA-308 / W83) GN=PG_0658 PE=4 SV=1
2.92704	0.00118294	0.00706306	-0.410366	0.752432	Q7MUI4	Uncharacterized protein OS=Porphyromonas gingivalis (strain ATCC BAA-308 / W83) GN=PG_1529 PE=4 SV=1
2.03497	0.00922646	0.0190476	-0.408116	0.753607	Q7MXX5	Sulfate permease family protein OS=Porphyromonas gingivalis (strain ATCC BAA-308 / W83) GN=PG_0022 PE=3 SV=1
2.20233	0.00627587	0.0143684	0.406852	1.32579	P59914	Major fimbrium subunit FimA type-4 OS=Porphyromonas gingivalis (strain ATCC BAA-308 / W83) GN=fimA PE=1 SV=2
3.29635	0.000505418	0.00456	-0.406781	0.754304	Q7MUI3	Conserved domain protein OS=Porphyromonas gingivalis (strain ATCC BAA-308 / W83) GN=PG_1530 PE=4 SV=1
1.78248	0.0165015	0.0342268	-0.406445	0.75448	P0C937	Chaperone protein DnaK OS=Porphyromonas gingivalis (strain ATCC BAA-308 / W83) GN=dnaK PE=3 SV=1
3.43992	0.000363141	0.0025567	-0.406279	0.754567	Q7MAW3	DNA helicase OS=Porphyromonas gingivalis (strain ATCC BAA-308 / W83) GN=PG_1038 PE=3 SV=1
2.2508	0.00561311	0.0146301	-0.405115	0.755176	Q7MUD1	Lipoprotein signal peptidase OS=Porphyromonas gingivalis (strain ATCC BAA-308 / W83) GN=lspA PE=3 SV=1
3.35914	0.000437379	0.00451485	-0.400839	0.757418	Q7MXQ4	Uncharacterized protein OS=Porphyromonas gingivalis (strain ATCC BAA-308 / W83) GN=PG_0116 PE=4 SV=1
2.21282	0.006126	0.0138228	0.399099	1.31868	Q7MU98	DNA-damage-inducible protein F OS=Porphyromonas gingivalis (strain ATCC BAA-308 / W83) GN=dinF PE=4 SV=1
2.07136	0.00848477	0.0194083	-0.398809	0.758484	Q7MWC0	Peptidyl-prolyl cis-trans isomerase OS=Porphyromonas gingivalis (strain ATCC BAA-308 / W83) GN=fkpA PE=3 SV=1
2.81897	0.00151715	0.0090084	-0.398221	0.758793	Q7MTD3	Oxidoreductase, FAD-binding, putative OS=Porphyromonas gingivalis (strain ATCC BAA-308 / W83) GN=PG_2034 PE=4 SV=1
2.59882	0.00251872	0.00984615	0.397022	1.31679	Q7MVN7	Acetyl-CoA hydrolase/transferase family protein OS=Porphyromonas gingivalis (strain ATCC BAA-308 / W83) GN=PG_1013 PE=1 SV=1
2.16121	0.006899	0.0168447	0.396736	1.31653	Q7MU22	Alpha-1,3/4-fucosidase, putative OS=Porphyromonas gingivalis (strain ATCC BAA-308 / W83) GN=PG_1750 PE=4 SV=1
1.66798	0.0214792	0.0437395	-0.392347	0.761889	Q7MXV2	Conserved domain protein OS=Porphyromonas gingivalis (strain ATCC BAA-308 / W83) GN=PG_0055 PE=4 SV=1
1.85431	0.0139858	0.0340311	0.389194	1.30966	Q7MTQ5	Uncharacterized protein OS=Porphyromonas gingivalis (strain ATCC BAA-308 / W83) GN=PG_1891 PE=4 SV=1
2.31238	0.00487102	0.0142745	-0.38481	0.76588	Q7MVF1	Aspartate 1-decarboxylase OS=Porphyromonas gingivalis (strain ATCC BAA-308 / W83) GN=panD PE=3 SV=1
3.90707	0.00012386	0.00272527	0.383718	1.3047	Q7MXT7	UDP-3-O-acylglucosamine N-acyltransferase OS=Porphyromonas gingivalis (strain ATCC BAA-308 / W83) GN=lpxD PE=3 SV=1
2.51274	0.00307084	0.0135252	0.380689	1.30196	Q7MX39	UvrABC system protein B OS=Porphyromonas gingivalis (strain ATCC BAA-308 / W83) GN=uvrB PE=3 SV=1
3.34374	0.000453164	0.00562963	0.377942	1.29949	Q7MVH3	DNA-binding response regulator RprY OS=Porphyromonas gingivalis (strain ATCC BAA-308 / W83) GN=rprY PE=4 SV=1
2.55961	0.00275672	0.0133333	-0.368943	0.774349	Q7MWF1	Lipoprotein, putative OS=Porphyromonas gingivalis (strain ATCC BAA-308 / W83) GN=PG_0670 PE=4 SV=1
3.10871	0.000778559	0.00916239	-0.368743	0.774457	Q7MXE9	Translation initation factor SUI1, putative OS=Porphyromonas gingivalis (strain ATCC BAA-308 / W83) GN=PG_0248 PE=4 SV=1
1.72973	0.0186325	0.0442936	-0.367282	0.775242	Q7MTU9	Nucleoside permease NupG OS=Porphyromonas gingivalis (strain ATCC BAA-308 / W83) GN=nupG PE=4 SV=1
3.54515	0.000285002	0.00568224	0.367132	1.28979	Q7MVG2	Uncharacterized protein OS=Porphyromonas gingivalis (strain ATCC BAA-308 / W83) GN=PG_1102 PE=4 SV=1
2.27526	0.00530571	0.0191617	-0.363159	0.77746	Q7MX37	Uncharacterized protein OS=Porphyromonas gingivalis (strain ATCC BAA-308 / W83) GN=PG_0382 PE=4 SV=1
2.217	0.0060673	0.0204393	0.362475	1.28563	Q7MUV6	Phosphorylase family protein OS=Porphyromonas gingivalis (strain ATCC BAA-308 / W83) GN=PG_1371 PE=4 SV=1
1.7302	0.0186124	0.0458198	-0.360602	0.778839	Q7MUR1	Sensor histidine kinase OS=Porphyromonas gingivalis (strain ATCC BAA-308 / W83) GN=PG_1432 PE=4 SV=1
2.73749	0.00183025	0.0137226	0.354692	1.27871	Q7MX80	DNA-binding protein, histone-like family OS=Porphyromonas gingivalis (strain ATCC BAA-308 / W83) GN=PG_0330 PE=4 SV=1
3.00033	0.000999236	0.00977099	0.351889	1.27623	Q7MXX2	Uncharacterized protein OS=Porphyromonas gingivalis (strain ATCC BAA-308 / W83) GN=PG_0026 PE=4 SV=1
2.63515	0.0023166	0.014731	-0.349402	0.784909	Q7MUY1	Octanoyltransferase OS=Porphyromonas gingivalis (strain ATCC BAA-308 / W83) GN=lipB PE=3 SV=1
2.96972	0.0010722	0.0114887	0.346872	1.2718	Q7MXS5	Alpha-galactosidase OS=Porphyromonas gingivalis (strain ATCC BAA-308 / W83) GN=PG_0085 PE=3 SV=1
2.62344	0.00237992	0.0144636	-0.346039	0.786741	Q7MXV3	Single-stranded-DNA-specific exonuclease RecJ OS=Porphyromonas gingivalis (strain ATCC BAA-308 / W83) GN=recJ PE=4 SV=1
1.94165	0.011438	0.0423415	0.343499	1.26883	Q7MWT7	Queuine tRNA-ribosyltransferase OS=Porphyromonas gingivalis (strain ATCC BAA-308 / W83) GN=tgt PE=3 SV=1
2.16175	0.00689055	0.0278919	-0.341567	0.789184	Q7MSZ3	1-deoxy-D-xylulose-5-phosphate synthase OS=Porphyromonas gingivalis (strain ATCC BAA-308 / W83) GN=dxs PE=3 SV=1
2.27019	0.00536796	0.0234607	-0.338181	0.791038	Q7MVQ7	50S ribosomal protein L35 OS=Porphyromonas gingivalis (strain ATCC BAA-308 / W83) GN=rpmI PE=3 SV=1
2.01912	0.00956922	0.0382289	-0.337426	0.791452	Q7MTJ4	50S ribosomal protein L28 OS=Porphyromonas gingivalis (strain ATCC BAA-308 / W83) GN=rpmB PE=3 SV=1
3.48176	0.000329795	0.00936585	-0.336747	0.791825	Q7MX10	ATP-dependent Clp protease ATP-binding subunit ClpX OS=Porphyromonas gingivalis (strain ATCC BAA-308 / W83) GN=clpX PE=3 SV=1
2.66546	0.00216044	0.014	-0.336596	0.791908	Q7MW26	Uncharacterized protein OS=Porphyromonas gingivalis (strain ATCC BAA-308 / W83) GN=PG_0834 PE=4 SV=1
2.58005	0.00262997	0.0167407	0.335514	1.26183	Q7MTE1	Phosphoglycerate mutase family protein OS=Porphyromonas gingivalis (strain ATCC BAA-308 / W83) GN=PG_2026 PE=4 SV=1
2.25597	0.00554669	0.0247473	-0.335328	0.792604	Q7MXP1	2,3-bisphosphoglycerate-dependent phosphoglycerate mutase OS=Porphyromonas gingivalis (strain ATCC BAA-308 / W83) GN=gpmA PE=3 SV=1
2.69687	0.00200969	0.0140903	-0.333678	0.793511	Q7MWB6	Copper homeostasis protein CutC OS=Porphyromonas gingivalis (strain ATCC BAA-308 / W83) GN=cutC PE=3 SV=1
2.73378	0.00184595	0.0139108	0.329921	1.25694	Q7MTF4	Phosphomannomutase, putative OS=Porphyromonas gingivalis (strain ATCC BAA-308 / W83) GN=PG_2010 PE=3 SV=1
2.60711	0.0024711	0.018439	-0.329348	0.795896	Q7MV18	Uncharacterized protein OS=Porphyromonas gingivalis (strain ATCC BAA-308 / W83) GN=PG_1296 PE=4 SV=1
3.53844	0.000289439	0.0096	-0.327682	0.796816	Q7M7B7	Uncharacterized protein OS=Porphyromonas gingivalis (strain ATCC BAA-308 / W83) GN=PG_0823 PE=1 SV=1
2.67794	0.00209922	0.0164	0.327055	1.25445	Q7MWR3	Glutamine-dependent NAD(+) synthetase OS=Porphyromonas gingivalis (strain ATCC BAA-308 / W83) GN=nadE PE=3 SV=1
3.72328	0.000189111	0.00952066	-0.32618	0.797646	Q7MWH0	Iron compound ABC transporter, permease protein OS=Porphyromonas gingivalis (strain ATCC BAA-308 / W83) GN=PG_0647 PE=3 SV=1
2.06886	0.00853368	0.0421359	0.323164	1.25107	Q7MXY6	MATE efflux family protein OS=Porphyromonas gingivalis (strain ATCC BAA-308 / W83) GN=PG_0006 PE=4 SV=1
2.22948	0.00589554	0.0338776	0.31992	1.24826	Q7MVV4	Response regulator OS=Porphyromonas gingivalis (strain ATCC BAA-308 / W83) GN=PG_0928 PE=4 SV=1
2.24156	0.00573382	0.0340513	-0.31929	0.801464	Q7MVS4	Mrr restriction system protein OS=Porphyromonas gingivalis (strain ATCC BAA-308 / W83) GN=mrr PE=4 SV=1
3.16819	0.000678903	0.0132394	0.313907	1.24307	Q7MT07	Peptide deformylase OS=Porphyromonas gingivalis (strain ATCC BAA-308 / W83) GN=def PE=3 SV=1
3.3318	0.000465804	0.0138235	0.311109	1.24066	Q7MSZ5	Mannose-1-phosphate guanylyltransferase OS=Porphyromonas gingivalis (strain ATCC BAA-308 / W83) GN=manC PE=4 SV=1
3.06878	0.000853533	0.0143356	-0.310729	0.806234	Q7MUB2	Malonyl-[acyl-carrier protein] O-methyltransferase OS=Porphyromonas gingivalis (strain ATCC BAA-308 / W83) GN=bioC PE=3 SV=1
2.06184	0.0086728	0.0442545	-0.306305	0.808711	Q7MVC4	Glycosyl transferase, group 1 family protein OS=Porphyromonas gingivalis (strain ATCC BAA-308 / W83) GN=PG_1149 PE=4 SV=1
2.67709	0.00210335	0.0220343	-0.30365	0.8102	Q7MU45	Ribonuclease R OS=Porphyromonas gingivalis (strain ATCC BAA-308 / W83) GN=vacB PE=3 SV=1
3.31787	0.000480979	0.0145	-0.300895	0.811749	Q7MUD3	Isoleucine--tRNA ligase OS=Porphyromonas gingivalis (strain ATCC BAA-308 / W83) GN=ileS PE=3 SV=1
2.21063	0.00615697	0.0433991	-0.298306	0.813207	Q7MXI6	TatD family protein OS=Porphyromonas gingivalis (strain ATCC BAA-308 / W83) GN=PG_0199 PE=4 SV=1
2.64196	0.00228055	0.0249565	-0.295535	0.81477	Q7MW61	Polyprenyl synthetase OS=Porphyromonas gingivalis (strain ATCC BAA-308 / W83) GN=PG_0784 PE=3 SV=1
2.33824	0.00458943	0.042549	-0.292152	0.816683	Q7MWH3	Signal peptide peptidase SppA, 67K type OS=Porphyromonas gingivalis (strain ATCC BAA-308 / W83) GN=sppA PE=4 SV=1
2.27451	0.00531486	0.0435327	-0.289853	0.817985	Q7MTY1	DNA-binding response regulator/sensor histidine kinase OS=Porphyromonas gingivalis (strain ATCC BAA-308 / W83) GN=PG_1797 PE=4 SV=1
2.54974	0.00282006	0.0337056	-0.288113	0.818973	Q7MT13	Aspartokinase OS=Porphyromonas gingivalis (strain ATCC BAA-308 / W83) GN=lysC PE=1 SV=1
2.79799	0.00159224	0.0245778	-0.286491	0.819894	Q7MVC6	Long-chain-fatty-acid--CoA ligase, putative OS=Porphyromonas gingivalis (strain ATCC BAA-308 / W83) GN=PG_1145 PE=4 SV=1
2.31167	0.00487904	0.0441111	-0.283764	0.821445	Q7MUB3	Uncharacterized protein OS=Porphyromonas gingivalis (strain ATCC BAA-308 / W83) GN=PG_1618 PE=4 SV=1
2.61669	0.00241717	0.0337688	0.281137	1.21515	Q7MWE5	Saccharopine dehydrogenase OS=Porphyromonas gingivalis (strain ATCC BAA-308 / W83) GN=LYS1 PE=4 SV=1
2.39652	0.00401314	0.0443801	0.271428	1.207	Q7MVW2	Uncharacterized protein OS=Porphyromonas gingivalis (strain ATCC BAA-308 / W83) GN=PG_0918 PE=4 SV=1
3.1499	0.000708116	0.0250929	-0.265597	0.831855	Q7MVT2	Riboflavin biosynthesis protein OS=Porphyromonas gingivalis (strain ATCC BAA-308 / W83) GN=ribF PE=3 SV=1
2.35989	0.00436624	0.0481586	-0.264732	0.832353	Q7MUF5	Metallo-beta-lactamase superfamily protein OS=Porphyromonas gingivalis (strain ATCC BAA-308 / W83) GN=PG_1571 PE=4 SV=1
3.06659	0.000857843	0.0279786	0.263996	1.2008	Q7MTT5	Cytidine/deoxycytidylate deaminase family protein OS=Porphyromonas gingivalis (strain ATCC BAA-308 / W83) GN=PG_1856 PE=4 SV=1
2.98033	0.00104633	0.0402178	0.252724	1.19145	Q7MVU9	UPF0313 protein PG_0934 OS=Porphyromonas gingivalis (strain ATCC BAA-308 / W83) GN=PG_0934 PE=3 SV=1
2.87259	0.00134095	0.0436038	0.250603	1.1897	Q7MU07	Magnesium chelatase, subunit D/I family OS=Porphyromonas gingivalis (strain ATCC BAA-308 / W83) GN=PG_1768 PE=4 SV=1
2.92286	0.00119438	0.0428571	0.24966	1.18893	Q7MWW8	Adenylosuccinate synthetase OS=Porphyromonas gingivalis (strain ATCC BAA-308 / W83) GN=purA PE=3 SV=1
3.87439	0.000133538	0.028129	0.237645	1.17907	Q7MAW0	Enoyl-(Acyl-carrier-protein) reductase II OS=Porphyromonas gingivalis (strain ATCC BAA-308 / W83) GN=fabK PE=1 SV=1
3.0368	0.000918751	0.0459731	0.234609	1.17659	Q7MW95	tRNA-specific adenosine deaminase OS=Porphyromonas gingivalis (strain ATCC BAA-308 / W83) GN=tadA PE=3 SV=1
2.98823	0.00102748	0.0479474	-0.230952	0.852073	Q7MVT5	TPR domain protein OS=Porphyromonas gingivalis (strain ATCC BAA-308 / W83) GN=PG_0954 PE=4 SV=1
4.25539	5.55406e-05	0.0468444	0.204487	1.15228	Q7MWS3	Uncharacterized protein OS=Porphyromonas gingivalis (strain ATCC BAA-308 / W83) GN=PG_0516 PE=4 SV=1
