# Supplementary material for: The Porphyromonas gingivalis RNA-binding protein is required for growth in high levels of zinc and persistence with host cells
Source: Front Cell Infect Microbiol. 2025 May 15;15:1569544. doi: 10.3389/fcimb.2025.1569544 (PMC12119571; doi:10.3389/fcimb.2025.1569544)
Supplement: Supplementary Table 13 — Statistically significant regulated proteins mutant vs. complemented. [file Table13.xlsx]

## Sheet: Sheet1
WT	WT	WT	WT	3139	3139	3139	3139	3236	3236	Statistically significant (q value < 0.05)	-LOG10(P value)	p value	q-value	Log2(3139/3236)	Fold change (3139/3236)	emPAI	# Razor Peptides	Score Sequest HT	Coverage Sequest HT	# Peptides Sequest HT	# PSMs Sequest HT	Modifications	Accession	Description	Exp. q-value	Sum PEP Score	# Decoy Proteins	Coverage	# Peptides	# PSMs	# Protein Unique Peptides	# Unique Peptides	# Protein Groups	# AAs	MW [kDa]	calc. pI
0.0998642	-0.156895	-0.0742071	-0.273178	-0.0172579	-0.153128	0.379276	0.664533	4.04903	4.57195	+	3.65253	0.000222572	0	-4.09214	0.0586333	0.274	0	9.95	9.88593	2	2		Q7MV99	Uncharacterized protein OS=Porphyromonas gingivalis (strain ATCC BAA-308 / W83) GN=PG_1179 PE=4 SV=1	0	14.209	0	9.88593	2	2	2	2	1	263	30.6	9.38
-0.338996	-0.183392	-0.194557	0.0857626	-0.343024	-0.0956727	0.317531	0.199689	3.81939	4.34551	+	3.91077	0.00012281	0	-4.06282	0.059837	0.668	0	6.85	6.03015	1	2		Q7MV97	Transcriptional regulator, tetR family OS=Porphyromonas gingivalis (strain ATCC BAA-308 / W83) GN=PG_1181 PE=4 SV=1	0	11.471	0	6.03015	1	2	1	1	1	199	23.3	6.06
0.124179	0.0595382	-0.221581	-0.0760519	-0.121413	-0.119227	0.373356	0.661882	3.93821	4.36551	+	3.61757	0.000241228	0	-3.95321	0.0645602	0.54	0	10.6	5.08906	2	3		Q7MVN2	Lipoprotein, putative OS=Porphyromonas gingivalis (strain ATCC BAA-308 / W83) GN=PG_1019 PE=4 SV=1	0	14.199	0	5.08906	2	3	2	2	1	393	43.3	4.93
0.989472	0.105629	0.287542	0.00575371	-1.32208	-1.32843	-0.942692	-1.52863	2.34341	2.21858	+	4.34433	4.52553e-05	0	-3.56145	0.0847025	24.119	0	36.91	46.3918	3	9		Q7MWI3	RNA-binding protein OS=Porphyromonas gingivalis (strain ATCC BAA-308 / W83) GN=PG_0627 PE=4 SV=1	0	45.505	0	46.3918	3	9	3	3	1	97	11.5	5.6
-0.179229	-0.102917	-0.0598891	-0.0533176	0.0617227	-0.0180874	0.374682	0.57949	3.48653	4.02647	+	3.71895	0.000191008	0	-3.50705	0.0879575	67.129	0	248.49	50.9091	6	75		Q7MTT3	Flavodoxin OS=Porphyromonas gingivalis (strain ATCC BAA-308 / W83) GN=PG_1858 PE=3 SV=1	0	75.532	0	50.9091	6	75	6	6	1	165	17.2	4.27
0.00137744	-0.25717	-0.149363	-0.13556	0.0503751	-0.00483271	0.389809	0.494812	3.3243	3.78415	+	3.85423	0.000139886	0	-3.32168	0.100017	14.086	0	170.55	58.4222	23	40		Q7MWU2	Uncharacterized protein OS=Porphyromonas gingivalis (strain ATCC BAA-308 / W83) GN=PG_0495 PE=4 SV=1	0	215.519	0	58.4222	23	40	23	23	1	469	53.9	4.92
0.264683	-0.481267	-0.469919	-0.537206	0.108954	-0.339512	-0.0651045	0.252338	2.33491	2.65406	+	3.51209	0.000307546	0	-2.50531	0.176127	16.783	0	61.93	47.1831	6	16		F5HFY5	HmuY protein OS=Porphyromonas gingivalis (strain ATCC BAA-308 / W83) GN=hmuY PE=4 SV=1	0	60.611	0	47.1831	6	16	6	6	1	142	15.6	7.42
0.431617	-0.0264003	-0.0441546	-0.00385636	-0.0997787	-0.405249	-0.140453	0.0977775	1.64333	1.92198	+	3.38595	0.000411193	0	-1.91958	0.264331	1.21	0	114.46	17.0184	20	35		Q7MUG8	CobN/magnesium chelatase family protein OS=Porphyromonas gingivalis (strain ATCC BAA-308 / W83) GN=PG_1553 PE=4 SV=1	0	159.857	0	17.0184	20	35	20	20	1	1469	162.6	8.09
-1.44816	0.353365	-0.0549851	1.00505	-0.677557	-1.67499	-0.632285	-0.0463924	1.21875	0.872595	+	1.59741	0.0252693	0.00457143	-1.80348	0.286483	0.292	0	2.46	4.24242	1	1		Q7MUK9	Uncharacterized protein OS=Porphyromonas gingivalis (strain ATCC BAA-308 / W83) GN=PG_1499 PE=4 SV=1	0.004	3.29	5	4.24242	1	1	1	1	1	165	19	9.52
0.0272058	0.124857	0.0421024	0.206811	-0.0917189	-0.152512	-0.0808719	-0.0668929	1.55321	1.85239	+	4.32503	4.73122e-05	0	-1.8008	0.287015	0.638	0	12.33	19.1781	3	3		Q7MTS3	Methlytransferase, UbiE/COQ5 family OS=Porphyromonas gingivalis (strain ATCC BAA-308 / W83) GN=PG_1870 PE=4 SV=1	0	19.779	0	19.1781	3	3	3	3	1	219	25.3	8.4
-0.808931	1.32225	0.14954	2.03961	-0.51372	-0.748677	-0.487616	-0.28206	1.72833	0.775762	+	2.24952	0.00562963	0	-1.76007	0.295235	0.701	0	13.19	15.7509	2	3		Q7MX17	Uncharacterized protein OS=Porphyromonas gingivalis (strain ATCC BAA-308 / W83) GN=PG_0409 PE=4 SV=1	0	16.105	0	15.7509	2	3	2	2	1	273	29.6	7.61
0.63842	0.00203364	0.0973133	0.0762347	-0.0690761	-0.372663	-0.448403	-0.135202	1.13312	1.52518	+	3.01777	0.000959904	0	-1.58549	0.333212	0.389	0	3.13	6.25	1	1		Q7MUG6	Conserved domain protein OS=Porphyromonas gingivalis (strain ATCC BAA-308 / W83) GN=PG_1555 PE=3 SV=1	0.009	2.353	13	6.25	1	1	1	1	1	192	21.3	9.04
0.695521	0.0858383	-0.0215945	0.138365	-0.188508	-0.354281	-0.266037	-0.218257	1.0004	1.43294	+	3.29893	0.000502422	0	-1.47344	0.360122	0.468	0	2.18	6.48148	1	1		Q7MUG5	Uncharacterized protein OS=Porphyromonas gingivalis (strain ATCC BAA-308 / W83) GN=PG_1556 PE=4 SV=1	0.005	2.909	7	6.48148	1	1	1	1	1	108	12	4.97
0.372223	-0.113455	-0.026096	-0.0222255	-0.00525736	-0.0892068	-0.0574199	0.0641661	1.24068	1.57856	+	3.62046	0.000239631	0	-1.43155	0.370732	0.778	0	31.7	20.743	10	11		Q7MUG9	TonB-dependent receptor HmuR OS=Porphyromonas gingivalis (strain ATCC BAA-308 / W83) GN=hmuR PE=3 SV=1	0	42.216	0	20.743	10	11	10	10	1	646	73.1	8.76
0.0810265	0.104497	-0.0561832	0.125717	0.070519	-0.0786117	0.0158753	-0.00331594	-1.16633	-1.18365	+	4.83617	1.45823e-05	0	1.17611	2.25966	1.081	0	34.1	18.1102	5	8		Q7MW02	Uncharacterized protein OS=Porphyromonas gingivalis (strain ATCC BAA-308 / W83) GN=PG_0866 PE=4 SV=1	0	44.587	0	18.1102	5	8	5	5	1	381	44.2	6.35
-0.253489	-0.152583	0.1313	-0.0854212	0.129357	0.412379	0.370266	0.286527	-0.948711	-0.789049	+	3.41904	0.00038103	0	1.16851	2.2478	21.909	0	247.2	47.1193	19	72		Q7MWQ8	Aminoacyl-histidine dipeptidase OS=Porphyromonas gingivalis (strain ATCC BAA-308 / W83) GN=pepD-2 PE=4 SV=1	0	196.513	0	47.1193	19	72	19	19	1	486	54.2	5.52
-0.207237	-0.874801	0.181936	-1.03628	0.41113	1.11646	0.772721	0.555689	-0.623262	-0.272887	+	1.99157	0.010196	0	1.16207	2.23779	3.642	0	7.96	32.2581	2	2		Q7MTJ5	50S ribosomal protein L33 OS=Porphyromonas gingivalis (strain ATCC BAA-308 / W83) GN=rpmG PE=3 SV=1	0	11.184	0	32.2581	2	2	2	2	1	62	7.3	10.45
1.30733	-0.0291677	0.0812785	-0.278827	0.767008	0.607208	-0.157225	0.265741	-0.480735	-0.902809	+	1.47845	0.0332313	0.00794872	1.06245	2.08848	0.116	0	3.85	3.85757	1	1		Q7MT11	Peptidase, M23/M37 family OS=Porphyromonas gingivalis (strain ATCC BAA-308 / W83) GN=PG_2192 PE=4 SV=1	0	8.295	0	3.85757	1	1	1	1	1	337	37.8	9.86
0.40681	-0.356323	-0.124363	-0.155038	0.561007	0.357629	0.0702382	0.095158	-0.995305	-0.463598	+	1.85962	0.013816	0.00468293	1.00046	2.00064	0.194	0	7.29	7.28477	2	2		Q7MUN2	Conjugative transposon protein TraM OS=Porphyromonas gingivalis (strain ATCC BAA-308 / W83) GN=PG_1476 PE=4 SV=1	0	13.171	0	7.28477	2	2	2	2	1	453	50.9	5.71
0.457424	0.11702	-0.0989001	0.156307	-0.566782	-0.088609	-0.0730602	-0.0589587	0.703005	0.7931	+	2.1398	0.00724771	0	-0.944905	0.519464	1.154	0	15.13	29.4931	4	5		Q7MTV9	Uncharacterized protein OS=Porphyromonas gingivalis (strain ATCC BAA-308 / W83) GN=PG_1823 PE=4 SV=1	0	20.43	0	29.4931	4	5	4	4	1	217	23.7	9.64
0.239427	-0.526838	-0.243513	-0.188174	0.848794	0.637456	0.235373	0.23001	-0.693231	-0.21813	+	1.58965	0.0257249	0.00672464	0.943589	1.92331	0.73	0	17.23	13.1965	4	5		Q7MUN3	Conjugative transposon protein TraN OS=Porphyromonas gingivalis (strain ATCC BAA-308 / W83) GN=PG_1475 PE=4 SV=1	0	32.398	0	13.1965	4	5	4	4	1	341	38.5	8.54
-0.0827124	0.144477	-0.102049	0.177057	0.0845218	-0.0547107	-0.116367	-0.0871439	0.904961	0.84043	+	3.71654	0.000192071	0	-0.91612	0.529932	1.783	0	49.5	20.5128	2	13		Q7MUL1	DNA-binding protein, histone-like family OS=Porphyromonas gingivalis (strain ATCC BAA-308 / W83) GN=PG_1497 PE=4 SV=1	0	19.72	0	20.5128	2	13	2	2	1	156	16.9	9.48
0.790231	0.08406	0.478649	0.0856689	0.218749	-0.0577036	-0.094816	-0.0265151	-0.880747	-0.801693	+	2.83511	0.00146179	0	0.851149	1.80394	15.082	0	512.14	47.0243	46	143		Q7MWP8	Pyruvate-flavodoxin oxidoreductase OS=Porphyromonas gingivalis (strain ATCC BAA-308 / W83) GN=PG_0548 PE=3 SV=1	0	431.901	0	47.0243	46	143	46	46	1	1193	131.8	6.49
-0.251528	0.997029	0.0755234	0.749872	-0.144489	-1.27869	-0.619128	-0.136812	0.530299	0.0781853	+	0.929016	0.117756	0.041479	-0.849021	0.555161	2.162	0	9.22	5.50459	1	2		Q7MXA4	Electron transport complex subunit D OS=Porphyromonas gingivalis (strain ATCC BAA-308 / W83) GN=PG_0305 PE=3 SV=1	0	20.489	0	5.50459	1	2	1	1	1	327	34.8	8.24
-0.565146	-0.761412	0.296874	-0.718849	0.148232	0.895364	0.680413	0.441773	-0.44595	-0.10637	+	1.4485	0.035604	0.00909804	0.817606	1.76248	2.162	0	12.57	23.5294	2	5		Q7MXB9	Uncharacterized protein OS=Porphyromonas gingivalis (strain ATCC BAA-308 / W83) GN=PG_0286 PE=4 SV=1	0	11.244	0	23.5294	2	5	2	2	1	85	10	3.9
0.146797	-0.911387	-0.124573	-0.823233	0.384682	0.533738	0.117468	0.252825	-0.552048	-0.434239	+	2.3805	0.00416388	0	0.815322	1.75969	12.335	0	64.71	50.8772	6	19		Q7MTM9	50S ribosomal protein L18 OS=Porphyromonas gingivalis (strain ATCC BAA-308 / W83) GN=rplR PE=3 SV=1	0	50.713	0	50.8772	6	19	6	6	1	114	12.5	10.32
-0.626291	-0.871153	0.106468	-0.787378	0.155652	0.880015	0.760602	0.455905	-0.360322	-0.114971	+	1.45734	0.0348863	0.00900971	0.80069	1.74193	2.162	0	6.64	23.301	2	4		Q7MV71	Uncharacterized protein OS=Porphyromonas gingivalis (strain ATCC BAA-308 / W83) GN=PG_1219 PE=4 SV=1	0	11.908	0	23.301	2	4	2	2	1	103	11.8	5.45
-0.014873	0.302335	0.0359185	0.47357	-0.489292	-0.560832	-0.263186	-0.38019	0.360214	0.323492	+	2.83467	0.0014633	0	-0.765228	0.58836	3.217	0	55.3	43.4783	8	13		Q7MTH6	CRISPR-associated protein, TM1791 family OS=Porphyromonas gingivalis (strain ATCC BAA-308 / W83) GN=PG_1983 PE=4 SV=1	0	57.795	0	43.4783	8	13	8	8	1	253	28.9	5.41
0.400736	-0.491732	-0.0268181	0.0788528	0.556363	0.0942747	-0.0478791	-0.0748155	-0.727087	-0.461546	+	1.44297	0.0360601	0.00982456	0.726302	1.65439	0.155	0	3.57	6.28019	1	1		Q7MUN0	Conjugative transposon protein TraK OS=Porphyromonas gingivalis (strain ATCC BAA-308 / W83) GN=PG_1478 PE=4 SV=1	0.001	4.777	1	6.28019	1	1	1	1	1	207	24.2	9.35
-0.461412	-0.798879	0.417737	-0.451187	0.271618	0.495414	0.494273	0.324416	-0.372158	-0.263082	+	2.8112	0.00154454	0	0.71405	1.6404	1.154	0	5.92	5.46875	2	2		Q7MTN8	30S ribosomal protein S11 OS=Porphyromonas gingivalis (strain ATCC BAA-308 / W83) GN=rpsK PE=3 SV=1	0.001	5.326	1	5.46875	2	2	2	2	1	128	13.8	10.21
-0.232437	0.238105	0.147207	0.437177	-0.245328	-0.806518	-0.447824	-0.192102	0.287052	0.264932	+	1.54216	0.0286974	0.00918812	-0.698935	0.616027	0.274	0	9.88	6.99088	2	3		Q7MUJ6	Glycerol dehydrogenase-related protein OS=Porphyromonas gingivalis (strain ATCC BAA-308 / W83) GN=PG_1514 PE=4 SV=1	0	9.449	0	6.99088	2	3	2	2	1	329	38	6.8
-0.0443087	0.323386	0.0615586	0.464575	-0.335019	-0.453813	-0.197798	-0.248914	0.381125	0.375602	+	2.91509	0.00121593	0	-0.687249	0.621037	4.179	0	64.02	20.1717	4	16		Q7MTH4	CRISPR-associated protein, TM1792 family OS=Porphyromonas gingivalis (strain ATCC BAA-308 / W83) GN=PG_1985 PE=4 SV=1	0	56.927	0	20.1717	4	16	4	4	1	233	26.4	5.35
-0.225927	-0.851085	0.131228	-0.741529	0.282803	0.677465	0.400073	0.26377	-0.339655	-0.203992	+	1.98244	0.0104125	0.00468966	0.677851	1.59976	6.943	0	57.59	33.7748	4	15		Q7MX43	50S ribosomal protein L13 OS=Porphyromonas gingivalis (strain ATCC BAA-308 / W83) GN=rplM PE=3 SV=1	0	50.815	0	33.7748	4	15	4	4	1	151	17	9.85
0.122592	0.431699	0.11374	0.566949	-0.704879	-0.779723	-0.556786	-0.612618	0.0343654	-0.0509655	+	2.94903	0.00112453	0	-0.655201	0.634987	1.021	0	64.71	14.5833	7	20		Q7MTH1	Uncharacterized protein OS=Porphyromonas gingivalis (strain ATCC BAA-308 / W83) GN=PG_1988 PE=4 SV=1	0	50.346	0	14.5833	7	20	7	7	1	480	56	8.38
0.00519689	0.223116	-0.0146596	0.180637	-0.252187	-0.274112	-0.0363196	-0.0945777	0.523699	0.451834	+	2.70765	0.00196042	0	-0.652066	0.636369	1.31	0	6.29	10.6509	2	4		Q7MTQ5	Uncharacterized protein OS=Porphyromonas gingivalis (strain ATCC BAA-308 / W83) GN=PG_1891 PE=4 SV=1	0	13.233	0	10.6509	2	4	2	2	1	169	19.5	6.93
-0.236261	0.174067	0.01118	0.19854	-0.320016	-0.256324	-0.0638765	-0.25571	0.421095	0.423467	+	2.82967	0.00148023	0	-0.646263	0.638933	0.089	0	3.61	2.29645	1	1		Q7MUI7	Uncharacterized protein OS=Porphyromonas gingivalis (strain ATCC BAA-308 / W83) GN=PG_1526 PE=4 SV=1	0	7.801	0	2.29645	1	1	1	1	1	479	55.2	7.11
-0.0254487	-0.0919374	-0.148504	-0.0328866	-0.202882	0.0317986	0.140884	-0.0224556	0.541643	0.710465	+	2.23076	0.0058782	0.00446512	-0.639218	0.642061	0.931	0	5.35	12.1212	2	2		Q7MW91	Lactoylglutathione lyase, putative OS=Porphyromonas gingivalis (strain ATCC BAA-308 / W83) GN=PG_0745 PE=4 SV=1	0	7.334	0	12.1212	2	2	2	2	1	132	15.8	5.2
-0.0873993	-0.40702	-0.433395	-0.195695	0.0167348	0.0280898	0.20653	0.345882	0.770532	0.795571	+	2.23374	0.00583791	0.00618182	-0.633743	0.644502	2.511	0	22.3	38.9535	4	9		Q7MWP5	DNA-binding protein, histone-like family OS=Porphyromonas gingivalis (strain ATCC BAA-308 / W83) GN=PG_0555 PE=4 SV=1	0	23.76	0	38.9535	4	9	4	4	1	172	18.4	9.88
-0.223461	0.111312	-0.0908533	9.94026e-05	-0.170345	-0.278712	0.0128325	0.0128554	0.597583	0.425754	+	2.16802	0.00679172	0.00555102	-0.617511	0.651795	0.194	0	6.73	4.28571	2	2		Q7MT56	60 kDa protein OS=Porphyromonas gingivalis (strain ATCC BAA-308 / W83) GN=PG_2131 PE=4 SV=1	0	10.479	0	4.28571	2	2	2	2	1	490	55.2	8.59
0.126518	-0.0597914	-0.318122	0.145941	0.102312	-0.522738	-0.350091	-0.109027	0.419704	0.350808	+	1.3694	0.0427173	0.0176224	-0.605142	0.657407	0.212	0	3.11	7.59494	1	1		Q7MXW9	Cytidine deaminase OS=Porphyromonas gingivalis (strain ATCC BAA-308 / W83) GN=PG_0030 PE=3 SV=1	0.001	6.069	1	7.59494	1	1	1	1	1	158	17.2	5.31
0.287801	0.29052	-0.268889	0.0247927	0.0233913	-0.614615	-0.137296	-0.205418	0.460701	0.279058	+	1.33682	0.0460447	0.0180263	-0.603364	0.658217	0.166	0	3.42	10.2881	1	1		Q7MTC8	Uncharacterized protein OS=Porphyromonas gingivalis (strain ATCC BAA-308 / W83) GN=PG_2041 PE=4 SV=1	0	6.881	0	10.2881	1	1	1	1	1	243	27.2	9.28
0.117893	0.385082	-0.0931554	0.399279	-0.408105	-0.506563	-0.29935	-0.256684	0.260973	0.202797	+	2.64926	0.00224253	0	-0.599561	0.659955	0.328	0	27.85	6.40155	6	9		Q7MTH7	CRISPR-associated endonuclease Cas1 OS=Porphyromonas gingivalis (strain ATCC BAA-308 / W83) GN=cas1 PE=3 SV=1	0	42.028	0	6.40155	6	9	6	6	1	1031	118	9
-1.3904	0.0744324	-0.5698	-0.339017	0.265517	0.434866	0.236195	0.93108	-0.292131	0.0365313	+	1.06955	0.0852016	0.038	0.594714	1.51017	0.585	0	1.78	12.1622	1	1		Q7MU20	Uncharacterized protein OS=Porphyromonas gingivalis (strain ATCC BAA-308 / W83) GN=PG_1752 PE=4 SV=1	0.01	2.345	14	12.1622	1	1	1	1	1	74	8.4	6.27
-0.172893	0.348754	0.0867276	0.544612	-0.243373	-0.629201	-0.402885	-0.132073	0.394022	0.0739343	+	1.43988	0.0363178	0.0165152	-0.585861	0.666251	1.61	0	14.09	16.9611	4	5		Q7MW41	Prolipoprotein diacylglyceryl transferase OS=Porphyromonas gingivalis (strain ATCC BAA-308 / W83) GN=lgt PE=3 SV=1	0	24.178	0	16.9611	4	5	4	4	1	283	32.4	9.16
0.0486169	0.125704	0.162324	0.191536	-0.346683	-0.247003	-0.13181	-0.0677562	0.369763	0.393262	+	2.47214	0.00337177	0.00505263	-0.579825	0.669045	1.61	0	17.74	25.1613	3	5		Q7MXG7	DNA-binding protein, histone-like family OS=Porphyromonas gingivalis (strain ATCC BAA-308 / W83) GN=PG_0222 PE=4 SV=1	0	20.483	0	25.1613	3	5	3	3	1	155	17.2	9.25
0.0739317	0.110766	-0.0704493	0.0582245	-0.0795034	-0.0860342	-0.0033018	0.0360945	0.515381	0.557028	+	3.59523	0.000253961	0	-0.569391	0.673901	1.212	0	53.09	17.1492	6	14		Q7MXY0	Sigma-54 dependent DNA-binding response regulator OS=Porphyromonas gingivalis (strain ATCC BAA-308 / W83) GN=PG_0016 PE=4 SV=1	0	67.199	0	17.1492	6	14	6	6	1	449	49.2	7.02
-0.0802562	-0.436051	0.106969	-0.350108	0.188229	0.325154	0.290404	0.244601	-0.335041	-0.273177	+	3.51795	0.000303427	0	0.566206	1.48062	5.579	0	53.8	38.806	6	16		Q7MTL8	50S ribosomal protein L22 OS=Porphyromonas gingivalis (strain ATCC BAA-308 / W83) GN=rplV PE=3 SV=2	0	39.955	0	38.806	6	16	6	6	1	134	15.3	10.51
-0.162255	0.227781	-0.011041	0.313746	-0.255331	-0.140706	-0.071773	-0.0912339	0.467863	0.352133	+	2.81986	0.00151406	0	-0.549759	0.683134	2.594	0	43.73	23.1317	7	14		Q7MTP2	Uncharacterized protein OS=Porphyromonas gingivalis (strain ATCC BAA-308 / W83) GN=PG_1908 PE=4 SV=1	0	46.863	0	23.1317	7	14	7	7	1	281	33.4	8.13
-0.0517199	0.265368	0.067862	0.40165	-0.324087	-0.43233	-0.283418	-0.256751	0.246662	0.199254	+	3.10307	0.000788734	0	-0.547104	0.684392	1.913	0	44.11	24.7475	11	15		Q7MTH3	CRISPR-associated protein, TM1793 family OS=Porphyromonas gingivalis (strain ATCC BAA-308 / W83) GN=PG_1986 PE=4 SV=1	0	62.18	0	24.7475	11	15	11	11	1	396	46.1	6.95
0.429784	0.373592	0.0209937	0.274622	-0.18823	-0.679566	-0.830688	-0.263392	0.179828	-0.0718878	+	1.034	0.0924694	0.0443226	-0.544439	0.685658	0.166	0	3.12	3.29218	1	1		Q7MV52	Uncharacterized protein OS=Porphyromonas gingivalis (strain ATCC BAA-308 / W83) GN=PG_1248 PE=4 SV=1	0.002	3.818	3	3.29218	1	1	1	1	1	243	27.9	8.19
0.00497633	0.172264	0.112335	0.368732	-0.317284	-0.36033	-0.142476	-0.116808	0.273495	0.308338	+	2.32362	0.00474655	0.00477193	-0.525141	0.694891	2.728	0	18.45	14.2857	2	6		Q7MTH5	Uncharacterized protein OS=Porphyromonas gingivalis (strain ATCC BAA-308 / W83) GN=PG_1984 PE=4 SV=1	0	21.935	0	14.2857	2	6	2	2	1	147	16.7	8.22
0.00540371	-0.429983	0.0176743	-0.257234	0.232947	0.225781	0.15218	0.188066	-0.383585	-0.262742	+	3.45207	0.000353127	0	0.522907	1.43685	29.2	0	518.85	42.5721	15	123		Q7MWD5	Succinate-semialdehyde dehydrogenase OS=Porphyromonas gingivalis (strain ATCC BAA-308 / W83) GN=sucD PE=4 SV=1	0	230.574	0	42.5721	15	123	15	15	1	451	48.3	6.47
-0.123158	-0.410307	0.228577	-0.26835	0.17943	0.305401	0.377854	0.310884	-0.313809	-0.143193	+	2.52186	0.00300702	0.00604444	0.521893	1.43584	2.728	0	19.61	29.7619	3	8		Q7MTM2	30S ribosomal protein S17 OS=Porphyromonas gingivalis (strain ATCC BAA-308 / W83) GN=rpsQ PE=3 SV=1	0	14.387	0	29.7619	3	8	3	3	1	84	10	10.17
-0.0438381	0.387723	0.212629	0.450539	-0.344169	-0.406257	-0.309576	-0.290943	0.257781	0.108365	+	3.02735	0.000938961	0	-0.520809	0.696981	3.771	0	87.27	28.6996	11	25		Q7MSZ2	Potassium uptake protein TrkA OS=Porphyromonas gingivalis (strain ATCC BAA-308 / W83) GN=trkA PE=4 SV=1	0	110.173	0	28.6996	11	25	11	11	1	446	48.9	6.61
0.0279202	0.359498	0.153249	0.541535	-0.509515	-0.573913	-0.369387	-0.384456	0.0719744	0.0440402	+	2.64243	0.00227811	0.0048	-0.517325	0.698666	2.875	0	94.17	26.8248	14	28		Q7MTH2	CRISPR-associated protein, TM1811 family OS=Porphyromonas gingivalis (strain ATCC BAA-308 / W83) GN=PG_1987 PE=4 SV=1	0	100.088	0	26.8248	14	28	14	14	1	548	63.6	5.11
-0.165077	-0.471984	0.298494	-0.348263	0.155996	0.504701	0.107865	0.460725	-0.300267	-0.115372	+	1.46371	0.0343784	0.0173243	0.515141	1.42913	9	0	32.75	26.6667	4	16		Q7MWL2	30S ribosomal protein S18 OS=Porphyromonas gingivalis (strain ATCC BAA-308 / W83) GN=rpsR PE=3 SV=1	0	21.185	0	26.6667	4	16	4	4	1	90	10.6	10.39
0.0545717	-0.374667	-0.0286691	-0.257333	0.336818	0.205094	0.220719	0.260139	-0.289934	-0.22558	+	3.35236	0.000444267	0	0.51345	1.42746	11.452	0	164.42	54.9254	14	40		Q7MWZ8	Oxidoreductase, putative OS=Porphyromonas gingivalis (strain ATCC BAA-308 / W83) GN=PG_0430 PE=4 SV=1	0	150.132	0	54.9254	14	40	14	14	1	335	37.1	6.76
0.0150087	0.168275	0.112641	0.269959	-0.2754	-0.22983	-0.06857	-0.112476	0.282897	0.39122	+	2.5033	0.00313837	0.00578723	-0.508628	0.702891	0.438	0	11.15	7.12166	3	4		Q7MUJ5	Ribulose bisphosphate carboxylase-related protein OS=Porphyromonas gingivalis (strain ATCC BAA-308 / W83) GN=PG_1515 PE=4 SV=1	0	10.878	0	7.12166	3	4	3	3	1	337	38.8	6.52
0.144907	-0.34887	-0.0275909	-0.28845	0.332952	0.374213	-0.0229045	0.328016	-0.177878	-0.332621	+	1.58989	0.0257105	0.0139688	0.508319	1.42239	13.678	0	63.4	54.3478	9	20		Q7MTX1	2-oxoglutarate oxidoreductase, beta subunit OS=Porphyromonas gingivalis (strain ATCC BAA-308 / W83) GN=PG_1810 PE=4 SV=1	0	71.557	0	54.3478	9	20	9	9	1	230	24.8	6.77
-0.0649944	0.499518	-0.032579	0.449299	-0.162972	-0.139196	-0.0853665	-0.0689112	0.566931	0.215531	+	1.96158	0.010925	0.0072093	-0.505342	0.704493	9	0	124.83	45.2323	15	37		Q7MV34	Acetylornithine aminotransferase, putative OS=Porphyromonas gingivalis (strain ATCC BAA-308 / W83) GN=PG_1271 PE=3 SV=1	0	123.851	0	45.2323	15	37	15	15	1	409	45.7	6.3
-0.00453327	-0.151868	0.110185	-0.117058	0.123321	0.197464	0.146114	0.120989	-0.397993	-0.295747	+	3.56038	0.000275185	0	0.493842	1.40819	5.898	0	111.68	35.0562	15	39		Q7MVF0	Signal recognition particle protein OS=Porphyromonas gingivalis (strain ATCC BAA-308 / W83) GN=ffh PE=3 SV=1	0	113.665	0	35.0562	15	39	15	15	1	445	49.3	9.01
0.11474	0.479419	0.192952	0.579727	-0.527196	-0.524781	-0.345869	-0.42039	0.114213	-0.0425979	+	2.41403	0.00385456	0.00453333	-0.490367	0.711844	0.468	0	7.06	5.88235	1	2		Q7MTF1	CRISPR-associated protein Cas4 OS=Porphyromonas gingivalis (strain ATCC BAA-308 / W83) GN=cas4 PE=4 SV=1	0	9.559	0	5.88235	1	2	1	1	1	170	20	5.99
0.112203	0.220348	-0.0871222	0.394195	-0.367198	-0.398303	-0.529322	-0.228932	0.0833529	0.135378	+	2.19338	0.00640656	0.00662857	-0.490304	0.711875	9	0	13.88	30.5556	3	5		Q7MTH0	Uncharacterized protein OS=Porphyromonas gingivalis (strain ATCC BAA-308 / W83) GN=PG_1989 PE=4 SV=1	0	10.91	0	30.5556	3	5	3	3	1	72	8.5	9.04
0.0754534	0.262522	-0.0493084	0.155359	-0.329733	-0.100466	-0.0723328	-0.167303	0.351196	0.288156	+	2.27307	0.00533246	0.00725	-0.487135	0.713441	87.587	0	1450.19	56.25	34	396		P95493	Gingipain R2 OS=Porphyromonas gingivalis (strain ATCC BAA-308 / W83) GN=rgpB PE=1 SV=2	0	500.73	0	56.25	34	396	15	15	1	736	80.9	5.71
0.197621	0.177076	-0.115432	0.203919	-0.594915	-0.38904	-0.360456	-0.13393	0.163191	0.0713195	+	1.55409	0.0279197	0.0172555	-0.486841	0.713586	0.995	0	27.62	10.2703	3	6		Q7MT69	Uncharacterized protein OS=Porphyromonas gingivalis (strain ATCC BAA-308 / W83) GN=PG_2112 PE=4 SV=1	0	44.186	0	10.2703	3	6	3	3	1	370	41.1	9.73
-0.379421	-0.568409	-0.417703	-0.541156	0.440502	0.790342	0.36338	0.19487	0.136441	-0.189064	+	1.04558	0.0900376	0.0478642	0.473585	1.38856	0.931	0	4.72	17.5	2	2		Q7MWK3	Uncharacterized protein OS=Porphyromonas gingivalis (strain ATCC BAA-308 / W83) GN=PG_0607 PE=4 SV=1	0	7.642	0	17.5	2	2	2	2	1	120	13.7	7.52
-0.188281	-0.600275	0.155036	-0.334061	0.142495	0.355537	0.422185	0.230953	-0.270852	-0.0997843	+	1.93259	0.0116791	0.0076701	0.473111	1.3881	0.931	0	6.59	5.98291	1	4		Q7MWL3	30S ribosomal protein S6 OS=Porphyromonas gingivalis (strain ATCC BAA-308 / W83) GN=rpsF PE=3 SV=1	0.001	4.247	1	5.98291	1	4	1	1	1	117	13.6	9.17
-0.165984	0.115168	-0.103761	0.177468	0.0461821	-0.281906	-0.261559	0.0322703	0.475389	0.226594	+	1.40569	0.0392922	0.0237412	-0.467244	0.723345	0.359	0	8.1	9.12409	2	2		Q7MVG5	N-acetylmuramic acid 6-phosphate etherase OS=Porphyromonas gingivalis (strain ATCC BAA-308 / W83) GN=murQ PE=3 SV=1	0	11.848	0	9.12409	2	2	2	2	1	274	30.3	7.25
0.173704	0.291257	0.222362	0.174989	0.0472834	-0.231732	-0.20136	-0.0519785	-0.618224	-0.505659	+	1.91652	0.0121192	0.00957009	0.452495	1.3684	1.054	0	17.2	20.915	5	5		Q7MWB5	Transporter OS=Porphyromonas gingivalis (strain ATCC BAA-308 / W83) GN=PG_0715 PE=4 SV=1	0	24.418	0	20.915	5	5	5	5	1	306	34.9	6.18
0.171894	-0.218853	-0.435754	-0.467946	0.0846988	-0.0400462	-0.136793	0.101841	0.481709	0.422613	+	2.19205	0.00642615	0.00756098	-0.449736	0.732177	2.34	0	101.77	23.5849	15	23		F5HHM2	TonB-dependent receptor, putative OS=Porphyromonas gingivalis (strain ATCC BAA-308 / W83) GN=PG_0707 PE=3 SV=1	0	142.708	0	23.5849	15	23	15	15	1	848	94.4	5.9
0.525681	1.00575	0.664018	0.987835	-0.570487	-0.390167	-0.411947	-0.480295	-0.022719	-0.00804824	+	2.73586	0.00183715	0.00533333	-0.44784	0.73314	0.212	0	12.77	5.01285	3	4		Q7MTF0	CRISPR-associated helicase Cas3 OS=Porphyromonas gingivalis (strain ATCC BAA-308 / W83) GN=cas3 PE=4 SV=1	0	12.077	0	5.01285	3	4	3	3	1	778	90	7.71
0.138215	0.0205985	0.0533799	0.00940921	-0.0373986	0.0980273	0.0693352	-0.0641178	-0.431478	-0.427951	+	2.77303	0.00168642	0.00544	0.446176	1.36242	0.468	0	13.48	10.6538	4	4		Q7MWK5	Uncharacterized protein OS=Porphyromonas gingivalis (strain ATCC BAA-308 / W83) GN=PG_0605 PE=4 SV=1	0	18.132	0	10.6538	4	4	4	4	1	413	46.1	9.58
0.349082	-0.322775	-0.118175	-0.414165	0.473333	0.153301	0.0646388	0.201564	-0.270823	-0.173685	+	1.51974	0.0302175	0.019825	0.445464	1.36175	6.943	0	149.12	56.0302	19	38		Q7MWP9	Uncharacterized protein OS=Porphyromonas gingivalis (strain ATCC BAA-308 / W83) GN=PG_0547 PE=4 SV=1	0	139.151	0	56.0302	19	38	19	19	1	398	46.8	8.57
-0.00693257	0.171388	0.078554	0.213755	-0.225386	-0.229144	-0.0647379	-0.153912	0.289257	0.249821	+	2.74987	0.0017788	0.00503704	-0.437834	0.738242	2.075	0	86.95	22.5564	15	29		Q7MVD8	TPR domain protein OS=Porphyromonas gingivalis (strain ATCC BAA-308 / W83) GN=PG_1130 PE=4 SV=1	0	88.867	0	22.5564	15	29	15	15	1	665	76.8	7.12
0.0482055	-0.361582	0.158413	-0.276084	0.0665484	0.492839	0.40637	0.315995	-0.209697	-0.0176069	+	1.35256	0.0444062	0.032377	0.43409	1.35106	4.908	0	129.16	32.8098	16	40		Q7MW70	Acyl-CoA dehydrogenase family protein OS=Porphyromonas gingivalis (strain ATCC BAA-308 / W83) GN=PG_0775 PE=1 SV=1	0	140.355	0	32.8098	16	40	16	16	1	573	64.9	5.5
-0.0264657	-0.309628	0.373686	-0.133204	0.142778	0.271509	0.438791	0.148024	-0.254979	-0.10172	+	1.69945	0.0199781	0.0166765	0.428625	1.34595	4.623	0	6.25	22.2222	2	5		Q7MX34	30S ribosomal protein S21 OS=Porphyromonas gingivalis (strain ATCC BAA-308 / W83) GN=rpsU PE=3 SV=1	0.001	5.489	1	22.2222	2	5	2	2	1	63	7.4	10.45
0.0529802	-0.235266	0.287054	-0.0157225	0.0816039	0.107552	0.0421653	-0.0390708	-0.311953	-0.447707	+	2.5973	0.00252755	0.00584127	0.427892	1.34527	1.346	0	70.04	15.9204	5	16		Q7MXR1	UDP-N-acetyl-D-mannosaminuronic acid dehydrogenase OS=Porphyromonas gingivalis (strain ATCC BAA-308 / W83) GN=epsD PE=3 SV=1	0	64.187	0	15.9204	5	16	5	5	1	402	44.8	6.09
-0.0169555	-0.0367918	0.111014	0.107692	-0.237025	-0.235068	-0.00602404	-0.0508377	0.199391	0.388613	+	1.77528	0.0167774	0.0144806	-0.42624	0.744199	11.328	0	182.64	31.1594	16	52		Q7MV05	Dipeptidase-related protein OS=Porphyromonas gingivalis (strain ATCC BAA-308 / W83) GN=PG_1313 PE=4 SV=1	0	182.56	0	31.1594	16	52	16	16	1	552	62.6	6.43
0.324313	0.23558	-0.196935	0.0400044	-0.225609	-0.23854	-0.201643	-0.0958212	0.275236	0.194864	+	2.83686	0.00145594	0.00513208	-0.425453	0.744605	4.532	0	124.04	24.2387	18	32		F5HE64	Zinc carboxypeptidase, putative OS=Porphyromonas gingivalis (strain ATCC BAA-308 / W83) GN=PG_0232 PE=4 SV=1	0	153.429	0	24.2387	18	32	18	18	1	821	91.5	5.29
-0.0314613	0.195977	0.106581	0.293705	-0.199871	-0.309699	-0.0919665	-0.148602	0.23155	0.241028	+	2.43648	0.00366033	0.00837838	-0.423824	0.745446	14.849	0	129.27	49.7041	18	49		Q7MTE9	Uncharacterized protein OS=Porphyromonas gingivalis (strain ATCC BAA-308 / W83) GN=PG_2017 PE=4 SV=1	0	114.566	0	49.7041	18	49	18	18	1	338	38.1	6.73
-1.06673	-1.18618	-1.18237	-1.27673	0.0487011	0.00902334	0.164136	-0.0533935	0.420229	0.509804	+	2.3349	0.0046249	0.00775	-0.4229	0.745924	1.929	0	31.22	9.25	5	8		Q7MUA7	Uncharacterized protein OS=Porphyromonas gingivalis (strain ATCC BAA-308 / W83) GN=PG_1625 PE=4 SV=1	0	36.345	0	9.25	5	8	5	5	1	400	45.9	9.42
-0.18507	-0.182183	0.0619699	-0.118942	0.204912	0.209028	0.220891	0.202231	-0.1757	-0.244349	+	4.35728	4.39256e-05	0	0.41929	1.33727	8.152	0	174.6	46.9526	14	44		Q7MXA5	Electron transport complex subunit C OS=Porphyromonas gingivalis (strain ATCC BAA-308 / W83) GN=PG_0304 PE=3 SV=1	0	148.652	0	46.9526	14	44	14	14	1	443	47	8.79
0.730261	0.046198	0.0129844	-0.0678066	-0.0291879	0.455115	0.327786	0.444841	-0.17487	-0.0631129	+	1.13517	0.0732535	0.0464923	0.41863	1.33666	51.983	0	666.99	55.9259	24	167		F5HI79	Immunoreactive 61 kDa antigen PG91 OS=Porphyromonas gingivalis (strain ATCC BAA-308 / W83) GN=PG_2102 PE=4 SV=1	0	318.22	0	55.9259	24	167	24	24	1	540	61.1	5.44
-0.127176	-0.227302	0.09176	-0.14644	0.192418	0.171084	0.219523	0.0784129	-0.24831	-0.257877	+	3.09022	0.000812426	0.00591304	0.418453	1.33649	1.404	0	33.65	16.624	5	8		Q7MWG9	Iron compound ABC transporter, periplasmic iron compound-binding protein, putative OS=Porphyromonas gingivalis (strain ATCC BAA-308 / W83) GN=PG_0648 PE=4 SV=1	0	44.592	0	16.624	5	8	5	5	1	391	45.2	7.17
-0.110502	-0.0358308	0.0938308	0.0237633	0.0244574	0.148641	0.215668	0.165551	-0.295672	-0.253631	+	2.5726	0.00267546	0.00682353	0.413231	1.33166	4.248	0	94.22	38.2278	12	26		Q7MTZ6	8-amino-7-oxononanoate synthase OS=Porphyromonas gingivalis (strain ATCC BAA-308 / W83) GN=bioF-3 PE=3 SV=1	0	100.369	0	38.2278	12	26	12	12	1	395	43.8	6.6
-0.224973	0.195777	-0.0945248	0.0742764	-0.0466476	-0.0804517	0.0368024	-0.0947791	0.450545	0.273973	+	2.3706	0.0042599	0.00746988	-0.408528	0.753392	0.52	0	9.15	5.53191	1	2		Q7MWY3	ThiF protein OS=Porphyromonas gingivalis (strain ATCC BAA-308 / W83) GN=thiF PE=4 SV=1	0	14.823	0	5.53191	1	2	1	1	1	235	25.2	4.98
-0.288565	-0.240108	0.0190017	-0.00226214	0.00717017	-0.002142	-0.159421	2.13257e-05	0.290381	0.448452	+	2.20583	0.00622551	0.00783158	-0.40801	0.753662	20.544	0	101.89	50.5747	9	30		Q7MXJ2	Cationic outer membrane protein OmpH OS=Porphyromonas gingivalis (strain ATCC BAA-308 / W83) GN=ompH-1 PE=4 SV=1	0	74.998	0	50.5747	9	30	9	9	1	174	20.1	6.86
-0.239988	-0.173887	0.0843132	-0.101441	0.132125	0.351411	0.438976	0.289786	-0.121677	-0.0880217	+	1.85671	0.0139087	0.0141905	0.407923	1.32677	9	0	129.07	24.1026	3	26		F5HDS0	Peptidyl-prolyl cis-trans isomerase OS=Porphyromonas gingivalis (strain ATCC BAA-308 / W83) GN=PG_0710 PE=3 SV=1	0	81.66	0	24.1026	3	26	3	3	1	195	21.4	5.15
-0.135169	0.404589	0.0393722	0.295488	-0.453823	-0.153867	-0.323321	-0.146258	0.0945803	0.179516	+	1.63188	0.0233408	0.0193459	-0.406365	0.754522	1.31	0	12.81	27.451	4	4		Q7MV51	1-acyl-sn-glycerol-3-phosphate acyltransferase OS=Porphyromonas gingivalis (strain ATCC BAA-308 / W83) GN=PG_1249 PE=3 SV=1	0	21.619	0	27.451	4	4	4	4	1	204	22.7	9.82
-0.0096009	0.081613	0.264659	0.229467	0.283518	-0.146809	0.0269518	0.192482	-0.313274	-0.312461	+	1.3222	0.0476213	0.0370498	0.401903	1.32125	1.054	0	16.39	17.608	4	5		Q7MW10	Uncharacterized protein OS=Porphyromonas gingivalis (strain ATCC BAA-308 / W83) GN=PG_0856 PE=4 SV=1	0	26.233	0	17.608	4	5	4	4	1	301	33.4	6.01
0.442269	0.153792	0.26206	0.100374	0.124771	-0.0986714	-0.0909815	-0.0969574	-0.461146	-0.419982	+	2.05847	0.00874038	0.01	0.400104	1.3196	0.896	0	18.7	12.5874	4	6		Q7MVD0	Glycosyl transferase, group 2 family protein OS=Porphyromonas gingivalis (strain ATCC BAA-308 / W83) GN=PG_1140 PE=4 SV=1	0	25.66	0	12.5874	4	6	4	4	1	286	33.6	8.98
0.0940962	0.0543481	0.206223	-0.0101125	0.0303102	0.120838	0.00652949	0.159489	-0.369106	-0.268846	+	2.50548	0.00312263	0.0078481	0.398268	1.31792	4.179	0	19.41	11.0619	4	6		Q7MUD1	Lipoprotein signal peptidase OS=Porphyromonas gingivalis (strain ATCC BAA-308 / W83) GN=lspA PE=3 SV=1	0	21.12	0	11.0619	4	6	4	4	1	226	25.1	7.08
-0.0937289	-0.415263	0.0537128	-0.303048	0.235852	0.290498	0.175535	0.222864	-0.224466	-0.108824	+	2.86551	0.00136297	0.0043871	0.397833	1.31753	13.678	0	72.15	44.7059	4	21		Q7MWL6	50S ribosomal protein L31 type B OS=Porphyromonas gingivalis (strain ATCC BAA-308 / W83) GN=rpmE2 PE=3 SV=1	0	42.956	0	44.7059	4	21	4	4	1	85	9.8	9.44
-0.000386325	0.175403	-0.00646718	0.231993	-0.101659	-0.220817	-0.13138	-0.0960624	0.260314	0.249736	+	3.0826	0.000826798	0.00485714	-0.392504	0.761806	0.501	0	18.78	7.92952	2	6		Q7MUR2	DNA-binding response regulator, LuxR family OS=Porphyromonas gingivalis (strain ATCC BAA-308 / W83) GN=PG_1431 PE=4 SV=1	0	14.68	0	7.92952	2	6	2	2	1	227	25.4	6.79
0.0106334	0.0704587	0.236284	0.0153696	0.0330914	0.244563	0.156439	0.273498	-0.214673	-0.207721	+	2.05942	0.00872123	0.0110252	0.388095	1.30866	0.52	0	14.1	12.6521	4	4		Q7MX84	Uncharacterized protein OS=Porphyromonas gingivalis (strain ATCC BAA-308 / W83) GN=PG_0326 PE=4 SV=1	0	18.311	0	12.6521	4	4	4	4	1	411	46.8	7.01
0.313017	0.605769	0.169211	0.520863	-0.462064	-0.404494	-0.346307	-0.389419	0.0126503	-0.0447102	+	3.18629	0.0006512	0.00494545	-0.384541	0.766023	0.653	0	45.04	11.56	9	13		Q7MUL5	Uncharacterized protein OS=Porphyromonas gingivalis (strain ATCC BAA-308 / W83) GN=PG_1493 PE=4 SV=1	0	61.36	0	11.56	9	13	9	9	1	891	100.4	9.2
0.211794	-0.0788407	-0.0283193	-0.129935	-0.0648298	-0.023037	-0.0675802	0.0901003	0.282846	0.450873	+	2.14686	0.00713089	0.0100901	-0.383196	0.766737	13.125	0	115.89	39.2562	16	34		Q7MX64	Internalin-related protein OS=Porphyromonas gingivalis (strain ATCC BAA-308 / W83) GN=PG_0350 PE=4 SV=1	0	114.887	0	39.2562	16	34	16	16	1	484	52.6	4.89
0.194598	0.447925	-0.0131611	0.27134	-0.485071	-0.354529	-0.328221	-0.220997	0.106703	-0.0351636	+	1.84598	0.0142567	0.0170072	-0.382974	0.766855	0.292	0	2.81	4.70588	1	1		Q7MV87	Uncharacterized protein OS=Porphyromonas gingivalis (strain ATCC BAA-308 / W83) GN=PG_1200 PE=4 SV=1	0.001	3.97	2	4.70588	1	1	1	1	1	170	19.8	6.04
-0.0817685	0.218237	0.0444872	0.372814	-0.34616	-0.343283	-0.181456	-0.15207	0.0918608	0.159561	+	2.04713	0.0089717	0.0116	-0.381453	0.767664	4.412	0	65.81	38.6364	8	17		Q7MTE7	Uncharacterized protein OS=Porphyromonas gingivalis (strain ATCC BAA-308 / W83) GN=PG_2019 PE=4 SV=1	0	63.92	0	38.6364	8	17	8	8	1	264	31.3	8.7
0.0617456	0.178275	-0.0356927	0.0594473	-0.380123	-0.23278	-0.225262	-0.255016	0.114096	0.0995581	+	2.65533	0.00221139	0.00805195	-0.380122	0.768373	0.585	0	16.35	5.24691	2	6		Q7MXP3	Conserved domain protein OS=Porphyromonas gingivalis (strain ATCC BAA-308 / W83) GN=PG_0128 PE=4 SV=1	0	14.348	0	5.24691	2	6	2	2	1	324	37.3	10.04
0.0886826	-0.198765	-0.0626965	-0.357651	-0.125754	0.0711964	-0.0684436	0.173196	0.2797	0.50555	+	1.43886	0.036403	0.0346396	-0.380076	0.768397	8.047	0	108.61	37.1495	13	28		F5HDB6	Immunoreactive 47 kDa antigen PG97 OS=Porphyromonas gingivalis (strain ATCC BAA-308 / W83) GN=PG_1374 PE=4 SV=1	0	119.984	0	37.1495	13	28	13	13	1	428	47.1	5.52
-0.764185	-0.664573	-0.791431	-0.662435	0.242456	-0.0174166	0.0106688	0.2002	0.446882	0.530076	+	1.69219	0.0203147	0.020589	-0.379502	0.768703	25.827	0	108.11	47.1154	5	42		Q7MXW5	Thioredoxin OS=Porphyromonas gingivalis (strain ATCC BAA-308 / W83) GN=trx PE=3 SV=1	0	56.593	0	47.1154	5	42	5	5	1	104	11.4	5.01
0.00668716	-0.0223324	0.17226	-0.00577788	0.0973974	0.00135751	0.0629416	-0.0411489	-0.358971	-0.33523	+	2.88284	0.00130968	0.0070303	0.377237	1.29885	99	0	99.1	47.4576	8	30		Q7MVF1	Aspartate 1-decarboxylase OS=Porphyromonas gingivalis (strain ATCC BAA-308 / W83) GN=panD PE=3 SV=1	0	64.8	0	47.4576	8	30	8	8	1	118	12.9	6.54
-0.242887	-0.204323	0.254636	-0.100254	0.0930424	0.332359	0.34201	0.316173	-0.166328	-0.0452603	+	1.75463	0.017594	0.0180637	0.37669	1.29836	4.012	0	66.01	29.5039	9	20		Q9XCA6	Chaperone protein DnaJ OS=Porphyromonas gingivalis (strain ATCC BAA-308 / W83) GN=dnaJ PE=3 SV=1	0	73.402	0	29.5039	9	20	9	9	1	383	41.1	7.34
0.607583	0.841711	-0.112508	0.295836	-0.348593	-0.179244	-0.108866	-0.184472	0.280422	0.0621974	+	1.68757	0.0205321	0.0205749	-0.376603	0.770249	2.875	0	48.89	12.4197	5	16		Q7MWX0	Transporter, putative OS=Porphyromonas gingivalis (strain ATCC BAA-308 / W83) GN=PG_0462 PE=4 SV=1	0	51.59	0	12.4197	5	16	5	5	1	467	50.6	7.68
-0.0746631	0.0614037	0.237017	0.0574258	-0.18883	0.150338	0.157171	-0.00504438	-0.32341	-0.372976	+	1.42251	0.0378001	0.0339048	0.376602	1.29828	4.623	0	11.12	18.75	2	4		Q7MX05	Uncharacterized protein OS=Porphyromonas gingivalis (strain ATCC BAA-308 / W83) GN=PG_0423 PE=4 SV=1	0	9.578	0	18.75	2	4	2	2	1	80	9.3	5.21
-0.0833026	-0.426683	0.210731	-0.304974	0.0939122	0.452707	0.362292	0.224619	-0.137433	-0.0461859	+	1.43863	0.0364227	0.0344706	0.375192	1.29701	37.312	0	113.28	28.8256	7	33		Q7MVI1	3-hydroxyacyl-CoA dehydrogenase family protein OS=Porphyromonas gingivalis (strain ATCC BAA-308 / W83) GN=PG_1080 PE=4 SV=1	0	106.734	0	28.8256	7	33	7	7	1	281	30.4	6.02
-0.087594	-0.291334	0.154078	-0.240144	0.178849	0.264587	0.212515	0.174581	-0.188743	-0.142492	+	3.39497	0.000402747	0.00523077	0.37325	1.29527	1.873	0	49.8	22.9698	7	13		Q7MTJ6	4-hydroxybutyrate CoA-transferase OS=Porphyromonas gingivalis (strain ATCC BAA-308 / W83) GN=abfT-2 PE=1 SV=1	0	74.628	0	22.9698	7	13	7	7	1	431	47.7	6.37
-0.0289918	0.134921	-0.0412657	0.111433	-0.0517436	-0.190888	-0.0247185	-0.060097	0.273208	0.307484	+	2.55624	0.00277815	0.00712644	-0.372208	0.772599	1.649	0	35.9	19.0476	7	11		Q7MTC7	Thioredoxin family protein OS=Porphyromonas gingivalis (strain ATCC BAA-308 / W83) GN=PG_2042 PE=4 SV=1	0	52.847	0	19.0476	7	11	7	7	1	336	38.8	6.55
0.319929	0.0794241	0.219406	0.044952	-0.0184145	0.0143493	-0.0211988	0.0155666	-0.381558	-0.367514	+	4.72792	1.87101e-05	0	0.372112	1.29425	0.468	0	6.49	3.46821	1	2		Q7MXQ9	Glycosyl transferase, group 1 family protein OS=Porphyromonas gingivalis (strain ATCC BAA-308 / W83) GN=PG_0110 PE=4 SV=1	0	8.721	0	3.46821	1	2	1	1	1	346	39.2	8.44
0.0734994	0.307662	-0.181818	0.0127998	-0.177046	-0.094384	-0.241116	-0.0539855	0.272986	0.186577	+	2.25821	0.00551805	0.0103704	-0.371414	0.773024	0.701	0	12.01	21.2121	3	3		Q7MW01	Uncharacterized protein OS=Porphyromonas gingivalis (strain ATCC BAA-308 / W83) GN=PG_0867 PE=4 SV=1	0	19.052	0	21.2121	3	3	3	3	1	231	26.8	5.26
0.510828	0.632692	-0.05232	0.196726	-0.438645	-0.260787	-0.364731	-0.296453	0.0524644	0.00480818	+	2.43091	0.00370756	0.00775	-0.36879	0.774432	1.254	0	27.64	15.3101	5	6		Q7MUY4	L-lactate permease OS=Porphyromonas gingivalis (strain ATCC BAA-308 / W83) GN=PG_1340 PE=4 SV=1	0	40.81	0	15.3101	5	6	5	5	1	516	53.5	9.06
-0.590496	-0.556495	-0.313034	-0.264607	0.241471	0.28573	0.429387	0.437753	-0.149801	0.109972	+	1.55349	0.0279582	0.0301304	0.3685	1.29101	9	0	280.68	34.9272	15	85		P25806	Thiol protease OS=Porphyromonas gingivalis (strain ATCC BAA-308 / W83) GN=tpr PE=3 SV=2	0	127.43	0	34.9272	15	85	15	15	1	481	55	5.76
-0.0076481	0.0594536	-0.019604	0.0205249	0.0120622	-0.316838	-0.0243619	-0.0257337	0.298679	0.255676	+	1.46873	0.0339835	0.0348119	-0.365896	0.775987	2.594	0	33.42	21.8543	4	13		Q7MTT5	Cytidine/deoxycytidylate deaminase family protein OS=Porphyromonas gingivalis (strain ATCC BAA-308 / W83) GN=PG_1856 PE=4 SV=1	0	19.862	0	21.8543	4	13	4	4	1	151	17	5.67
-0.0702003	-0.202855	0.478977	-0.165201	0.147079	0.219713	0.361157	0.127138	-0.197231	-0.105042	+	1.90674	0.0123954	0.0177465	0.364908	1.2878	0.468	0	2.87	6.45161	1	1		Q7MUZ5	Uncharacterized protein OS=Porphyromonas gingivalis (strain ATCC BAA-308 / W83) GN=PG_1325 PE=4 SV=1	0.002	3.721	3	6.45161	1	1	1	1	1	124	13.9	7.12
0.0160265	0.0571121	0.290734	0.0734777	-0.100045	0.177492	0.0500657	0.138902	-0.368523	-0.225692	+	1.6261	0.0236537	0.0288362	0.363711	1.28673	48.482	0	571.36	65.625	30	142		P0C937	Chaperone protein DnaK OS=Porphyromonas gingivalis (strain ATCC BAA-308 / W83) GN=dnaK PE=3 SV=1	0	389.459	0	65.625	30	142	30	30	1	640	68.9	5.01
0.0523501	-0.383661	0.0133446	-0.253807	0.16032	0.0170937	0.0463465	0.0911435	-0.311843	-0.257152	+	2.73069	0.00185915	0.00765432	0.363224	1.2863	38.811	0	248.58	48.7871	16	65		Q7MWD4	NAD-dependent 4-hydroxybutyrate dehydrogenase OS=Porphyromonas gingivalis (strain ATCC BAA-308 / W83) GN=4hbD PE=4 SV=1	0	171.746	0	48.7871	16	65	16	16	1	371	42	5.91
-0.277782	-0.102905	-0.162205	-0.0129092	0.0873439	0.364418	0.294609	0.384849	-0.0184275	-0.14198	+	1.53953	0.0288719	0.0320421	0.363009	1.28611	4.505	0	237.74	29.2941	23	66		Q7MVD9	Vitamin B12-dependent ribonucleotide reductase OS=Porphyromonas gingivalis (strain ATCC BAA-308 / W83) GN=nrd PE=3 SV=1	0	238.172	0	29.2941	23	66	23	23	1	850	96.2	6.21
0.00768449	-0.333613	0.269492	-0.27462	0.112236	0.18102	0.215068	0.0406491	-0.167015	-0.282428	+	2.22462	0.00596184	0.0103051	0.361965	1.28517	13.678	0	17.43	15.7303	3	10		Q7MU16	30S ribosomal protein S15 OS=Porphyromonas gingivalis (strain ATCC BAA-308 / W83) GN=rpsO PE=3 SV=1	0	13.004	0	15.7303	3	10	2	2	1	89	10.6	10.05
0.108924	0.22239	-0.0976673	0.048493	-0.212112	-0.314851	-0.229525	-0.0903024	0.169989	0.1267	+	2.15448	0.00700678	0.0115041	-0.360042	0.779142	0.931	0	6.33	7.08661	1	2		Q7MUF6	Rhodanese-like domain protein OS=Porphyromonas gingivalis (strain ATCC BAA-308 / W83) GN=PG_1570 PE=4 SV=1	0	8.254	0	7.08661	1	2	1	1	1	127	13.6	9.99
-0.13199	0.0832745	-0.0269933	0.0795857	-0.145854	-0.0692221	-0.0235193	-0.0272316	0.356942	0.227455	+	2.45297	0.00352394	0.00832	-0.358655	0.779891	5.918	0	94.99	35.8974	12	26		Q7MTQ0	S-adenosylmethionine synthase OS=Porphyromonas gingivalis (strain ATCC BAA-308 / W83) GN=metK PE=3 SV=1	0	120.392	0	35.8974	12	26	12	12	1	429	47.7	5.54
-0.151279	-0.328713	0.0176804	-0.197288	0.0312999	0.0990721	0.0149024	-0.137163	0.377286	0.340404	+	2.03718	0.00917949	0.0167692	-0.356817	0.780885	3.642	0	43.5	43.956	9	10		Q7MWP2	Purine nucleoside phosphorylase OS=Porphyromonas gingivalis (strain ATCC BAA-308 / W83) GN=PG_0558 PE=3 SV=1	0	70.484	0	43.956	9	10	9	9	1	273	29.6	5.96
0.060717	0.0903449	-0.0817815	-0.114918	-0.139387	0.00891994	0.0353178	0.252958	0.376122	0.414764	+	1.36413	0.0432384	0.0415934	-0.355991	0.781333	1.424	0	18.36	10.8247	4	5		P59914	Major fimbrium subunit FimA type-4 OS=Porphyromonas gingivalis (strain ATCC BAA-308 / W83) GN=fimA PE=1 SV=2	0	29.176	0	10.8247	4	5	4	4	1	388	41.2	5.4
0.267053	0.260428	-0.058295	0.0102088	-0.0100547	-0.0555448	-0.168259	-0.187135	0.333603	0.167761	+	1.90994	0.0123044	0.0172081	-0.355931	0.781365	0.848	0	11.81	10.6557	3	5		Q7MWY2	Type III pantothenate kinase OS=Porphyromonas gingivalis (strain ATCC BAA-308 / W83) GN=coaX PE=3 SV=2	0	15.084	0	10.6557	3	5	3	3	1	244	26.1	6.34
0.365082	0.113821	-0.000647144	-0.0503743	0.0475342	-0.205314	-0.0173582	-0.085624	0.381112	0.192766	+	1.61938	0.0240227	0.0300546	-0.352129	0.783427	1.254	0	18.75	10.566	4	6		Q7MT10	Uncharacterized protein OS=Porphyromonas gingivalis (strain ATCC BAA-308 / W83) GN=PG_2197 PE=3 SV=1	0	22.518	0	10.566	4	6	4	4	1	265	28.8	9.61
-0.0852506	0.132117	-0.0676877	0.192273	-0.045762	-0.355145	-0.14915	-0.014154	0.18184	0.239138	+	1.40304	0.039533	0.0404444	-0.351542	0.783746	3.217	0	83.66	35.0951	9	23		Q7MTK3	Lipoprotein, putative OS=Porphyromonas gingivalis (strain ATCC BAA-308 / W83) GN=PG_1948 PE=4 SV=1	0	90.015	0	35.0951	9	23	9	9	1	473	51.5	6.48
-0.0683169	0.158295	0.02518	0.205146	-0.156555	-0.20509	-0.164255	-0.101748	0.163287	0.22588	+	3.15548	0.000699069	0.00692537	-0.351496	0.783771	0.445	0	23.99	7.97267	3	6		Q7MVB3	Cobyrinic acid a,c-diamide synthase OS=Porphyromonas gingivalis (strain ATCC BAA-308 / W83) GN=cbiA PE=3 SV=1	0	20.513	0	7.97267	3	6	3	3	1	439	49.4	6.37
-0.0387345	-0.299268	0.161139	-0.147593	0.107653	0.27203	0.33808	0.239614	-0.162807	-0.0609628	+	1.94626	0.0113174	0.0176828	0.351229	1.27565	9	0	134.07	37.0968	5	30		Q7MTM5	50S ribosomal protein L5 OS=Porphyromonas gingivalis (strain ATCC BAA-308 / W83) GN=rplE PE=3 SV=1	0	88.841	0	37.0968	5	30	5	5	1	186	20.9	9.74
-0.0359437	-0.16091	0.0761824	-0.0972365	0.196609	0.201987	0.0876525	0.108645	-0.234648	-0.169524	+	2.7099	0.00195031	0.00704545	0.350809	1.27528	11.915	0	244.59	43.9189	16	67		Q7MXE5	Transcription termination/antitermination protein NusA OS=Porphyromonas gingivalis (strain ATCC BAA-308 / W83) GN=nusA PE=3 SV=1	0	194.058	0	43.9189	16	67	16	16	1	444	50.2	4.53
-0.204854	-0.320281	-0.154456	-0.15621	0.252956	0.39149	0.381115	0.307218	0.0366447	-0.0706552	+	2.39376	0.00403864	0.0102752	0.3502	1.27474	1.154	0	18.3	22.6804	3	4		Q7MWG8	Uncharacterized protein OS=Porphyromonas gingivalis (strain ATCC BAA-308 / W83) GN=PG_0649 PE=4 SV=1	0	30.417	0	22.6804	3	4	3	3	1	194	22.2	5.02
0.0655118	-0.182711	0.0385943	-0.137687	0.0572367	0.447608	0.162101	0.225819	-0.204142	-0.0482613	+	1.23731	0.0579009	0.0484164	0.349393	1.27402	1.829	0	75.76	19.4577	9	21		P60036	Membrane protein insertase YidC OS=Porphyromonas gingivalis (strain ATCC BAA-308 / W83) GN=yidC PE=3 SV=1	0	78.587	0	19.4577	9	21	9	9	1	627	72	9.03
0.142718	-0.363919	0.0324736	-0.314455	0.137324	0.00960022	-0.0163443	-0.00347453	-0.36386	-0.269573	+	2.34158	0.00455426	0.0104828	0.348493	1.27323	13.307	0	435.06	39.7039	27	135		Q7MW79	Polyribonucleotide nucleotidyltransferase OS=Porphyromonas gingivalis (strain ATCC BAA-308 / W83) GN=pnp PE=3 SV=1	0	259.243	0	39.7039	27	135	27	27	1	743	82.2	5.44
-0.0440911	0.166165	0.0456187	0.288086	-0.219175	-0.26208	-0.104153	-0.110196	0.191875	0.15723	+	2.35303	0.00443574	0.00973913	-0.348453	0.785426	4.817	0	102.98	29.4589	15	33		Q7MTE8	Uncharacterized protein OS=Porphyromonas gingivalis (strain ATCC BAA-308 / W83) GN=PG_2018 PE=4 SV=1	0	117.344	0	29.4589	15	33	15	15	1	499	56.6	8.82
0.0396515	0.145135	0.101512	0.148211	-0.116717	-0.124726	-0.143303	-0.10506	0.208737	0.242713	+	4.58679	2.58948e-05	0.00492308	-0.348177	0.785576	0.616	0	13.15	12.3209	4	6		Q7MUJ2	O-succinylbenzoic acid--CoA ligase OS=Porphyromonas gingivalis (strain ATCC BAA-308 / W83) GN=PG_1521 PE=4 SV=1	0	20.805	0	12.3209	4	6	4	4	1	349	39.5	7.81
0.208155	0.159184	0.0200238	0.0076265	-0.149661	-0.0120763	-0.0931289	0.00237708	-0.368726	-0.448996	+	2.37587	0.00420849	0.0099115	0.345739	1.2708	0.945	0	45.78	15.5213	10	15		Q7MV19	Fe(2+) transport protein A/Fe(2+) transporter FeoB fusion protein OS=Porphyromonas gingivalis (strain ATCC BAA-308 / W83) GN=feoB1 PE=3 SV=1	0	66.466	0	15.5213	10	15	10	10	1	844	94.6	6.21
0.00514805	-0.207623	0.292332	-0.00623743	0.0548568	0.0112631	0.222376	0.12445	-0.365621	-0.118978	+	1.5547	0.0278807	0.0345846	0.345536	1.27062	7.111	0	147.43	34.5154	11	39		Q7MTY9	Cysteine peptidase, putative OS=Porphyromonas gingivalis (strain ATCC BAA-308 / W83) GN=PG_1788 PE=4 SV=1	0	112.788	0	34.5154	11	39	11	11	1	423	47.4	8.19
0.14337	0.252818	-0.142226	0.0810318	-0.197954	-0.18775	-0.327913	-0.127413	0.154652	0.114975	+	2.23148	0.00586838	0.0135082	-0.345071	0.787269	4.456	0	49.7	24.1935	7	17		Q7MWY1	Uncharacterized protein OS=Porphyromonas gingivalis (strain ATCC BAA-308 / W83) GN=PG_0448 PE=4 SV=1	0	76.078	0	24.1935	7	17	7	7	1	434	48.4	9.41
-0.271698	0.116673	-0.185317	-0.0716186	-0.0609995	-0.0083741	0.0154801	-0.0197697	0.371704	0.280101	+	3.13428	0.000734041	0.00738028	-0.344318	0.78768	0.145	0	3.18	2.8481	1	1		Q7MWZ0	Uncharacterized protein OS=Porphyromonas gingivalis (strain ATCC BAA-308 / W83) GN=PG_0438 PE=4 SV=1	0.001	4.735	1	2.8481	1	1	1	1	1	316	36.5	8.12
-0.0378808	-0.117709	0.170532	-0.00968314	0.0582683	0.113457	0.0802178	0.0074265	-0.276278	-0.281981	+	3.29889	0.000502469	0.00713846	0.343971	1.26925	7.185	0	286.7	38.0192	23	71		Q7MV93	Uncharacterized protein OS=Porphyromonas gingivalis (strain ATCC BAA-308 / W83) GN=PG_1189 PE=4 SV=1	0	279.848	0	38.0192	23	71	23	23	1	626	72.8	5.47
-0.07287	-0.313337	0.216165	-0.17099	0.0746762	0.332562	0.376627	0.246891	-0.145749	-0.0259806	+	1.49301	0.0321362	0.0371193	0.343554	1.26888	18.684	0	176.42	40.118	9	37		Q7MW69	Electron transfer flavoprotein, alpha subunit OS=Porphyromonas gingivalis (strain ATCC BAA-308 / W83) GN=etfA-1 PE=4 SV=1	0	158.568	0	40.118	9	37	9	9	1	339	36.5	5.55
0.0821502	0.103361	0.030194	0.138356	-0.111589	-0.157595	-0.147965	-0.0834699	0.205382	0.229107	+	3.67725	0.000210258	0.00461017	-0.342399	0.788729	1.512	0	37.17	19.3966	3	9		Q7MTQ1	Uncharacterized protein OS=Porphyromonas gingivalis (strain ATCC BAA-308 / W83) GN=PG_1895 PE=4 SV=1	0	26.003	0	19.3966	3	9	3	3	1	232	27.6	8.41
-0.171019	-0.166846	0.0766732	-0.108377	0.112384	0.262221	0.279443	0.200809	-0.186971	-0.0661194	+	2.13454	0.00733606	0.0166412	0.340259	1.26598	165.81	0	406.68	82.4	10	106		Q7MX28	50S ribosomal protein L7/L12 OS=Porphyromonas gingivalis (strain ATCC BAA-308 / W83) GN=rplL PE=3 SV=1	0	125.615	0	82.4	10	106	10	10	1	125	12.7	4.74
0.144826	0.23337	-0.201544	0.0436566	-0.0346585	-0.157942	-0.160194	-0.0996985	0.242728	0.211361	+	2.76579	0.00171479	0.00673913	-0.340168	0.789949	0.701	0	8.78	17.1271	3	3		Q7MX73	Uncharacterized protein OS=Porphyromonas gingivalis (strain ATCC BAA-308 / W83) GN=PG_0339 PE=4 SV=1	0	11.48	0	17.1271	3	3	3	3	1	181	21	9.28
0.0462411	-0.0934973	-0.020599	-0.115701	0.157035	0.353237	0.156444	0.17061	-0.118044	-0.139062	+	2.0203	0.00954323	0.0175616	0.337884	1.2639	1.807	0	56.8	25.1082	8	16		Q7MTD4	Glutamate synthase, small subunit OS=Porphyromonas gingivalis (strain ATCC BAA-308 / W83) GN=gltD PE=4 SV=1	0	71.167	0	25.1082	8	16	8	8	1	462	49.8	5.34
-0.0704767	-0.0588445	0.116007	-0.0720246	0.117301	0.160109	0.239045	0.252473	-0.144468	-0.14474	+	2.65141	0.00223147	0.00840404	0.336836	1.26298	0.911	0	39.28	11.4068	5	12		Q7MXI0	Peptide chain release factor 3 OS=Porphyromonas gingivalis (strain ATCC BAA-308 / W83) GN=prfC PE=3 SV=1	0	50.802	0	11.4068	5	12	5	5	1	526	59.8	5.48
0.306231	-0.444526	-0.140239	-0.368276	0.267205	0.204965	0.0818863	0.29527	-0.156536	-0.0901904	+	1.97889	0.0104982	0.0176774	0.335695	1.26198	30.623	0	30.1	31.25	5	11		Q7MWV1	Preprotein translocase, YajC subunit OS=Porphyromonas gingivalis (strain ATCC BAA-308 / W83) GN=yajC PE=4 SV=1	0	29.296	0	31.25	5	11	5	5	1	112	12.6	9.41
0.537586	0.274682	-0.0734265	0.071837	-0.00127607	0.0218616	-0.128653	0.107211	-0.270975	-0.397139	+	1.80546	0.015651	0.0255029	0.333843	1.26037	4.623	0	27.15	11.7188	6	8		Q7MX83	Uncharacterized protein OS=Porphyromonas gingivalis (strain ATCC BAA-308 / W83) GN=PG_0327 PE=4 SV=1	0	33.041	0	11.7188	6	8	6	6	1	384	41.7	8.4
0.129461	-0.438711	0.101098	-0.324154	0.0711427	0.0185417	-0.00736941	-0.0494996	-0.337869	-0.312443	+	3.00322	0.000992622	0.00738095	0.33336	1.25994	5.813	0	22.53	33.7079	3	11		Q7MTL7	30S ribosomal protein S19 OS=Porphyromonas gingivalis (strain ATCC BAA-308 / W83) GN=rpsS PE=3 SV=1	0	18.887	0	33.7079	3	11	3	3	1	89	9.9	10.54
0.0470502	-0.25122	0.00293001	-0.271194	0.0752665	0.127386	0.0827327	0.0862384	-0.238761	-0.239413	+	4.33442	4.62995e-05	0.00566667	0.331993	1.25875	4.995	0	34.98	26.1905	4	12		Q7MTN7	30S ribosomal protein S13 OS=Porphyromonas gingivalis (strain ATCC BAA-308 / W83) GN=rpsM PE=3 SV=1	0	24.536	0	26.1905	4	12	4	4	1	126	14	10.42
0.384756	0.0696533	0.0691795	-0.0729822	0.176272	0.0847545	-0.105752	-0.0127865	-0.229977	-0.362761	+	1.53182	0.0293888	0.0367818	0.331991	1.25875	6.943	0	116.13	50.6667	5	26		Q7MVX0	Lipoprotein, putative OS=Porphyromonas gingivalis (strain ATCC BAA-308 / W83) GN=PG_0906 PE=4 SV=1	0	68.954	0	50.6667	5	26	5	5	1	150	15.5	4.74
0.322982	0.192276	0.23833	0.259266	-0.0224975	-0.0115527	0.00489114	-0.0870438	-0.246762	-0.472864	+	1.9251	0.0118822	0.0201728	0.330762	1.25768	1.154	0	5.96	26.7606	2	2		Q7MUR0	Exodeoxyribonuclease 7 small subunit OS=Porphyromonas gingivalis (strain ATCC BAA-308 / W83) GN=PG_1433 PE=3 SV=1	0	8.097	0	26.7606	2	2	2	2	1	71	8.2	4.84
0.338002	0.465016	-0.0329404	0.278455	-0.415501	-0.290531	-0.311321	-0.215747	0.0591393	-0.0146998	+	2.13187	0.00738117	0.0171304	-0.330495	0.795264	1.955	0	30.02	13.7306	6	9		Q7MTK1	Membrane protein, putative OS=Porphyromonas gingivalis (strain ATCC BAA-308 / W83) GN=PG_1950 PE=4 SV=1	0	33.832	0	13.7306	6	9	6	6	1	386	44	9.66
0.0260523	0.0425227	0.0824163	0.0534811	0.226742	0.0503831	0.0265317	-0.0839981	-0.302981	-0.247143	+	1.5512	0.0281063	0.0361843	0.329977	1.25699	0.292	0	3.36	3.77907	1	1		Q7MWH0	Iron compound ABC transporter, permease protein OS=Porphyromonas gingivalis (strain ATCC BAA-308 / W83) GN=PG_0647 PE=3 SV=1	0.001	5.906	1	3.77907	1	1	1	1	1	344	36.9	9.48
-0.221156	0.179618	0.060004	0.326289	-0.166507	-0.426001	-0.098948	-0.124859	0.143889	0.103937	+	1.35019	0.0446493	0.0466615	-0.327992	0.796645	1.818	0	45.69	16.4223	4	13		Q7MU42	tRNA N6-adenosine threonylcarbamoyltransferase OS=Porphyromonas gingivalis (strain ATCC BAA-308 / W83) GN=tsaD PE=3 SV=1	0	49.678	0	16.4223	4	13	4	4	1	341	36.9	7.09
0.217215	0.403929	0.291322	0.391178	-0.395164	-0.345889	-0.302733	-0.328875	-0.00174978	-0.0295625	+	3.37439	0.000422293	0.00717808	-0.327509	0.796911	1.31	0	53.01	16.4038	8	17		Q7MSZ3	1-deoxy-D-xylulose-5-phosphate synthase OS=Porphyromonas gingivalis (strain ATCC BAA-308 / W83) GN=dxs PE=3 SV=1	0	47.536	0	16.4038	8	17	8	8	1	634	70.2	7.01
-0.302529	-0.348498	0.00697062	-0.254003	0.215238	0.325165	0.256646	0.22304	-0.0878125	-0.056591	+	2.96692	0.00107914	0.00696629	0.327224	1.2546	1.438	0	54.03	18.5529	7	15		Q7MWR7	CTP synthase OS=Porphyromonas gingivalis (strain ATCC BAA-308 / W83) GN=pyrG PE=3 SV=1	0	80.707	0	18.5529	7	15	7	7	1	539	60.5	6.49
-0.0998217	0.0994205	-0.0987721	0.0790099	-0.0433693	-0.109371	0.00966377	-0.0221344	0.305759	0.265885	+	2.92784	0.00118074	0.00681319	-0.327125	0.797124	0.995	0	29.57	14.4231	4	8		Q7MW07	Uncharacterized protein OS=Porphyromonas gingivalis (strain ATCC BAA-308 / W83) GN=PG_0859 PE=4 SV=1	0	36.983	0	14.4231	4	8	4	4	1	312	36.1	6.19
-0.0506281	0.272691	0.0293494	0.27162	-0.121018	-0.263699	-0.0838785	-0.193344	0.233997	0.0824047	+	1.89009	0.0128798	0.0234793	-0.323685	0.799026	2.728	0	10.48	19.8413	2	4		Q7MUC7	Uncharacterized protein OS=Porphyromonas gingivalis (strain ATCC BAA-308 / W83) GN=PG_1602 PE=4 SV=1	0	12.94	0	19.8413	2	4	2	2	1	126	14.4	6.07
0.0472008	0.129677	-0.00321027	0.138367	-0.0102955	-0.143758	-0.0207002	-0.0739285	0.277942	0.244709	+	2.63333	0.00232632	0.0101818	-0.323496	0.799131	0.585	0	10.38	10.8696	3	4		Q7MW71	Uncharacterized protein OS=Porphyromonas gingivalis (strain ATCC BAA-308 / W83) GN=PG_0774 PE=4 SV=1	0	15.792	0	10.8696	3	4	3	3	1	414	47.6	6
-0.285476	-0.0965772	0.0294096	0.00502603	-0.0578095	-0.00945089	-0.0550058	-0.0306054	0.267251	0.302969	+	4.0452	9.01165e-05	0.00445902	-0.323328	0.799224	0.283	0	9.32	4.25532	3	4		Q7MW78	4-alpha-glucanotransferase OS=Porphyromonas gingivalis (strain ATCC BAA-308 / W83) GN=malQ PE=3 SV=1	0	15.648	0	4.25532	3	4	3	3	1	658	76	6.54
0.22698	0.129899	-0.2908	-0.0187114	-0.0205683	-0.176952	-0.186584	0.00293894	0.351029	0.101938	+	1.3996	0.0398477	0.0457233	-0.321775	0.800085	0.359	0	7	7.66284	2	2		Q7MXS7	Uncharacterized protein OS=Porphyromonas gingivalis (strain ATCC BAA-308 / W83) GN=PG_0083 PE=4 SV=1	0	9.961	0	7.66284	2	2	2	2	1	261	29.3	8.65
-0.0221052	0.282061	-0.0142744	0.0976144	-0.247595	-0.19799	-0.0859104	-0.087839	0.242912	0.0870495	+	1.84176	0.0143959	0.0281143	-0.319814	0.801173	0.995	0	15.34	13.2584	5	7		Q7MXX9	Sensor histidine kinase OS=Porphyromonas gingivalis (strain ATCC BAA-308 / W83) GN=PG_0017 PE=4 SV=1	0	26.702	0	13.2584	5	7	5	5	1	445	50	6.73
0.24882	-0.154364	0.00683283	-0.172902	0.240981	0.155016	-0.0591686	0.10576	-0.162737	-0.254783	+	1.49646	0.0318813	0.0416402	0.319407	1.24782	0.743	0	28.78	18.267	7	10		Q7MX22	Uncharacterized protein OS=Porphyromonas gingivalis (strain ATCC BAA-308 / W83) GN=PG_0400 PE=4 SV=1	0	37.909	0	18.267	7	10	6	6	1	427	48.9	9.48
0.0217813	-0.216769	0.00257641	-0.150695	0.131301	0.0855605	0.052041	0.119045	-0.230687	-0.208682	+	3.48355	0.000328436	0.00815789	0.316672	1.24545	3.962	0	155.38	26.9142	9	40		Q7MWD3	4-hydroxybutyrate CoA-transferase OS=Porphyromonas gingivalis (strain ATCC BAA-308 / W83) GN=abfT-1 PE=1 SV=1	0	94.052	0	26.9142	9	40	9	9	1	431	47.3	6
0.128211	0.0881377	-0.313712	0.0228834	-0.065492	-0.0792501	-0.293695	-0.00844139	0.30175	0.102869	+	1.31458	0.0484638	0.0498986	-0.314029	0.804392	4.275	0	68.36	37.2168	8	19		Q7MV35	Uncharacterized protein OS=Porphyromonas gingivalis (strain ATCC BAA-308 / W83) GN=PG_1270 PE=4 SV=1	0	73.205	0	37.2168	8	19	8	8	1	309	34.5	5.24
0.0223841	0.16143	0.200896	0.29548	-0.109829	-0.301906	-0.21742	-0.213108	0.0319603	0.174509	+	1.89027	0.0128744	0.028023	-0.313801	0.80452	5.31	0	24.12	25	2	6		Q7MVQ1	Transcriptional regulator, putative OS=Porphyromonas gingivalis (strain ATCC BAA-308 / W83) GN=PG_0997 PE=4 SV=1	0	25.318	0	25	2	6	2	2	1	88	10.2	10.65
-0.167657	0.0106022	-0.0621234	-0.0547231	-0.0261261	0.0108719	0.129653	0.0522295	0.358505	0.351682	+	2.47565	0.00334462	0.0133984	-0.313437	0.804722	0.484	0	10.69	9.70464	4	6		Q7MVZ2	tRNA modification GTPase MnmE OS=Porphyromonas gingivalis (strain ATCC BAA-308 / W83) GN=mnmE PE=3 SV=2	0	22.962	0	9.70464	4	6	4	4	1	474	52.5	5.33
-0.157963	-0.197851	0.0904652	-0.209422	0.098932	0.305928	0.227784	0.205748	-0.081989	-0.124489	+	2.05904	0.00872896	0.0197019	0.312837	1.24215	8.512	0	255.08	46.0294	25	70		Q7MXK7	Methionine--tRNA ligase OS=Porphyromonas gingivalis (strain ATCC BAA-308 / W83) GN=metG PE=3 SV=1	0	262.799	0	46.0294	25	70	25	25	1	680	76.6	5.44
0.609517	0.440238	-0.401437	-0.00773671	0.0279347	-0.100836	-0.189039	-0.0469356	0.365146	0.104029	+	1.38197	0.041498	0.0474545	-0.311806	0.805632	0.133	0	5.77	2.90859	2	2		Q7MX53	Uncharacterized protein OS=Porphyromonas gingivalis (strain ATCC BAA-308 / W83) GN=PG_0362 PE=4 SV=1	0	8.412	0	2.90859	2	2	2	2	1	722	82.4	8.46
-0.0551126	-0.272144	0.0997668	-0.153217	0.146503	0.195135	0.188733	0.184844	-0.161405	-0.104379	+	3.69314	0.000202704	0.00727778	0.311695	1.24117	3.238	0	192.8	23.1665	17	55		Q7MTD8	Uncharacterized protein OS=Porphyromonas gingivalis (strain ATCC BAA-308 / W83) GN=PG_2029 PE=4 SV=1	0	185.931	0	23.1665	17	55	17	17	1	859	97.7	8.24
-0.19956	0.105144	-0.109844	0.167006	0.0284324	-0.170876	0.00401793	0.0315508	0.28472	0.276392	+	1.87244	0.013414	0.0296889	-0.307275	0.808167	46.315	0	544.72	47.9833	26	138		Q7MVV0	Translation elongation factor G, putative OS=Porphyromonas gingivalis (strain ATCC BAA-308 / W83) GN=PG_0933 PE=4 SV=1	0	451.651	0	47.9833	26	138	26	26	1	719	80.1	5.44
0.0606117	0.14142	0.0453107	0.14621	0.0158866	-0.0157893	0.00907034	0.0200152	-0.24591	-0.353757	+	3.02472	0.000944661	0.0084898	0.307129	1.23724	2.652	0	64.1	29.6578	6	17		Q7MTD3	Oxidoreductase, FAD-binding, putative OS=Porphyromonas gingivalis (strain ATCC BAA-308 / W83) GN=PG_2034 PE=4 SV=1	0	57.051	0	29.6578	6	17	6	6	1	263	28.3	6.55
-0.359441	0.095039	-0.0166214	0.211528	-0.180682	-0.0203986	0.013589	-0.155489	0.200421	0.23876	+	1.84895	0.0141597	0.0299676	-0.305336	0.809254	3.467	0	110.86	21.0811	8	28		Q7MXF1	Universal stress protein family OS=Porphyromonas gingivalis (strain ATCC BAA-308 / W83) GN=PG_0245 PE=3 SV=1	0	74.121	0	21.0811	8	28	8	8	1	370	42.5	7.99
0.0964033	-0.122504	-0.0567475	-0.119072	0.0588448	0.10164	0.00646563	0.152262	-0.226216	-0.221447	+	2.54478	0.00285245	0.0144194	0.303635	1.23425	9.985	1	310.77	34.5339	28	87		Q7MU12	Multifunctional fusion protein OS=Porphyromonas gingivalis (strain ATCC BAA-308 / W83) GN=secDF PE=3 SV=1	0	309.743	0	34.5339	28	87	27	27	1	944	102.9	5.96
-0.131308	-0.114562	0.107279	-0.154927	0.168037	0.156776	0.194172	0.106121	-0.159982	-0.13469	+	3.34177	0.000455229	0.00688889	0.303613	1.23423	0.202	0	6.56	1.86722	1	2		Q7MV94	Uncharacterized protein OS=Porphyromonas gingivalis (strain ATCC BAA-308 / W83) GN=PG_1186 PE=4 SV=1	0	8.572	0	1.86722	1	2	1	1	1	482	53.7	9.01
0.101956	0.104139	-0.0394701	0.122542	-0.288347	-0.184945	-0.306414	-0.163667	0.0585712	0.0754374	+	2.29763	0.00503926	0.0178056	-0.302848	0.810651	1.254	0	34.95	16.0121	5	14		Q7MUZ0	NAD(P) transhydrogenase, beta subunit OS=Porphyromonas gingivalis (strain ATCC BAA-308 / W83) GN=pntB PE=4 SV=1	0	20.686	0	16.0121	5	14	5	5	1	662	69.5	5.63
0.0682668	-0.208298	0.000931158	-0.00169718	-0.0356905	-0.00270585	-0.224913	0.012369	0.317641	0.160816	+	1.46789	0.0340497	0.0459294	-0.301964	0.811148	0.122	0	4.7	5.37313	1	1		Q7MVB5	L-threonine-O-3-phosphate decarboxylase, putative OS=Porphyromonas gingivalis (strain ATCC BAA-308 / W83) GN=PG_1160 PE=4 SV=1	0	6.409	0	5.37313	1	1	1	1	1	335	37.5	6.47
0.0116852	-0.442026	0.205754	-0.258748	0.0864848	0.173303	0.122788	0.10954	-0.319031	-0.0383191	+	1.54121	0.0287602	0.0433469	0.301704	1.2326	3.437	0	75.62	31.0345	7	22		Q7MTN4	Methionine aminopeptidase OS=Porphyromonas gingivalis (strain ATCC BAA-308 / W83) GN=map PE=3 SV=1	0	63.546	0	31.0345	7	22	7	7	1	261	28.3	5.82
-0.0544681	0.10403	-0.0199184	0.0587632	0.0572823	-0.177973	-0.0132064	-0.0666297	0.172554	0.328954	+	1.56454	0.027256	0.0417705	-0.300886	0.811754	2.831	0	25.41	20.339	4	8		Q7MV59	Uncharacterized protein OS=Porphyromonas gingivalis (strain ATCC BAA-308 / W83) GN=PG_1236 PE=4 SV=1	0	37.191	0	20.339	4	8	4	4	1	236	27.5	6.54
-0.105935	-0.197757	0.0318324	-0.161487	0.131649	0.186272	0.215436	0.185377	-0.15845	-0.0839271	+	3.0095	0.000978367	0.0088381	0.300872	1.23189	16.013	0	484.6	45.0751	25	141		F5HFD5	30S ribosomal protein S1 OS=Porphyromonas gingivalis (strain ATCC BAA-308 / W83) GN=rpsA PE=3 SV=1	0	264.668	0	45.0751	25	141	25	25	1	599	67.4	5.38
0.067339	0.195353	-0.0412174	0.096617	-0.169329	-0.165529	-0.182126	-0.132779	0.169406	0.10557	+	3.55079	0.000281328	0.00729412	-0.299929	0.812293	2.03	0	60.71	25.3579	9	15		Q7MX70	Purple acid phosphatase OS=Porphyromonas gingivalis (strain ATCC BAA-308 / W83) GN=PG_0344 PE=4 SV=1	0	76.606	0	25.3579	9	15	9	9	1	489	56.6	9.92
-0.0418322	0.142292	-0.0482247	0.130251	-0.131803	-0.107781	-0.0355287	-0.053113	0.228374	0.206832	+	3.0115	0.000973862	0.00966038	-0.299659	0.812444	5.31	0	47.09	39.4118	3	10		Q7MWE4	Pyrazinamidase/nicotinamidase, putative OS=Porphyromonas gingivalis (strain ATCC BAA-308 / W83) GN=PG_0678 PE=4 SV=1	0	58.819	0	39.4118	3	10	3	3	1	170	18.4	4.86
-0.114312	-0.210529	0.0471692	-0.120166	0.123254	0.147402	0.186549	0.101946	-0.240974	-0.0781013	+	2.20639	0.00621748	0.018962	0.299325	1.23057	22.101	0	89.87	47.9167	8	25		Q7MXK8	50S ribosomal protein L25 OS=Porphyromonas gingivalis (strain ATCC BAA-308 / W83) GN=rplY PE=3 SV=1	0	79.506	0	47.9167	8	25	8	8	1	192	21	9.03
0.111554	0.0784328	0.209019	-0.0126692	0.0769496	-0.0346614	0.00904829	0.0841224	-0.369227	-0.15881	+	1.73964	0.0182119	0.0348113	0.297883	1.22934	0.17	0	8.73	6.76329	3	3		Q7MUR1	Sensor histidine kinase OS=Porphyromonas gingivalis (strain ATCC BAA-308 / W83) GN=PG_1432 PE=4 SV=1	0	10.38	0	6.76329	3	3	3	3	1	621	70.1	9.09
0.119239	0.066249	0.178724	0.24123	-0.0567482	0.0512967	0.0415352	-0.183936	-0.360621	-0.303601	+	1.61038	0.0245257	0.0417667	0.295148	1.22701	0.233	0	2.97	6.25	1	1		Q7MX19	Uncharacterized protein OS=Porphyromonas gingivalis (strain ATCC BAA-308 / W83) GN=PG_0404 PE=4 SV=1	0.004	2.976	5	6.25	1	1	1	1	1	112	13	5.19
-0.0842537	0.116876	-0.0261604	0.0633284	-0.0901398	-0.135618	-0.00769789	-0.12527	0.231305	0.177794	+	2.49599	0.00319158	0.0169254	-0.294231	0.815507	0.968	0	26.47	27.5618	4	6		Q7MVG4	Uncharacterized protein OS=Porphyromonas gingivalis (strain ATCC BAA-308 / W83) GN=PG_1100 PE=1 SV=1	0	30.671	0	27.5618	4	6	4	4	1	283	30.7	6.42
0.115585	0.136002	-0.129486	0.0122869	-0.0606244	-0.0624892	-0.216623	-0.0670416	0.234927	0.14963	+	2.01656	0.00962593	0.0279545	-0.293973	0.815653	1.069	0	36.47	20.2299	4	6		Q7MX54	Conserved domain protein OS=Porphyromonas gingivalis (strain ATCC BAA-308 / W83) GN=PG_0361 PE=1 SV=1	0	64.991	0	20.2299	4	6	4	4	1	435	48.4	8.44
0.029788	-0.155476	0.0259418	-0.146599	0.220574	0.191303	0.119069	-0.0115594	-0.162377	-0.163256	+	1.70808	0.0195847	0.0381674	0.292663	1.2249	0.407	0	20.14	7.42188	4	7		Q7MXU6	YngK protein OS=Porphyromonas gingivalis (strain ATCC BAA-308 / W83) GN=yngK-1 PE=4 SV=1	0	15.425	0	7.42188	4	7	4	4	1	512	59.3	9.39
-0.0799901	-0.0244496	-0.0488382	0.000832843	0.0273356	-0.0378272	0.118653	0.108381	0.350633	0.340581	+	2.20597	0.00622343	0.0208242	-0.291471	0.817068	6.197	0	55.96	28.6533	7	16		Q7MXT7	UDP-3-O-acylglucosamine N-acyltransferase OS=Porphyromonas gingivalis (strain ATCC BAA-308 / W83) GN=lpxD PE=3 SV=1	0	71.003	0	28.6533	7	16	7	7	1	349	37.4	6.21
0.503322	0.309084	-0.143462	0.0930285	-0.194211	-0.134487	-0.322323	-0.113896	0.13892	0.0573782	+	1.74731	0.0178933	0.0367175	-0.289378	0.818255	1.976	0	64.31	28.3557	14	19		Q7MU92	Uncharacterized protein OS=Porphyromonas gingivalis (strain ATCC BAA-308 / W83) GN=PG_1652 PE=4 SV=1	0	87.624	0	28.3557	14	19	14	14	1	596	67.1	8.21
-0.188797	0.112064	-0.170536	0.0818101	0.0344583	-0.00375014	-0.0554733	0.126153	0.271283	0.357499	+	1.98865	0.0102648	0.0298462	-0.289044	0.818444	0.259	0	3.16	7.69231	1	1		Q7MVZ9	Mobilization protein OS=Porphyromonas gingivalis (strain ATCC BAA-308 / W83) GN=PG_0869 PE=4 SV=1	0.001	4.352	1	7.69231	1	1	1	1	1	117	13.4	10.24
0.0804701	0.015306	-0.00650864	0.0176981	-0.0157903	-0.0107548	0.0379737	0.0437022	-0.262949	-0.285358	+	3.52125	0.000301127	0.00791489	0.287936	1.22089	7.895	0	268.19	37.2911	36	74		Q7MUD3	Isoleucine--tRNA ligase OS=Porphyromonas gingivalis (strain ATCC BAA-308 / W83) GN=ileS PE=3 SV=1	0	322.014	0	37.2911	36	74	36	36	1	1137	129.9	5.35
0.10478	-0.131566	0.00305616	-0.109352	0.177632	-0.0129145	0.00623721	-0.00493548	-0.226744	-0.26388	+	1.8428	0.0143615	0.0343024	0.286817	1.21995	1.31	0	27.65	29.7297	7	9		Q7MWH1	Iron compound ABC transporter, ATP-binding protein OS=Porphyromonas gingivalis (strain ATCC BAA-308 / W83) GN=PG_0646 PE=4 SV=1	0	36.062	0	29.7297	7	9	7	7	1	333	36.7	7.09
-0.0853009	0.0913991	-0.0315957	-0.0165821	-0.114153	-0.110166	0.0923487	-0.0137765	0.241084	0.255514	+	1.74965	0.0177972	0.0380174	-0.284736	0.820892	0.823	1	32.44	12.2302	9	14		Q7MT08	TPR domain protein OS=Porphyromonas gingivalis (strain ATCC BAA-308 / W83) GN=PG_2200 PE=4 SV=1	0	32.391	0	12.2302	9	14	8	8	1	695	78.7	8.48
0.564304	0.440056	0.0659477	0.243576	-0.41657	-0.289594	-0.335445	-0.160498	0.0198642	-0.0524165	+	1.56882	0.0269888	0.0457323	-0.284251	0.821168	7.185	0	87.03	41.9525	14	25		Q7MUU8	Uncharacterized protein OS=Porphyromonas gingivalis (strain ATCC BAA-308 / W83) GN=PG_1382 PE=4 SV=1	0	108.743	0	41.9525	14	25	14	14	1	379	42.1	8.25
-0.172257	-0.244865	0.0433055	-0.236793	0.144112	0.178409	0.156953	0.130128	-0.166606	-0.0968814	+	3.37974	0.000417115	0.00892308	0.284145	1.21769	9	0	56.91	40.2778	6	46		Q7MTM0	50S ribosomal protein L16 OS=Porphyromonas gingivalis (strain ATCC BAA-308 / W83) GN=rplP PE=3 SV=1	0	30.617	0	40.2778	6	46	6	6	1	144	16.3	10.92
0.0660468	-0.417135	-0.0399375	-0.311274	0.190245	0.0867704	0.0416404	0.127921	-0.215298	-0.127556	+	2.18567	0.00652121	0.0236023	0.283071	1.21678	22.714	0	112.06	35.1562	6	35		Q7MX42	30S ribosomal protein S9 OS=Porphyromonas gingivalis (strain ATCC BAA-308 / W83) GN=rpsI PE=3 SV=1	0	57.515	0	35.1562	6	35	6	6	1	128	14.5	10.65
0.0185437	-0.458119	0.0940484	-0.348675	0.105411	0.200131	0.0500697	0.112144	-0.202158	-0.121778	+	2.21509	0.00609405	0.0256512	0.278907	1.21328	1.512	0	8.82	13.1068	3	4		Q7MXS3	SIS domain protein OS=Porphyromonas gingivalis (strain ATCC BAA-308 / W83) GN=PG_0087 PE=4 SV=1	0	16.432	0	13.1068	3	4	3	3	1	206	22.1	5.97
0.0960419	0.293304	-0.0220159	0.259777	-0.201299	-0.353999	-0.362198	-0.212948	0.0155331	-0.0230436	+	1.85941	0.0138226	0.0360374	-0.278856	0.824245	4.179	0	70.44	34.3049	11	18		Q7MVM2	Uncharacterized protein OS=Porphyromonas gingivalis (strain ATCC BAA-308 / W83) GN=PG_1030 PE=4 SV=1	0	89.121	0	34.3049	11	18	11	11	1	446	50.1	4.93
-0.218676	-0.218352	0.0634739	-0.122628	0.136058	0.115938	0.206728	0.130045	-0.167479	-0.0924612	+	2.72072	0.00190228	0.0168	0.277162	1.21181	62.096	0	216.66	53.11	14	63		Q7MX85	Uncharacterized protein OS=Porphyromonas gingivalis (strain ATCC BAA-308 / W83) GN=PG_0325 PE=4 SV=1	0	129.346	0	53.11	14	63	13	14	1	209	22.4	5.02
-0.0635481	0.173813	0.107461	0.218261	-0.151847	-0.266481	-0.0673798	-0.140119	0.147261	0.094011	+	1.91157	0.0122582	0.0338077	-0.277092	0.825253	1.009	0	44.42	15.2941	6	13		Q7MUR9	D-alanyl-D-alanine carboxypeptidase OS=Porphyromonas gingivalis (strain ATCC BAA-308 / W83) GN=dacB PE=4 SV=1	0	53.822	0	15.2941	6	13	6	6	1	510	56.4	9.1
-0.0181493	-0.290274	-0.10767	-0.179615	0.224369	0.28579	0.191168	0.338208	-0.0632729	0.0318244	+	2.07498	0.00841439	0.030631	0.275608	1.2105	1.581	0	53.65	20.8259	11	15		Q7MTV3	Long-chain-fatty-acid--CoA ligase, putative OS=Porphyromonas gingivalis (strain ATCC BAA-308 / W83) GN=PG_1829 PE=4 SV=1	0	73.428	0	20.8259	11	15	11	11	1	557	62.4	6.39
-0.189535	0.0827351	-0.0186074	0.157146	-0.00532632	-0.155092	-0.111848	0.0207221	0.227108	0.197796	+	1.90605	0.012415	0.0341991	-0.275338	0.826257	3.437	0	92.75	30	6	22		Q7MTP0	DNA-directed RNA polymerase subunit alpha OS=Porphyromonas gingivalis (strain ATCC BAA-308 / W83) GN=rpoA PE=3 SV=1	0	75.432	0	30	6	22	6	6	1	330	36.8	5
0.177238	0.1144	-0.0673649	-0.00299225	0.00778268	0.0194448	0.00529131	0.0256159	-0.273184	-0.24829	+	4.90062	1.25713e-05	0.00826667	0.275271	1.21022	1.783	0	9.04	16.8367	4	5		Q7MXA2	Electron transport complex subunit E OS=Porphyromonas gingivalis (strain ATCC BAA-308 / W83) GN=PG_0307 PE=3 SV=1	0	12.998	0	16.8367	4	5	4	4	1	196	20.9	9.29
0.0354495	0.0571878	0.202175	0.110401	0.00920193	0.0402767	0.130093	-0.0169133	-0.277218	-0.190831	+	2.12849	0.00743886	0.0295249	0.274689	1.20973	11.915	0	130.23	35.4839	8	39		Q7MXP1	2,3-bisphosphoglycerate-dependent phosphoglycerate mutase OS=Porphyromonas gingivalis (strain ATCC BAA-308 / W83) GN=gpmA PE=3 SV=1	0	116.349	0	35.4839	8	39	8	8	1	248	28.7	6.01
-0.0507127	-0.153252	0.0710582	-0.112876	0.118208	0.218086	0.170945	0.141259	-0.102954	-0.121734	+	2.95085	0.00111982	0.014304	0.274469	1.20955	5.28	0	422.51	35.171	46	127		Q7MX26	DNA-directed RNA polymerase subunit beta' OS=Porphyromonas gingivalis (strain ATCC BAA-308 / W83) GN=rpoC PE=3 SV=1	0	403.785	0	35.171	46	127	46	46	1	1433	160.2	7.24
0.0494571	-0.246594	0.0017109	-0.175598	0.0729417	0.129458	0.0242968	0.0596346	-0.236079	-0.165903	+	2.64857	0.00224612	0.0174422	0.272574	1.20796	15.192	0	692.06	50.0707	25	185		Q7MTL1	Elongation factor G OS=Porphyromonas gingivalis (strain ATCC BAA-308 / W83) GN=fusA PE=3 SV=1	0	356.505	0	50.0707	25	185	25	25	1	707	78.2	5.12
-0.192538	-0.0313006	-0.174246	0.00831816	0.040267	0.121156	-0.0798725	0.0262254	0.271414	0.327174	+	1.8769	0.013277	0.0368829	-0.27235	0.82797	0.133	0	7.21	3.79538	2	2		Q7MU22	Alpha-1,3/4-fucosidase, putative OS=Porphyromonas gingivalis (strain ATCC BAA-308 / W83) GN=PG_1750 PE=4 SV=1	0	12.718	0	3.79538	2	2	2	2	1	606	69.2	5.64
0.102868	0.0142487	-0.179303	-0.00436567	-0.0171146	-4.62641e-05	-0.0731659	0.0393557	0.280178	0.238581	+	2.72765	0.00187218	0.018	-0.272122	0.828101	0.616	0	15.13	14.4509	4	5		Q7MU08	Lipoprotein, putative OS=Porphyromonas gingivalis (strain ATCC BAA-308 / W83) GN=PG_1767 PE=4 SV=1	0	26.806	0	14.4509	4	5	4	4	1	346	39.1	9.19
0.0716367	0.113924	0.0994297	0.165503	0.0226142	-0.1196	-0.0471006	-0.0715911	0.213088	0.221983	+	2.43663	0.00365905	0.0209512	-0.271455	0.828484	0.911	0	42.65	20.6186	8	11		Q7MVF9	RNA polymerase sigma-54 factor OS=Porphyromonas gingivalis (strain ATCC BAA-308 / W83) GN=rpoN PE=4 SV=1	0	50.48	0	20.6186	8	11	8	8	1	485	55.5	4.86
-0.140199	0.132269	-0.182338	0.00225173	0.0463837	-0.142999	-0.0272976	-0.0337808	0.239862	0.222941	+	2.00168	0.00996138	0.0348163	-0.270825	0.828845	2.162	0	34.91	28.3333	6	9		Q7MXS8	Uncharacterized protein OS=Porphyromonas gingivalis (strain ATCC BAA-308 / W83) GN=PG_0082 PE=4 SV=1	0	39.6	0	28.3333	6	9	6	6	1	300	32.8	5.83
0.34829	0.0465146	0.209909	0.108911	0.0297685	-0.0508872	0.0163948	0.0087143	-0.23593	-0.299898	+	2.90092	0.00125627	0.016391	0.268912	1.2049	0.701	0	11.36	8.0402	2	4		Q7MUK7	Transcriptional regulator, tetR family OS=Porphyromonas gingivalis (strain ATCC BAA-308 / W83) GN=PG_1501 PE=4 SV=1	0	10.562	0	8.0402	2	4	2	2	1	199	23.2	8.51
-0.0229377	-0.127425	0.0142029	-0.116652	0.204092	0.180083	0.153662	0.168958	-0.0948797	-0.089205	+	4.13089	7.39801e-05	0.008	0.268741	1.20476	9.661	0	316.54	43.6681	19	97		Q7MW80	Trigger factor, putative OS=Porphyromonas gingivalis (strain ATCC BAA-308 / W83) GN=PG_0762 PE=4 SV=1	0	161.722	0	43.6681	19	97	19	19	1	458	52.2	4.89
-0.0710132	-0.0119848	0.00528188	0.213392	-0.0396269	0.0307934	-0.111758	-0.0893765	0.109251	0.322251	+	1.53501	0.0291738	0.0499416	-0.268243	0.83033	0.638	0	19.65	14.8789	2	4		Q7MWK6	4-hydroxy-3-methylbut-2-enyl diphosphate reductase OS=Porphyromonas gingivalis (strain ATCC BAA-308 / W83) GN=ispH PE=3 SV=1	0	24.465	0	14.8789	2	4	2	2	1	289	31.6	6.68
0.521471	0.270612	0.39233	0.225177	-0.0686632	0.0371766	-0.104237	-0.0961072	-0.314575	-0.337529	+	2.25189	0.00559904	0.0286742	0.268094	1.20422	0.453	0	12.23	10.1476	6	6		Q7MVD3	Uncharacterized protein OS=Porphyromonas gingivalis (strain ATCC BAA-308 / W83) GN=PG_1136 PE=4 SV=1	0	15.436	0	10.1476	6	6	6	6	1	542	62.7	7.56
-0.409891	-0.286219	-0.0911213	-0.174993	0.194933	0.277395	0.350307	0.1866	-0.0658916	0.0343238	+	1.82625	0.0149194	0.0401017	0.268093	1.20421	0.931	0	75.31	15.5	5	19		Q7MX33	Site-specific recombinase, phage integrase family/ribosomal subunit interface protein OS=Porphyromonas gingivalis (strain ATCC BAA-308 / W83) GN=PG_0386 PE=3 SV=1	0	54.4	0	15.5	5	19	5	5	1	400	46.2	9.04
-0.277262	0.000816343	0.0761314	0.0241806	-0.12512	-0.0290178	0.0577226	-0.0835079	0.236744	0.208255	+	1.95496	0.0110929	0.0358698	-0.26748	0.830769	40.246	0	235.95	51.8349	21	74		Q7MUZ3	Aminotransferase, putative OS=Porphyromonas gingivalis (strain ATCC BAA-308 / W83) GN=PG_1327 PE=1 SV=1	0	216.697	0	51.8349	21	74	21	21	1	436	49.3	6.23
0.0454851	0.195313	-0.0198711	0.191839	-0.142295	-0.101965	-0.0334004	-0.109928	0.214358	0.124411	+	2.42396	0.00376738	0.0225238	-0.266282	0.83146	0.874	0	11.55	15.0685	2	3		Q7MVJ8	Transcriptional regulator, putative OS=Porphyromonas gingivalis (strain ATCC BAA-308 / W83) GN=PG_1063 PE=4 SV=1	0	19.356	0	15.0685	2	3	2	2	1	146	16.5	5.99
-0.00206837	0.031535	0.0222169	0.0726434	-0.0630544	-0.051526	0.043375	-0.102571	0.243895	0.197877	+	2.25935	0.00550368	0.0298547	-0.26433	0.832585	2.562	0	68.06	25.8907	9	19		Q7MV31	UDP-glucose-6 dehydrogenase, putative OS=Porphyromonas gingivalis (strain ATCC BAA-308 / W83) GN=PG_1277 PE=3 SV=1	0	89.074	0	25.8907	9	19	9	9	1	421	46.8	6.39
-0.191066	-0.466137	-0.162683	-0.420727	0.205314	0.262778	0.264265	0.249741	-0.0210659	-0.00972123	+	3.619	0.000240438	0.0103932	0.260918	1.19824	14.973	0	519.59	53.9648	39	145		Q7MVN4	Pyruvate, phosphate dikinase OS=Porphyromonas gingivalis (strain ATCC BAA-308 / W83) GN=ppdK PE=3 SV=1	0	430.106	0	53.9648	39	145	39	39	1	908	100.4	5.4
-0.00754255	0.167821	0.290639	0.317514	-0.234828	-0.0956727	-0.0608687	-0.121158	0.187518	0.077975	+	1.78211	0.0165155	0.044502	-0.260878	0.83458	1.683	0	96.27	23.8586	16	30		Q7MWX5	PHP N-terminal domain protein OS=Porphyromonas gingivalis (strain ATCC BAA-308 / W83) GN=PG_0456 PE=4 SV=1	0	90.296	0	23.8586	16	30	16	16	1	679	77.7	6.01
-0.108293	-0.131581	-0.0649971	-0.182445	0.189429	0.241124	0.175503	0.196027	-0.0131488	-0.10612	+	2.73173	0.00185468	0.0181795	0.260155	1.19761	1.818	0	61.7	24.2284	14	21		Q7MWQ2	Type I restriction-modification system, M subunit, putative OS=Porphyromonas gingivalis (strain ATCC BAA-308 / W83) GN=PG_0544 PE=4 SV=1	0	83.929	0	24.2284	14	21	14	14	1	648	74.3	5.54
-0.0531219	0.0480544	-0.114149	0.185317	-0.0919452	-0.0429085	0.120884	-0.0158621	0.243952	0.261114	+	1.71552	0.0192521	0.0459219	-0.259991	0.835093	0.389	0	2.11	7.20721	1	1		Q7MT16	Transcriptional regulator, putative OS=Porphyromonas gingivalis (strain ATCC BAA-308 / W83) GN=PG_2186 PE=4 SV=1	0.002	3.897	3	7.20721	1	1	1	1	1	111	13.1	8
-0.139794	-0.164933	-0.0994998	-0.0697235	0.159103	0.250808	0.357389	0.209894	-0.0453625	0.0144884	+	1.77409	0.0168233	0.0441446	0.259735	1.19726	4.08	0	56.39	34.0694	7	12		Q7MXM2	Signal recognition particle receptor FtsY OS=Porphyromonas gingivalis (strain ATCC BAA-308 / W83) GN=ftsY PE=3 SV=1	0	73.931	0	34.0694	7	12	7	7	1	317	34.2	6.09
-0.160298	-0.140944	0.114954	0.0212055	0.0270993	0.219801	0.227021	0.169168	-0.133632	-0.0638941	+	1.62984	0.0234507	0.048597	0.259535	1.19709	1.783	0	28.31	13.75	2	7		Q7MVV3	Uncharacterized protein OS=Porphyromonas gingivalis (strain ATCC BAA-308 / W83) GN=PG_0929 PE=4 SV=1	0	24.554	0	13.75	2	7	2	2	1	160	18.7	9.63
0.0712399	-0.0177839	0.126832	-0.00971145	0.0515493	0.211853	0.254887	0.205658	-0.109462	-0.0460196	+	1.68905	0.0204622	0.0465038	0.258728	1.19642	1.424	0	26.25	16.6667	4	5		Q7MTR4	Glycosyl transferase, group 2 family protein OS=Porphyromonas gingivalis (strain ATCC BAA-308 / W83) GN=PG_1880 PE=4 SV=1	0	46.429	0	16.6667	4	5	4	4	1	336	38	8.94
0.0779757	0.0478926	-0.0799973	-0.0191512	0.0890882	-0.00824022	-0.0731466	-0.00506086	0.247098	0.270493	+	2.15659	0.00697289	0.0343093	-0.258136	0.836168	10.938	0	141.76	46.1957	11	41		Q7MUY3	Uncharacterized protein OS=Porphyromonas gingivalis (strain ATCC BAA-308 / W83) GN=PG_1341 PE=4 SV=1	0	79.01	0	46.1957	11	41	11	11	1	184	20.8	9.5
0.0326933	0.106304	0.0851419	0.0326269	-0.053648	0.00198624	-0.145143	-0.116922	0.261983	0.0944026	+	1.64406	0.0226956	0.049417	-0.256624	0.837044	0.369	0	14.22	9.78261	3	4		Q7MUI8	Isochorismate synthase, putative OS=Porphyromonas gingivalis (strain ATCC BAA-308 / W83) GN=PG_1525 PE=4 SV=1	0	17.404	0	9.78261	3	4	3	3	1	368	41.2	5.45
0.0287741	0.0466986	-0.0233801	-0.0250287	0.106106	0.107416	0.0804389	0.153811	-0.131726	-0.157048	+	3.34792	0.000448831	0.0140787	0.25633	1.19444	150.991	0	243.11	44.8276	8	52		Q7MXA6	Electron transport complex, RnfABCDGE type, B subunit OS=Porphyromonas gingivalis (strain ATCC BAA-308 / W83) GN=PG_0303 PE=4 SV=1	0	160.186	0	44.8276	8	52	8	8	1	290	30	7.58
-0.211245	-0.231912	0.0555223	-0.153302	0.118772	0.198281	0.188529	0.143706	-0.111757	-0.073138	+	2.9484	0.00112615	0.0170933	0.254769	1.19315	17.33	0	203.05	39.3768	12	73		Q7MTW9	2-oxoglutarate oxidoreductase, alpha subunit OS=Porphyromonas gingivalis (strain ATCC BAA-308 / W83) GN=PG_1812 PE=4 SV=1	0	127.506	0	39.3768	12	73	12	12	1	353	38.7	6.28
-0.571015	-0.350992	-0.395395	-0.439722	0.0766662	-0.0316528	0.0322304	0.0602427	0.32559	0.243461	+	2.33558	0.00461765	0.0314468	-0.250154	0.840807	9	0	33.2	41.5385	6	9		Q7MX56	Flavin reductase domain protein OS=Porphyromonas gingivalis (strain ATCC BAA-308 / W83) GN=PG_0359 PE=4 SV=1	0	54.067	0	41.5385	6	9	6	6	1	195	21.9	7.27
0.0693677	0.116183	0.25859	0.214847	-0.0185676	-0.0284407	0.112079	0.130384	-0.213007	-0.183818	+	1.75093	0.0177446	0.0476842	0.247276	1.18696	2.162	0	89.33	29.7959	14	28		Q7MX37	Uncharacterized protein OS=Porphyromonas gingivalis (strain ATCC BAA-308 / W83) GN=PG_0382 PE=4 SV=1	0	78.556	0	29.7959	14	28	14	14	1	490	57.4	6.95
-0.0125079	0.233949	-0.056116	0.172936	-0.112886	-0.131578	-0.0603074	-0.0452741	0.227428	0.0910841	+	2.04662	0.00898224	0.040412	-0.246767	0.842783	0.35	0	32.3	9.18519	4	8		Q7MXR3	DNA topoisomerase III OS=Porphyromonas gingivalis (strain ATCC BAA-308 / W83) GN=topB-1 PE=4 SV=1	0	35.897	0	9.18519	4	8	4	4	1	675	75.9	8.19
-0.125728	-0.110329	0.106787	-0.0421231	0.0896053	0.198363	0.217122	0.165423	-0.0720523	-0.0758857	+	2.33683	0.00460438	0.0349851	0.241597	1.1823	4.495	0	156.6	27.5309	23	47		Q7MWJ0	Lon protease OS=Porphyromonas gingivalis (strain ATCC BAA-308 / W83) GN=lon PE=2 SV=1	0	196.289	0	27.5309	23	47	23	23	1	810	91.8	7.31
-0.206609	-0.220857	-0.0250765	-0.139032	0.231636	0.145403	0.267447	0.155128	-0.0587784	-0.0227677	+	2.20195	0.00628124	0.0378584	0.240676	1.18155	1.848	0	44.76	28.4916	8	11		Q7MWH2	Conserved domain protein OS=Porphyromonas gingivalis (strain ATCC BAA-308 / W83) GN=PG_0645 PE=4 SV=1	0	65.85	0	28.4916	8	11	8	8	1	358	38.8	6.98
1.00488	1.03255	1.0781	1.1356	-0.213741	-0.269152	-0.254127	-0.28544	-0.0188041	-0.0120173	+	3.31441	0.000484832	0.0175099	-0.240204	0.846626	1.434	0	64.38	21.0158	12	18		Q7MVS2	McrBC restriction endonuclease system, McrB subunit, putative OS=Porphyromonas gingivalis (strain ATCC BAA-308 / W83) GN=PG_0971 PE=4 SV=1	0	98.433	0	21.0158	12	18	12	12	1	571	65.7	6.35
-0.0499837	-0.180002	-0.0596139	-0.153595	0.203267	0.135375	0.198438	0.258898	-0.0929622	0.0120158	+	2.06939	0.00852338	0.0414215	0.239468	1.18056	4.946	0	117.93	33.0551	15	29		Q7MWJ5	GTP-binding protein TypA OS=Porphyromonas gingivalis (strain ATCC BAA-308 / W83) GN=typA PE=4 SV=1	0	155.325	0	33.0551	15	29	15	15	1	599	67.2	5.53
0.115962	0.291533	0.203137	0.256123	-0.267958	-0.349291	-0.19284	-0.208072	-0.0138165	-0.0171053	+	1.96195	0.0109157	0.0448606	-0.23908	0.847286	0.585	0	8.48	15.8654	3	3		Q7MTG1	Signal peptidase I OS=Porphyromonas gingivalis (strain ATCC BAA-308 / W83) GN=PG_2000 PE=3 SV=1	0	8.109	0	15.8654	3	3	3	3	1	208	23.9	10.29
-1.26991	-1.46268	-1.21189	-1.42002	0.293123	0.223571	0.155007	0.212913	-0.0150076	-0.0158867	+	2.29279	0.00509576	0.0369498	0.236601	1.17821	1.783	0	34.94	21.4984	5	8		Q7MTU7	Uncharacterized protein OS=Porphyromonas gingivalis (strain ATCC BAA-308 / W83) GN=PG_1841 PE=4 SV=1	0	45.181	0	21.4984	5	8	5	5	1	307	35	6.24
-0.169999	0.0856584	-0.0214209	0.12513	-0.0904977	-0.120531	0.0271911	-0.0853001	0.150893	0.187154	+	2.04247	0.00906829	0.0443577	-0.236308	0.848915	1.894	0	70.13	21.2121	4	16		Q7MAX0	Acyl-[acyl-carrier-protein]--UDP-N-acetylglucosamine O-acyltransferase OS=Porphyromonas gingivalis (strain ATCC BAA-308 / W83) GN=lpxA PE=3 SV=1	0	41.287	0	21.2121	4	16	4	4	1	264	28.6	6.25
-0.0921451	-0.0573979	-0.0428786	-0.0279428	0.141881	0.186576	0.219589	0.193413	-0.0350682	-0.066691	+	3.08436	0.000823457	0.0206988	0.236244	1.17792	12.183	0	157.76	34.5794	17	52		Q7MWE7	Indolepyruvate oxidoreductase subunit IorA OS=Porphyromonas gingivalis (strain ATCC BAA-308 / W83) GN=iorA PE=4 SV=1	0	140.975	0	34.5794	17	52	17	17	1	535	58.4	5.73
0.0069268	0.042152	0.0755609	0.224662	-0.0234866	-0.0420153	-0.0575796	-0.0167092	0.228581	0.173266	+	3.37595	0.000420773	0.0179085	-0.235871	0.849172	1.154	0	26.27	15.3846	2	6		Q7MV84	DNA-binding protein, histone-like family OS=Porphyromonas gingivalis (strain ATCC BAA-308 / W83) GN=PG_1205 PE=4 SV=1	0	21.97	0	15.3846	2	6	2	2	1	156	17.1	9.67
-0.532752	-0.549683	-0.645378	-0.585615	0.0111339	0.124983	0.0343068	0.0826558	0.282596	0.315649	+	2.40639	0.00392292	0.033971	-0.235853	0.849183	11.915	0	59.54	18.6275	5	19		Q7MWI1	MotA/TolQ/ExbB proton channel family protein OS=Porphyromonas gingivalis (strain ATCC BAA-308 / W83) GN=PG_0631 PE=3 SV=1	0	49.759	0	18.6275	5	19	5	5	1	204	22	8.09
0.249997	-0.151535	0.00939468	-0.19855	0.0393778	0.0411857	0.00697866	0.0292084	-0.232262	-0.17608	+	3.44002	0.000363058	0.0177922	0.233359	1.17557	4.471	0	155.49	34.8745	22	42		F5HE36	TonB-dependent receptor OS=Porphyromonas gingivalis (strain ATCC BAA-308 / W83) GN=PG_0668 PE=3 SV=1	0	188.405	0	34.8745	22	42	22	22	1	757	84.5	8.34
-0.0448323	-0.126272	0.00506699	-0.155853	0.166875	0.151808	0.150228	0.0604385	-0.0849763	-0.116248	+	2.46095	0.00345981	0.0341359	0.232949	1.17524	0.848	0	16.27	17.8378	4	5		Q7MXK9	Peptidyl-tRNA hydrolase OS=Porphyromonas gingivalis (strain ATCC BAA-308 / W83) GN=pth PE=3 SV=1	0	15.729	0	17.8378	4	5	4	4	1	185	20.8	8.94
0.0134556	0.146501	0.0200265	0.0791452	0.014014	-0.116205	-0.126356	-0.133078	0.172914	0.10957	+	1.84274	0.0143635	0.0501245	-0.231648	0.851662	3.125	0	34.92	22.4409	5	9		Q7MW92	RNA methyltransferase, TrmH family OS=Porphyromonas gingivalis (strain ATCC BAA-308 / W83) GN=PG_0744 PE=1 SV=1	0	43.464	0	22.4409	5	9	5	5	1	254	27.8	6.8
-0.137939	0.0536916	-0.0511146	0.0809283	-0.081295	-0.0902216	0.0321944	-0.0502322	0.169145	0.198856	+	2.24674	0.00566574	0.0402723	-0.231389	0.851814	1.081	0	37.33	15.7459	5	9		Q7MVM7	Conserved domain protein OS=Porphyromonas gingivalis (strain ATCC BAA-308 / W83) GN=PG_1025 PE=4 SV=1	0	45.644	0	15.7459	5	9	5	5	1	362	41.7	6.47
-0.0467438	0.108539	-0.0376076	0.153149	-0.165818	-0.10122	-0.146251	-0.0504702	0.142772	0.0815802	+	2.22337	0.00597908	0.0419424	-0.228116	0.853749	0.805	0	81.16	12.9362	15	24		Q7MX74	Uncharacterized protein OS=Porphyromonas gingivalis (strain ATCC BAA-308 / W83) GN=PG_0338 PE=4 SV=1	0	99.299	0	12.9362	15	24	15	15	1	1175	138.9	8.59
-0.192614	0.0297823	-0.039682	-0.00836303	-0.101343	-0.011461	0.048499	0.000348223	0.200573	0.21917	+	2.05693	0.00877136	0.0464806	-0.225861	0.855085	0.805	0	44.55	10.8527	5	12		Q7MT09	ABC transporter, ATP-binding protein, putative OS=Porphyromonas gingivalis (strain ATCC BAA-308 / W83) GN=PG_2199 PE=4 SV=1	0	68.487	0	10.8527	5	12	5	5	1	645	73.7	5.43
-0.0810299	-0.0296329	-0.00997985	-0.00198889	-0.0205171	0.0179116	-0.0015337	-0.0759776	0.204418	0.203484	+	2.74546	0.00179698	0.0339896	-0.22398	0.8562	1.848	0	21.86	28	3	7		Q7MW95	tRNA-specific adenosine deaminase OS=Porphyromonas gingivalis (strain ATCC BAA-308 / W83) GN=tadA PE=3 SV=1	0	27.758	0	28	3	7	3	3	1	150	16.6	6.38
-0.380188	-0.061906	-0.0712791	0.0228852	-0.0782676	-0.0994536	0.0404013	-0.0136576	0.198015	0.174364	+	2.01205	0.00972644	0.0478652	-0.223934	0.856227	30.623	0	578.44	68.5259	13	155		Q7MWI7	Triosephosphate isomerase OS=Porphyromonas gingivalis (strain ATCC BAA-308 / W83) GN=tpiA PE=3 SV=1	0	168.188	0	68.5259	13	155	13	13	1	251	26.8	6.3
-0.0341854	0.128225	0.0736925	0.0406322	-0.0536845	-0.0774876	-0.0389465	-0.0703299	0.16222	0.165051	+	4.17646	6.66106e-05	0.0178723	-0.223748	0.856338	2.455	0	34.54	15.4079	4	8		Q7MVH2	DHH subfamily 1 protein OS=Porphyromonas gingivalis (strain ATCC BAA-308 / W83) GN=PG_1091 PE=4 SV=1	0	58.162	0	15.4079	4	8	4	4	1	331	36.2	5.22
0.00882644	-0.147395	0.111794	-0.0778594	0.0950971	0.151114	0.0906873	0.117927	-0.172148	-0.0474488	+	2.16928	0.00677205	0.0446825	0.223505	1.16757	1.894	1	24.67	34.1837	5	7		Q7MUG1	dTDP-4-dehydrorhamnose 3,5-epimerase OS=Porphyromonas gingivalis (strain ATCC BAA-308 / W83) GN=rfbC PE=3 SV=1	0	28.698	0	34.1837	5	7	4	4	1	196	22.7	4.89
0.204338	0.124047	0.101159	-0.0127351	-0.0149845	-0.0508845	0.0120603	0.0129813	-0.189496	-0.276952	+	2.50683	0.00311292	0.0376	0.223017	1.16717	45.416	0	44.47	56.962	7	17		Q7MTJ4	50S ribosomal protein L28 OS=Porphyromonas gingivalis (strain ATCC BAA-308 / W83) GN=rpmB PE=3 SV=1	0	29.594	0	56.962	7	17	7	7	1	79	9	10.59
0.0704769	-0.026648	0.21528	0.0556063	0.00949652	0.0617711	0.0405546	-0.0509691	-0.211113	-0.201354	+	2.41031	0.00388767	0.0399325	0.221447	1.1659	0.334	0	11.92	6.72854	2	3		Q7MVT3	Peptidase, M23/M37 family, putative OS=Porphyromonas gingivalis (strain ATCC BAA-308 / W83) GN=PG_0956 PE=4 SV=1	0	20.577	0	6.72854	2	3	2	2	1	431	49.2	10.01
-0.122961	-0.148658	-0.0263702	-0.0723504	0.16295	0.102446	0.209207	0.137086	-0.115028	-0.0214341	+	2.12453	0.00750714	0.0463012	0.221153	1.16567	2.675	0	76.69	26.0989	8	18		Q7MW39	N utilization substance protein B homolog OS=Porphyromonas gingivalis (strain ATCC BAA-308 / W83) GN=PG_0807 PE=3 SV=1	0	80.029	0	26.0989	8	18	8	8	1	364	42.7	5.26
0.00713354	-0.118375	0.0420962	0.000350458	-0.0840702	-0.0743234	-0.00387257	-0.0496456	0.173884	0.162221	+	2.91095	0.00122758	0.0322116	-0.221031	0.857952	5.813	0	274.66	25	6	62		Q7MW65	Uncharacterized protein OS=Porphyromonas gingivalis (strain ATCC BAA-308 / W83) GN=PG_0780 PE=3 SV=1	0	66.03	0	25	6	62	6	6	1	204	23.3	9.13
-0.021067	-0.0962687	0.132364	-0.072082	0.127241	0.102979	0.06519	0.0445095	-0.115186	-0.156545	+	2.70882	0.00195515	0.0336459	0.220846	1.16542	2.36	0	80.37	27.7778	14	25		Q7MV44	Ribonuclease, Rne/Rng family OS=Porphyromonas gingivalis (strain ATCC BAA-308 / W83) GN=PG_1256 PE=4 SV=1	0	95.178	0	27.7778	14	25	14	14	1	504	56.8	8.76
0.117612	0.114597	0.0179174	-0.00318985	-0.0404956	-0.0509996	-0.0819052	-0.0650148	0.199398	0.117478	+	2.80659	0.00156102	0.0346404	-0.218042	0.859732	1.202	0	50.14	27.883	10	13		Q7MVT7	4-hydroxy-3-methylbut-2-en-1-yl diphosphate synthase (flavodoxin) OS=Porphyromonas gingivalis (strain ATCC BAA-308 / W83) GN=ispG PE=3 SV=1	0	60.284	0	27.883	10	13	10	10	1	581	64.3	5.81
0.093164	0.121274	-0.0302938	-0.0099214	-0.202434	-0.126284	-0.125404	-0.199696	0.0502667	0.0580641	+	2.57859	0.00263883	0.0378528	-0.21762	0.859983	2.162	0	15.44	35.1955	4	4		Q7MXM5	Uncharacterized protein OS=Porphyromonas gingivalis (strain ATCC BAA-308 / W83) GN=PG_0147 PE=4 SV=1	0	21.343	0	35.1955	4	4	4	4	1	179	20.2	4.77
0.083335	0.0674173	0.143161	0.0813118	-0.0357042	-0.0136531	0.0202713	-0.0388129	-0.252226	-0.215524	+	3.12898	0.000743057	0.030043	0.216901	1.16223	3.642	0	24.93	29.8077	6	9		Q7M7B7	Uncharacterized protein OS=Porphyromonas gingivalis (strain ATCC BAA-308 / W83) GN=PG_0823 PE=1 SV=1	0	29.268	0	29.8077	6	9	6	6	1	104	12.1	9.26
0.0639993	0.0402342	0.198281	0.0473989	0.0496721	-0.00261409	-0.00324811	-0.0236276	-0.197857	-0.223798	+	3.01878	0.000957686	0.0334792	0.215873	1.16141	2.981	0	59.11	31.2236	5	14		Q7MXI6	TatD family protein OS=Porphyromonas gingivalis (strain ATCC BAA-308 / W83) GN=PG_0199 PE=4 SV=1	0	55.977	0	31.2236	5	14	5	5	1	237	27.1	6.99
0.120092	0.215005	-0.0291571	0.118657	-0.201795	-0.291364	-0.263002	-0.168937	-0.0413548	0.0105505	+	2.06787	0.00855326	0.0503088	-0.215872	0.861025	1.276	0	17.7	12.931	3	6		Q7MUV0	ABC transporter, ATP-binding protein OS=Porphyromonas gingivalis (strain ATCC BAA-308 / W83) GN=PG_1380 PE=4 SV=1	0	20.279	0	12.931	3	6	3	3	1	232	25.8	8.44
-0.0148041	0.0487172	0.0256107	0.140965	-0.0340462	-0.0793672	0.00993657	-0.0669061	0.169972	0.174225	+	2.69773	0.00200571	0.0377679	-0.214694	0.861729	9.771	0	259.26	43.5036	17	67		Q7MUZ2	CoA ligase family protein OS=Porphyromonas gingivalis (strain ATCC BAA-308 / W83) GN=PG_1328 PE=4 SV=1	0	207.773	0	43.5036	17	67	17	17	1	685	72.6	5.59
0.00261314	-0.0619755	0.0955269	0.0119048	0.0366262	0.0103213	0.059582	-0.023357	-0.138879	-0.248501	+	2.12481	0.00750218	0.0485926	0.214483	1.16029	9	0	108.76	34.4186	5	28		Q7MXA3	Electron transport complex subunit G OS=Porphyromonas gingivalis (strain ATCC BAA-308 / W83) GN=PG_0306 PE=3 SV=1	0	89.879	0	34.4186	5	28	5	5	1	215	23.1	4.92
0.0187934	-0.0368926	0.0453762	-0.0252618	0.0996456	0.0204464	0.0691167	0.0843494	-0.14215	-0.149776	+	2.93844	0.00115229	0.0355152	0.214352	1.16018	2.054	0	60.5	21.5842	11	18		Q7MUF7	Glutamate--tRNA ligase OS=Porphyromonas gingivalis (strain ATCC BAA-308 / W83) GN=gltX PE=3 SV=1	0	75.356	0	21.5842	11	18	11	11	1	505	57.7	5.71
-0.123081	0.0270746	-0.0265931	0.0628563	0.0237582	-0.0348965	-0.0239311	-0.0310591	0.222145	0.163041	+	2.80701	0.00155951	0.0381834	-0.209125	0.865061	1.154	0	27.76	17.5637	5	7		Q7MV53	3-dehydroquinate synthase OS=Porphyromonas gingivalis (strain ATCC BAA-308 / W83) GN=aroB PE=3 SV=1	0	45.247	0	17.5637	5	7	5	5	1	353	38.9	6.58
0.00649816	-0.0145825	0.0296721	-0.00659805	0.0552151	0.0184293	0.0554706	0.0368477	-0.195964	-0.133933	+	3.05754	0.000875921	0.0362066	0.206439	1.15384	15.379	0	159.37	32.8358	8	48		Q7MTN9	30S ribosomal protein S4 OS=Porphyromonas gingivalis (strain ATCC BAA-308 / W83) GN=rpsD PE=3 SV=1	0	86.981	0	32.8358	8	48	8	8	1	201	22.9	10.13
0.0141841	-0.272089	-0.0180756	-0.262805	0.155782	0.170061	0.0956455	0.122124	-0.108396	-0.0300254	+	2.38447	0.00412601	0.0473308	0.205114	1.15278	40.596	0	384.28	62.4088	15	95		Q7MX40	Elongation factor Ts OS=Porphyromonas gingivalis (strain ATCC BAA-308 / W83) GN=tsf PE=3 SV=1	0	212.093	0	62.4088	15	95	15	15	1	274	30.1	5.44
0.0688906	0.120997	0.147411	0.111375	-0.0316452	0.000843844	-0.0260623	-0.0278262	-0.198086	-0.251071	+	3.30557	0.000494801	0.03516	0.203406	1.15141	9.89	0	116.84	48.4185	18	33		Q7MX10	ATP-dependent Clp protease ATP-binding subunit ClpX OS=Porphyromonas gingivalis (strain ATCC BAA-308 / W83) GN=clpX PE=3 SV=1	0	153.232	0	48.4185	18	33	18	18	1	411	46.2	6.33
-0.0906439	-0.107666	0.00956161	-0.0975749	0.0979402	0.124231	0.134624	0.155421	-0.0809259	-0.0659282	+	3.3938	0.000403832	0.0353367	0.201481	1.14988	3.903	0	191.81	33.2312	17	55		Q7MVQ5	Threonine--tRNA ligase OS=Porphyromonas gingivalis (strain ATCC BAA-308 / W83) GN=thrS PE=3 SV=1	0	147.925	0	33.2312	17	55	17	17	1	653	75.4	6.24
-0.316291	-0.331758	-0.0362429	-0.239521	0.149407	0.148583	0.145743	0.206431	-0.0417762	-0.0314574	+	3.06819	0.000854691	0.0395	0.199158	1.14803	1.31	0	18.5	11.5741	2	4		P0C939	Uracil phosphoribosyltransferase OS=Porphyromonas gingivalis (strain ATCC BAA-308 / W83) GN=upp PE=3 SV=1	0	24.868	0	11.5741	2	4	2	2	1	216	24.4	6.15
0.123739	-0.296836	-0.095646	-0.256505	0.0883881	0.145285	0.148347	0.126355	-0.090181	-0.0403271	+	2.76814	0.00170553	0.0463142	0.192348	1.14262	8.006	0	203.83	30.1053	12	49		Q7MU28	Aspartate ammonia-lyase OS=Porphyromonas gingivalis (strain ATCC BAA-308 / W83) GN=aspA PE=4 SV=1	0	139.33	0	30.1053	12	49	12	12	1	475	52.2	5.68
0.0916273	-0.219933	0.037165	-0.083789	0.0419779	0.00870507	0.00440925	0.015212	-0.161999	-0.186251	+	3.70386	0.000197762	0.0359815	0.191701	1.14211	14.505	0	176.24	43.5897	13	36		Q7MTX8	Uncharacterized protein OS=Porphyromonas gingivalis (strain ATCC BAA-308 / W83) GN=PG_1802 PE=4 SV=1	0	178.439	0	43.5897	13	36	13	13	1	312	36.9	4.97
0.674206	0.478264	0.534441	0.487937	-0.0232083	-0.0607982	-0.0500695	-0.00828061	-0.210169	-0.234546	+	3.17235	0.000672442	0.044864	0.186768	1.13821	0.693	0	34.45	12.1563	6	9		Q7MUQ6	Uncharacterized protein OS=Porphyromonas gingivalis (strain ATCC BAA-308 / W83) GN=PG_1439 PE=4 SV=1	0	45.588	0	12.1563	6	9	6	6	1	691	80.6	5.8
-0.0539565	-0.0276824	-0.0611095	-0.0799693	0.00890011	0.00987781	0.0267	0.0329647	0.186288	0.177644	+	4.17334	6.70909e-05	0.05008	-0.162355	0.893565	2.981	0	47.45	30.6709	5	13		Q7MAW0	Enoyl-(Acyl-carrier-protein) reductase II OS=Porphyromonas gingivalis (strain ATCC BAA-308 / W83) GN=fabK PE=1 SV=1	0	60.672	0	30.6709	5	13	5	5	1	313	33.1	6.04
